# Supplementary material for: Structural basis for topological regulation of Tn3 resolvase
Source: Nucleic Acids Res. 2022 Sep 14;51(3):1001–18. doi: 10.1093/nar/gkac733 (PMC9943657; doi:10.1093/nar/gkac733)
Supplement: gkac733_Supplemental_Files [file gkac733_supplemental_files.zip]

Archive with 7 entries (7 files):
- List_of_Supplementary_Files.docx
- SinSynaptosome.pdb
- SinSynaptosome_symmetry.pdb
- SupplementaryFigures_Aug1_refsrenum.pdf
- Tn3synapse_twirl.mov
- Tn3synaptosome.pdb
- Tn3synaptosome_symmetry.pdb
