# Supplementary material for: Structural basis for topological regulation of Tn3 resolvase
Source: Nucleic Acids Res. 2022 Sep 14;51(3):1001–18. doi: 10.1093/nar/gkac733 (PMC9943657; doi:10.1093/nar/gkac733)
Supplement: gkac733_Supplemental_Files [file gkac733_supplemental_files.zip › SinSynaptosome.pdb]

REMARK old model of Sin bound to site I made from site II left (2r0q) and 3pkz           
REMARK plus 1ihf and 2r0q                                                       
REMARK symmetrized and moved to z axis                                          
REMARK DNA sequence is almost exactly that of ResD; not quite right in site I   
REMARK crossover site dinucleotide is nt #0 and 1 on top strand                 
REMARK DNA top strand = T, bot = U, proteins A through F  
REMARK a few nicks in the DNA sealed by crudely regularizing backbone in COOT                      
CRYST1  300.000  300.000  315.100  90.00  90.00 120.00 P 1 1 2                  
ATOM      1  N   MET A   1     -11.849 -22.478  21.705  1.00 21.10           N  
ATOM      2  CA  MET A   1     -11.796 -23.557  22.732  1.00 21.18           C  
ATOM      3  C   MET A   1     -10.764 -23.258  23.826  1.00 20.77           C  
ATOM      4  O   MET A   1     -10.005 -22.294  23.721  1.00 20.67           O  
ATOM      5  CB  MET A   1     -11.565 -24.929  22.072  1.00 21.74           C  
ATOM      6  CG  MET A   1     -10.249 -25.115  21.325  1.00 23.07           C  
ATOM      7  SD  MET A   1     -10.305 -26.500  20.158  1.00 27.04           S  
ATOM      8  CE  MET A   1     -10.954 -25.684  18.706  1.00 26.12           C  
ATOM      9  N   ILE A   2     -10.756 -24.074  24.878  1.00 20.21           N  
ATOM     10  CA  ILE A   2      -9.841 -23.887  26.003  1.00 19.52           C  
ATOM     11  C   ILE A   2      -8.598 -24.762  25.831  1.00 19.08           C  
ATOM     12  O   ILE A   2      -8.694 -25.986  25.741  1.00 19.13           O  
ATOM     13  CB  ILE A   2     -10.539 -24.166  27.365  1.00 19.59           C  
ATOM     14  CG1 ILE A   2     -11.806 -23.309  27.505  1.00 20.02           C  
ATOM     15  CG2 ILE A   2      -9.580 -23.916  28.535  1.00 19.35           C  
ATOM     16  CD1 ILE A   2     -12.847 -23.866  28.469  1.00 20.48           C  
ATOM     17  N   ILE A   3      -7.433 -24.121  25.780  1.00 18.45           N  
ATOM     18  CA  ILE A   3      -6.168 -24.816  25.544  1.00 18.00           C  
ATOM     19  C   ILE A   3      -5.201 -24.561  26.693  1.00 17.60           C  
ATOM     20  O   ILE A   3      -5.043 -23.420  27.145  1.00 17.35           O  
ATOM     21  CB  ILE A   3      -5.527 -24.395  24.188  1.00 18.37           C  
ATOM     22  CG1 ILE A   3      -6.396 -24.844  23.011  1.00 18.43           C  
ATOM     23  CG2 ILE A   3      -4.126 -24.969  24.021  1.00 18.41           C  
ATOM     24  CD1 ILE A   3      -7.285 -23.755  22.471  1.00 20.52           C  
ATOM     25  N   GLY A   4      -4.557 -25.628  27.158  1.00 16.88           N  
ATOM     26  CA  GLY A   4      -3.611 -25.531  28.260  1.00 16.70           C  
ATOM     27  C   GLY A   4      -2.160 -25.635  27.839  1.00 16.45           C  
ATOM     28  O   GLY A   4      -1.833 -26.244  26.811  1.00 16.53           O  
ATOM     29  N   TYR A   5      -1.294 -25.020  28.636  1.00 16.17           N  
ATOM     30  CA  TYR A   5       0.142 -25.211  28.527  1.00 15.95           C  
ATOM     31  C   TYR A   5       0.660 -25.612  29.899  1.00 15.88           C  
ATOM     32  O   TYR A   5       0.450 -24.900  30.885  1.00 15.75           O  
ATOM     33  CB  TYR A   5       0.847 -23.941  28.021  1.00 15.84           C  
ATOM     34  CG  TYR A   5       2.364 -24.053  28.021  1.00 16.12           C  
ATOM     35  CD1 TYR A   5       3.024 -24.860  27.089  1.00 16.19           C  
ATOM     36  CD2 TYR A   5       3.135 -23.358  28.959  1.00 16.25           C  
ATOM     37  CE1 TYR A   5       4.417 -24.974  27.090  1.00 15.81           C  
ATOM     38  CE2 TYR A   5       4.531 -23.465  28.966  1.00 16.00           C  
ATOM     39  CZ  TYR A   5       5.158 -24.272  28.030  1.00 16.47           C  
ATOM     40  OH  TYR A   5       6.527 -24.378  28.038  1.00 16.97           O  
ATOM     41  N   ALA A   6       1.298 -26.780  29.959  1.00 15.75           N  
ATOM     42  CA  ALA A   6       1.922 -27.275  31.178  1.00 15.93           C  
ATOM     43  C   ALA A   6       3.429 -27.426  30.982  1.00 16.09           C  
ATOM     44  O   ALA A   6       3.885 -27.882  29.930  1.00 16.33           O  
ATOM     45  CB  ALA A   6       1.303 -28.606  31.595  1.00 16.04           C  
ATOM     46  N   ARG A   7       4.193 -27.052  32.002  1.00 16.15           N  
ATOM     47  CA  ARG A   7       5.651 -27.101  31.934  1.00 16.28           C  
ATOM     48  C   ARG A   7       6.262 -27.519  33.265  1.00 16.45           C  
ATOM     49  O   ARG A   7       5.828 -27.068  34.324  1.00 16.27           O  
ATOM     50  CB  ARG A   7       6.226 -25.742  31.497  1.00 16.01           C  
ATOM     51  CG  ARG A   7       7.711 -25.773  31.105  1.00 16.30           C  
ATOM     52  CD  ARG A   7       8.341 -24.375  30.990  1.00 15.68           C  
ATOM     53  NE  ARG A   7       8.154 -23.573  32.203  1.00 15.61           N  
ATOM     54  CZ  ARG A   7       8.861 -23.699  33.322  1.00 16.85           C  
ATOM     55  NH1 ARG A   7       9.844 -24.589  33.415  1.00 16.68           N1+
ATOM     56  NH2 ARG A   7       8.588 -22.923  34.359  1.00 17.22           N  
ATOM     57  N   VAL A   8       7.253 -28.405  33.189  1.00 16.63           N  
ATOM     58  CA  VAL A   8       8.134 -28.713  34.309  1.00 16.98           C  
ATOM     59  C   VAL A   8       9.575 -28.680  33.820  1.00 17.34           C  
ATOM     60  O   VAL A   8       9.839 -28.921  32.642  1.00 17.72           O  
ATOM     61  CB  VAL A   8       7.829 -30.096  34.965  1.00 17.01           C  
ATOM     62  CG1 VAL A   8       6.522 -30.048  35.754  1.00 16.79           C  
ATOM     63  CG2 VAL A   8       7.808 -31.228  33.928  1.00 16.35           C  
ATOM     64  N   SER A   9      10.499 -28.366  34.720  1.00 17.65           N  
ATOM     65  CA  SER A   9      11.921 -28.462  34.424  1.00 18.23           C  
ATOM     66  C   SER A   9      12.404 -29.889  34.619  1.00 18.18           C  
ATOM     67  O   SER A   9      13.375 -30.314  33.988  1.00 18.18           O  
ATOM     68  CB  SER A   9      12.724 -27.530  35.327  1.00 18.01           C  
ATOM     69  OG  SER A   9      12.617 -26.196  34.880  1.00 20.73           O  
ATOM     70  N   SER A  10      11.722 -30.620  35.494  1.00 18.25           N  
ATOM     71  CA  SER A  10      12.128 -31.970  35.862  1.00 18.33           C  
ATOM     72  C   SER A  10      10.931 -32.872  36.136  1.00 18.50           C  
ATOM     73  O   SER A  10       9.913 -32.430  36.670  1.00 17.85           O  
ATOM     74  CB  SER A  10      13.032 -31.929  37.097  1.00 18.38           C  
ATOM     75  OG  SER A  10      13.324 -33.240  37.547  1.00 18.53           O  
ATOM     76  N   LEU A  11      11.080 -34.145  35.792  1.00 18.81           N  
ATOM     77  CA  LEU A  11      10.035 -35.137  36.024  1.00 19.70           C  
ATOM     78  C   LEU A  11       9.788 -35.441  37.507  1.00 20.05           C  
ATOM     79  O   LEU A  11       8.817 -36.120  37.842  1.00 20.17           O  
ATOM     80  CB  LEU A  11      10.335 -36.423  35.252  1.00 19.71           C  
ATOM     81  CG  LEU A  11       9.819 -36.525  33.815  1.00 20.76           C  
ATOM     82  CD1 LEU A  11       9.813 -37.972  33.387  1.00 21.37           C  
ATOM     83  CD2 LEU A  11      10.636 -35.692  32.841  1.00 22.14           C  
ATOM     84  N   ASP A  12      10.654 -34.940  38.386  1.00 20.54           N  
ATOM     85  CA  ASP A  12      10.443 -35.082  39.831  1.00 21.39           C  
ATOM     86  C   ASP A  12       9.531 -33.988  40.413  1.00 21.80           C  
ATOM     87  O   ASP A  12       9.258 -33.967  41.617  1.00 22.18           O  
ATOM     88  CB  ASP A  12      11.779 -35.192  40.595  1.00 21.50           C  
ATOM     89  CG  ASP A  12      12.585 -33.895  40.598  1.00 22.24           C  
ATOM     90  OD1 ASP A  12      13.701 -33.901  41.162  1.00 23.49           O  
ATOM     91  OD2 ASP A  12      12.119 -32.872  40.055  1.00 23.36           O1-
ATOM     92  N   GLN A  13       9.071 -33.079  39.555  1.00 22.22           N  
ATOM     93  CA  GLN A  13       8.045 -32.109  39.931  1.00 22.65           C  
ATOM     94  C   GLN A  13       6.683 -32.760  39.722  1.00 22.87           C  
ATOM     95  O   GLN A  13       6.585 -33.801  39.079  1.00 22.48           O  
ATOM     96  CB  GLN A  13       8.162 -30.831  39.104  1.00 22.86           C  
ATOM     97  CG  GLN A  13       9.443 -30.053  39.339  1.00 23.57           C  
ATOM     98  CD  GLN A  13       9.603 -28.907  38.364  1.00 24.62           C  
ATOM     99  NE2 GLN A  13       9.005 -27.764  38.684  1.00 24.57           N  
ATOM    100  OE1 GLN A  13      10.243 -29.053  37.323  1.00 25.23           O  
ATOM    101  N   ASN A  14       5.628 -32.160  40.255  1.00 23.17           N  
ATOM    102  CA  ASN A  14       4.330 -32.831  40.182  1.00 23.38           C  
ATOM    103  C   ASN A  14       3.584 -32.523  38.884  1.00 22.66           C  
ATOM    104  O   ASN A  14       2.599 -31.785  38.891  1.00 22.97           O  
ATOM    105  CB  ASN A  14       3.478 -32.500  41.411  1.00 23.66           C  
ATOM    106  CG  ASN A  14       2.380 -33.520  41.652  1.00 25.05           C  
ATOM    107  ND2 ASN A  14       1.709 -33.396  42.792  1.00 26.60           N  
ATOM    108  OD1 ASN A  14       2.140 -34.411  40.831  1.00 26.70           O  
ATOM    109  N   LEU A  15       4.056 -33.081  37.769  1.00 22.17           N  
ATOM    110  CA  LEU A  15       3.462 -32.765  36.465  1.00 21.72           C  
ATOM    111  C   LEU A  15       2.023 -33.266  36.368  1.00 21.54           C  
ATOM    112  O   LEU A  15       1.160 -32.586  35.810  1.00 20.87           O  
ATOM    113  CB  LEU A  15       4.319 -33.285  35.299  1.00 21.67           C  
ATOM    114  CG  LEU A  15       3.834 -33.050  33.857  1.00 21.85           C  
ATOM    115  CD1 LEU A  15       3.555 -31.573  33.559  1.00 21.87           C  
ATOM    116  CD2 LEU A  15       4.829 -33.613  32.852  1.00 22.63           C  
ATOM    117  N   GLU A  16       1.769 -34.448  36.931  1.00 21.55           N  
ATOM    118  CA  GLU A  16       0.421 -35.003  36.967  1.00 21.73           C  
ATOM    119  C   GLU A  16      -0.569 -34.036  37.614  1.00 21.42           C  
ATOM    120  O   GLU A  16      -1.637 -33.794  37.058  1.00 21.32           O  
ATOM    121  CB  GLU A  16       0.394 -36.364  37.673  1.00 21.92           C  
ATOM    122  CG  GLU A  16      -0.956 -37.084  37.551  1.00 23.02           C  
ATOM    123  CD  GLU A  16      -0.990 -38.427  38.252  1.00 24.57           C  
ATOM    124  OE1 GLU A  16      -1.531 -39.388  37.658  1.00 25.55           O  
ATOM    125  OE2 GLU A  16      -0.492 -38.527  39.395  1.00 25.55           O1-
ATOM    126  N   ARG A  17      -0.203 -33.466  38.766  1.00 21.33           N  
ATOM    127  CA  ARG A  17      -1.060 -32.495  39.459  1.00 21.30           C  
ATOM    128  C   ARG A  17      -1.357 -31.283  38.593  1.00 20.55           C  
ATOM    129  O   ARG A  17      -2.482 -30.776  38.584  1.00 20.36           O  
ATOM    130  CB  ARG A  17      -0.425 -32.016  40.772  1.00 21.85           C  
ATOM    131  CG  ARG A  17      -1.342 -31.122  41.615  1.00 23.70           C  
ATOM    132  CD  ARG A  17      -0.587 -30.023  42.375  1.00 26.71           C  
ATOM    133  NE  ARG A  17      -0.023 -29.010  41.475  1.00 29.52           N  
ATOM    134  CZ  ARG A  17       1.274 -28.735  41.366  1.00 30.73           C  
ATOM    135  NH1 ARG A  17       2.164 -29.379  42.117  1.00 31.50           N1+
ATOM    136  NH2 ARG A  17       1.687 -27.807  40.515  1.00 31.21           N  
ATOM    137  N   GLN A  18      -0.339 -30.812  37.876  1.00 19.80           N  
ATOM    138  CA  GLN A  18      -0.486 -29.652  37.008  1.00 18.89           C  
ATOM    139  C   GLN A  18      -1.478 -29.947  35.880  1.00 18.57           C  
ATOM    140  O   GLN A  18      -2.362 -29.136  35.592  1.00 18.04           O  
ATOM    141  CB  GLN A  18       0.875 -29.236  36.446  1.00 18.77           C  
ATOM    142  CG  GLN A  18       0.874 -27.893  35.744  1.00 18.06           C  
ATOM    143  CD  GLN A  18       2.232 -27.508  35.185  1.00 16.29           C  
ATOM    144  NE2 GLN A  18       3.294 -28.100  35.725  1.00 15.74           N  
ATOM    145  OE1 GLN A  18       2.325 -26.676  34.287  1.00 16.66           O  
ATOM    146  N   LEU A  19      -1.333 -31.118  35.264  1.00 18.39           N  
ATOM    147  CA  LEU A  19      -2.227 -31.557  34.197  1.00 18.39           C  
ATOM    148  C   LEU A  19      -3.652 -31.719  34.721  1.00 18.39           C  
ATOM    149  O   LEU A  19      -4.612 -31.301  34.068  1.00 17.84           O  
ATOM    150  CB  LEU A  19      -1.730 -32.870  33.576  1.00 18.61           C  
ATOM    151  CG  LEU A  19      -0.357 -32.864  32.890  1.00 18.72           C  
ATOM    152  CD1 LEU A  19       0.035 -34.273  32.469  1.00 19.72           C  
ATOM    153  CD2 LEU A  19      -0.330 -31.925  31.695  1.00 19.60           C  
ATOM    154  N   GLU A  20      -3.780 -32.306  35.912  1.00 18.40           N  
ATOM    155  CA  GLU A  20      -5.090 -32.506  36.536  1.00 18.70           C  
ATOM    156  C   GLU A  20      -5.800 -31.175  36.771  1.00 18.45           C  
ATOM    157  O   GLU A  20      -7.008 -31.063  36.544  1.00 18.33           O  
ATOM    158  CB  GLU A  20      -4.965 -33.289  37.852  1.00 19.03           C  
ATOM    159  CG  GLU A  20      -4.476 -34.721  37.686  1.00 20.29           C  
ATOM    160  CD  GLU A  20      -4.424 -35.498  38.994  1.00 22.79           C  
ATOM    161  OE1 GLU A  20      -4.609 -36.734  38.950  1.00 24.94           O  
ATOM    162  OE2 GLU A  20      -4.197 -34.883  40.060  1.00 24.26           O1-
ATOM    163  N   ASN A  21      -5.044 -30.169  37.213  1.00 18.25           N  
ATOM    164  CA  ASN A  21      -5.591 -28.828  37.424  1.00 18.16           C  
ATOM    165  C   ASN A  21      -6.062 -28.151  36.141  1.00 17.69           C  
ATOM    166  O   ASN A  21      -7.110 -27.504  36.130  1.00 17.47           O  
ATOM    167  CB  ASN A  21      -4.601 -27.936  38.186  1.00 18.72           C  
ATOM    168  CG  ASN A  21      -4.710 -28.103  39.692  1.00 20.07           C  
ATOM    169  ND2 ASN A  21      -3.779 -27.505  40.423  1.00 22.00           N  
ATOM    170  OD1 ASN A  21      -5.621 -28.767  40.192  1.00 22.72           O  
ATOM    171  N   LEU A  22      -5.301 -28.311  35.062  1.00 17.13           N  
ATOM    172  CA  LEU A  22      -5.686 -27.710  33.788  1.00 16.99           C  
ATOM    173  C   LEU A  22      -6.939 -28.386  33.227  1.00 16.90           C  
ATOM    174  O   LEU A  22      -7.822 -27.715  32.685  1.00 17.15           O  
ATOM    175  CB  LEU A  22      -4.535 -27.750  32.777  1.00 16.82           C  
ATOM    176  CG  LEU A  22      -3.257 -26.951  33.085  1.00 17.13           C  
ATOM    177  CD1 LEU A  22      -2.271 -27.071  31.934  1.00 17.27           C  
ATOM    178  CD2 LEU A  22      -3.555 -25.481  33.386  1.00 17.67           C  
ATOM    179  N   LYS A  23      -7.011 -29.707  33.384  1.00 16.89           N  
ATOM    180  CA  LYS A  23      -8.189 -30.486  32.989  1.00 16.88           C  
ATOM    181  C   LYS A  23      -9.441 -30.027  33.743  1.00 16.66           C  
ATOM    182  O   LYS A  23     -10.489 -29.813  33.135  1.00 16.34           O  
ATOM    183  CB  LYS A  23      -7.949 -31.989  33.199  1.00 17.00           C  
ATOM    184  CG  LYS A  23      -6.933 -32.588  32.235  1.00 18.01           C  
ATOM    185  CD  LYS A  23      -6.699 -34.074  32.486  1.00 20.87           C  
ATOM    186  CE  LYS A  23      -5.482 -34.564  31.704  1.00 22.11           C  
ATOM    187  NZ  LYS A  23      -5.416 -36.057  31.625  1.00 23.31           N1+
ATOM    188  N   THR A  24      -9.313 -29.861  35.058  1.00 16.50           N  
ATOM    189  CA  THR A  24     -10.417 -29.396  35.904  1.00 16.63           C  
ATOM    190  C   THR A  24     -10.953 -28.038  35.433  1.00 16.69           C  
ATOM    191  O   THR A  24     -12.167 -27.813  35.408  1.00 16.55           O  
ATOM    192  CB  THR A  24      -9.992 -29.357  37.396  1.00 16.54           C  
ATOM    193  CG2 THR A  24     -11.092 -28.761  38.279  1.00 16.65           C  
ATOM    194  OG1 THR A  24      -9.706 -30.695  37.832  1.00 17.04           O  
ATOM    195  N   PHE A  25     -10.044 -27.157  35.021  1.00 16.86           N  
ATOM    196  CA  PHE A  25     -10.422 -25.847  34.495  1.00 17.28           C  
ATOM    197  C   PHE A  25     -10.777 -25.854  33.003  1.00 17.32           C  
ATOM    198  O   PHE A  25     -10.843 -24.801  32.363  1.00 17.59           O  
ATOM    199  CB  PHE A  25      -9.348 -24.807  34.823  1.00 17.36           C  
ATOM    200  CG  PHE A  25      -9.449 -24.268  36.224  1.00 18.01           C  
ATOM    201  CD1 PHE A  25      -8.902 -24.970  37.298  1.00 18.43           C  
ATOM    202  CD2 PHE A  25     -10.109 -23.068  36.471  1.00 18.95           C  
ATOM    203  CE1 PHE A  25      -8.999 -24.474  38.598  1.00 19.36           C  
ATOM    204  CE2 PHE A  25     -10.213 -22.564  37.768  1.00 19.56           C  
ATOM    205  CZ  PHE A  25      -9.659 -23.273  38.833  1.00 19.40           C  
ATOM    206  N   GLY A  26     -11.001 -27.048  32.464  1.00 17.44           N  
ATOM    207  CA  GLY A  26     -11.622 -27.209  31.150  1.00 17.55           C  
ATOM    208  C   GLY A  26     -10.739 -27.242  29.917  1.00 17.40           C  
ATOM    209  O   GLY A  26     -11.244 -27.065  28.803  1.00 17.77           O  
ATOM    210  N   ALA A  27      -9.438 -27.476  30.092  1.00 17.47           N  
ATOM    211  CA  ALA A  27      -8.530 -27.593  28.944  1.00 17.19           C  
ATOM    212  C   ALA A  27      -8.927 -28.783  28.070  1.00 17.06           C  
ATOM    213  O   ALA A  27      -9.109 -29.895  28.564  1.00 17.13           O  
ATOM    214  CB  ALA A  27      -7.084 -27.715  29.394  1.00 17.41           C  
ATOM    215  N   GLU A  28      -9.074 -28.527  26.774  1.00 16.73           N  
ATOM    216  CA  GLU A  28      -9.493 -29.556  25.819  1.00 16.45           C  
ATOM    217  C   GLU A  28      -8.285 -30.239  25.182  1.00 16.31           C  
ATOM    218  O   GLU A  28      -8.376 -31.370  24.705  1.00 16.44           O  
ATOM    219  CB  GLU A  28     -10.402 -28.941  24.761  1.00 16.32           C  
ATOM    220  CG  GLU A  28     -11.643 -28.293  25.355  1.00 16.74           C  
ATOM    221  CD  GLU A  28     -12.442 -27.503  24.341  1.00 17.62           C  
ATOM    222  OE1 GLU A  28     -12.566 -26.274  24.522  1.00 18.64           O  
ATOM    223  OE2 GLU A  28     -12.947 -28.103  23.371  1.00 17.45           O1-
ATOM    224  N   LYS A  29      -7.161 -29.527  25.181  1.00 16.19           N  
ATOM    225  CA  LYS A  29      -5.860 -30.068  24.806  1.00 16.03           C  
ATOM    226  C   LYS A  29      -4.821 -29.382  25.678  1.00 15.88           C  
ATOM    227  O   LYS A  29      -4.949 -28.193  25.972  1.00 15.70           O  
ATOM    228  CB  LYS A  29      -5.559 -29.781  23.332  1.00 15.96           C  
ATOM    229  CG  LYS A  29      -4.226 -30.326  22.832  1.00 15.95           C  
ATOM    230  CD  LYS A  29      -4.014 -29.980  21.366  1.00 15.22           C  
ATOM    231  CE  LYS A  29      -2.689 -30.511  20.839  1.00 14.96           C  
ATOM    232  NZ  LYS A  29      -2.680 -31.993  20.708  1.00 13.86           N1+
ATOM    233  N   ILE A  30      -3.816 -30.138  26.110  1.00 15.65           N  
ATOM    234  CA  ILE A  30      -2.724 -29.571  26.898  1.00 15.78           C  
ATOM    235  C   ILE A  30      -1.405 -29.812  26.179  1.00 15.87           C  
ATOM    236  O   ILE A  30      -1.019 -30.960  25.921  1.00 16.49           O  
ATOM    237  CB  ILE A  30      -2.664 -30.142  28.341  1.00 15.66           C  
ATOM    238  CG1 ILE A  30      -4.001 -29.931  29.067  1.00 15.81           C  
ATOM    239  CG2 ILE A  30      -1.514 -29.481  29.128  1.00 15.57           C  
ATOM    240  CD1 ILE A  30      -4.154 -30.709  30.391  1.00 16.02           C  
ATOM    241  N   PHE A  31      -0.737 -28.721  25.825  1.00 15.94           N  
ATOM    242  CA  PHE A  31       0.608 -28.796  25.284  1.00 15.93           C  
ATOM    243  C   PHE A  31       1.538 -28.894  26.478  1.00 16.23           C  
ATOM    244  O   PHE A  31       1.550 -28.013  27.335  1.00 16.11           O  
ATOM    245  CB  PHE A  31       0.930 -27.559  24.452  1.00 16.05           C  
ATOM    246  CG  PHE A  31       0.162 -27.473  23.166  1.00 15.55           C  
ATOM    247  CD1 PHE A  31      -1.110 -26.908  23.130  1.00 15.86           C  
ATOM    248  CD2 PHE A  31       0.719 -27.943  21.978  1.00 15.81           C  
ATOM    249  CE1 PHE A  31      -1.817 -26.817  21.935  1.00 15.50           C  
ATOM    250  CE2 PHE A  31       0.020 -27.860  20.782  1.00 15.69           C  
ATOM    251  CZ  PHE A  31      -1.251 -27.294  20.760  1.00 15.61           C  
ATOM    252  N   THR A  32       2.291 -29.989  26.536  1.00 16.76           N  
ATOM    253  CA  THR A  32       3.100 -30.313  27.701  1.00 17.31           C  
ATOM    254  C   THR A  32       4.576 -30.273  27.336  1.00 17.28           C  
ATOM    255  O   THR A  32       5.003 -30.897  26.360  1.00 17.05           O  
ATOM    256  CB  THR A  32       2.702 -31.685  28.284  1.00 17.40           C  
ATOM    257  CG2 THR A  32       3.415 -31.944  29.601  1.00 18.16           C  
ATOM    258  OG1 THR A  32       1.288 -31.701  28.513  1.00 18.39           O  
ATOM    259  N   GLU A  33       5.343 -29.529  28.127  1.00 17.53           N  
ATOM    260  CA  GLU A  33       6.745 -29.287  27.845  1.00 18.03           C  
ATOM    261  C   GLU A  33       7.636 -29.550  29.053  1.00 18.35           C  
ATOM    262  O   GLU A  33       7.352 -29.100  30.167  1.00 18.21           O  
ATOM    263  CB  GLU A  33       6.933 -27.849  27.364  1.00 18.13           C  
ATOM    264  CG  GLU A  33       8.321 -27.548  26.833  1.00 18.49           C  
ATOM    265  CD  GLU A  33       8.299 -26.532  25.721  1.00 18.90           C  
ATOM    266  OE1 GLU A  33       7.612 -25.499  25.867  1.00 19.29           O  
ATOM    267  OE2 GLU A  33       8.968 -26.771  24.694  1.00 19.24           O1-
ATOM    268  N   LYS A  34       8.714 -30.283  28.809  1.00 18.55           N  
ATOM    269  CA  LYS A  34       9.736 -30.519  29.811  1.00 19.10           C  
ATOM    270  C   LYS A  34      10.941 -29.654  29.458  1.00 19.15           C  
ATOM    271  O   LYS A  34      11.771 -30.037  28.629  1.00 19.06           O  
ATOM    272  CB  LYS A  34      10.113 -32.005  29.844  1.00 19.28           C  
ATOM    273  CG  LYS A  34      10.754 -32.482  31.143  1.00 20.63           C  
ATOM    274  CD  LYS A  34      12.154 -31.934  31.320  1.00 21.82           C  
ATOM    275  CE  LYS A  34      13.063 -32.911  32.041  1.00 22.85           C  
ATOM    276  NZ  LYS A  34      14.359 -32.245  32.356  1.00 22.90           N1+
ATOM    277  N   GLN A  35      11.017 -28.479  30.079  1.00 19.27           N  
ATOM    278  CA  GLN A  35      12.079 -27.513  29.807  1.00 19.65           C  
ATOM    279  C   GLN A  35      12.107 -26.402  30.859  1.00 19.79           C  
ATOM    280  O   GLN A  35      11.111 -26.160  31.545  1.00 19.62           O  
ATOM    281  CB  GLN A  35      11.896 -26.910  28.403  1.00 19.73           C  
ATOM    282  CG  GLN A  35      13.077 -26.085  27.892  1.00 20.26           C  
ATOM    283  CD  GLN A  35      14.402 -26.820  28.006  1.00 21.54           C  
ATOM    284  NE2 GLN A  35      14.534 -27.919  27.273  1.00 21.69           N  
ATOM    285  OE1 GLN A  35      15.291 -26.409  28.756  1.00 21.92           O  
ATOM    286  N   SER A  36      13.252 -25.731  30.973  1.00 19.90           N  
ATOM    287  CA  SER A  36      13.398 -24.537  31.810  1.00 20.09           C  
ATOM    288  C   SER A  36      12.484 -23.414  31.317  1.00 20.43           C  
ATOM    289  O   SER A  36      12.189 -23.321  30.125  1.00 20.32           O  
ATOM    290  CB  SER A  36      14.852 -24.064  31.803  1.00 20.08           C  
ATOM    291  OG  SER A  36      15.004 -22.824  32.478  1.00 20.09           O  
ATOM    292  N   GLY A  37      12.035 -22.566  32.239  1.00 20.80           N  
ATOM    293  CA  GLY A  37      11.212 -21.410  31.881  1.00 21.58           C  
ATOM    294  C   GLY A  37      12.024 -20.171  31.542  1.00 22.12           C  
ATOM    295  O   GLY A  37      11.463 -19.116  31.245  1.00 22.14           O  
ATOM    296  N   LYS A  38      13.348 -20.304  31.575  1.00 22.88           N  
ATOM    297  CA  LYS A  38      14.259 -19.177  31.353  1.00 23.63           C  
ATOM    298  C   LYS A  38      14.115 -18.523  29.976  1.00 23.85           C  
ATOM    299  O   LYS A  38      14.210 -17.299  29.856  1.00 23.87           O  
ATOM    300  CB  LYS A  38      15.712 -19.605  31.589  1.00 23.97           C  
ATOM    301  CG  LYS A  38      16.228 -19.325  32.999  1.00 25.18           C  
ATOM    302  CD  LYS A  38      16.740 -17.896  33.126  1.00 27.08           C  
ATOM    303  CE  LYS A  38      17.000 -17.518  34.577  1.00 27.90           C  
ATOM    304  NZ  LYS A  38      17.314 -16.069  34.717  1.00 28.62           N1+
ATOM    305  N   SER A  39      13.875 -19.337  28.953  1.00 24.14           N  
ATOM    306  CA  SER A  39      13.819 -18.847  27.580  1.00 24.45           C  
ATOM    307  C   SER A  39      12.638 -19.408  26.794  1.00 24.55           C  
ATOM    308  O   SER A  39      12.242 -20.556  26.988  1.00 24.52           O  
ATOM    309  CB  SER A  39      15.128 -19.170  26.856  1.00 24.48           C  
ATOM    310  OG  SER A  39      15.084 -18.732  25.510  1.00 24.97           O  
ATOM    311  N   ILE A  40      12.087 -18.583  25.906  1.00 24.81           N  
ATOM    312  CA  ILE A  40      11.090 -19.034  24.932  1.00 25.17           C  
ATOM    313  C   ILE A  40      11.744 -19.642  23.687  1.00 25.33           C  
ATOM    314  O   ILE A  40      11.129 -20.457  22.994  1.00 25.41           O  
ATOM    315  CB  ILE A  40      10.126 -17.895  24.493  1.00 25.30           C  
ATOM    316  CG1 ILE A  40      10.910 -16.670  23.995  1.00 25.78           C  
ATOM    317  CG2 ILE A  40       9.171 -17.528  25.633  1.00 25.26           C  
ATOM    318  CD1 ILE A  40      10.111 -15.726  23.107  1.00 26.99           C  
ATOM    319  N   GLU A  41      12.991 -19.254  23.418  1.00 25.39           N  
ATOM    320  CA  GLU A  41      13.705 -19.674  22.203  1.00 25.60           C  
ATOM    321  C   GLU A  41      14.000 -21.172  22.129  1.00 25.16           C  
ATOM    322  O   GLU A  41      14.190 -21.715  21.038  1.00 25.41           O  
ATOM    323  CB  GLU A  41      15.009 -18.889  22.022  1.00 25.70           C  
ATOM    324  CG  GLU A  41      14.832 -17.441  21.581  1.00 27.37           C  
ATOM    325  CD  GLU A  41      15.111 -16.442  22.692  1.00 28.91           C  
ATOM    326  OE1 GLU A  41      14.708 -16.691  23.851  1.00 29.98           O  
ATOM    327  OE2 GLU A  41      15.735 -15.398  22.400  1.00 30.02           O1-
ATOM    328  N   ASN A  42      14.046 -21.832  23.284  1.00 24.78           N  
ATOM    329  CA  ASN A  42      14.303 -23.272  23.334  1.00 24.13           C  
ATOM    330  C   ASN A  42      13.063 -24.069  23.746  1.00 23.43           C  
ATOM    331  O   ASN A  42      13.164 -25.202  24.227  1.00 23.19           O  
ATOM    332  CB  ASN A  42      15.488 -23.574  24.261  1.00 24.53           C  
ATOM    333  CG  ASN A  42      15.161 -23.347  25.730  1.00 25.18           C  
ATOM    334  ND2 ASN A  42      15.683 -24.217  26.586  1.00 26.75           N  
ATOM    335  OD1 ASN A  42      14.450 -22.407  26.088  1.00 25.51           O  
ATOM    336  N   ARG A  43      11.894 -23.466  23.549  1.00 22.36           N  
ATOM    337  CA  ARG A  43      10.635 -24.087  23.938  1.00 21.48           C  
ATOM    338  C   ARG A  43       9.658 -24.183  22.761  1.00 20.80           C  
ATOM    339  O   ARG A  43       8.717 -23.391  22.666  1.00 20.68           O  
ATOM    340  CB  ARG A  43      10.011 -23.340  25.123  1.00 21.19           C  
ATOM    341  CG  ARG A  43      10.723 -23.583  26.451  1.00 20.93           C  
ATOM    342  CD  ARG A  43       9.865 -23.173  27.638  1.00 20.20           C  
ATOM    343  NE  ARG A  43       9.876 -21.729  27.868  1.00 20.64           N  
ATOM    344  CZ  ARG A  43       8.898 -21.057  28.473  1.00 20.15           C  
ATOM    345  NH1 ARG A  43       7.811 -21.691  28.899  1.00 18.26           N1+
ATOM    346  NH2 ARG A  43       9.001 -19.744  28.640  1.00 20.51           N  
ATOM    347  N   PRO A  44       9.880 -25.164  21.861  1.00 20.35           N  
ATOM    348  CA  PRO A  44       9.030 -25.320  20.680  1.00 19.93           C  
ATOM    349  C   PRO A  44       7.577 -25.675  21.001  1.00 19.28           C  
ATOM    350  O   PRO A  44       6.689 -25.382  20.198  1.00 19.16           O  
ATOM    351  CB  PRO A  44       9.697 -26.469  19.910  1.00 20.00           C  
ATOM    352  CG  PRO A  44      10.453 -27.230  20.934  1.00 20.35           C  
ATOM    353  CD  PRO A  44      10.925 -26.204  21.921  1.00 20.33           C  
ATOM    354  N   ILE A  45       7.334 -26.298  22.153  1.00 18.65           N  
ATOM    355  CA  ILE A  45       5.979 -26.711  22.522  1.00 18.39           C  
ATOM    356  C   ILE A  45       5.126 -25.510  22.946  1.00 18.01           C  
ATOM    357  O   ILE A  45       3.961 -25.405  22.555  1.00 17.83           O  
ATOM    358  CB  ILE A  45       5.977 -27.862  23.566  1.00 18.32           C  
ATOM    359  CG1 ILE A  45       6.636 -29.109  22.959  1.00 19.18           C  
ATOM    360  CG2 ILE A  45       4.554 -28.193  24.019  1.00 18.27           C  
ATOM    361  CD1 ILE A  45       7.122 -30.128  23.970  1.00 20.96           C  
ATOM    362  N   LEU A  46       5.712 -24.593  23.716  1.00 17.77           N  
ATOM    363  CA  LEU A  46       5.043 -23.325  24.011  1.00 17.61           C  
ATOM    364  C   LEU A  46       4.706 -22.605  22.705  1.00 17.68           C  
ATOM    365  O   LEU A  46       3.589 -22.124  22.528  1.00 17.46           O  
ATOM    366  CB  LEU A  46       5.894 -22.433  24.926  1.00 17.40           C  
ATOM    367  CG  LEU A  46       5.364 -21.016  25.194  1.00 17.64           C  
ATOM    368  CD1 LEU A  46       3.969 -21.028  25.820  1.00 17.69           C  
ATOM    369  CD2 LEU A  46       6.340 -20.214  26.053  1.00 17.11           C  
ATOM    370  N   GLN A  47       5.668 -22.564  21.786  1.00 18.10           N  
ATOM    371  CA  GLN A  47       5.453 -21.948  20.479  1.00 18.31           C  
ATOM    372  C   GLN A  47       4.321 -22.637  19.723  1.00 17.95           C  
ATOM    373  O   GLN A  47       3.471 -21.966  19.143  1.00 18.02           O  
ATOM    374  CB  GLN A  47       6.743 -21.918  19.653  1.00 18.65           C  
ATOM    375  CG  GLN A  47       7.791 -20.940  20.190  1.00 20.68           C  
ATOM    376  CD  GLN A  47       7.281 -19.505  20.298  1.00 22.98           C  
ATOM    377  NE2 GLN A  47       7.206 -18.986  21.526  1.00 24.00           N  
ATOM    378  OE1 GLN A  47       6.965 -18.872  19.288  1.00 25.10           O  
ATOM    379  N   LYS A  48       4.294 -23.968  19.761  1.00 17.76           N  
ATOM    380  CA  LYS A  48       3.198 -24.726  19.148  1.00 17.65           C  
ATOM    381  C   LYS A  48       1.852 -24.340  19.758  1.00 17.07           C  
ATOM    382  O   LYS A  48       0.884 -24.107  19.034  1.00 16.84           O  
ATOM    383  CB  LYS A  48       3.433 -26.237  19.248  1.00 17.91           C  
ATOM    384  CG  LYS A  48       4.339 -26.773  18.138  1.00 19.36           C  
ATOM    385  CD  LYS A  48       4.513 -28.274  18.220  1.00 21.81           C  
ATOM    386  CE  LYS A  48       5.444 -28.774  17.128  1.00 23.08           C  
ATOM    387  NZ  LYS A  48       5.490 -30.265  17.079  1.00 24.35           N1+
ATOM    388  N   ALA A  49       1.813 -24.258  21.088  1.00 16.50           N  
ATOM    389  CA  ALA A  49       0.614 -23.848  21.819  1.00 16.34           C  
ATOM    390  C   ALA A  49       0.138 -22.447  21.427  1.00 16.12           C  
ATOM    391  O   ALA A  49      -1.053 -22.230  21.204  1.00 15.94           O  
ATOM    392  CB  ALA A  49       0.859 -23.921  23.330  1.00 16.28           C  
ATOM    393  N   LEU A  50       1.069 -21.499  21.355  1.00 16.20           N  
ATOM    394  CA  LEU A  50       0.734 -20.117  21.009  1.00 16.19           C  
ATOM    395  C   LEU A  50       0.273 -20.002  19.559  1.00 16.56           C  
ATOM    396  O   LEU A  50      -0.605 -19.194  19.240  1.00 16.52           O  
ATOM    397  CB  LEU A  50       1.926 -19.190  21.258  1.00 16.22           C  
ATOM    398  CG  LEU A  50       2.340 -18.995  22.717  1.00 16.20           C  
ATOM    399  CD1 LEU A  50       3.631 -18.187  22.786  1.00 16.84           C  
ATOM    400  CD2 LEU A  50       1.238 -18.319  23.519  1.00 16.62           C  
ATOM    401  N   ASN A  51       0.878 -20.807  18.691  1.00 16.55           N  
ATOM    402  CA  ASN A  51       0.473 -20.889  17.293  1.00 17.15           C  
ATOM    403  C   ASN A  51      -0.904 -21.526  17.128  1.00 16.99           C  
ATOM    404  O   ASN A  51      -1.650 -21.158  16.218  1.00 16.97           O  
ATOM    405  CB  ASN A  51       1.507 -21.674  16.481  1.00 17.41           C  
ATOM    406  CG  ASN A  51       2.698 -20.825  16.062  1.00 18.84           C  
ATOM    407  ND2 ASN A  51       3.821 -21.483  15.789  1.00 20.50           N  
ATOM    408  OD1 ASN A  51       2.606 -19.597  15.962  1.00 20.32           O  
ATOM    409  N   PHE A  52      -1.228 -22.477  18.007  1.00 16.66           N  
ATOM    410  CA  PHE A  52      -2.498 -23.210  17.929  1.00 16.39           C  
ATOM    411  C   PHE A  52      -3.703 -22.348  18.278  1.00 16.22           C  
ATOM    412  O   PHE A  52      -4.721 -22.403  17.588  1.00 15.87           O  
ATOM    413  CB  PHE A  52      -2.488 -24.460  18.824  1.00 16.40           C  
ATOM    414  CG  PHE A  52      -3.718 -25.324  18.668  1.00 16.30           C  
ATOM    415  CD1 PHE A  52      -3.773 -26.310  17.687  1.00 16.04           C  
ATOM    416  CD2 PHE A  52      -4.824 -25.144  19.498  1.00 16.26           C  
ATOM    417  CE1 PHE A  52      -4.910 -27.107  17.532  1.00 16.39           C  
ATOM    418  CE2 PHE A  52      -5.965 -25.933  19.354  1.00 16.36           C  
ATOM    419  CZ  PHE A  52      -6.007 -26.919  18.367  1.00 16.69           C  
ATOM    420  N   VAL A  53      -3.593 -21.573  19.357  1.00 16.13           N  
ATOM    421  CA  VAL A  53      -4.707 -20.740  19.808  1.00 16.28           C  
ATOM    422  C   VAL A  53      -5.024 -19.643  18.802  1.00 16.50           C  
ATOM    423  O   VAL A  53      -4.132 -19.135  18.121  1.00 16.29           O  
ATOM    424  CB  VAL A  53      -4.484 -20.119  21.216  1.00 16.00           C  
ATOM    425  CG1 VAL A  53      -4.607 -21.187  22.298  1.00 16.37           C  
ATOM    426  CG2 VAL A  53      -3.142 -19.388  21.311  1.00 15.49           C  
ATOM    427  N   GLU A  54      -6.303 -19.304  18.705  1.00 17.05           N  
ATOM    428  CA  GLU A  54      -6.762 -18.254  17.808  1.00 17.57           C  
ATOM    429  C   GLU A  54      -7.786 -17.372  18.506  1.00 18.03           C  
ATOM    430  O   GLU A  54      -8.333 -17.741  19.547  1.00 17.92           O  
ATOM    431  CB  GLU A  54      -7.381 -18.855  16.534  1.00 17.73           C  
ATOM    432  CG  GLU A  54      -6.468 -19.789  15.743  1.00 18.20           C  
ATOM    433  CD  GLU A  54      -5.417 -19.071  14.900  1.00 19.26           C  
ATOM    434  OE1 GLU A  54      -5.317 -17.825  14.955  1.00 18.86           O  
ATOM    435  OE2 GLU A  54      -4.685 -19.770  14.167  1.00 19.72           O1-
ATOM    436  N   MET A  55      -8.019 -16.200  17.924  1.00 18.63           N  
ATOM    437  CA  MET A  55      -9.066 -15.273  18.343  1.00 19.37           C  
ATOM    438  C   MET A  55     -10.307 -16.003  18.870  1.00 19.41           C  
ATOM    439  O   MET A  55     -10.906 -16.818  18.165  1.00 19.41           O  
ATOM    440  CB  MET A  55      -9.424 -14.378  17.152  1.00 19.56           C  
ATOM    441  CG  MET A  55     -10.406 -13.249  17.419  1.00 20.92           C  
ATOM    442  SD  MET A  55     -10.545 -12.159  15.980  1.00 24.77           S  
ATOM    443  CE  MET A  55     -10.962 -13.318  14.678  1.00 23.48           C  
ATOM    444  N   GLY A  56     -10.670 -15.716  20.120  1.00 19.61           N  
ATOM    445  CA  GLY A  56     -11.837 -16.334  20.748  1.00 19.74           C  
ATOM    446  C   GLY A  56     -11.512 -17.484  21.688  1.00 19.80           C  
ATOM    447  O   GLY A  56     -12.342 -17.859  22.519  1.00 19.99           O  
ATOM    448  N   ASP A  57     -10.311 -18.044  21.555  1.00 19.74           N  
ATOM    449  CA  ASP A  57      -9.868 -19.142  22.421  1.00 19.45           C  
ATOM    450  C   ASP A  57      -9.458 -18.655  23.811  1.00 19.26           C  
ATOM    451  O   ASP A  57      -9.326 -17.449  24.051  1.00 19.22           O  
ATOM    452  CB  ASP A  57      -8.699 -19.910  21.782  1.00 19.35           C  
ATOM    453  CG  ASP A  57      -9.102 -20.678  20.533  1.00 19.32           C  
ATOM    454  OD1 ASP A  57     -10.311 -20.918  20.322  1.00 19.75           O  
ATOM    455  OD2 ASP A  57      -8.192 -21.051  19.760  1.00 17.94           O1-
ATOM    456  N   ARG A  58      -9.270 -19.609  24.721  1.00 19.06           N  
ATOM    457  CA  ARG A  58      -8.727 -19.345  26.048  1.00 18.70           C  
ATOM    458  C   ARG A  58      -7.444 -20.152  26.234  1.00 18.33           C  
ATOM    459  O   ARG A  58      -7.408 -21.357  25.955  1.00 18.42           O  
ATOM    460  CB  ARG A  58      -9.748 -19.707  27.129  1.00 18.95           C  
ATOM    461  CG  ARG A  58      -9.351 -19.275  28.542  1.00 19.79           C  
ATOM    462  CD  ARG A  58     -10.360 -19.742  29.580  1.00 22.14           C  
ATOM    463  NE  ARG A  58     -11.679 -19.136  29.382  1.00 22.92           N  
ATOM    464  CZ  ARG A  58     -12.802 -19.568  29.949  1.00 23.99           C  
ATOM    465  NH1 ARG A  58     -12.787 -20.617  30.760  1.00 24.20           N1+
ATOM    466  NH2 ARG A  58     -13.948 -18.946  29.701  1.00 23.77           N  
ATOM    467  N   PHE A  59      -6.395 -19.475  26.688  1.00 17.45           N  
ATOM    468  CA  PHE A  59      -5.095 -20.089  26.919  1.00 17.07           C  
ATOM    469  C   PHE A  59      -4.894 -20.162  28.426  1.00 16.77           C  
ATOM    470  O   PHE A  59      -4.883 -19.133  29.108  1.00 16.26           O  
ATOM    471  CB  PHE A  59      -4.011 -19.236  26.251  1.00 17.00           C  
ATOM    472  CG  PHE A  59      -2.634 -19.841  26.278  1.00 17.29           C  
ATOM    473  CD1 PHE A  59      -2.125 -20.487  25.152  1.00 17.72           C  
ATOM    474  CD2 PHE A  59      -1.827 -19.728  27.408  1.00 17.84           C  
ATOM    475  CE1 PHE A  59      -0.845 -21.031  25.159  1.00 17.98           C  
ATOM    476  CE2 PHE A  59      -0.539 -20.271  27.426  1.00 18.21           C  
ATOM    477  CZ  PHE A  59      -0.049 -20.922  26.300  1.00 17.95           C  
ATOM    478  N   ILE A  60      -4.760 -21.375  28.953  1.00 16.66           N  
ATOM    479  CA  ILE A  60      -4.688 -21.535  30.410  1.00 16.43           C  
ATOM    480  C   ILE A  60      -3.374 -22.132  30.898  1.00 16.28           C  
ATOM    481  O   ILE A  60      -2.801 -23.023  30.263  1.00 15.93           O  
ATOM    482  CB  ILE A  60      -5.928 -22.280  31.011  1.00 16.78           C  
ATOM    483  CG1 ILE A  60      -5.894 -23.787  30.727  1.00 16.81           C  
ATOM    484  CG2 ILE A  60      -7.224 -21.675  30.482  1.00 16.56           C  
ATOM    485  CD1 ILE A  60      -6.954 -24.588  31.507  1.00 17.40           C  
ATOM    486  N   VAL A  61      -2.894 -21.595  32.019  1.00 16.10           N  
ATOM    487  CA  VAL A  61      -1.739 -22.131  32.728  1.00 15.80           C  
ATOM    488  C   VAL A  61      -2.079 -22.194  34.210  1.00 16.19           C  
ATOM    489  O   VAL A  61      -2.954 -21.459  34.688  1.00 15.72           O  
ATOM    490  CB  VAL A  61      -0.451 -21.283  32.512  1.00 15.91           C  
ATOM    491  CG1 VAL A  61       0.003 -21.338  31.053  1.00 15.46           C  
ATOM    492  CG2 VAL A  61      -0.644 -19.826  32.981  1.00 15.65           C  
ATOM    493  N   GLU A  62      -1.400 -23.073  34.934  1.00 16.16           N  
ATOM    494  CA  GLU A  62      -1.643 -23.215  36.361  1.00 16.59           C  
ATOM    495  C   GLU A  62      -1.161 -21.978  37.123  1.00 16.57           C  
ATOM    496  O   GLU A  62      -1.834 -21.501  38.034  1.00 16.81           O  
ATOM    497  CB  GLU A  62      -0.970 -24.473  36.905  1.00 16.66           C  
ATOM    498  CG  GLU A  62      -1.285 -24.737  38.380  1.00 17.80           C  
ATOM    499  CD  GLU A  62      -0.585 -25.961  38.940  1.00 19.96           C  
ATOM    500  OE1 GLU A  62      -1.227 -26.689  39.727  1.00 20.93           O  
ATOM    501  OE2 GLU A  62       0.598 -26.193  38.607  1.00 20.02           O1-
ATOM    502  N   SER A  63       0.010 -21.483  36.745  1.00 16.54           N  
ATOM    503  CA  SER A  63       0.596 -20.288  37.346  1.00 17.12           C  
ATOM    504  C   SER A  63       1.457 -19.595  36.304  1.00 17.00           C  
ATOM    505  O   SER A  63       1.908 -20.222  35.342  1.00 16.57           O  
ATOM    506  CB  SER A  63       1.431 -20.660  38.570  1.00 17.47           C  
ATOM    507  OG  SER A  63       2.429 -21.607  38.227  1.00 18.20           O  
ATOM    508  N   ILE A  64       1.686 -18.301  36.504  1.00 17.23           N  
ATOM    509  CA  ILE A  64       2.468 -17.483  35.572  1.00 17.78           C  
ATOM    510  C   ILE A  64       3.869 -18.061  35.319  1.00 17.51           C  
ATOM    511  O   ILE A  64       4.365 -18.029  34.188  1.00 17.33           O  
ATOM    512  CB  ILE A  64       2.537 -16.002  36.064  1.00 18.00           C  
ATOM    513  CG1 ILE A  64       1.189 -15.291  35.849  1.00 19.39           C  
ATOM    514  CG2 ILE A  64       3.698 -15.234  35.407  1.00 18.91           C  
ATOM    515  CD1 ILE A  64       0.799 -15.089  34.376  1.00 21.11           C  
ATOM    516  N   ASP A  65       4.489 -18.603  36.366  1.00 17.75           N  
ATOM    517  CA  ASP A  65       5.840 -19.175  36.266  1.00 18.10           C  
ATOM    518  C   ASP A  65       5.930 -20.376  35.307  1.00 17.93           C  
ATOM    519  O   ASP A  65       7.002 -20.669  34.779  1.00 17.48           O  
ATOM    520  CB  ASP A  65       6.382 -19.553  37.650  1.00 18.73           C  
ATOM    521  CG  ASP A  65       5.398 -20.373  38.456  1.00 20.16           C  
ATOM    522  OD1 ASP A  65       5.413 -21.613  38.343  1.00 22.55           O  
ATOM    523  OD2 ASP A  65       4.586 -19.776  39.188  1.00 23.51           O1-
ATOM    524  N   ARG A  66       4.808 -21.058  35.082  1.00 18.06           N  
ATOM    525  CA  ARG A  66       4.754 -22.114  34.065  1.00 18.35           C  
ATOM    526  C   ARG A  66       4.957 -21.518  32.678  1.00 18.53           C  
ATOM    527  O   ARG A  66       5.646 -22.097  31.834  1.00 18.79           O  
ATOM    528  CB  ARG A  66       3.430 -22.894  34.127  1.00 18.15           C  
ATOM    529  CG  ARG A  66       3.135 -23.575  35.462  1.00 18.44           C  
ATOM    530  CD  ARG A  66       4.255 -24.518  35.898  1.00 18.29           C  
ATOM    531  NE  ARG A  66       5.262 -23.836  36.716  1.00 18.87           N  
ATOM    532  CZ  ARG A  66       6.518 -24.249  36.864  1.00 18.59           C  
ATOM    533  NH1 ARG A  66       6.949 -25.340  36.241  1.00 17.72           N1+
ATOM    534  NH2 ARG A  66       7.353 -23.561  37.632  1.00 17.66           N  
ATOM    535  N   LEU A  67       4.379 -20.340  32.457  1.00 18.89           N  
ATOM    536  CA  LEU A  67       4.513 -19.659  31.178  1.00 18.94           C  
ATOM    537  C   LEU A  67       5.961 -19.231  30.912  1.00 18.78           C  
ATOM    538  O   LEU A  67       6.428 -19.273  29.771  1.00 19.06           O  
ATOM    539  CB  LEU A  67       3.551 -18.468  31.103  1.00 19.35           C  
ATOM    540  CG  LEU A  67       3.245 -17.879  29.726  1.00 19.50           C  
ATOM    541  CD1 LEU A  67       2.650 -18.925  28.775  1.00 20.17           C  
ATOM    542  CD2 LEU A  67       2.308 -16.690  29.885  1.00 20.86           C  
ATOM    543  N   GLY A  68       6.670 -18.840  31.968  1.00 18.71           N  
ATOM    544  CA  GLY A  68       8.086 -18.516  31.861  1.00 18.50           C  
ATOM    545  C   GLY A  68       8.680 -17.912  33.117  1.00 18.62           C  
ATOM    546  O   GLY A  68       7.958 -17.418  33.984  1.00 18.41           O  
ATOM    547  N   ARG A  69      10.007 -17.972  33.208  1.00 18.89           N  
ATOM    548  CA  ARG A  69      10.761 -17.352  34.293  1.00 19.15           C  
ATOM    549  C   ARG A  69      11.674 -16.277  33.720  1.00 19.63           C  
ATOM    550  O   ARG A  69      12.876 -16.238  33.997  1.00 19.73           O  
ATOM    551  CB  ARG A  69      11.560 -18.399  35.071  1.00 19.34           C  
ATOM    552  CG  ARG A  69      10.693 -19.397  35.832  1.00 19.71           C  
ATOM    553  CD  ARG A  69      11.507 -20.099  36.904  1.00 20.15           C  
ATOM    554  NE  ARG A  69      10.698 -21.007  37.713  1.00 20.13           N  
ATOM    555  CZ  ARG A  69       9.974 -20.644  38.770  1.00 20.38           C  
ATOM    556  NH1 ARG A  69       9.935 -19.374  39.168  1.00 20.16           N1+
ATOM    557  NH2 ARG A  69       9.283 -21.562  39.435  1.00 20.01           N  
ATOM    558  N   ASN A  70      11.070 -15.408  32.917  1.00 19.90           N  
ATOM    559  CA  ASN A  70      11.747 -14.302  32.257  1.00 20.10           C  
ATOM    560  C   ASN A  70      10.713 -13.199  32.104  1.00 19.99           C  
ATOM    561  O   ASN A  70       9.771 -13.330  31.317  1.00 19.88           O  
ATOM    562  CB  ASN A  70      12.279 -14.752  30.892  1.00 20.35           C  
ATOM    563  CG  ASN A  70      13.143 -13.703  30.214  1.00 20.89           C  
ATOM    564  ND2 ASN A  70      14.296 -14.132  29.716  1.00 21.82           N  
ATOM    565  OD1 ASN A  70      12.774 -12.532  30.117  1.00 20.50           O  
ATOM    566  N   TYR A  71      10.890 -12.121  32.869  1.00 19.81           N  
ATOM    567  CA  TYR A  71       9.905 -11.045  32.945  1.00 19.80           C  
ATOM    568  C   TYR A  71       9.532 -10.492  31.571  1.00 19.48           C  
ATOM    569  O   TYR A  71       8.354 -10.479  31.211  1.00 19.05           O  
ATOM    570  CB  TYR A  71      10.394  -9.930  33.884  1.00 19.99           C  
ATOM    571  CG  TYR A  71       9.511  -8.702  33.918  1.00 20.87           C  
ATOM    572  CD1 TYR A  71       8.346  -8.669  34.691  1.00 21.37           C  
ATOM    573  CD2 TYR A  71       9.845  -7.569  33.179  1.00 21.53           C  
ATOM    574  CE1 TYR A  71       7.540  -7.530  34.723  1.00 22.32           C  
ATOM    575  CE2 TYR A  71       9.048  -6.435  33.200  1.00 22.33           C  
ATOM    576  CZ  TYR A  71       7.900  -6.420  33.969  1.00 22.46           C  
ATOM    577  OH  TYR A  71       7.123  -5.290  33.980  1.00 24.84           O  
ATOM    578  N   ASN A  72      10.538 -10.050  30.815  1.00 19.24           N  
ATOM    579  CA  ASN A  72      10.331  -9.495  29.475  1.00 19.00           C  
ATOM    580  C   ASN A  72       9.587 -10.463  28.548  1.00 18.78           C  
ATOM    581  O   ASN A  72       8.636 -10.077  27.866  1.00 18.31           O  
ATOM    582  CB  ASN A  72      11.671  -9.079  28.850  1.00 19.15           C  
ATOM    583  CG  ASN A  72      12.337  -7.934  29.594  1.00 20.08           C  
ATOM    584  ND2 ASN A  72      13.666  -7.896  29.552  1.00 21.12           N  
ATOM    585  OD1 ASN A  72      11.669  -7.087  30.187  1.00 19.97           O  
ATOM    586  N   GLU A  73      10.012 -11.723  28.562  1.00 18.53           N  
ATOM    587  CA  GLU A  73       9.425 -12.750  27.701  1.00 18.65           C  
ATOM    588  C   GLU A  73       7.995 -13.136  28.092  1.00 18.49           C  
ATOM    589  O   GLU A  73       7.171 -13.395  27.219  1.00 18.57           O  
ATOM    590  CB  GLU A  73      10.341 -13.977  27.615  1.00 18.62           C  
ATOM    591  CG  GLU A  73      11.683 -13.665  26.936  1.00 19.13           C  
ATOM    592  CD  GLU A  73      12.527 -14.896  26.655  1.00 19.63           C  
ATOM    593  OE1 GLU A  73      13.510 -14.772  25.897  1.00 19.99           O  
ATOM    594  OE2 GLU A  73      12.212 -15.985  27.178  1.00 19.87           O1-
ATOM    595  N   VAL A  74       7.700 -13.155  29.392  1.00 18.34           N  
ATOM    596  CA  VAL A  74       6.339 -13.440  29.852  1.00 18.23           C  
ATOM    597  C   VAL A  74       5.397 -12.302  29.459  1.00 18.15           C  
ATOM    598  O   VAL A  74       4.297 -12.543  28.958  1.00 18.06           O  
ATOM    599  CB  VAL A  74       6.271 -13.711  31.383  1.00 18.29           C  
ATOM    600  CG1 VAL A  74       4.834 -13.621  31.891  1.00 18.23           C  
ATOM    601  CG2 VAL A  74       6.857 -15.074  31.707  1.00 18.04           C  
ATOM    602  N   ILE A  75       5.843 -11.064  29.678  1.00 18.14           N  
ATOM    603  CA  ILE A  75       5.073  -9.886  29.277  1.00 18.44           C  
ATOM    604  C   ILE A  75       4.829  -9.886  27.764  1.00 18.26           C  
ATOM    605  O   ILE A  75       3.707  -9.637  27.320  1.00 18.26           O  
ATOM    606  CB  ILE A  75       5.745  -8.563  29.743  1.00 18.35           C  
ATOM    607  CG1 ILE A  75       5.847  -8.514  31.278  1.00 19.00           C  
ATOM    608  CG2 ILE A  75       4.982  -7.343  29.230  1.00 19.27           C  
ATOM    609  CD1 ILE A  75       4.562  -8.877  32.021  1.00 20.01           C  
ATOM    610  N   HIS A  76       5.874 -10.188  26.994  1.00 18.39           N  
ATOM    611  CA  HIS A  76       5.764 -10.318  25.530  1.00 18.84           C  
ATOM    612  C   HIS A  76       4.705 -11.348  25.124  1.00 18.66           C  
ATOM    613  O   HIS A  76       3.893 -11.092  24.235  1.00 18.45           O  
ATOM    614  CB  HIS A  76       7.119 -10.684  24.916  1.00 19.01           C  
ATOM    615  CG  HIS A  76       7.124 -10.689  23.417  1.00 20.26           C  
ATOM    616  CD2 HIS A  76       7.052 -11.710  22.531  1.00 21.31           C  
ATOM    617  ND1 HIS A  76       7.212  -9.536  22.669  1.00 21.28           N  
ATOM    618  CE1 HIS A  76       7.195  -9.844  21.384  1.00 21.53           C  
ATOM    619  NE2 HIS A  76       7.100 -11.158  21.273  1.00 21.45           N  
ATOM    620  N   THR A  77       4.718 -12.501  25.791  1.00 18.67           N  
ATOM    621  CA  THR A  77       3.757 -13.575  25.533  1.00 18.50           C  
ATOM    622  C   THR A  77       2.340 -13.141  25.910  1.00 18.40           C  
ATOM    623  O   THR A  77       1.398 -13.365  25.153  1.00 17.96           O  
ATOM    624  CB  THR A  77       4.154 -14.864  26.283  1.00 18.66           C  
ATOM    625  CG2 THR A  77       3.101 -15.965  26.112  1.00 19.03           C  
ATOM    626  OG1 THR A  77       5.409 -15.331  25.777  1.00 19.10           O  
ATOM    627  N   VAL A  78       2.207 -12.512  27.078  1.00 18.08           N  
ATOM    628  CA  VAL A  78       0.934 -11.932  27.520  1.00 18.35           C  
ATOM    629  C   VAL A  78       0.411 -10.936  26.468  1.00 18.38           C  
ATOM    630  O   VAL A  78      -0.754 -11.006  26.060  1.00 18.36           O  
ATOM    631  CB  VAL A  78       1.075 -11.262  28.921  1.00 18.15           C  
ATOM    632  CG1 VAL A  78      -0.119 -10.367  29.240  1.00 19.16           C  
ATOM    633  CG2 VAL A  78       1.245 -12.318  30.015  1.00 18.44           C  
ATOM    634  N   ASN A  79       1.283 -10.038  26.013  1.00 18.27           N  
ATOM    635  CA  ASN A  79       0.922  -9.064  24.982  1.00 18.58           C  
ATOM    636  C   ASN A  79       0.604  -9.711  23.630  1.00 18.47           C  
ATOM    637  O   ASN A  79      -0.256  -9.224  22.897  1.00 18.29           O  
ATOM    638  CB  ASN A  79       2.011  -7.998  24.829  1.00 18.95           C  
ATOM    639  CG  ASN A  79       2.098  -7.064  26.032  1.00 19.82           C  
ATOM    640  ND2 ASN A  79       3.274  -6.490  26.246  1.00 21.10           N  
ATOM    641  OD1 ASN A  79       1.118  -6.862  26.756  1.00 20.90           O  
ATOM    642  N   TYR A  80       1.287 -10.811  23.319  1.00 18.31           N  
ATOM    643  CA  TYR A  80       1.005 -11.569  22.096  1.00 18.60           C  
ATOM    644  C   TYR A  80      -0.416 -12.139  22.106  1.00 18.78           C  
ATOM    645  O   TYR A  80      -1.142 -12.012  21.119  1.00 18.81           O  
ATOM    646  CB  TYR A  80       2.039 -12.683  21.883  1.00 18.46           C  
ATOM    647  CG  TYR A  80       1.682 -13.664  20.779  1.00 18.06           C  
ATOM    648  CD1 TYR A  80       1.962 -13.377  19.441  1.00 17.85           C  
ATOM    649  CD2 TYR A  80       1.061 -14.878  21.076  1.00 17.72           C  
ATOM    650  CE1 TYR A  80       1.629 -14.282  18.426  1.00 18.08           C  
ATOM    651  CE2 TYR A  80       0.726 -15.780  20.075  1.00 17.70           C  
ATOM    652  CZ  TYR A  80       1.012 -15.479  18.758  1.00 18.28           C  
ATOM    653  OH  TYR A  80       0.674 -16.383  17.785  1.00 18.47           O  
ATOM    654  N   LEU A  81      -0.797 -12.760  23.220  1.00 19.26           N  
ATOM    655  CA  LEU A  81      -2.135 -13.328  23.387  1.00 19.70           C  
ATOM    656  C   LEU A  81      -3.223 -12.257  23.319  1.00 20.11           C  
ATOM    657  O   LEU A  81      -4.246 -12.449  22.659  1.00 20.17           O  
ATOM    658  CB  LEU A  81      -2.236 -14.111  24.703  1.00 19.52           C  
ATOM    659  CG  LEU A  81      -1.472 -15.438  24.794  1.00 19.71           C  
ATOM    660  CD1 LEU A  81      -1.445 -15.933  26.234  1.00 19.19           C  
ATOM    661  CD2 LEU A  81      -2.068 -16.491  23.871  1.00 20.17           C  
ATOM    662  N   LYS A  82      -2.987 -11.133  23.997  1.00 20.69           N  
ATOM    663  CA  LYS A  82      -3.895  -9.986  23.965  1.00 21.35           C  
ATOM    664  C   LYS A  82      -4.136  -9.514  22.533  1.00 21.45           C  
ATOM    665  O   LYS A  82      -5.282  -9.334  22.114  1.00 21.41           O  
ATOM    666  CB  LYS A  82      -3.339  -8.831  24.800  1.00 21.64           C  
ATOM    667  CG  LYS A  82      -3.827  -8.797  26.243  1.00 22.73           C  
ATOM    668  CD  LYS A  82      -3.304  -7.569  27.003  1.00 24.90           C  
ATOM    669  CE  LYS A  82      -3.963  -6.276  26.527  1.00 26.39           C  
ATOM    670  NZ  LYS A  82      -3.600  -5.107  27.390  1.00 27.15           N1+
ATOM    671  N   ASP A  83      -3.045  -9.332  21.793  1.00 21.76           N  
ATOM    672  CA  ASP A  83      -3.103  -8.876  20.408  1.00 22.04           C  
ATOM    673  C   ASP A  83      -3.705  -9.924  19.476  1.00 21.95           C  
ATOM    674  O   ASP A  83      -4.205  -9.587  18.406  1.00 21.75           O  
ATOM    675  CB  ASP A  83      -1.712  -8.462  19.919  1.00 22.38           C  
ATOM    676  CG  ASP A  83      -1.213  -7.171  20.565  1.00 23.44           C  
ATOM    677  OD1 ASP A  83      -1.895  -6.619  21.459  1.00 24.63           O  
ATOM    678  OD2 ASP A  83      -0.125  -6.706  20.173  1.00 25.26           O1-
ATOM    679  N   LYS A  84      -3.651 -11.191  19.885  1.00 21.75           N  
ATOM    680  CA  LYS A  84      -4.271 -12.267  19.114  1.00 21.62           C  
ATOM    681  C   LYS A  84      -5.736 -12.461  19.523  1.00 21.66           C  
ATOM    682  O   LYS A  84      -6.452 -13.272  18.929  1.00 21.61           O  
ATOM    683  CB  LYS A  84      -3.482 -13.572  19.274  1.00 21.60           C  
ATOM    684  CG  LYS A  84      -3.572 -14.496  18.073  1.00 20.90           C  
ATOM    685  CD  LYS A  84      -2.679 -15.711  18.229  1.00 20.04           C  
ATOM    686  CE  LYS A  84      -2.596 -16.491  16.922  1.00 19.18           C  
ATOM    687  NZ  LYS A  84      -1.901 -17.794  17.107  1.00 17.57           N1+
ATOM    688  N   GLU A  85      -6.167 -11.694  20.527  1.00 21.75           N  
ATOM    689  CA  GLU A  85      -7.518 -11.776  21.110  1.00 21.99           C  
ATOM    690  C   GLU A  85      -7.808 -13.147  21.732  1.00 21.92           C  
ATOM    691  O   GLU A  85      -8.912 -13.691  21.612  1.00 21.84           O  
ATOM    692  CB  GLU A  85      -8.598 -11.362  20.100  1.00 22.11           C  
ATOM    693  CG  GLU A  85      -8.458  -9.932  19.595  1.00 23.05           C  
ATOM    694  CD  GLU A  85      -9.705  -9.435  18.889  1.00 24.38           C  
ATOM    695  OE1 GLU A  85     -10.730  -9.224  19.570  1.00 25.58           O  
ATOM    696  OE2 GLU A  85      -9.655  -9.242  17.657  1.00 24.83           O1-
ATOM    697  N   VAL A  86      -6.793 -13.687  22.401  1.00 21.84           N  
ATOM    698  CA  VAL A  86      -6.897 -14.926  23.164  1.00 21.71           C  
ATOM    699  C   VAL A  86      -6.797 -14.563  24.643  1.00 21.84           C  
ATOM    700  O   VAL A  86      -5.823 -13.934  25.069  1.00 21.93           O  
ATOM    701  CB  VAL A  86      -5.764 -15.919  22.792  1.00 21.54           C  
ATOM    702  CG1 VAL A  86      -5.830 -17.178  23.653  1.00 20.92           C  
ATOM    703  CG2 VAL A  86      -5.818 -16.275  21.309  1.00 21.52           C  
ATOM    704  N   GLN A  87      -7.809 -14.943  25.418  1.00 22.02           N  
ATOM    705  CA  GLN A  87      -7.825 -14.651  26.847  1.00 22.25           C  
ATOM    706  C   GLN A  87      -6.899 -15.589  27.612  1.00 22.06           C  
ATOM    707  O   GLN A  87      -6.920 -16.804  27.412  1.00 21.96           O  
ATOM    708  CB  GLN A  87      -9.249 -14.716  27.416  1.00 22.40           C  
ATOM    709  CG  GLN A  87      -9.335 -14.313  28.890  1.00 23.82           C  
ATOM    710  CD  GLN A  87     -10.732 -13.920  29.330  1.00 26.13           C  
ATOM    711  NE2 GLN A  87     -10.871 -12.689  29.814  1.00 27.04           N  
ATOM    712  OE1 GLN A  87     -11.671 -14.713  29.252  1.00 27.55           O  
ATOM    713  N   LEU A  88      -6.076 -15.006  28.476  1.00 21.85           N  
ATOM    714  CA  LEU A  88      -5.199 -15.776  29.343  1.00 21.70           C  
ATOM    715  C   LEU A  88      -5.899 -16.019  30.674  1.00 21.83           C  
ATOM    716  O   LEU A  88      -6.361 -15.077  31.309  1.00 21.52           O  
ATOM    717  CB  LEU A  88      -3.875 -15.031  29.562  1.00 21.74           C  
ATOM    718  CG  LEU A  88      -2.853 -15.574  30.569  1.00 21.37           C  
ATOM    719  CD1 LEU A  88      -2.376 -16.975  30.191  1.00 21.31           C  
ATOM    720  CD2 LEU A  88      -1.666 -14.620  30.675  1.00 21.97           C  
ATOM    721  N   MET A  89      -5.992 -17.286  31.073  1.00 22.07           N  
ATOM    722  CA  MET A  89      -6.504 -17.640  32.395  1.00 22.55           C  
ATOM    723  C   MET A  89      -5.424 -18.345  33.204  1.00 22.14           C  
ATOM    724  O   MET A  89      -4.719 -19.213  32.696  1.00 21.77           O  
ATOM    725  CB  MET A  89      -7.765 -18.507  32.303  1.00 23.12           C  
ATOM    726  CG  MET A  89      -8.223 -19.095  33.652  1.00 25.76           C  
ATOM    727  SD  MET A  89      -9.925 -19.692  33.689  1.00 32.39           S  
ATOM    728  CE  MET A  89      -9.781 -21.322  32.954  1.00 30.43           C  
ATOM    729  N   ILE A  90      -5.301 -17.950  34.466  1.00 21.67           N  
ATOM    730  CA  ILE A  90      -4.365 -18.564  35.395  1.00 21.60           C  
ATOM    731  C   ILE A  90      -5.212 -19.298  36.427  1.00 21.54           C  
ATOM    732  O   ILE A  90      -5.928 -18.661  37.203  1.00 21.33           O  
ATOM    733  CB  ILE A  90      -3.483 -17.490  36.080  1.00 21.62           C  
ATOM    734  CG1 ILE A  90      -2.768 -16.637  35.026  1.00 22.23           C  
ATOM    735  CG2 ILE A  90      -2.488 -18.135  37.051  1.00 21.15           C  
ATOM    736  CD1 ILE A  90      -2.582 -15.187  35.438  1.00 24.24           C  
ATOM    737  N   THR A  91      -5.140 -20.631  36.429  1.00 21.11           N  
ATOM    738  CA  THR A  91      -6.030 -21.446  37.268  1.00 21.24           C  
ATOM    739  C   THR A  91      -5.880 -21.174  38.767  1.00 21.66           C  
ATOM    740  O   THR A  91      -6.856 -21.271  39.513  1.00 21.43           O  
ATOM    741  CB  THR A  91      -5.894 -22.970  36.988  1.00 21.09           C  
ATOM    742  CG2 THR A  91      -6.027 -23.264  35.495  1.00 20.60           C  
ATOM    743  OG1 THR A  91      -4.631 -23.447  37.459  1.00 20.46           O  
ATOM    744  N   SER A  92      -4.666 -20.830  39.199  1.00 21.89           N  
ATOM    745  CA  SER A  92      -4.404 -20.526  40.609  1.00 22.93           C  
ATOM    746  C   SER A  92      -4.930 -19.143  41.014  1.00 23.42           C  
ATOM    747  O   SER A  92      -4.999 -18.821  42.206  1.00 23.99           O  
ATOM    748  CB  SER A  92      -2.911 -20.660  40.939  1.00 22.61           C  
ATOM    749  OG  SER A  92      -2.129 -19.793  40.136  1.00 23.00           O  
ATOM    750  N   LEU A  93      -5.306 -18.339  40.022  1.00 24.03           N  
ATOM    751  CA  LEU A  93      -5.909 -17.021  40.250  1.00 24.76           C  
ATOM    752  C   LEU A  93      -7.198 -16.905  39.430  1.00 25.11           C  
ATOM    753  O   LEU A  93      -7.262 -16.116  38.485  1.00 24.79           O  
ATOM    754  CB  LEU A  93      -4.942 -15.905  39.850  1.00 25.02           C  
ATOM    755  CG  LEU A  93      -3.453 -15.962  40.208  1.00 26.10           C  
ATOM    756  CD1 LEU A  93      -2.699 -14.951  39.359  1.00 26.88           C  
ATOM    757  CD2 LEU A  93      -3.213 -15.713  41.687  1.00 26.56           C  
ATOM    758  N   PRO A  94      -8.231 -17.686  39.790  1.00 25.65           N  
ATOM    759  CA  PRO A  94      -9.375 -17.859  38.889  1.00 26.27           C  
ATOM    760  C   PRO A  94     -10.291 -16.635  38.769  1.00 26.85           C  
ATOM    761  O   PRO A  94     -11.003 -16.501  37.775  1.00 27.14           O  
ATOM    762  CB  PRO A  94     -10.132 -19.033  39.511  1.00 26.13           C  
ATOM    763  CG  PRO A  94      -9.808 -18.971  40.954  1.00 26.02           C  
ATOM    764  CD  PRO A  94      -8.435 -18.370  41.082  1.00 25.74           C  
ATOM    765  N   MET A  95     -10.254 -15.750  39.757  1.00 27.41           N  
ATOM    766  CA  MET A  95     -11.147 -14.592  39.791  1.00 28.19           C  
ATOM    767  C   MET A  95     -10.674 -13.407  38.944  1.00 28.14           C  
ATOM    768  O   MET A  95     -11.419 -12.442  38.755  1.00 27.95           O  
ATOM    769  CB  MET A  95     -11.391 -14.158  41.239  1.00 28.50           C  
ATOM    770  CG  MET A  95     -12.466 -14.962  41.948  1.00 30.42           C  
ATOM    771  SD  MET A  95     -12.127 -15.193  43.702  1.00 34.54           S  
ATOM    772  CE  MET A  95     -11.303 -16.784  43.661  1.00 33.72           C  
ATOM    773  N   MET A  96      -9.448 -13.494  38.428  1.00 28.30           N  
ATOM    774  CA  MET A  96      -8.813 -12.404  37.671  1.00 28.51           C  
ATOM    775  C   MET A  96      -9.654 -11.849  36.516  1.00 28.06           C  
ATOM    776  O   MET A  96      -9.840 -10.632  36.417  1.00 27.89           O  
ATOM    777  CB  MET A  96      -7.441 -12.841  37.142  1.00 28.87           C  
ATOM    778  CG  MET A  96      -6.350 -12.944  38.199  1.00 31.00           C  
ATOM    779  SD  MET A  96      -5.314 -11.476  38.346  1.00 35.89           S  
ATOM    780  CE  MET A  96      -4.315 -11.597  36.868  1.00 34.55           C  
ATOM    781  N   ASN A  97     -10.162 -12.735  35.660  1.00 27.39           N  
ATOM    782  CA  ASN A  97     -10.847 -12.324  34.426  1.00 26.95           C  
ATOM    783  C   ASN A  97     -12.320 -11.928  34.561  1.00 26.46           C  
ATOM    784  O   ASN A  97     -12.954 -11.550  33.571  1.00 26.58           O  
ATOM    785  CB  ASN A  97     -10.687 -13.387  33.332  1.00 26.99           C  
ATOM    786  CG  ASN A  97      -9.240 -13.590  32.917  1.00 27.44           C  
ATOM    787  ND2 ASN A  97      -8.971 -14.706  32.251  1.00 27.23           N  
ATOM    788  OD1 ASN A  97      -8.373 -12.756  33.195  1.00 27.85           O  
ATOM    789  N   GLU A  98     -12.863 -12.018  35.772  1.00 25.85           N  
ATOM    790  CA  GLU A  98     -14.241 -11.601  36.019  1.00 25.29           C  
ATOM    791  C   GLU A  98     -14.350 -10.081  35.889  1.00 24.48           C  
ATOM    792  O   GLU A  98     -13.609  -9.339  36.537  1.00 24.34           O  
ATOM    793  CB  GLU A  98     -14.722 -12.084  37.392  1.00 25.60           C  
ATOM    794  CG  GLU A  98     -14.887 -13.607  37.476  1.00 26.80           C  
ATOM    795  CD  GLU A  98     -15.230 -14.116  38.872  1.00 28.04           C  
ATOM    796  OE1 GLU A  98     -15.741 -13.335  39.705  1.00 28.52           O  
ATOM    797  OE2 GLU A  98     -14.993 -15.316  39.130  1.00 29.12           O1-
ATOM    798  N   VAL A  99     -15.258  -9.632  35.026  1.00 23.40           N  
ATOM    799  CA  VAL A  99     -15.409  -8.206  34.744  1.00 22.36           C  
ATOM    800  C   VAL A  99     -16.270  -7.548  35.821  1.00 21.55           C  
ATOM    801  O   VAL A  99     -17.439  -7.901  35.994  1.00 21.41           O  
ATOM    802  CB  VAL A  99     -15.997  -7.958  33.324  1.00 22.46           C  
ATOM    803  CG1 VAL A  99     -16.127  -6.462  33.041  1.00 22.32           C  
ATOM    804  CG2 VAL A  99     -15.134  -8.631  32.261  1.00 22.44           C  
ATOM    805  N   ILE A 100     -15.675  -6.605  36.549  1.00 20.50           N  
ATOM    806  CA  ILE A 100     -16.366  -5.881  37.621  1.00 19.59           C  
ATOM    807  C   ILE A 100     -17.065  -4.624  37.097  1.00 18.77           C  
ATOM    808  O   ILE A 100     -18.174  -4.304  37.523  1.00 18.65           O  
ATOM    809  CB  ILE A 100     -15.401  -5.521  38.794  1.00 19.78           C  
ATOM    810  CG1 ILE A 100     -15.191  -6.725  39.715  1.00 20.19           C  
ATOM    811  CG2 ILE A 100     -15.923  -4.354  39.618  1.00 19.71           C  
ATOM    812  CD1 ILE A 100     -13.995  -7.560  39.370  1.00 20.00           C  
ATOM    813  N   GLY A 101     -16.412  -3.926  36.171  1.00 17.72           N  
ATOM    814  CA  GLY A 101     -16.947  -2.681  35.620  1.00 16.56           C  
ATOM    815  C   GLY A 101     -16.246  -1.455  36.176  1.00 15.67           C  
ATOM    816  O   GLY A 101     -16.771  -0.344  36.106  1.00 15.76           O  
ATOM    817  N   ASN A 102     -15.061  -1.669  36.739  1.00 14.72           N  
ATOM    818  CA  ASN A 102     -14.238  -0.591  37.270  1.00 13.89           C  
ATOM    819  C   ASN A 102     -12.768  -0.960  37.067  1.00 13.25           C  
ATOM    820  O   ASN A 102     -12.354  -2.058  37.436  1.00 12.91           O  
ATOM    821  CB  ASN A 102     -14.561  -0.346  38.751  1.00 13.75           C  
ATOM    822  CG  ASN A 102     -13.906   0.911  39.300  1.00 13.51           C  
ATOM    823  ND2 ASN A 102     -14.720   1.839  39.787  1.00 13.29           N  
ATOM    824  OD1 ASN A 102     -12.682   1.038  39.300  1.00 13.36           O  
ATOM    825  N   PRO A 103     -11.979  -0.050  36.457  1.00 12.97           N  
ATOM    826  CA  PRO A 103     -10.581  -0.352  36.118  1.00 12.82           C  
ATOM    827  C   PRO A 103      -9.751  -0.810  37.321  1.00 12.62           C  
ATOM    828  O   PRO A 103      -8.861  -1.650  37.168  1.00 12.77           O  
ATOM    829  CB  PRO A 103     -10.058   0.983  35.572  1.00 12.79           C  
ATOM    830  CG  PRO A 103     -11.268   1.655  35.030  1.00 13.14           C  
ATOM    831  CD  PRO A 103     -12.377   1.287  35.980  1.00 12.96           C  
ATOM    832  N   LEU A 104     -10.066  -0.284  38.507  1.00 12.43           N  
ATOM    833  CA  LEU A 104      -9.363  -0.650  39.738  1.00 12.48           C  
ATOM    834  C   LEU A 104      -9.314  -2.165  39.956  1.00 12.89           C  
ATOM    835  O   LEU A 104      -8.308  -2.696  40.432  1.00 12.64           O  
ATOM    836  CB  LEU A 104     -10.000   0.035  40.957  1.00 12.39           C  
ATOM    837  CG  LEU A 104      -9.794   1.542  41.125  1.00 12.46           C  
ATOM    838  CD1 LEU A 104     -10.810   2.127  42.098  1.00 11.34           C  
ATOM    839  CD2 LEU A 104      -8.375   1.846  41.596  1.00 12.88           C  
ATOM    840  N   LEU A 105     -10.401  -2.846  39.596  1.00 13.09           N  
ATOM    841  CA  LEU A 105     -10.537  -4.287  39.819  1.00 13.32           C  
ATOM    842  C   LEU A 105     -10.469  -5.077  38.516  1.00 13.50           C  
ATOM    843  O   LEU A 105     -10.477  -6.312  38.530  1.00 13.46           O  
ATOM    844  CB  LEU A 105     -11.844  -4.603  40.571  1.00 13.47           C  
ATOM    845  CG  LEU A 105     -12.035  -4.082  42.006  1.00 14.50           C  
ATOM    846  CD1 LEU A 105     -13.496  -4.133  42.434  1.00 14.75           C  
ATOM    847  CD2 LEU A 105     -11.182  -4.860  42.989  1.00 16.36           C  
ATOM    848  N   ASP A 106     -10.396  -4.362  37.396  1.00 13.40           N  
ATOM    849  CA  ASP A 106     -10.304  -4.994  36.085  1.00 13.63           C  
ATOM    850  C   ASP A 106      -8.909  -4.851  35.484  1.00 13.67           C  
ATOM    851  O   ASP A 106      -7.964  -5.472  35.966  1.00 13.63           O  
ATOM    852  CB  ASP A 106     -11.393  -4.460  35.150  1.00 13.86           C  
ATOM    853  CG  ASP A 106     -12.786  -4.904  35.567  1.00 14.31           C  
ATOM    854  OD1 ASP A 106     -12.918  -6.031  36.094  1.00 15.10           O  
ATOM    855  OD2 ASP A 106     -13.743  -4.130  35.365  1.00 14.03           O1-
ATOM    856  N   LYS A 107      -8.773  -4.021  34.453  1.00 13.77           N  
ATOM    857  CA  LYS A 107      -7.504  -3.908  33.735  1.00 14.30           C  
ATOM    858  C   LYS A 107      -6.337  -3.455  34.616  1.00 13.61           C  
ATOM    859  O   LYS A 107      -5.240  -3.983  34.486  1.00 13.58           O  
ATOM    860  CB  LYS A 107      -7.647  -3.021  32.491  1.00 14.66           C  
ATOM    861  CG  LYS A 107      -8.536  -3.619  31.400  1.00 17.19           C  
ATOM    862  CD  LYS A 107      -7.848  -4.767  30.653  1.00 21.47           C  
ATOM    863  CE  LYS A 107      -8.734  -5.334  29.546  1.00 22.23           C  
ATOM    864  NZ  LYS A 107      -8.944  -4.361  28.435  1.00 24.21           N1+
ATOM    865  N   PHE A 108      -6.570  -2.496  35.509  1.00 13.44           N  
ATOM    866  CA  PHE A 108      -5.506  -2.029  36.401  1.00 13.24           C  
ATOM    867  C   PHE A 108      -4.984  -3.163  37.287  1.00 13.42           C  
ATOM    868  O   PHE A 108      -3.770  -3.396  37.349  1.00 13.25           O  
ATOM    869  CB  PHE A 108      -5.972  -0.835  37.242  1.00 12.76           C  
ATOM    870  CG  PHE A 108      -4.977  -0.382  38.278  1.00 13.14           C  
ATOM    871  CD1 PHE A 108      -3.805   0.274  37.905  1.00 13.51           C  
ATOM    872  CD2 PHE A 108      -5.230  -0.584  39.633  1.00 12.41           C  
ATOM    873  CE1 PHE A 108      -2.894   0.713  38.865  1.00 13.66           C  
ATOM    874  CE2 PHE A 108      -4.323  -0.151  40.603  1.00 13.07           C  
ATOM    875  CZ  PHE A 108      -3.153   0.497  40.221  1.00 13.41           C  
ATOM    876  N   MET A 109      -5.903  -3.875  37.941  1.00 13.57           N  
ATOM    877  CA AMET A 109      -5.545  -4.994  38.814  0.50 14.23           C  
ATOM    878  CA BMET A 109      -5.520  -4.986  38.812  0.50 14.01           C  
ATOM    879  C   MET A 109      -4.804  -6.086  38.041  1.00 14.21           C  
ATOM    880  O   MET A 109      -3.757  -6.568  38.477  1.00 14.26           O  
ATOM    881  CB AMET A 109      -6.797  -5.558  39.506  0.50 14.29           C  
ATOM    882  CB BMET A 109      -6.721  -5.565  39.561  0.50 13.89           C  
ATOM    883  CG AMET A 109      -6.544  -6.740  40.439  0.50 15.55           C  
ATOM    884  CG BMET A 109      -6.348  -6.761  40.429  0.50 14.23           C  
ATOM    885  SD AMET A 109      -6.447  -8.320  39.572  0.50 19.20           S  
ATOM    886  SD BMET A 109      -7.733  -7.410  41.356  0.50 15.19           S  
ATOM    887  CE AMET A 109      -8.162  -8.582  39.131  0.50 17.86           C  
ATOM    888  CE BMET A 109      -8.287  -5.923  42.166  0.50 15.97           C  
ATOM    889  N   LYS A 110      -5.365  -6.479  36.897  1.00 14.85           N  
ATOM    890  CA  LYS A 110      -4.763  -7.521  36.072  1.00 15.31           C  
ATOM    891  C   LYS A 110      -3.346  -7.152  35.657  1.00 15.22           C  
ATOM    892  O   LYS A 110      -2.430  -7.959  35.818  1.00 15.23           O  
ATOM    893  CB  LYS A 110      -5.603  -7.810  34.826  1.00 15.80           C  
ATOM    894  CG  LYS A 110      -6.890  -8.573  35.082  1.00 17.73           C  
ATOM    895  CD  LYS A 110      -7.374  -9.189  33.773  1.00 20.28           C  
ATOM    896  CE  LYS A 110      -8.862  -8.967  33.569  1.00 21.19           C  
ATOM    897  NZ  LYS A 110      -9.308  -9.425  32.217  1.00 22.45           N1+
ATOM    898  N   ASP A 111      -3.170  -5.929  35.151  1.00 15.04           N  
ATOM    899  CA  ASP A 111      -1.860  -5.451  34.698  1.00 15.39           C  
ATOM    900  C   ASP A 111      -0.841  -5.535  35.821  1.00 15.21           C  
ATOM    901  O   ASP A 111       0.273  -6.014  35.615  1.00 15.09           O  
ATOM    902  CB  ASP A 111      -1.923  -3.996  34.203  1.00 15.23           C  
ATOM    903  CG  ASP A 111      -2.618  -3.842  32.856  1.00 15.91           C  
ATOM    904  OD1 ASP A 111      -2.917  -4.850  32.185  1.00 16.75           O  
ATOM    905  OD2 ASP A 111      -2.861  -2.680  32.465  1.00 17.84           O1-
ATOM    906  N   LEU A 112      -1.230  -5.053  36.999  1.00 14.86           N  
ATOM    907  CA  LEU A 112      -0.358  -5.035  38.170  1.00 15.12           C  
ATOM    908  C   LEU A 112       0.034  -6.431  38.635  1.00 15.05           C  
ATOM    909  O   LEU A 112       1.216  -6.706  38.846  1.00 15.07           O  
ATOM    910  CB  LEU A 112      -1.033  -4.299  39.331  1.00 15.00           C  
ATOM    911  CG  LEU A 112      -0.577  -2.871  39.613  1.00 16.98           C  
ATOM    912  CD1 LEU A 112      -0.841  -1.975  38.405  1.00 17.66           C  
ATOM    913  CD2 LEU A 112      -1.269  -2.343  40.875  1.00 16.85           C  
ATOM    914  N   ILE A 113      -0.965  -7.293  38.801  1.00 14.80           N  
ATOM    915  CA  ILE A 113      -0.755  -8.648  39.313  1.00 14.99           C  
ATOM    916  C   ILE A 113       0.053  -9.505  38.330  1.00 14.91           C  
ATOM    917  O   ILE A 113       0.984 -10.205  38.736  1.00 14.57           O  
ATOM    918  CB  ILE A 113      -2.103  -9.330  39.693  1.00 15.18           C  
ATOM    919  CG1 ILE A 113      -2.796  -8.574  40.842  1.00 15.22           C  
ATOM    920  CG2 ILE A 113      -1.912 -10.816  40.062  1.00 15.86           C  
ATOM    921  CD1 ILE A 113      -1.980  -8.446  42.142  1.00 16.64           C  
ATOM    922  N   ILE A 114      -0.289  -9.434  37.043  1.00 14.87           N  
ATOM    923  CA  ILE A 114       0.468 -10.164  36.015  1.00 15.01           C  
ATOM    924  C   ILE A 114       1.938  -9.747  36.042  1.00 15.08           C  
ATOM    925  O   ILE A 114       2.829 -10.596  36.065  1.00 14.35           O  
ATOM    926  CB  ILE A 114      -0.146 -10.001  34.612  1.00 15.37           C  
ATOM    927  CG1 ILE A 114      -1.489 -10.735  34.546  1.00 15.86           C  
ATOM    928  CG2 ILE A 114       0.809 -10.526  33.514  1.00 16.38           C  
ATOM    929  CD1 ILE A 114      -2.345 -10.360  33.349  1.00 18.23           C  
ATOM    930  N   ARG A 115       2.183  -8.439  36.074  1.00 14.93           N  
ATOM    931  CA  ARG A 115       3.555  -7.935  36.077  1.00 15.69           C  
ATOM    932  C   ARG A 115       4.335  -8.309  37.334  1.00 15.99           C  
ATOM    933  O   ARG A 115       5.503  -8.681  37.242  1.00 16.21           O  
ATOM    934  CB  ARG A 115       3.586  -6.428  35.801  1.00 15.56           C  
ATOM    935  CG  ARG A 115       3.374  -6.145  34.335  1.00 16.42           C  
ATOM    936  CD  ARG A 115       2.971  -4.721  34.044  1.00 19.01           C  
ATOM    937  NE  ARG A 115       3.030  -4.479  32.602  1.00 21.99           N  
ATOM    938  CZ  ARG A 115       2.109  -4.867  31.722  1.00 23.86           C  
ATOM    939  NH1 ARG A 115       1.018  -5.517  32.112  1.00 24.60           N1+
ATOM    940  NH2 ARG A 115       2.281  -4.598  30.434  1.00 25.04           N  
ATOM    941  N   ILE A 116       3.682  -8.237  38.496  1.00 16.39           N  
ATOM    942  CA  ILE A 116       4.306  -8.651  39.754  1.00 16.98           C  
ATOM    943  C   ILE A 116       4.696 -10.134  39.713  1.00 16.99           C  
ATOM    944  O   ILE A 116       5.820 -10.502  40.064  1.00 16.86           O  
ATOM    945  CB  ILE A 116       3.381  -8.394  40.959  1.00 17.20           C  
ATOM    946  CG1 ILE A 116       3.348  -6.895  41.284  1.00 17.70           C  
ATOM    947  CG2 ILE A 116       3.848  -9.190  42.185  1.00 18.16           C  
ATOM    948  CD1 ILE A 116       2.158  -6.474  42.129  1.00 18.42           C  
ATOM    949  N   LEU A 117       3.766 -10.973  39.274  1.00 17.09           N  
ATOM    950  CA  LEU A 117       4.005 -12.410  39.234  1.00 17.59           C  
ATOM    951  C   LEU A 117       5.062 -12.788  38.203  1.00 17.49           C  
ATOM    952  O   LEU A 117       5.839 -13.722  38.430  1.00 17.07           O  
ATOM    953  CB  LEU A 117       2.695 -13.178  39.021  1.00 17.77           C  
ATOM    954  CG  LEU A 117       1.717 -13.086  40.203  1.00 19.54           C  
ATOM    955  CD1 LEU A 117       0.404 -13.733  39.851  1.00 20.12           C  
ATOM    956  CD2 LEU A 117       2.276 -13.688  41.498  1.00 21.09           C  
ATOM    957  N   ALA A 118       5.098 -12.061  37.085  1.00 16.94           N  
ATOM    958  CA  ALA A 118       6.143 -12.252  36.076  1.00 16.60           C  
ATOM    959  C   ALA A 118       7.525 -11.922  36.635  1.00 16.65           C  
ATOM    960  O   ALA A 118       8.485 -12.652  36.385  1.00 16.13           O  
ATOM    961  CB  ALA A 118       5.858 -11.426  34.818  1.00 16.64           C  
ATOM    962  N   MET A 119       7.618 -10.829  37.395  1.00 16.01           N  
ATOM    963  CA  MET A 119       8.880 -10.451  38.037  1.00 16.65           C  
ATOM    964  C   MET A 119       9.267 -11.466  39.106  1.00 16.37           C  
ATOM    965  O   MET A 119      10.429 -11.885  39.178  1.00 16.60           O  
ATOM    966  CB  MET A 119       8.817  -9.030  38.624  1.00 16.93           C  
ATOM    967  CG  MET A 119      10.144  -8.527  39.231  1.00 18.99           C  
ATOM    968  SD  MET A 119      11.613  -8.773  38.189  1.00 24.17           S  
ATOM    969  CE  MET A 119      11.345  -7.567  36.891  1.00 24.11           C  
ATOM    970  N   VAL A 120       8.294 -11.868  39.920  1.00 16.08           N  
ATOM    971  CA  VAL A 120       8.519 -12.897  40.941  1.00 16.19           C  
ATOM    972  C   VAL A 120       9.061 -14.186  40.312  1.00 16.66           C  
ATOM    973  O   VAL A 120       9.991 -14.794  40.849  1.00 16.28           O  
ATOM    974  CB  VAL A 120       7.243 -13.186  41.774  1.00 16.03           C  
ATOM    975  CG1 VAL A 120       7.388 -14.479  42.578  1.00 15.09           C  
ATOM    976  CG2 VAL A 120       6.934 -12.005  42.706  1.00 15.62           C  
ATOM    977  N   SER A 121       8.492 -14.577  39.171  1.00 17.07           N  
ATOM    978  CA ASER A 121       8.891 -15.813  38.506  0.50 17.54           C  
ATOM    979  CA BSER A 121       8.886 -15.808  38.476  0.50 17.89           C  
ATOM    980  C   SER A 121      10.363 -15.790  38.088  1.00 18.15           C  
ATOM    981  O   SER A 121      11.054 -16.807  38.182  1.00 18.26           O  
ATOM    982  CB ASER A 121       7.975 -16.108  37.315  0.50 17.43           C  
ATOM    983  CB BSER A 121       8.022 -16.035  37.232  0.50 17.86           C  
ATOM    984  OG ASER A 121       6.622 -16.191  37.739  0.50 16.50           O  
ATOM    985  OG BSER A 121       8.428 -15.195  36.162  0.50 19.00           O  
ATOM    986  N   GLU A 122      10.844 -14.628  37.644  1.00 18.91           N  
ATOM    987  CA  GLU A 122      12.244 -14.492  37.252  1.00 20.24           C  
ATOM    988  C   GLU A 122      13.175 -14.397  38.458  1.00 21.06           C  
ATOM    989  O   GLU A 122      14.231 -15.032  38.483  1.00 21.32           O  
ATOM    990  CB  GLU A 122      12.465 -13.297  36.318  1.00 20.07           C  
ATOM    991  CG  GLU A 122      13.940 -13.143  35.928  1.00 20.82           C  
ATOM    992  CD  GLU A 122      14.198 -12.109  34.852  1.00 21.18           C  
ATOM    993  OE1 GLU A 122      15.367 -11.689  34.726  1.00 22.04           O  
ATOM    994  OE2 GLU A 122      13.254 -11.720  34.137  1.00 20.95           O1-
ATOM    995  N   GLN A 123      12.779 -13.607  39.452  1.00 22.18           N  
ATOM    996  CA  GLN A 123      13.641 -13.327  40.599  1.00 23.47           C  
ATOM    997  C   GLN A 123      13.822 -14.546  41.510  1.00 23.93           C  
ATOM    998  O   GLN A 123      14.882 -14.719  42.113  1.00 24.06           O  
ATOM    999  CB  GLN A 123      13.122 -12.114  41.379  1.00 23.52           C  
ATOM   1000  CG  GLN A 123      14.209 -11.340  42.117  1.00 24.85           C  
ATOM   1001  CD  GLN A 123      13.771  -9.944  42.527  1.00 26.07           C  
ATOM   1002  NE2 GLN A 123      12.674  -9.858  43.274  1.00 26.67           N  
ATOM   1003  OE1 GLN A 123      14.409  -8.955  42.171  1.00 26.96           O  
ATOM   1004  N   GLU A 124      12.790 -15.386  41.597  1.00 24.71           N  
ATOM   1005  CA  GLU A 124      12.849 -16.637  42.360  1.00 25.43           C  
ATOM   1006  C   GLU A 124      14.066 -17.477  41.979  1.00 25.65           C  
ATOM   1007  O   GLU A 124      14.316 -17.723  40.798  1.00 26.15           O  
ATOM   1008  CB  GLU A 124      11.573 -17.459  42.147  1.00 25.65           C  
ATOM   1009  CG  GLU A 124      10.419 -17.044  43.040  1.00 26.61           C  
ATOM   1010  CD  GLU A 124       9.152 -17.848  42.811  1.00 27.01           C  
ATOM   1011  OE1 GLU A 124       8.985 -18.450  41.725  1.00 27.27           O  
ATOM   1012  OE2 GLU A 124       8.308 -17.868  43.727  1.00 27.81           O1-
ATOM   1013  N   ARG A 125      14.763 -11.577  42.255  1.00106.03           N  
ATOM   1014  CA  ARG A 125      14.226 -12.684  41.474  1.00106.81           C  
ATOM   1015  C   ARG A 125      15.361 -13.546  40.935  1.00105.46           C  
ATOM   1016  O   ARG A 125      15.120 -14.619  40.390  1.00105.08           O  
ATOM   1017  CB  ARG A 125      13.360 -12.180  40.320  1.00109.96           C  
ATOM   1018  CG  ARG A 125      12.503 -10.957  40.663  1.00114.58           C  
ATOM   1019  CD  ARG A 125      11.510 -11.161  41.826  1.00117.73           C  
ATOM   1020  NE  ARG A 125      10.952  -9.870  42.262  1.00120.74           N  
ATOM   1021  CZ  ARG A 125       9.931  -9.716  43.104  1.00121.63           C  
ATOM   1022  NH1 ARG A 125       9.319 -10.775  43.623  1.00121.63           N1+
ATOM   1023  NH2 ARG A 125       9.522  -8.492  43.425  1.00121.58           N  
ATOM   1024  N   ASN A 126      16.597 -13.068  41.072  1.00104.16           N  
ATOM   1025  CA  ASN A 126      17.745 -13.844  40.625  1.00103.01           C  
ATOM   1026  C   ASN A 126      18.663 -14.174  41.788  1.00102.26           C  
ATOM   1027  O   ASN A 126      19.748 -14.704  41.584  1.00102.37           O  
ATOM   1028  CB  ASN A 126      18.550 -13.099  39.557  1.00103.55           C  
ATOM   1029  CG  ASN A 126      17.720 -12.737  38.341  1.00104.49           C  
ATOM   1030  ND2 ASN A 126      18.111 -11.663  37.659  1.00104.94           N  
ATOM   1031  OD1 ASN A 126      16.747 -13.418  38.005  1.00105.06           O  
ATOM   1032  N   GLU A 127      18.242 -13.863  43.009  1.00100.35           N  
ATOM   1033  CA  GLU A 127      19.076 -14.160  44.166  1.00 99.51           C  
ATOM   1034  C   GLU A 127      19.364 -15.657  44.127  1.00 98.45           C  
ATOM   1035  O   GLU A 127      20.400 -16.127  44.607  1.00 98.82           O  
ATOM   1036  CB  GLU A 127      18.347 -13.785  45.466  1.00100.09           C  
ATOM   1037  CG  GLU A 127      19.158 -14.043  46.747  1.00100.54           C  
ATOM   1038  CD  GLU A 127      20.346 -13.102  46.914  1.00101.39           C  
ATOM   1039  OE1 GLU A 127      21.030 -12.816  45.903  1.00101.71           O  
ATOM   1040  OE2 GLU A 127      20.598 -12.659  48.064  1.00101.64           O1-
ATOM   1041  N   SER A 128      18.432 -16.394  43.534  1.00 96.63           N  
ATOM   1042  CA  SER A 128      18.558 -17.839  43.401  1.00 94.26           C  
ATOM   1043  C   SER A 128      19.860 -18.128  42.674  1.00 92.74           C  
ATOM   1044  O   SER A 128      20.926 -18.240  43.282  1.00 92.01           O  
ATOM   1045  CB  SER A 128      17.390 -18.402  42.577  1.00 94.65           C  
ATOM   1046  OG  SER A 128      16.129 -17.955  43.061  1.00 95.00           O  
ATOM   1047  N   LYS A 129      19.760 -18.222  41.355  1.00 90.62           N  
ATOM   1048  CA  LYS A 129      20.902 -18.507  40.510  1.00 90.15           C  
ATOM   1049  C   LYS A 129      22.183 -17.787  40.910  1.00 88.99           C  
ATOM   1050  O   LYS A 129      23.259 -18.381  40.939  1.00 88.96           O  
ATOM   1051  CB  LYS A 129      20.572 -18.148  39.069  1.00 91.80           C  
ATOM   1052  CG  LYS A 129      19.401 -18.917  38.490  1.00 94.04           C  
ATOM   1053  CD  LYS A 129      19.606 -19.140  36.986  1.00 96.43           C  
ATOM   1054  CE  LYS A 129      18.621 -20.164  36.402  1.00 97.39           C  
ATOM   1055  NZ  LYS A 129      18.964 -20.522  34.982  1.00 97.82           N1+
ATOM   1056  N   ARG A 130      22.063 -16.488  41.162  1.00 88.57           N  
ATOM   1057  CA  ARG A 130      23.187 -15.633  41.539  1.00 87.72           C  
ATOM   1058  C   ARG A 130      24.089 -16.300  42.554  1.00 85.13           C  
ATOM   1059  O   ARG A 130      25.294 -16.405  42.348  1.00 83.32           O  
ATOM   1060  CB  ARG A 130      22.661 -14.298  42.100  1.00 90.87           C  
ATOM   1061  CG  ARG A 130      23.722 -13.239  42.425  1.00 93.85           C  
ATOM   1062  CD  ARG A 130      23.060 -11.916  42.815  1.00 96.47           C  
ATOM   1063  NE  ARG A 130      24.011 -10.958  43.382  1.00100.37           N  
ATOM   1064  CZ  ARG A 130      24.631 -11.106  44.554  1.00102.02           C  
ATOM   1065  NH1 ARG A 130      24.405 -12.182  45.303  1.00102.61           N1+
ATOM   1066  NH2 ARG A 130      25.471 -10.172  44.986  1.00102.70           N  
ATOM   1067  N   ARG A 131      23.506 -16.745  43.658  1.00 83.90           N  
ATOM   1068  CA  ARG A 131      24.312 -17.392  44.675  1.00 82.26           C  
ATOM   1069  C   ARG A 131      24.843 -18.702  44.146  1.00 79.14           C  
ATOM   1070  O   ARG A 131      25.944 -19.128  44.509  1.00 78.42           O  
ATOM   1071  CB  ARG A 131      23.519 -17.602  45.965  1.00 84.21           C  
ATOM   1072  CG  ARG A 131      23.522 -16.347  46.836  1.00 87.89           C  
ATOM   1073  CD  ARG A 131      23.387 -16.596  48.339  1.00 91.24           C  
ATOM   1074  NE  ARG A 131      22.045 -16.393  48.792  1.00 93.74           N  
ATOM   1075  CZ  ARG A 131      21.512 -15.646  49.752  1.00 95.34           C  
ATOM   1076  NH1 ARG A 131      20.193 -15.763  49.832  1.00 95.19           N1+
ATOM   1077  NH2 ARG A 131      22.169 -14.834  50.587  1.00 96.50           N  
ATOM   1078  N   GLN A 132      24.063 -19.332  43.273  1.00 75.65           N  
ATOM   1079  CA  GLN A 132      24.494 -20.584  42.679  1.00 72.29           C  
ATOM   1080  C   GLN A 132      25.732 -20.297  41.850  1.00 70.12           C  
ATOM   1081  O   GLN A 132      26.831 -20.765  42.175  1.00 69.47           O  
ATOM   1082  CB  GLN A 132      23.403 -21.192  41.791  1.00 72.55           C  
ATOM   1083  CG  GLN A 132      23.966 -22.049  40.657  1.00 72.21           C  
ATOM   1084  CD  GLN A 132      22.933 -22.937  39.965  1.00 71.73           C  
ATOM   1085  NE2 GLN A 132      23.241 -24.225  39.892  1.00 71.02           N  
ATOM   1086  OE1 GLN A 132      21.883 -22.477  39.493  1.00 69.75           O  
ATOM   1087  N   ALA A 133      25.553 -19.504  40.795  1.00 67.73           N  
ATOM   1088  CA  ALA A 133      26.656 -19.159  39.910  1.00 65.49           C  
ATOM   1089  C   ALA A 133      27.834 -18.662  40.722  1.00 64.17           C  
ATOM   1090  O   ALA A 133      29.001 -18.909  40.400  1.00 62.32           O  
ATOM   1091  CB  ALA A 133      26.215 -18.111  38.936  1.00 65.06           C  
ATOM   1092  N   GLN A 134      27.507 -17.965  41.800  1.00 64.85           N  
ATOM   1093  CA  GLN A 134      28.511 -17.414  42.689  1.00 65.30           C  
ATOM   1094  C   GLN A 134      29.325 -18.545  43.282  1.00 63.78           C  
ATOM   1095  O   GLN A 134      30.556 -18.512  43.248  1.00 62.95           O  
ATOM   1096  CB  GLN A 134      27.825 -16.622  43.795  1.00 67.95           C  
ATOM   1097  CG  GLN A 134      28.760 -15.908  44.765  1.00 72.20           C  
ATOM   1098  CD  GLN A 134      28.011 -15.442  46.019  1.00 74.83           C  
ATOM   1099  NE2 GLN A 134      28.522 -15.818  47.199  1.00 74.11           N  
ATOM   1100  OE1 GLN A 134      26.975 -14.762  45.921  1.00 76.69           O  
ATOM   1101  N   GLY A 135      28.621 -19.549  43.805  1.00 62.69           N  
ATOM   1102  CA  GLY A 135      29.273 -20.699  44.419  1.00 61.08           C  
ATOM   1103  C   GLY A 135      30.056 -21.554  43.441  1.00 59.48           C  
ATOM   1104  O   GLY A 135      31.198 -21.969  43.699  1.00 58.16           O  
ATOM   1105  N   ILE A 136      29.423 -21.832  42.311  1.00 58.24           N  
ATOM   1106  CA  ILE A 136      30.064 -22.615  41.290  1.00 58.41           C  
ATOM   1107  C   ILE A 136      31.431 -22.014  41.061  1.00 60.77           C  
ATOM   1108  O   ILE A 136      32.452 -22.625  41.365  1.00 60.82           O  
ATOM   1109  CB  ILE A 136      29.302 -22.534  39.982  1.00 56.08           C  
ATOM   1110  CG1 ILE A 136      27.902 -23.107  40.173  1.00 55.26           C  
ATOM   1111  CG2 ILE A 136      30.078 -23.234  38.890  1.00 54.61           C  
ATOM   1112  CD1 ILE A 136      27.137 -23.298  38.875  1.00 55.85           C  
ATOM   1113  N   GLN A 137      31.425 -20.794  40.538  1.00 63.51           N  
ATOM   1114  CA  GLN A 137      32.646 -20.087  40.223  1.00 66.09           C  
ATOM   1115  C   GLN A 137      33.704 -20.284  41.296  1.00 66.66           C  
ATOM   1116  O   GLN A 137      34.819 -20.703  40.990  1.00 66.68           O  
ATOM   1117  CB  GLN A 137      32.366 -18.599  40.018  1.00 69.06           C  
ATOM   1118  CG  GLN A 137      33.616 -17.792  39.629  1.00 73.89           C  
ATOM   1119  CD  GLN A 137      33.637 -16.374  40.237  1.00 76.15           C  
ATOM   1120  NE2 GLN A 137      32.450 -15.813  40.477  1.00 76.19           N  
ATOM   1121  OE1 GLN A 137      34.711 -15.794  40.476  1.00 76.77           O  
ATOM   1122  N   VAL A 138      33.363 -20.001  42.548  1.00 66.92           N  
ATOM   1123  CA  VAL A 138      34.338 -20.159  43.627  1.00 68.37           C  
ATOM   1124  C   VAL A 138      35.017 -21.510  43.551  1.00 69.54           C  
ATOM   1125  O   VAL A 138      36.245 -21.620  43.632  1.00 68.60           O  
ATOM   1126  CB  VAL A 138      33.690 -20.121  44.984  1.00 68.40           C  
ATOM   1127  CG1 VAL A 138      34.778 -20.056  46.047  1.00 68.28           C  
ATOM   1128  CG2 VAL A 138      32.723 -18.957  45.071  1.00 69.68           C  
ATOM   1129  N   ALA A 139      34.172 -22.532  43.428  1.00 71.26           N  
ATOM   1130  CA  ALA A 139      34.584 -23.924  43.331  1.00 72.60           C  
ATOM   1131  C   ALA A 139      35.421 -24.156  42.086  1.00 74.17           C  
ATOM   1132  O   ALA A 139      36.547 -24.645  42.170  1.00 73.68           O  
ATOM   1133  CB  ALA A 139      33.365 -24.788  43.288  1.00 72.16           C  
ATOM   1134  N   LYS A 140      34.852 -23.807  40.936  1.00 76.21           N  
ATOM   1135  CA  LYS A 140      35.523 -23.945  39.649  1.00 78.94           C  
ATOM   1136  C   LYS A 140      36.953 -23.400  39.745  1.00 80.37           C  
ATOM   1137  O   LYS A 140      37.844 -23.802  39.000  1.00 80.70           O  
ATOM   1138  CB  LYS A 140      34.729 -23.173  38.581  1.00 79.76           C  
ATOM   1139  CG  LYS A 140      35.084 -23.498  37.111  1.00 80.66           C  
ATOM   1140  CD  LYS A 140      34.011 -22.968  36.113  1.00 81.11           C  
ATOM   1141  CE  LYS A 140      34.394 -23.262  34.640  1.00 81.95           C  
ATOM   1142  NZ  LYS A 140      33.399 -22.784  33.619  1.00 80.62           N1+
ATOM   1143  N   GLU A 141      37.162 -22.492  40.687  1.00 82.05           N  
ATOM   1144  CA  GLU A 141      38.460 -21.859  40.905  1.00 83.68           C  
ATOM   1145  C   GLU A 141      39.350 -22.764  41.734  1.00 83.65           C  
ATOM   1146  O   GLU A 141      40.559 -22.835  41.536  1.00 82.52           O  
ATOM   1147  CB  GLU A 141      38.237 -20.542  41.645  1.00 85.80           C  
ATOM   1148  CG  GLU A 141      39.333 -19.492  41.516  1.00 88.88           C  
ATOM   1149  CD  GLU A 141      38.782 -18.070  41.732  1.00 90.95           C  
ATOM   1150  OE1 GLU A 141      37.976 -17.600  40.880  1.00 91.12           O  
ATOM   1151  OE2 GLU A 141      39.145 -17.433  42.755  1.00 92.39           O1-
ATOM   1152  N   LYS A 142      38.723 -23.450  42.680  1.00 84.88           N  
ATOM   1153  CA  LYS A 142      39.419 -24.353  43.580  1.00 85.60           C  
ATOM   1154  C   LYS A 142      39.815 -25.636  42.831  1.00 84.57           C  
ATOM   1155  O   LYS A 142      40.582 -26.461  43.349  1.00 84.07           O  
ATOM   1156  CB  LYS A 142      38.505 -24.668  44.772  1.00 87.49           C  
ATOM   1157  CG  LYS A 142      37.749 -23.442  45.322  1.00 90.54           C  
ATOM   1158  CD  LYS A 142      36.972 -23.722  46.643  1.00 93.81           C  
ATOM   1159  CE  LYS A 142      35.691 -24.609  46.479  1.00 95.48           C  
ATOM   1160  NZ  LYS A 142      34.927 -24.929  47.771  1.00 95.11           N1+
ATOM   1161  N   GLY A 143      39.304 -25.782  41.604  1.00 82.95           N  
ATOM   1162  CA  GLY A 143      39.596 -26.958  40.795  1.00 80.89           C  
ATOM   1163  C   GLY A 143      38.842 -28.174  41.301  1.00 79.24           C  
ATOM   1164  O   GLY A 143      39.417 -29.213  41.628  1.00 79.90           O  
ATOM   1165  N   VAL A 144      37.529 -28.045  41.366  1.00 77.77           N  
ATOM   1166  CA  VAL A 144      36.684 -29.113  41.865  1.00 75.19           C  
ATOM   1167  C   VAL A 144      36.063 -29.853  40.715  1.00 75.03           C  
ATOM   1168  O   VAL A 144      36.202 -31.059  40.618  1.00 75.59           O  
ATOM   1169  CB  VAL A 144      35.600 -28.541  42.781  1.00 72.87           C  
ATOM   1170  CG1 VAL A 144      34.290 -29.256  42.575  1.00 72.02           C  
ATOM   1171  CG2 VAL A 144      36.064 -28.650  44.211  1.00 71.10           C  
ATOM   1172  N   TYR A 145      35.361 -29.130  39.857  1.00 75.07           N  
ATOM   1173  CA  TYR A 145      34.741 -29.738  38.695  1.00 75.71           C  
ATOM   1174  C   TYR A 145      35.821 -30.493  37.920  1.00 76.22           C  
ATOM   1175  O   TYR A 145      36.782 -29.887  37.437  1.00 76.47           O  
ATOM   1176  CB  TYR A 145      34.119 -28.639  37.846  1.00 75.93           C  
ATOM   1177  CG  TYR A 145      32.865 -28.085  38.476  1.00 75.88           C  
ATOM   1178  CD1 TYR A 145      31.644 -28.709  38.259  1.00 76.47           C  
ATOM   1179  CD2 TYR A 145      32.892 -26.963  39.301  1.00 75.41           C  
ATOM   1180  CE1 TYR A 145      30.478 -28.240  38.832  1.00 76.37           C  
ATOM   1181  CE2 TYR A 145      31.725 -26.482  39.891  1.00 75.46           C  
ATOM   1182  CZ  TYR A 145      30.520 -27.137  39.646  1.00 76.00           C  
ATOM   1183  OH  TYR A 145      29.335 -26.738  40.224  1.00 77.25           O  
ATOM   1184  N   LYS A 146      35.675 -31.817  37.821  1.00 76.51           N  
ATOM   1185  CA  LYS A 146      36.668 -32.631  37.124  1.00 77.04           C  
ATOM   1186  C   LYS A 146      36.119 -33.568  36.059  1.00 76.37           C  
ATOM   1187  O   LYS A 146      36.616 -34.674  35.863  1.00 75.66           O  
ATOM   1188  CB  LYS A 146      37.504 -33.417  38.135  1.00 77.93           C  
ATOM   1189  CG  LYS A 146      38.619 -32.591  38.758  1.00 80.27           C  
ATOM   1190  CD  LYS A 146      39.306 -33.342  39.896  1.00 83.62           C  
ATOM   1191  CE  LYS A 146      40.445 -32.512  40.515  1.00 85.63           C  
ATOM   1192  NZ  LYS A 146      41.100 -33.166  41.706  1.00 86.40           N1+
ATOM   1193  N   GLY A 147      35.102 -33.106  35.353  1.00 76.38           N  
ATOM   1194  CA  GLY A 147      34.523 -33.915  34.306  1.00 76.44           C  
ATOM   1195  C   GLY A 147      33.920 -35.200  34.821  1.00 76.88           C  
ATOM   1196  O   GLY A 147      33.521 -35.296  35.992  1.00 76.82           O  
ATOM   1197  N   ARG A 148      33.862 -36.191  33.929  1.00 76.56           N  
ATOM   1198  CA  ARG A 148      33.304 -37.504  34.239  1.00 75.21           C  
ATOM   1199  C   ARG A 148      34.389 -38.420  34.772  1.00 74.51           C  
ATOM   1200  O   ARG A 148      35.507 -38.426  34.264  1.00 75.11           O  
ATOM   1201  CB  ARG A 148      32.689 -38.110  32.979  1.00 74.64           C  
ATOM   1202  CG  ARG A 148      31.972 -39.418  33.198  1.00 74.59           C  
ATOM   1203  CD  ARG A 148      31.723 -40.106  31.856  1.00 74.50           C  
ATOM   1204  NE  ARG A 148      30.321 -40.103  31.446  1.00 73.66           N  
ATOM   1205  CZ  ARG A 148      29.872 -40.662  30.323  1.00 73.79           C  
ATOM   1206  NH1 ARG A 148      30.714 -41.268  29.496  1.00 73.79           N1+
ATOM   1207  NH2 ARG A 148      28.577 -40.626  30.030  1.00 73.95           N  
ATOM   1208  N   PRO A 149      34.087 -39.183  35.830  1.00 74.11           N  
ATOM   1209  CA  PRO A 149      35.113 -40.085  36.358  1.00 73.95           C  
ATOM   1210  C   PRO A 149      34.947 -41.381  35.558  1.00 74.08           C  
ATOM   1211  O   PRO A 149      33.972 -41.539  34.807  1.00 73.75           O  
ATOM   1212  CB  PRO A 149      34.730 -40.250  37.829  1.00 73.99           C  
ATOM   1213  CG  PRO A 149      33.525 -39.283  38.036  1.00 74.33           C  
ATOM   1214  CD  PRO A 149      32.895 -39.185  36.689  1.00 74.16           C  
ATOM   1215  N   LEU A 150      35.881 -42.305  35.716  1.00 73.79           N  
ATOM   1216  CA  LEU A 150      35.821 -43.549  34.978  1.00 73.40           C  
ATOM   1217  C   LEU A 150      34.512 -44.269  35.219  1.00 73.28           C  
ATOM   1218  O   LEU A 150      34.025 -44.348  36.350  1.00 73.02           O  
ATOM   1219  CB  LEU A 150      36.975 -44.442  35.386  1.00 74.55           C  
ATOM   1220  CG  LEU A 150      38.343 -43.856  35.046  1.00 75.55           C  
ATOM   1221  CD1 LEU A 150      39.449 -44.854  35.408  1.00 76.11           C  
ATOM   1222  CD2 LEU A 150      38.373 -43.518  33.554  1.00 77.01           C  
ATOM   1223  N   LEU A 151      33.940 -44.785  34.143  1.00 72.31           N  
ATOM   1224  CA  LEU A 151      32.695 -45.508  34.221  1.00 70.39           C  
ATOM   1225  C   LEU A 151      33.012 -47.003  34.425  1.00 70.31           C  
ATOM   1226  O   LEU A 151      32.247 -47.725  35.070  1.00 71.78           O  
ATOM   1227  CB  LEU A 151      31.900 -45.244  32.947  1.00 69.73           C  
ATOM   1228  CG  LEU A 151      30.374 -45.191  33.049  1.00 69.86           C  
ATOM   1229  CD1 LEU A 151      29.944 -44.677  34.400  1.00 71.19           C  
ATOM   1230  CD2 LEU A 151      29.826 -44.298  31.955  1.00 69.58           C  
ATOM   1231  N   TYR A 152      34.148 -47.465  33.904  1.00 68.00           N  
ATOM   1232  CA  TYR A 152      34.531 -48.853  34.079  1.00 66.49           C  
ATOM   1233  C   TYR A 152      35.885 -48.929  34.728  1.00 67.03           C  
ATOM   1234  O   TYR A 152      36.888 -48.619  34.116  1.00 67.12           O  
ATOM   1235  CB  TYR A 152      34.572 -49.594  32.746  1.00 64.68           C  
ATOM   1236  CG  TYR A 152      33.246 -49.651  32.032  1.00 63.05           C  
ATOM   1237  CD1 TYR A 152      32.950 -48.758  31.026  1.00 61.93           C  
ATOM   1238  CD2 TYR A 152      32.275 -50.599  32.376  1.00 63.47           C  
ATOM   1239  CE1 TYR A 152      31.722 -48.789  30.365  1.00 62.09           C  
ATOM   1240  CE2 TYR A 152      31.038 -50.640  31.722  1.00 62.72           C  
ATOM   1241  CZ  TYR A 152      30.771 -49.727  30.712  1.00 62.37           C  
ATOM   1242  OH  TYR A 152      29.569 -49.731  30.035  1.00 61.86           O  
ATOM   1243  N   SER A 153      35.909 -49.365  35.975  1.00 68.93           N  
ATOM   1244  CA  SER A 153      37.148 -49.486  36.731  1.00 70.78           C  
ATOM   1245  C   SER A 153      36.737 -49.835  38.136  1.00 72.01           C  
ATOM   1246  O   SER A 153      35.589 -49.602  38.521  1.00 72.19           O  
ATOM   1247  CB  SER A 153      37.864 -48.148  36.783  1.00 70.97           C  
ATOM   1248  OG  SER A 153      37.057 -47.217  37.493  1.00 72.01           O  
ATOM   1249  N   PRO A 154      37.653 -50.394  38.932  1.00 73.31           N  
ATOM   1250  CA  PRO A 154      37.175 -50.687  40.289  1.00 74.80           C  
ATOM   1251  C   PRO A 154      36.765 -49.337  40.893  1.00 76.87           C  
ATOM   1252  O   PRO A 154      37.026 -48.288  40.295  1.00 77.75           O  
ATOM   1253  CB  PRO A 154      38.391 -51.307  40.957  1.00 73.99           C  
ATOM   1254  CG  PRO A 154      39.553 -50.665  40.211  1.00 73.86           C  
ATOM   1255  CD  PRO A 154      39.101 -50.631  38.788  1.00 72.84           C  
ATOM   1256  N   ASN A 155      36.117 -49.340  42.050  1.00 78.65           N  
ATOM   1257  CA  ASN A 155      35.675 -48.080  42.671  1.00 80.67           C  
ATOM   1258  C   ASN A 155      34.443 -47.487  41.982  1.00 80.24           C  
ATOM   1259  O   ASN A 155      33.545 -46.966  42.641  1.00 80.38           O  
ATOM   1260  CB  ASN A 155      36.774 -47.010  42.640  1.00 83.14           C  
ATOM   1261  CG  ASN A 155      38.134 -47.550  43.020  1.00 86.64           C  
ATOM   1262  ND2 ASN A 155      39.169 -47.094  42.308  1.00 87.38           N  
ATOM   1263  OD1 ASN A 155      38.263 -48.361  43.952  1.00 88.50           O  
ATOM   1264  N   ALA A 156      34.413 -47.550  40.660  1.00 79.47           N  
ATOM   1265  CA  ALA A 156      33.291 -47.006  39.909  1.00 79.67           C  
ATOM   1266  C   ALA A 156      31.953 -47.114  40.636  1.00 79.22           C  
ATOM   1267  O   ALA A 156      31.637 -48.132  41.237  1.00 79.41           O  
ATOM   1268  CB  ALA A 156      33.198 -47.690  38.557  1.00 80.16           C  
ATOM   1269  N   LYS A 157      31.168 -46.047  40.564  1.00 79.22           N  
ATOM   1270  CA  LYS A 157      29.849 -45.984  41.189  1.00 79.38           C  
ATOM   1271  C   LYS A 157      29.089 -47.306  41.086  1.00 78.06           C  
ATOM   1272  O   LYS A 157      29.027 -48.054  42.058  1.00 77.60           O  
ATOM   1273  CB  LYS A 157      29.048 -44.874  40.513  1.00 81.51           C  
ATOM   1274  CG  LYS A 157      27.798 -44.368  41.236  1.00 83.85           C  
ATOM   1275  CD  LYS A 157      27.262 -43.155  40.453  1.00 86.74           C  
ATOM   1276  CE  LYS A 157      26.137 -42.398  41.145  1.00 87.62           C  
ATOM   1277  NZ  LYS A 157      25.773 -41.156  40.374  1.00 89.22           N1+
ATOM   1278  N   ASP A 158      28.523 -47.585  39.907  1.00 76.74           N  
ATOM   1279  CA  ASP A 158      27.751 -48.810  39.651  1.00 75.06           C  
ATOM   1280  C   ASP A 158      28.577 -50.085  39.797  1.00 73.47           C  
ATOM   1281  O   ASP A 158      29.448 -50.365  38.986  1.00 73.43           O  
ATOM   1282  CB  ASP A 158      27.151 -48.778  38.247  1.00 76.28           C  
ATOM   1283  CG  ASP A 158      26.273 -49.993  37.956  1.00 78.20           C  
ATOM   1284  OD1 ASP A 158      26.486 -51.060  38.583  1.00 78.02           O  
ATOM   1285  OD2 ASP A 158      25.374 -49.886  37.083  1.00 79.69           O1-
ATOM   1286  N   PRO A 159      28.267 -50.902  40.813  1.00 72.05           N  
ATOM   1287  CA  PRO A 159      28.974 -52.153  41.087  1.00 69.72           C  
ATOM   1288  C   PRO A 159      29.088 -53.073  39.897  1.00 68.38           C  
ATOM   1289  O   PRO A 159      30.097 -53.748  39.741  1.00 68.58           O  
ATOM   1290  CB  PRO A 159      28.150 -52.778  42.197  1.00 69.87           C  
ATOM   1291  CG  PRO A 159      27.529 -51.606  42.879  1.00 70.38           C  
ATOM   1292  CD  PRO A 159      27.116 -50.755  41.721  1.00 71.11           C  
ATOM   1293  N   GLN A 160      28.055 -53.105  39.064  1.00 66.91           N  
ATOM   1294  CA  GLN A 160      28.069 -53.985  37.909  1.00 66.42           C  
ATOM   1295  C   GLN A 160      29.183 -53.616  36.966  1.00 66.39           C  
ATOM   1296  O   GLN A 160      29.937 -54.475  36.507  1.00 65.81           O  
ATOM   1297  CB  GLN A 160      26.735 -53.944  37.175  1.00 66.15           C  
ATOM   1298  CG  GLN A 160      25.551 -54.247  38.078  1.00 67.55           C  
ATOM   1299  CD  GLN A 160      24.302 -54.663  37.316  1.00 68.67           C  
ATOM   1300  NE2 GLN A 160      23.527 -55.579  37.901  1.00 68.41           N  
ATOM   1301  OE1 GLN A 160      24.028 -54.163  36.222  1.00 70.31           O  
ATOM   1302  N   LYS A 161      29.305 -52.335  36.663  1.00 66.91           N  
ATOM   1303  CA  LYS A 161      30.375 -51.965  35.765  1.00 67.10           C  
ATOM   1304  C   LYS A 161      31.671 -52.433  36.374  1.00 66.25           C  
ATOM   1305  O   LYS A 161      32.555 -52.880  35.653  1.00 66.67           O  
ATOM   1306  CB  LYS A 161      30.395 -50.461  35.488  1.00 68.02           C  
ATOM   1307  CG  LYS A 161      29.190 -49.989  34.667  1.00 70.02           C  
ATOM   1308  CD  LYS A 161      29.443 -48.633  34.010  1.00 71.83           C  
ATOM   1309  CE  LYS A 161      28.213 -47.709  34.111  1.00 73.07           C  
ATOM   1310  NZ  LYS A 161      27.008 -48.191  33.365  1.00 74.05           N1+
ATOM   1311  N   ARG A 162      31.783 -52.366  37.698  1.00 65.60           N  
ATOM   1312  CA  ARG A 162      33.008 -52.833  38.334  1.00 66.53           C  
ATOM   1313  C   ARG A 162      33.244 -54.255  37.839  1.00 66.04           C  
ATOM   1314  O   ARG A 162      34.324 -54.611  37.347  1.00 65.36           O  
ATOM   1315  CB  ARG A 162      32.890 -52.828  39.869  1.00 68.96           C  
ATOM   1316  CG  ARG A 162      32.938 -51.434  40.511  1.00 72.56           C  
ATOM   1317  CD  ARG A 162      33.684 -51.415  41.861  1.00 75.43           C  
ATOM   1318  NE  ARG A 162      32.847 -51.745  43.014  1.00 77.75           N  
ATOM   1319  CZ  ARG A 162      31.922 -50.942  43.542  1.00 78.52           C  
ATOM   1320  NH1 ARG A 162      31.211 -51.339  44.590  1.00 80.04           N1+
ATOM   1321  NH2 ARG A 162      31.701 -49.743  43.030  1.00 79.21           N  
ATOM   1322  N   VAL A 163      32.209 -55.073  37.950  1.00 65.53           N  
ATOM   1323  CA  VAL A 163      32.318 -56.448  37.515  1.00 64.28           C  
ATOM   1324  C   VAL A 163      32.790 -56.498  36.072  1.00 63.62           C  
ATOM   1325  O   VAL A 163      33.730 -57.221  35.733  1.00 63.88           O  
ATOM   1326  CB  VAL A 163      30.993 -57.156  37.618  1.00 63.25           C  
ATOM   1327  CG1 VAL A 163      31.182 -58.603  37.260  1.00 63.48           C  
ATOM   1328  CG2 VAL A 163      30.449 -57.007  39.017  1.00 63.51           C  
ATOM   1329  N   ILE A 164      32.150 -55.716  35.219  1.00 62.26           N  
ATOM   1330  CA  ILE A 164      32.556 -55.728  33.847  1.00 62.51           C  
ATOM   1331  C   ILE A 164      34.020 -55.382  33.718  1.00 63.84           C  
ATOM   1332  O   ILE A 164      34.780 -56.122  33.108  1.00 64.33           O  
ATOM   1333  CB  ILE A 164      31.740 -54.774  33.038  1.00 62.24           C  
ATOM   1334  CG1 ILE A 164      30.472 -55.478  32.598  1.00 61.83           C  
ATOM   1335  CG2 ILE A 164      32.531 -54.283  31.857  1.00 61.53           C  
ATOM   1336  CD1 ILE A 164      29.670 -54.700  31.598  1.00 63.15           C  
ATOM   1337  N   TYR A 165      34.420 -54.262  34.295  1.00 65.35           N  
ATOM   1338  CA  TYR A 165      35.810 -53.841  34.214  1.00 66.63           C  
ATOM   1339  C   TYR A 165      36.721 -55.031  34.414  1.00 67.46           C  
ATOM   1340  O   TYR A 165      37.548 -55.342  33.549  1.00 67.42           O  
ATOM   1341  CB  TYR A 165      36.119 -52.793  35.283  1.00 67.37           C  
ATOM   1342  CG  TYR A 165      37.598 -52.490  35.458  1.00 67.95           C  
ATOM   1343  CD1 TYR A 165      38.228 -51.509  34.693  1.00 67.94           C  
ATOM   1344  CD2 TYR A 165      38.366 -53.184  36.397  1.00 68.60           C  
ATOM   1345  CE1 TYR A 165      39.590 -51.223  34.865  1.00 68.68           C  
ATOM   1346  CE2 TYR A 165      39.727 -52.908  36.575  1.00 69.69           C  
ATOM   1347  CZ  TYR A 165      40.331 -51.927  35.811  1.00 69.29           C  
ATOM   1348  OH  TYR A 165      41.669 -51.649  36.005  1.00 70.14           O  
ATOM   1349  N   HIS A 166      36.558 -55.699  35.549  1.00 68.27           N  
ATOM   1350  CA  HIS A 166      37.406 -56.833  35.857  1.00 69.49           C  
ATOM   1351  C   HIS A 166      37.425 -57.869  34.765  1.00 68.76           C  
ATOM   1352  O   HIS A 166      38.494 -58.296  34.330  1.00 68.77           O  
ATOM   1353  CB  HIS A 166      36.995 -57.469  37.175  1.00 71.71           C  
ATOM   1354  CG  HIS A 166      37.517 -56.739  38.372  1.00 74.22           C  
ATOM   1355  CD2 HIS A 166      38.649 -56.914  39.102  1.00 75.22           C  
ATOM   1356  ND1 HIS A 166      36.866 -55.659  38.927  1.00 74.71           N  
ATOM   1357  CE1 HIS A 166      37.571 -55.199  39.948  1.00 75.38           C  
ATOM   1358  NE2 HIS A 166      38.657 -55.942  40.076  1.00 75.34           N  
ATOM   1359  N   ARG A 167      36.246 -58.265  34.310  1.00 67.86           N  
ATOM   1360  CA  ARG A 167      36.189 -59.260  33.264  1.00 68.56           C  
ATOM   1361  C   ARG A 167      36.986 -58.807  32.054  1.00 67.97           C  
ATOM   1362  O   ARG A 167      37.661 -59.603  31.408  1.00 68.53           O  
ATOM   1363  CB  ARG A 167      34.744 -59.534  32.883  1.00 70.11           C  
ATOM   1364  CG  ARG A 167      34.551 -60.411  31.648  1.00 72.44           C  
ATOM   1365  CD  ARG A 167      35.153 -61.800  31.774  1.00 74.54           C  
ATOM   1366  NE  ARG A 167      34.721 -62.644  30.663  1.00 76.14           N  
ATOM   1367  CZ  ARG A 167      35.244 -63.832  30.382  1.00 78.03           C  
ATOM   1368  NH1 ARG A 167      36.227 -64.333  31.124  1.00 79.00           N1+
ATOM   1369  NH2 ARG A 167      34.778 -64.529  29.356  1.00 79.53           N  
ATOM   1370  N   VAL A 168      36.924 -57.527  31.741  1.00 67.70           N  
ATOM   1371  CA  VAL A 168      37.674 -57.036  30.606  1.00 68.23           C  
ATOM   1372  C   VAL A 168      39.117 -57.406  30.833  1.00 69.10           C  
ATOM   1373  O   VAL A 168      39.739 -58.057  30.008  1.00 69.53           O  
ATOM   1374  CB  VAL A 168      37.594 -55.537  30.499  1.00 67.66           C  
ATOM   1375  CG1 VAL A 168      38.265 -55.081  29.223  1.00 67.05           C  
ATOM   1376  CG2 VAL A 168      36.153 -55.112  30.538  1.00 67.97           C  
ATOM   1377  N   VAL A 169      39.643 -56.981  31.969  1.00 70.78           N  
ATOM   1378  CA  VAL A 169      41.022 -57.272  32.336  1.00 73.19           C  
ATOM   1379  C   VAL A 169      41.337 -58.753  32.188  1.00 74.20           C  
ATOM   1380  O   VAL A 169      42.226 -59.150  31.431  1.00 74.11           O  
ATOM   1381  CB  VAL A 169      41.289 -56.875  33.797  1.00 73.91           C  
ATOM   1382  CG1 VAL A 169      42.658 -57.403  34.251  1.00 74.03           C  
ATOM   1383  CG2 VAL A 169      41.208 -55.365  33.937  1.00 73.76           C  
ATOM   1384  N   GLU A 170      40.612 -59.561  32.951  1.00 75.62           N  
ATOM   1385  CA  GLU A 170      40.781 -61.003  32.923  1.00 77.43           C  
ATOM   1386  C   GLU A 170      40.914 -61.474  31.484  1.00 76.96           C  
ATOM   1387  O   GLU A 170      41.809 -62.245  31.157  1.00 76.47           O  
ATOM   1388  CB  GLU A 170      39.577 -61.661  33.598  1.00 79.51           C  
ATOM   1389  CG  GLU A 170      39.464 -63.162  33.414  1.00 83.22           C  
ATOM   1390  CD  GLU A 170      38.369 -63.778  34.299  1.00 85.98           C  
ATOM   1391  OE1 GLU A 170      38.655 -64.078  35.488  1.00 87.58           O  
ATOM   1392  OE2 GLU A 170      37.224 -63.948  33.806  1.00 86.48           O1-
ATOM   1393  N   MET A 171      40.030 -60.986  30.623  1.00 77.23           N  
ATOM   1394  CA  MET A 171      40.062 -61.356  29.222  1.00 77.82           C  
ATOM   1395  C   MET A 171      41.290 -60.812  28.508  1.00 78.98           C  
ATOM   1396  O   MET A 171      41.641 -61.257  27.427  1.00 79.06           O  
ATOM   1397  CB  MET A 171      38.810 -60.867  28.532  1.00 76.94           C  
ATOM   1398  CG  MET A 171      37.585 -61.661  28.879  1.00 77.78           C  
ATOM   1399  SD  MET A 171      36.139 -61.126  27.959  1.00 79.99           S  
ATOM   1400  CE  MET A 171      36.505 -61.696  26.295  1.00 78.97           C  
ATOM   1401  N   LEU A 172      41.948 -59.839  29.109  1.00 80.87           N  
ATOM   1402  CA  LEU A 172      43.141 -59.293  28.496  1.00 83.78           C  
ATOM   1403  C   LEU A 172      44.322 -60.191  28.823  1.00 85.66           C  
ATOM   1404  O   LEU A 172      45.105 -60.548  27.941  1.00 85.82           O  
ATOM   1405  CB  LEU A 172      43.398 -57.870  28.998  1.00 84.17           C  
ATOM   1406  CG  LEU A 172      42.491 -56.799  28.384  1.00 84.10           C  
ATOM   1407  CD1 LEU A 172      42.813 -55.451  28.994  1.00 83.94           C  
ATOM   1408  CD2 LEU A 172      42.687 -56.756  26.871  1.00 84.12           C  
ATOM   1409  N   GLU A 173      44.445 -60.550  30.097  1.00 88.04           N  
ATOM   1410  CA  GLU A 173      45.524 -61.428  30.546  1.00 91.15           C  
ATOM   1411  C   GLU A 173      45.378 -62.771  29.821  1.00 91.55           C  
ATOM   1412  O   GLU A 173      46.359 -63.370  29.368  1.00 91.35           O  
ATOM   1413  CB  GLU A 173      45.426 -61.654  32.057  1.00 93.79           C  
ATOM   1414  CG  GLU A 173      45.378 -60.368  32.884  1.00 97.94           C  
ATOM   1415  CD  GLU A 173      45.278 -60.624  34.401  1.00100.24           C  
ATOM   1416  OE1 GLU A 173      44.338 -61.349  34.833  1.00100.84           O  
ATOM   1417  OE2 GLU A 173      46.141 -60.089  35.152  1.00100.93           O1-
ATOM   1418  N   GLU A 174      44.130 -63.227  29.727  1.00 92.04           N  
ATOM   1419  CA  GLU A 174      43.780 -64.476  29.054  1.00 91.90           C  
ATOM   1420  C   GLU A 174      44.200 -64.330  27.581  1.00 90.89           C  
ATOM   1421  O   GLU A 174      44.075 -65.260  26.786  1.00 91.69           O  
ATOM   1422  CB  GLU A 174      42.263 -64.704  29.188  1.00 92.71           C  
ATOM   1423  CG  GLU A 174      41.777 -66.138  29.050  1.00 94.82           C  
ATOM   1424  CD  GLU A 174      40.410 -66.352  29.709  1.00 96.88           C  
ATOM   1425  OE1 GLU A 174      40.347 -66.351  30.966  1.00 97.22           O  
ATOM   1426  OE2 GLU A 174      39.402 -66.511  28.974  1.00 97.62           O1-
ATOM   1427  N   GLY A 175      44.691 -63.145  27.233  1.00 89.07           N  
ATOM   1428  CA  GLY A 175      45.154 -62.883  25.883  1.00 87.36           C  
ATOM   1429  C   GLY A 175      44.128 -62.853  24.769  1.00 86.30           C  
ATOM   1430  O   GLY A 175      44.484 -63.016  23.593  1.00 86.13           O  
ATOM   1431  N   GLN A 176      42.862 -62.642  25.110  1.00 84.71           N  
ATOM   1432  CA  GLN A 176      41.819 -62.592  24.089  1.00 83.59           C  
ATOM   1433  C   GLN A 176      42.088 -61.473  23.077  1.00 82.25           C  
ATOM   1434  O   GLN A 176      43.091 -60.752  23.176  1.00 82.50           O  
ATOM   1435  CB  GLN A 176      40.475 -62.345  24.753  1.00 84.79           C  
ATOM   1436  CG  GLN A 176      40.166 -63.286  25.900  1.00 86.80           C  
ATOM   1437  CD  GLN A 176      39.868 -64.698  25.435  1.00 88.55           C  
ATOM   1438  NE2 GLN A 176      40.691 -65.649  25.885  1.00 89.23           N  
ATOM   1439  OE1 GLN A 176      38.907 -64.938  24.680  1.00 89.62           O  
ATOM   1440  N   ALA A 177      41.199 -61.331  22.093  1.00 80.48           N  
ATOM   1441  CA  ALA A 177      41.346 -60.267  21.097  1.00 77.95           C  
ATOM   1442  C   ALA A 177      40.471 -59.088  21.483  1.00 76.54           C  
ATOM   1443  O   ALA A 177      39.386 -59.253  22.048  1.00 76.32           O  
ATOM   1444  CB  ALA A 177      40.947 -60.761  19.726  1.00 77.40           C  
ATOM   1445  N   ILE A 178      40.940 -57.893  21.171  1.00 74.44           N  
ATOM   1446  CA  ILE A 178      40.180 -56.704  21.491  1.00 72.32           C  
ATOM   1447  C   ILE A 178      38.748 -56.853  21.034  1.00 70.92           C  
ATOM   1448  O   ILE A 178      37.847 -56.961  21.849  1.00 69.92           O  
ATOM   1449  CB  ILE A 178      40.773 -55.474  20.812  1.00 72.93           C  
ATOM   1450  CG1 ILE A 178      42.180 -55.209  21.359  1.00 72.99           C  
ATOM   1451  CG2 ILE A 178      39.857 -54.287  21.005  1.00 73.00           C  
ATOM   1452  CD1 ILE A 178      42.242 -55.098  22.864  1.00 72.40           C  
ATOM   1453  N   SER A 179      38.559 -56.868  19.722  1.00 70.59           N  
ATOM   1454  CA  SER A 179      37.237 -56.986  19.119  1.00 71.41           C  
ATOM   1455  C   SER A 179      36.292 -57.913  19.858  1.00 71.07           C  
ATOM   1456  O   SER A 179      35.120 -57.592  20.062  1.00 70.94           O  
ATOM   1457  CB  SER A 179      37.356 -57.477  17.677  1.00 71.95           C  
ATOM   1458  OG  SER A 179      38.064 -56.552  16.870  1.00 73.35           O  
ATOM   1459  N   LYS A 180      36.800 -59.075  20.246  1.00 71.47           N  
ATOM   1460  CA  LYS A 180      35.971 -60.038  20.947  1.00 72.06           C  
ATOM   1461  C   LYS A 180      35.565 -59.463  22.296  1.00 71.41           C  
ATOM   1462  O   LYS A 180      34.388 -59.516  22.664  1.00 70.67           O  
ATOM   1463  CB  LYS A 180      36.719 -61.360  21.128  1.00 73.85           C  
ATOM   1464  CG  LYS A 180      35.799 -62.529  21.499  1.00 76.40           C  
ATOM   1465  CD  LYS A 180      36.567 -63.832  21.797  1.00 77.98           C  
ATOM   1466  CE  LYS A 180      35.602 -64.929  22.281  1.00 79.40           C  
ATOM   1467  NZ  LYS A 180      36.288 -66.150  22.803  1.00 80.55           N1+
ATOM   1468  N   ILE A 181      36.540 -58.906  23.022  1.00 71.04           N  
ATOM   1469  CA  ILE A 181      36.282 -58.294  24.329  1.00 70.26           C  
ATOM   1470  C   ILE A 181      35.155 -57.285  24.189  1.00 70.12           C  
ATOM   1471  O   ILE A 181      34.139 -57.369  24.863  1.00 69.60           O  
ATOM   1472  CB  ILE A 181      37.475 -57.498  24.836  1.00 70.44           C  
ATOM   1473  CG1 ILE A 181      38.736 -58.349  24.819  1.00 70.66           C  
ATOM   1474  CG2 ILE A 181      37.178 -57.007  26.242  1.00 70.54           C  
ATOM   1475  CD1 ILE A 181      38.752 -59.394  25.874  1.00 71.72           C  
ATOM   1476  N   ALA A 182      35.365 -56.312  23.315  1.00 70.05           N  
ATOM   1477  CA  ALA A 182      34.379 -55.288  23.063  1.00 70.91           C  
ATOM   1478  C   ALA A 182      32.974 -55.865  22.944  1.00 71.64           C  
ATOM   1479  O   ALA A 182      32.109 -55.546  23.749  1.00 71.83           O  
ATOM   1480  CB  ALA A 182      34.733 -54.548  21.802  1.00 71.72           C  
ATOM   1481  N   LYS A 183      32.753 -56.709  21.941  1.00 72.54           N  
ATOM   1482  CA  LYS A 183      31.439 -57.306  21.727  1.00 73.83           C  
ATOM   1483  C   LYS A 183      30.943 -58.068  22.934  1.00 73.37           C  
ATOM   1484  O   LYS A 183      29.764 -58.014  23.265  1.00 72.96           O  
ATOM   1485  CB  LYS A 183      31.454 -58.283  20.552  1.00 76.64           C  
ATOM   1486  CG  LYS A 183      31.622 -57.678  19.168  1.00 80.72           C  
ATOM   1487  CD  LYS A 183      31.480 -58.778  18.097  1.00 84.44           C  
ATOM   1488  CE  LYS A 183      31.900 -58.301  16.696  1.00 86.37           C  
ATOM   1489  NZ  LYS A 183      31.837 -59.413  15.680  1.00 87.65           N1+
ATOM   1490  N   GLU A 184      31.834 -58.798  23.586  1.00 72.74           N  
ATOM   1491  CA  GLU A 184      31.418 -59.579  24.731  1.00 73.06           C  
ATOM   1492  C   GLU A 184      30.949 -58.748  25.909  1.00 72.69           C  
ATOM   1493  O   GLU A 184      30.137 -59.201  26.720  1.00 73.06           O  
ATOM   1494  CB  GLU A 184      32.546 -60.496  25.182  1.00 74.48           C  
ATOM   1495  CG  GLU A 184      32.137 -61.404  26.326  1.00 77.50           C  
ATOM   1496  CD  GLU A 184      32.981 -62.659  26.398  1.00 79.15           C  
ATOM   1497  OE1 GLU A 184      33.194 -63.279  25.324  1.00 80.48           O  
ATOM   1498  OE2 GLU A 184      33.416 -63.022  27.522  1.00 79.59           O1-
ATOM   1499  N   VAL A 185      31.445 -57.526  26.000  1.00 71.84           N  
ATOM   1500  CA  VAL A 185      31.090 -56.671  27.107  1.00 70.39           C  
ATOM   1501  C   VAL A 185      30.315 -55.451  26.671  1.00 70.05           C  
ATOM   1502  O   VAL A 185      30.061 -54.559  27.468  1.00 71.39           O  
ATOM   1503  CB  VAL A 185      32.340 -56.234  27.842  1.00 70.18           C  
ATOM   1504  CG1 VAL A 185      31.980 -55.745  29.213  1.00 71.55           C  
ATOM   1505  CG2 VAL A 185      33.288 -57.390  27.945  1.00 69.78           C  
ATOM   1506  N   ASN A 186      29.943 -55.411  25.400  1.00 69.55           N  
ATOM   1507  CA  ASN A 186      29.177 -54.295  24.860  1.00 69.00           C  
ATOM   1508  C   ASN A 186      29.848 -52.965  25.159  1.00 68.21           C  
ATOM   1509  O   ASN A 186      29.237 -52.030  25.654  1.00 68.07           O  
ATOM   1510  CB  ASN A 186      27.777 -54.322  25.449  1.00 70.73           C  
ATOM   1511  CG  ASN A 186      26.808 -53.464  24.673  1.00 73.60           C  
ATOM   1512  ND2 ASN A 186      25.984 -52.696  25.397  1.00 75.32           N  
ATOM   1513  OD1 ASN A 186      26.777 -53.502  23.434  1.00 75.55           O  
ATOM   1514  N   ILE A 187      31.124 -52.890  24.837  1.00 67.86           N  
ATOM   1515  CA  ILE A 187      31.903 -51.701  25.071  1.00 67.49           C  
ATOM   1516  C   ILE A 187      32.608 -51.335  23.779  1.00 68.14           C  
ATOM   1517  O   ILE A 187      32.606 -52.110  22.833  1.00 69.12           O  
ATOM   1518  CB  ILE A 187      32.911 -51.983  26.176  1.00 67.63           C  
ATOM   1519  CG1 ILE A 187      32.212 -51.815  27.509  1.00 68.04           C  
ATOM   1520  CG2 ILE A 187      34.134 -51.103  26.068  1.00 66.12           C  
ATOM   1521  CD1 ILE A 187      33.136 -52.040  28.653  1.00 71.82           C  
ATOM   1522  N   THR A 188      33.186 -50.143  23.732  1.00 68.25           N  
ATOM   1523  CA  THR A 188      33.904 -49.695  22.554  1.00 68.15           C  
ATOM   1524  C   THR A 188      35.320 -50.205  22.619  1.00 67.73           C  
ATOM   1525  O   THR A 188      35.868 -50.407  23.701  1.00 67.88           O  
ATOM   1526  CB  THR A 188      33.976 -48.182  22.493  1.00 68.79           C  
ATOM   1527  CG2 THR A 188      34.860 -47.725  21.306  1.00 70.57           C  
ATOM   1528  OG1 THR A 188      32.649 -47.663  22.363  1.00 68.51           O  
ATOM   1529  N   ARG A 189      35.922 -50.406  21.458  1.00 67.48           N  
ATOM   1530  CA  ARG A 189      37.290 -50.876  21.442  1.00 67.25           C  
ATOM   1531  C   ARG A 189      38.126 -49.855  22.205  1.00 67.51           C  
ATOM   1532  O   ARG A 189      38.826 -50.195  23.168  1.00 66.43           O  
ATOM   1533  CB  ARG A 189      37.774 -50.995  19.998  1.00 67.14           C  
ATOM   1534  CG  ARG A 189      36.821 -51.793  19.097  1.00 66.81           C  
ATOM   1535  CD  ARG A 189      37.587 -52.746  18.175  1.00 64.85           C  
ATOM   1536  NE  ARG A 189      38.519 -52.036  17.300  1.00 63.52           N  
ATOM   1537  CZ  ARG A 189      38.140 -51.173  16.359  1.00 63.08           C  
ATOM   1538  NH1 ARG A 189      39.065 -50.571  15.609  1.00 61.97           N1+
ATOM   1539  NH2 ARG A 189      36.839 -50.920  16.161  1.00 61.90           N  
ATOM   1540  N   GLN A 190      38.023 -48.596  21.775  1.00 67.71           N  
ATOM   1541  CA  GLN A 190      38.766 -47.499  22.382  1.00 66.66           C  
ATOM   1542  C   GLN A 190      38.764 -47.683  23.877  1.00 65.80           C  
ATOM   1543  O   GLN A 190      39.821 -47.688  24.527  1.00 64.44           O  
ATOM   1544  CB  GLN A 190      38.114 -46.168  22.015  1.00 67.84           C  
ATOM   1545  CG  GLN A 190      38.607 -44.967  22.826  1.00 69.46           C  
ATOM   1546  CD  GLN A 190      38.186 -43.617  22.225  1.00 69.79           C  
ATOM   1547  NE2 GLN A 190      39.182 -42.809  21.877  1.00 69.01           N  
ATOM   1548  OE1 GLN A 190      36.991 -43.306  22.075  1.00 69.59           O  
ATOM   1549  N   THR A 191      37.557 -47.887  24.397  1.00 64.53           N  
ATOM   1550  CA  THR A 191      37.355 -48.043  25.816  1.00 63.33           C  
ATOM   1551  C   THR A 191      38.166 -49.180  26.366  1.00 63.00           C  
ATOM   1552  O   THR A 191      38.806 -49.046  27.403  1.00 62.55           O  
ATOM   1553  CB  THR A 191      35.894 -48.282  26.134  1.00 63.79           C  
ATOM   1554  CG2 THR A 191      35.636 -47.926  27.573  1.00 64.85           C  
ATOM   1555  OG1 THR A 191      35.069 -47.448  25.308  1.00 64.95           O  
ATOM   1556  N   VAL A 192      38.141 -50.308  25.671  1.00 63.40           N  
ATOM   1557  CA  VAL A 192      38.911 -51.457  26.118  1.00 64.11           C  
ATOM   1558  C   VAL A 192      40.368 -51.057  26.119  1.00 65.09           C  
ATOM   1559  O   VAL A 192      41.094 -51.339  27.073  1.00 65.24           O  
ATOM   1560  CB  VAL A 192      38.733 -52.671  25.191  1.00 64.35           C  
ATOM   1561  CG1 VAL A 192      39.745 -53.751  25.555  1.00 64.25           C  
ATOM   1562  CG2 VAL A 192      37.321 -53.227  25.317  1.00 63.83           C  
ATOM   1563  N   TYR A 193      40.799 -50.392  25.051  1.00 66.26           N  
ATOM   1564  CA  TYR A 193      42.184 -49.964  24.983  1.00 68.11           C  
ATOM   1565  C   TYR A 193      42.516 -49.136  26.216  1.00 68.75           C  
ATOM   1566  O   TYR A 193      43.553 -49.342  26.868  1.00 68.60           O  
ATOM   1567  CB  TYR A 193      42.427 -49.147  23.725  1.00 70.06           C  
ATOM   1568  CG  TYR A 193      42.700 -49.991  22.489  1.00 72.52           C  
ATOM   1569  CD1 TYR A 193      41.683 -50.275  21.573  1.00 73.65           C  
ATOM   1570  CD2 TYR A 193      43.983 -50.503  22.234  1.00 72.77           C  
ATOM   1571  CE1 TYR A 193      41.932 -51.044  20.425  1.00 74.52           C  
ATOM   1572  CE2 TYR A 193      44.241 -51.279  21.091  1.00 73.48           C  
ATOM   1573  CZ  TYR A 193      43.210 -51.545  20.192  1.00 74.33           C  
ATOM   1574  OH  TYR A 193      43.439 -52.316  19.066  1.00 74.98           O  
ATOM   1575  N   ARG A 194      41.626 -48.203  26.534  1.00 68.80           N  
ATOM   1576  CA  ARG A 194      41.805 -47.365  27.709  1.00 69.06           C  
ATOM   1577  C   ARG A 194      42.057 -48.260  28.913  1.00 70.03           C  
ATOM   1578  O   ARG A 194      42.980 -48.036  29.675  1.00 69.21           O  
ATOM   1579  CB  ARG A 194      40.555 -46.501  27.946  1.00 67.85           C  
ATOM   1580  CG  ARG A 194      40.729 -45.394  29.003  1.00 66.61           C  
ATOM   1581  CD  ARG A 194      40.667 -45.939  30.422  1.00 65.66           C  
ATOM   1582  NE  ARG A 194      39.288 -46.155  30.834  1.00 63.87           N  
ATOM   1583  CZ  ARG A 194      38.930 -46.899  31.873  1.00 62.30           C  
ATOM   1584  NH1 ARG A 194      39.853 -47.514  32.616  1.00 59.71           N1+
ATOM   1585  NH2 ARG A 194      37.645 -47.018  32.160  1.00 62.70           N  
ATOM   1586  N   ILE A 195      41.245 -49.291  29.075  1.00 72.26           N  
ATOM   1587  CA  ILE A 195      41.430 -50.170  30.209  1.00 75.48           C  
ATOM   1588  C   ILE A 195      42.772 -50.870  30.155  1.00 78.73           C  
ATOM   1589  O   ILE A 195      43.362 -51.182  31.183  1.00 78.80           O  
ATOM   1590  CB  ILE A 195      40.353 -51.221  30.268  1.00 74.40           C  
ATOM   1591  CG1 ILE A 195      38.995 -50.555  30.078  1.00 74.16           C  
ATOM   1592  CG2 ILE A 195      40.415 -51.929  31.608  1.00 73.51           C  
ATOM   1593  CD1 ILE A 195      37.840 -51.503  30.189  1.00 74.73           C  
ATOM   1594  N   LYS A 196      43.255 -51.114  28.948  1.00 82.85           N  
ATOM   1595  CA  LYS A 196      44.526 -51.787  28.769  1.00 87.75           C  
ATOM   1596  C   LYS A 196      45.707 -50.935  29.195  1.00 91.69           C  
ATOM   1597  O   LYS A 196      46.324 -51.181  30.227  1.00 91.58           O  
ATOM   1598  CB  LYS A 196      44.704 -52.169  27.308  1.00 88.01           C  
ATOM   1599  CG  LYS A 196      45.983 -52.944  27.006  1.00 89.32           C  
ATOM   1600  CD  LYS A 196      46.132 -53.127  25.493  1.00 91.29           C  
ATOM   1601  CE  LYS A 196      47.333 -53.996  25.093  1.00 92.00           C  
ATOM   1602  NZ  LYS A 196      47.467 -54.089  23.590  1.00 92.20           N1+
ATOM   1603  N   HIS A 197      46.038 -49.947  28.369  1.00 97.11           N  
ATOM   1604  CA  HIS A 197      47.175 -49.065  28.639  1.00102.70           C  
ATOM   1605  C   HIS A 197      47.012 -48.333  29.975  1.00104.49           C  
ATOM   1606  O   HIS A 197      47.831 -47.489  30.354  1.00104.37           O  
ATOM   1607  CB  HIS A 197      47.349 -48.052  27.487  1.00106.04           C  
ATOM   1608  CG  HIS A 197      47.589 -48.681  26.141  1.00110.13           C  
ATOM   1609  CD2 HIS A 197      46.820 -49.507  25.388  1.00111.30           C  
ATOM   1610  ND1 HIS A 197      48.734 -48.447  25.399  1.00111.73           N  
ATOM   1611  CE1 HIS A 197      48.654 -49.100  24.253  1.00112.22           C  
ATOM   1612  NE2 HIS A 197      47.503 -49.751  24.219  1.00111.98           N  
ATOM   1613  N   ASP A 198      45.943 -48.675  30.682  1.00106.86           N  
ATOM   1614  CA  ASP A 198      45.650 -48.077  31.971  1.00109.37           C  
ATOM   1615  C   ASP A 198      46.124 -49.056  33.028  1.00110.81           C  
ATOM   1616  O   ASP A 198      46.642 -48.661  34.067  1.00111.00           O  
ATOM   1617  CB  ASP A 198      44.145 -47.849  32.103  1.00110.48           C  
ATOM   1618  CG  ASP A 198      43.793 -46.918  33.239  1.00112.00           C  
ATOM   1619  OD1 ASP A 198      44.226 -47.202  34.377  1.00113.75           O  
ATOM   1620  OD2 ASP A 198      43.084 -45.909  32.998  1.00112.48           O1-
ATOM   1621  N   ASN A 199      45.941 -50.343  32.743  1.00112.78           N  
ATOM   1622  CA  ASN A 199      46.346 -51.417  33.648  1.00114.81           C  
ATOM   1623  C   ASN A 199      47.880 -51.593  33.647  1.00115.92           C  
ATOM   1624  O   ASN A 199      48.478 -52.081  32.674  1.00116.06           O  
ATOM   1625  CB  ASN A 199      45.641 -52.729  33.254  1.00114.50           C  
ATOM   1626  CG  ASN A 199      45.651 -53.768  34.371  1.00114.49           C  
ATOM   1627  ND2 ASN A 199      44.561 -53.825  35.141  1.00113.57           N  
ATOM   1628  OD1 ASN A 199      46.630 -54.503  34.549  1.00114.58           O  
ATOM   1629  N   GLY A 200      48.490 -51.174  34.756  1.00117.03           N  
ATOM   1630  CA  GLY A 200      49.931 -51.236  34.932  1.00117.80           C  
ATOM   1631  C   GLY A 200      50.360 -50.169  35.930  1.00118.50           C  
ATOM   1632  O   GLY A 200      51.101 -49.239  35.542  1.00118.93           O  
ATOM      1  N   MET B   1      24.649   9.228  59.623  1.00 16.30           N  
ATOM      2  CA  MET B   1      25.510   8.050  59.325  1.00 16.62           C  
ATOM      3  C   MET B   1      24.782   7.074  58.403  1.00 16.24           C  
ATOM      4  O   MET B   1      23.559   6.949  58.466  1.00 16.14           O  
ATOM      5  CB  MET B   1      25.911   7.351  60.624  1.00 16.88           C  
ATOM      6  CG  MET B   1      27.015   6.326  60.462  1.00 19.10           C  
ATOM      7  SD  MET B   1      27.252   5.355  61.955  1.00 24.10           S  
ATOM      8  CE  MET B   1      28.430   4.141  61.367  1.00 22.92           C  
ATOM      9  N   ILE B   2      25.542   6.391  57.549  1.00 15.72           N  
ATOM     10  CA  ILE B   2      24.984   5.396  56.637  1.00 15.58           C  
ATOM     11  C   ILE B   2      25.306   3.988  57.131  1.00 15.37           C  
ATOM     12  O   ILE B   2      26.474   3.612  57.266  1.00 15.37           O  
ATOM     13  CB  ILE B   2      25.505   5.574  55.191  1.00 15.58           C  
ATOM     14  CG1 ILE B   2      25.245   7.002  54.690  1.00 16.10           C  
ATOM     15  CG2 ILE B   2      24.855   4.546  54.274  1.00 15.06           C  
ATOM     16  CD1 ILE B   2      25.753   7.274  53.275  1.00 17.57           C  
ATOM     17  N   ILE B   3      24.253   3.220  57.389  1.00 15.11           N  
ATOM     18  CA  ILE B   3      24.363   1.897  57.992  1.00 15.30           C  
ATOM     19  C   ILE B   3      23.753   0.866  57.046  1.00 14.89           C  
ATOM     20  O   ILE B   3      22.739   1.134  56.412  1.00 15.05           O  
ATOM     21  CB  ILE B   3      23.641   1.865  59.374  1.00 15.32           C  
ATOM     22  CG1 ILE B   3      24.446   2.641  60.424  1.00 16.31           C  
ATOM     23  CG2 ILE B   3      23.372   0.442  59.858  1.00 16.36           C  
ATOM     24  CD1 ILE B   3      23.966   4.058  60.636  1.00 17.82           C  
ATOM     25  N   GLY B   4      24.387  -0.299  56.949  1.00 14.48           N  
ATOM     26  CA  GLY B   4      23.866  -1.395  56.137  1.00 14.14           C  
ATOM     27  C   GLY B   4      23.440  -2.576  56.989  1.00 13.93           C  
ATOM     28  O   GLY B   4      23.989  -2.803  58.072  1.00 13.68           O  
ATOM     29  N   TYR B   5      22.448  -3.314  56.503  1.00 13.64           N  
ATOM     30  CA  TYR B   5      22.073  -4.588  57.095  1.00 13.74           C  
ATOM     31  C   TYR B   5      22.132  -5.659  56.015  1.00 13.84           C  
ATOM     32  O   TYR B   5      21.511  -5.524  54.959  1.00 13.66           O  
ATOM     33  CB  TYR B   5      20.677  -4.534  57.720  1.00 13.53           C  
ATOM     34  CG  TYR B   5      20.162  -5.894  58.154  1.00 13.92           C  
ATOM     35  CD1 TYR B   5      20.645  -6.509  59.309  1.00 14.18           C  
ATOM     36  CD2 TYR B   5      19.196  -6.570  57.396  1.00 13.77           C  
ATOM     37  CE1 TYR B   5      20.180  -7.763  59.706  1.00 15.16           C  
ATOM     38  CE2 TYR B   5      18.727  -7.819  57.786  1.00 14.73           C  
ATOM     39  CZ  TYR B   5      19.218  -8.407  58.939  1.00 14.89           C  
ATOM     40  OH  TYR B   5      18.756  -9.642  59.326  1.00 16.15           O  
ATOM     41  N   ALA B   6      22.891  -6.715  56.293  1.00 14.06           N  
ATOM     42  CA  ALA B   6      23.062  -7.818  55.367  1.00 14.47           C  
ATOM     43  C   ALA B   6      22.550  -9.108  55.990  1.00 14.65           C  
ATOM     44  O   ALA B   6      22.772  -9.369  57.172  1.00 14.75           O  
ATOM     45  CB  ALA B   6      24.527  -7.959  54.979  1.00 14.65           C  
ATOM     46  N   ARG B   7      21.858  -9.912  55.190  1.00 14.70           N  
ATOM     47  CA  ARG B   7      21.359 -11.199  55.665  1.00 15.00           C  
ATOM     48  C   ARG B   7      21.475 -12.288  54.603  1.00 15.29           C  
ATOM     49  O   ARG B   7      21.218 -12.051  53.422  1.00 15.29           O  
ATOM     50  CB  ARG B   7      19.908 -11.074  56.150  1.00 14.80           C  
ATOM     51  CG  ARG B   7      19.366 -12.335  56.825  1.00 14.59           C  
ATOM     52  CD  ARG B   7      17.872 -12.253  57.109  1.00 13.91           C  
ATOM     53  NE  ARG B   7      17.060 -12.117  55.898  1.00 14.03           N  
ATOM     54  CZ  ARG B   7      16.783 -13.107  55.049  1.00 13.48           C  
ATOM     55  NH1 ARG B   7      17.260 -14.328  55.255  1.00 13.61           N1+
ATOM     56  NH2 ARG B   7      16.027 -12.874  53.988  1.00 13.93           N  
ATOM     57  N   VAL B   8      21.882 -13.475  55.044  1.00 15.72           N  
ATOM     58  CA  VAL B   8      21.821 -14.692  54.243  1.00 16.38           C  
ATOM     59  C   VAL B   8      21.195 -15.793  55.100  1.00 16.84           C  
ATOM     60  O   VAL B   8      21.363 -15.791  56.323  1.00 16.89           O  
ATOM     61  CB  VAL B   8      23.223 -15.128  53.723  1.00 16.28           C  
ATOM     62  CG1 VAL B   8      23.687 -14.224  52.581  1.00 16.12           C  
ATOM     63  CG2 VAL B   8      24.263 -15.149  54.849  1.00 16.38           C  
ATOM     64  N   SER B   9      20.462 -16.712  54.475  1.00 17.44           N  
ATOM     65  CA  SER B   9      19.905 -17.862  55.198  1.00 18.28           C  
ATOM     66  C   SER B   9      20.904 -19.020  55.280  1.00 18.88           C  
ATOM     67  O   SER B   9      20.816 -19.867  56.176  1.00 18.84           O  
ATOM     68  CB  SER B   9      18.572 -18.324  54.588  1.00 18.31           C  
ATOM     69  OG  SER B   9      18.730 -18.771  53.254  1.00 18.52           O  
ATOM     70  N   SER B  10      21.850 -19.048  54.343  1.00 19.53           N  
ATOM     71  CA  SER B  10      22.940 -20.022  54.362  1.00 20.43           C  
ATOM     72  C   SER B  10      24.187 -19.453  53.692  1.00 20.80           C  
ATOM     73  O   SER B  10      24.115 -18.464  52.955  1.00 20.85           O  
ATOM     74  CB  SER B  10      22.519 -21.336  53.695  1.00 20.34           C  
ATOM     75  OG  SER B  10      22.302 -21.153  52.311  1.00 21.38           O  
ATOM     76  N   LEU B  11      25.324 -20.095  53.940  1.00 21.44           N  
ATOM     77  CA  LEU B  11      26.613 -19.616  53.443  1.00 22.10           C  
ATOM     78  C   LEU B  11      26.840 -19.884  51.948  1.00 22.58           C  
ATOM     79  O   LEU B  11      27.820 -19.407  51.371  1.00 22.66           O  
ATOM     80  CB  LEU B  11      27.754 -20.192  54.287  1.00 22.10           C  
ATOM     81  CG  LEU B  11      27.726 -19.888  55.793  1.00 22.20           C  
ATOM     82  CD1 LEU B  11      28.056 -18.432  56.083  1.00 22.71           C  
ATOM     83  CD2 LEU B  11      28.685 -20.801  56.538  1.00 22.35           C  
ATOM     84  N   ASP B  12      25.925 -20.636  51.334  1.00 23.14           N  
ATOM     85  CA  ASP B  12      25.936 -20.899  49.892  1.00 23.64           C  
ATOM     86  C   ASP B  12      25.697 -19.628  49.085  1.00 23.70           C  
ATOM     87  O   ASP B  12      26.205 -19.488  47.968  1.00 23.92           O  
ATOM     88  CB  ASP B  12      24.857 -21.924  49.523  1.00 23.90           C  
ATOM     89  CG  ASP B  12      25.111 -23.295  50.123  1.00 24.38           C  
ATOM     90  OD1 ASP B  12      26.166 -23.495  50.762  1.00 25.34           O  
ATOM     91  OD2 ASP B  12      24.245 -24.180  49.951  1.00 25.38           O1-
ATOM     92  N   GLN B  13      24.912 -18.719  49.656  1.00 23.65           N  
ATOM     93  CA  GLN B  13      24.540 -17.467  49.005  1.00 23.45           C  
ATOM     94  C   GLN B  13      25.732 -16.522  48.920  1.00 23.08           C  
ATOM     95  O   GLN B  13      26.659 -16.596  49.731  1.00 22.85           O  
ATOM     96  CB  GLN B  13      23.377 -16.810  49.749  1.00 23.66           C  
ATOM     97  CG  GLN B  13      22.054 -17.560  49.613  1.00 24.30           C  
ATOM     98  CD  GLN B  13      21.199 -17.484  50.867  1.00 24.98           C  
ATOM     99  NE2 GLN B  13      20.722 -18.638  51.322  1.00 25.66           N  
ATOM    100  OE1 GLN B  13      20.972 -16.406  51.422  1.00 25.81           O  
ATOM    101  N   ASN B  14      25.705 -15.639  47.926  1.00 22.73           N  
ATOM    102  CA  ASN B  14      26.812 -14.721  47.695  1.00 22.21           C  
ATOM    103  C   ASN B  14      26.766 -13.541  48.668  1.00 21.78           C  
ATOM    104  O   ASN B  14      26.336 -12.438  48.316  1.00 21.63           O  
ATOM    105  CB  ASN B  14      26.819 -14.250  46.236  1.00 22.48           C  
ATOM    106  CG  ASN B  14      28.188 -13.772  45.774  1.00 22.78           C  
ATOM    107  ND2 ASN B  14      28.374 -13.719  44.460  1.00 23.63           N  
ATOM    108  OD1 ASN B  14      29.064 -13.449  46.581  1.00 23.43           O  
ATOM    109  N   LEU B  15      27.207 -13.791  49.897  1.00 21.37           N  
ATOM    110  CA  LEU B  15      27.250 -12.761  50.934  1.00 21.07           C  
ATOM    111  C   LEU B  15      28.183 -11.609  50.573  1.00 20.85           C  
ATOM    112  O   LEU B  15      27.867 -10.449  50.850  1.00 20.52           O  
ATOM    113  CB  LEU B  15      27.634 -13.363  52.293  1.00 21.11           C  
ATOM    114  CG  LEU B  15      27.722 -12.436  53.515  1.00 20.83           C  
ATOM    115  CD1 LEU B  15      26.409 -11.711  53.777  1.00 20.71           C  
ATOM    116  CD2 LEU B  15      28.154 -13.222  54.747  1.00 21.10           C  
ATOM    117  N   GLU B  16      29.325 -11.928  49.961  1.00 20.69           N  
ATOM    118  CA  GLU B  16      30.315 -10.916  49.577  1.00 20.57           C  
ATOM    119  C   GLU B  16      29.761  -9.906  48.564  1.00 20.11           C  
ATOM    120  O   GLU B  16      30.030  -8.711  48.682  1.00 19.67           O  
ATOM    121  CB  GLU B  16      31.605 -11.568  49.053  1.00 20.91           C  
ATOM    122  CG  GLU B  16      32.665 -10.588  48.507  1.00 22.58           C  
ATOM    123  CD  GLU B  16      33.536  -9.942  49.583  1.00 24.53           C  
ATOM    124  OE1 GLU B  16      33.005  -9.440  50.600  1.00 25.74           O  
ATOM    125  OE2 GLU B  16      34.773  -9.919  49.399  1.00 25.78           O1-
ATOM    126  N   ARG B  17      29.000 -10.390  47.577  1.00 19.58           N  
ATOM    127  CA  ARG B  17      28.318  -9.515  46.615  1.00 19.33           C  
ATOM    128  C   ARG B  17      27.391  -8.545  47.347  1.00 18.46           C  
ATOM    129  O   ARG B  17      27.385  -7.345  47.066  1.00 18.27           O  
ATOM    130  CB  ARG B  17      27.511 -10.328  45.594  1.00 19.84           C  
ATOM    131  CG  ARG B  17      26.819  -9.477  44.520  1.00 21.56           C  
ATOM    132  CD  ARG B  17      25.522 -10.114  43.990  1.00 24.46           C  
ATOM    133  NE  ARG B  17      24.412 -10.008  44.944  1.00 26.14           N  
ATOM    134  CZ  ARG B  17      23.708 -11.038  45.408  1.00 27.44           C  
ATOM    135  NH1 ARG B  17      23.966 -12.279  45.001  1.00 27.62           N1+
ATOM    136  NH2 ARG B  17      22.728 -10.830  46.276  1.00 28.01           N  
ATOM    137  N   GLN B  18      26.609  -9.084  48.279  1.00 17.59           N  
ATOM    138  CA  GLN B  18      25.688  -8.283  49.079  1.00 16.68           C  
ATOM    139  C   GLN B  18      26.440  -7.207  49.869  1.00 16.26           C  
ATOM    140  O   GLN B  18      26.041  -6.042  49.873  1.00 15.97           O  
ATOM    141  CB  GLN B  18      24.865  -9.183  50.007  1.00 16.74           C  
ATOM    142  CG  GLN B  18      23.675  -8.478  50.641  1.00 15.66           C  
ATOM    143  CD  GLN B  18      22.856  -9.355  51.576  1.00 14.51           C  
ATOM    144  NE2 GLN B  18      22.925 -10.672  51.392  1.00 15.06           N  
ATOM    145  OE1 GLN B  18      22.158  -8.843  52.444  1.00 13.85           O  
ATOM    146  N   LEU B  19      27.535  -7.600  50.520  1.00 16.02           N  
ATOM    147  CA  LEU B  19      28.361  -6.654  51.276  1.00 15.75           C  
ATOM    148  C   LEU B  19      28.964  -5.572  50.381  1.00 15.97           C  
ATOM    149  O   LEU B  19      28.981  -4.397  50.746  1.00 15.69           O  
ATOM    150  CB  LEU B  19      29.467  -7.385  52.052  1.00 15.40           C  
ATOM    151  CG  LEU B  19      29.020  -8.340  53.167  1.00 15.06           C  
ATOM    152  CD1 LEU B  19      30.214  -9.108  53.733  1.00 14.93           C  
ATOM    153  CD2 LEU B  19      28.283  -7.603  54.282  1.00 14.15           C  
ATOM    154  N   GLU B  20      29.446  -5.976  49.204  1.00 16.22           N  
ATOM    155  CA  GLU B  20      30.008  -5.043  48.227  1.00 16.43           C  
ATOM    156  C   GLU B  20      28.994  -4.022  47.722  1.00 16.01           C  
ATOM    157  O   GLU B  20      29.330  -2.853  47.525  1.00 15.68           O  
ATOM    158  CB  GLU B  20      30.628  -5.796  47.046  1.00 16.61           C  
ATOM    159  CG  GLU B  20      32.011  -6.373  47.339  1.00 19.05           C  
ATOM    160  CD  GLU B  20      33.002  -5.327  47.834  1.00 21.86           C  
ATOM    161  OE1 GLU B  20      33.125  -4.264  47.187  1.00 23.62           O  
ATOM    162  OE2 GLU B  20      33.665  -5.572  48.866  1.00 23.15           O1-
ATOM    163  N   ASN B  21      27.759  -4.470  47.512  1.00 15.55           N  
ATOM    164  CA  ASN B  21      26.687  -3.581  47.086  1.00 15.49           C  
ATOM    165  C   ASN B  21      26.363  -2.521  48.145  1.00 14.94           C  
ATOM    166  O   ASN B  21      26.182  -1.353  47.814  1.00 14.84           O  
ATOM    167  CB  ASN B  21      25.435  -4.375  46.672  1.00 15.94           C  
ATOM    168  CG  ASN B  21      25.553  -4.962  45.265  1.00 17.66           C  
ATOM    169  ND2 ASN B  21      24.917  -6.106  45.043  1.00 19.03           N  
ATOM    170  OD1 ASN B  21      26.208  -4.389  44.391  1.00 20.25           O  
ATOM    171  N   LEU B  22      26.305  -2.929  49.410  1.00 14.47           N  
ATOM    172  CA  LEU B  22      26.084  -1.981  50.507  1.00 14.70           C  
ATOM    173  C   LEU B  22      27.210  -0.951  50.591  1.00 14.90           C  
ATOM    174  O   LEU B  22      26.956   0.235  50.789  1.00 14.58           O  
ATOM    175  CB  LEU B  22      25.913  -2.707  51.850  1.00 14.40           C  
ATOM    176  CG  LEU B  22      24.747  -3.695  51.985  1.00 14.77           C  
ATOM    177  CD1 LEU B  22      24.699  -4.289  53.390  1.00 14.51           C  
ATOM    178  CD2 LEU B  22      23.403  -3.047  51.629  1.00 15.33           C  
ATOM    179  N   LYS B  23      28.446  -1.408  50.416  1.00 15.31           N  
ATOM    180  CA  LYS B  23      29.612  -0.522  50.426  1.00 15.77           C  
ATOM    181  C   LYS B  23      29.564   0.493  49.284  1.00 15.75           C  
ATOM    182  O   LYS B  23      29.902   1.661  49.472  1.00 15.71           O  
ATOM    183  CB  LYS B  23      30.904  -1.337  50.367  1.00 15.94           C  
ATOM    184  CG  LYS B  23      31.116  -2.216  51.582  1.00 17.54           C  
ATOM    185  CD  LYS B  23      32.399  -3.023  51.478  1.00 20.67           C  
ATOM    186  CE  LYS B  23      32.554  -3.965  52.663  1.00 21.79           C  
ATOM    187  NZ  LYS B  23      32.394  -3.274  53.976  1.00 23.03           N1+
ATOM    188  N   THR B  24      29.131   0.032  48.110  1.00 15.92           N  
ATOM    189  CA  THR B  24      28.954   0.879  46.926  1.00 16.11           C  
ATOM    190  C   THR B  24      28.066   2.104  47.203  1.00 16.03           C  
ATOM    191  O   THR B  24      28.332   3.202  46.701  1.00 16.04           O  
ATOM    192  CB  THR B  24      28.392   0.046  45.736  1.00 16.18           C  
ATOM    193  CG2 THR B  24      27.954   0.941  44.576  1.00 16.56           C  
ATOM    194  OG1 THR B  24      29.397  -0.869  45.281  1.00 16.48           O  
ATOM    195  N   PHE B  25      27.028   1.911  48.011  1.00 16.15           N  
ATOM    196  CA  PHE B  25      26.127   2.998  48.379  1.00 16.13           C  
ATOM    197  C   PHE B  25      26.518   3.672  49.696  1.00 16.25           C  
ATOM    198  O   PHE B  25      25.767   4.489  50.240  1.00 16.44           O  
ATOM    199  CB  PHE B  25      24.679   2.506  48.387  1.00 16.25           C  
ATOM    200  CG  PHE B  25      24.113   2.327  47.010  1.00 16.31           C  
ATOM    201  CD1 PHE B  25      24.398   1.184  46.269  1.00 16.03           C  
ATOM    202  CD2 PHE B  25      23.325   3.320  46.436  1.00 16.53           C  
ATOM    203  CE1 PHE B  25      23.878   1.019  44.978  1.00 16.71           C  
ATOM    204  CE2 PHE B  25      22.808   3.168  45.149  1.00 16.78           C  
ATOM    205  CZ  PHE B  25      23.085   2.014  44.423  1.00 16.08           C  
ATOM    206  N   GLY B  26      27.702   3.326  50.198  1.00 16.02           N  
ATOM    207  CA  GLY B  26      28.347   4.098  51.257  1.00 16.13           C  
ATOM    208  C   GLY B  26      28.095   3.668  52.688  1.00 15.98           C  
ATOM    209  O   GLY B  26      28.323   4.451  53.608  1.00 15.76           O  
ATOM    210  N   ALA B  27      27.626   2.434  52.880  1.00 15.79           N  
ATOM    211  CA  ALA B  27      27.463   1.878  54.225  1.00 15.87           C  
ATOM    212  C   ALA B  27      28.790   1.917  54.980  1.00 15.97           C  
ATOM    213  O   ALA B  27      29.793   1.380  54.509  1.00 15.77           O  
ATOM    214  CB  ALA B  27      26.926   0.456  54.157  1.00 15.96           C  
ATOM    215  N   GLU B  28      28.787   2.573  56.139  1.00 16.07           N  
ATOM    216  CA  GLU B  28      29.995   2.764  56.942  1.00 16.22           C  
ATOM    217  C   GLU B  28      30.128   1.665  57.996  1.00 16.27           C  
ATOM    218  O   GLU B  28      31.240   1.245  58.345  1.00 15.91           O  
ATOM    219  CB  GLU B  28      29.969   4.142  57.608  1.00 16.25           C  
ATOM    220  CG  GLU B  28      31.261   4.533  58.307  1.00 16.99           C  
ATOM    221  CD  GLU B  28      31.127   5.774  59.165  1.00 17.72           C  
ATOM    222  OE1 GLU B  28      30.244   6.615  58.894  1.00 18.01           O  
ATOM    223  OE2 GLU B  28      31.924   5.915  60.116  1.00 18.41           O1-
ATOM    224  N   LYS B  29      28.984   1.235  58.516  1.00 16.15           N  
ATOM    225  CA  LYS B  29      28.899   0.093  59.412  1.00 16.27           C  
ATOM    226  C   LYS B  29      27.871  -0.871  58.842  1.00 15.98           C  
ATOM    227  O   LYS B  29      26.780  -0.457  58.460  1.00 15.96           O  
ATOM    228  CB  LYS B  29      28.484   0.533  60.820  1.00 16.56           C  
ATOM    229  CG  LYS B  29      28.055  -0.600  61.765  1.00 17.69           C  
ATOM    230  CD  LYS B  29      29.226  -1.489  62.187  1.00 20.56           C  
ATOM    231  CE  LYS B  29      28.733  -2.728  62.932  1.00 21.44           C  
ATOM    232  NZ  LYS B  29      29.859  -3.494  63.541  1.00 22.70           N1+
ATOM    233  N   ILE B  30      28.229  -2.149  58.778  1.00 15.68           N  
ATOM    234  CA  ILE B  30      27.312  -3.171  58.293  1.00 15.26           C  
ATOM    235  C   ILE B  30      27.066  -4.201  59.388  1.00 15.10           C  
ATOM    236  O   ILE B  30      28.013  -4.739  59.971  1.00 14.64           O  
ATOM    237  CB  ILE B  30      27.838  -3.859  57.003  1.00 15.21           C  
ATOM    238  CG1 ILE B  30      27.995  -2.830  55.876  1.00 15.51           C  
ATOM    239  CG2 ILE B  30      26.905  -5.008  56.581  1.00 15.27           C  
ATOM    240  CD1 ILE B  30      28.721  -3.346  54.642  1.00 16.72           C  
ATOM    241  N   PHE B  31      25.790  -4.436  59.677  1.00 14.86           N  
ATOM    242  CA  PHE B  31      25.362  -5.521  60.547  1.00 15.09           C  
ATOM    243  C   PHE B  31      25.032  -6.716  59.654  1.00 15.27           C  
ATOM    244  O   PHE B  31      24.195  -6.607  58.757  1.00 15.15           O  
ATOM    245  CB  PHE B  31      24.128  -5.102  61.360  1.00 14.82           C  
ATOM    246  CG  PHE B  31      24.384  -3.979  62.336  1.00 15.36           C  
ATOM    247  CD1 PHE B  31      24.285  -2.648  61.936  1.00 15.01           C  
ATOM    248  CD2 PHE B  31      24.713  -4.257  63.660  1.00 15.44           C  
ATOM    249  CE1 PHE B  31      24.518  -1.610  62.837  1.00 15.78           C  
ATOM    250  CE2 PHE B  31      24.950  -3.225  64.575  1.00 16.10           C  
ATOM    251  CZ  PHE B  31      24.855  -1.900  64.162  1.00 15.68           C  
ATOM    252  N   THR B  32      25.711  -7.839  59.881  1.00 15.72           N  
ATOM    253  CA  THR B  32      25.526  -9.034  59.055  1.00 16.05           C  
ATOM    254  C   THR B  32      24.926 -10.170  59.877  1.00 16.21           C  
ATOM    255  O   THR B  32      25.392 -10.470  60.976  1.00 16.00           O  
ATOM    256  CB  THR B  32      26.846  -9.491  58.397  1.00 16.14           C  
ATOM    257  CG2 THR B  32      26.603 -10.651  57.434  1.00 16.48           C  
ATOM    258  OG1 THR B  32      27.419  -8.401  57.665  1.00 16.96           O  
ATOM    259  N   GLU B  33      23.889 -10.793  59.328  1.00 16.38           N  
ATOM    260  CA  GLU B  33      23.149 -11.834  60.031  1.00 16.73           C  
ATOM    261  C   GLU B  33      23.004 -13.095  59.177  1.00 17.13           C  
ATOM    262  O   GLU B  33      22.765 -13.015  57.972  1.00 16.89           O  
ATOM    263  CB  GLU B  33      21.774 -11.294  60.445  1.00 16.45           C  
ATOM    264  CG  GLU B  33      20.954 -12.214  61.343  1.00 16.24           C  
ATOM    265  CD  GLU B  33      20.031 -11.454  62.279  1.00 16.07           C  
ATOM    266  OE1 GLU B  33      19.939 -11.845  63.461  1.00 16.62           O  
ATOM    267  OE2 GLU B  33      19.414 -10.459  61.852  1.00 16.27           O1-
ATOM    268  N   LYS B  34      23.171 -14.255  59.811  1.00 17.78           N  
ATOM    269  CA  LYS B  34      22.863 -15.530  59.174  1.00 18.52           C  
ATOM    270  C   LYS B  34      21.604 -16.122  59.808  1.00 18.86           C  
ATOM    271  O   LYS B  34      21.661 -16.760  60.863  1.00 18.56           O  
ATOM    272  CB  LYS B  34      24.034 -16.514  59.263  1.00 18.57           C  
ATOM    273  CG  LYS B  34      23.840 -17.753  58.394  1.00 19.45           C  
ATOM    274  CD  LYS B  34      24.739 -18.900  58.813  1.00 20.82           C  
ATOM    275  CE  LYS B  34      24.282 -20.196  58.158  1.00 21.29           C  
ATOM    276  NZ  LYS B  34      25.040 -21.375  58.657  1.00 22.50           N1+
ATOM    277  N   GLN B  35      20.473 -15.886  59.153  1.00 19.55           N  
ATOM    278  CA  GLN B  35      19.163 -16.321  59.632  1.00 20.49           C  
ATOM    279  C   GLN B  35      18.169 -16.297  58.477  1.00 20.87           C  
ATOM    280  O   GLN B  35      18.431 -15.677  57.445  1.00 20.89           O  
ATOM    281  CB  GLN B  35      18.681 -15.405  60.769  1.00 20.62           C  
ATOM    282  CG  GLN B  35      17.399 -15.868  61.467  1.00 21.58           C  
ATOM    283  CD  GLN B  35      17.513 -17.268  62.042  1.00 22.30           C  
ATOM    284  NE2 GLN B  35      18.342 -17.421  63.067  1.00 22.26           N  
ATOM    285  OE1 GLN B  35      16.872 -18.203  61.560  1.00 22.60           O  
ATOM    286  N   SER B  36      17.035 -16.975  58.648  1.00 21.55           N  
ATOM    287  CA  SER B  36      15.940 -16.897  57.685  1.00 22.25           C  
ATOM    288  C   SER B  36      15.243 -15.537  57.775  1.00 22.56           C  
ATOM    289  O   SER B  36      15.397 -14.808  58.762  1.00 22.26           O  
ATOM    290  CB  SER B  36      14.938 -18.036  57.902  1.00 22.47           C  
ATOM    291  OG  SER B  36      14.137 -17.814  59.051  1.00 23.38           O  
ATOM    292  N   GLY B  37      14.485 -15.197  56.740  1.00 23.25           N  
ATOM    293  CA  GLY B  37      13.761 -13.932  56.708  1.00 24.26           C  
ATOM    294  C   GLY B  37      12.327 -14.076  57.176  1.00 25.01           C  
ATOM    295  O   GLY B  37      11.574 -13.107  57.177  1.00 24.78           O  
ATOM    296  N   LYS B  38      11.964 -15.288  57.590  1.00 25.97           N  
ATOM    297  CA  LYS B  38      10.585 -15.622  57.958  1.00 27.00           C  
ATOM    298  C   LYS B  38      10.021 -14.715  59.058  1.00 27.45           C  
ATOM    299  O   LYS B  38       8.878 -14.257  58.961  1.00 27.59           O  
ATOM    300  CB  LYS B  38      10.480 -17.094  58.378  1.00 27.12           C  
ATOM    301  CG  LYS B  38       9.060 -17.643  58.363  1.00 27.88           C  
ATOM    302  CD  LYS B  38       8.956 -18.978  59.077  1.00 28.85           C  
ATOM    303  CE  LYS B  38       7.501 -19.405  59.207  1.00 29.51           C  
ATOM    304  NZ  LYS B  38       7.343 -20.626  60.046  1.00 30.08           N1+
ATOM    305  N   SER B  39      10.828 -14.456  60.088  1.00 27.82           N  
ATOM    306  CA  SER B  39      10.373 -13.694  61.251  1.00 28.24           C  
ATOM    307  C   SER B  39      11.368 -12.622  61.691  1.00 28.54           C  
ATOM    308  O   SER B  39      12.574 -12.753  61.474  1.00 28.66           O  
ATOM    309  CB  SER B  39      10.079 -14.639  62.421  1.00 28.29           C  
ATOM    310  OG  SER B  39       9.621 -13.926  63.559  1.00 28.37           O  
ATOM    311  N   ILE B  40      10.845 -11.564  62.306  1.00 28.77           N  
ATOM    312  CA  ILE B  40      11.675 -10.532  62.936  1.00 29.01           C  
ATOM    313  C   ILE B  40      11.961 -10.875  64.398  1.00 28.96           C  
ATOM    314  O   ILE B  40      12.923 -10.373  64.987  1.00 29.12           O  
ATOM    315  CB  ILE B  40      11.034  -9.115  62.849  1.00 29.21           C  
ATOM    316  CG1 ILE B  40       9.612  -9.108  63.440  1.00 29.54           C  
ATOM    317  CG2 ILE B  40      11.055  -8.607  61.408  1.00 28.99           C  
ATOM    318  CD1 ILE B  40       9.194  -7.779  64.068  1.00 29.55           C  
ATOM    319  N   GLU B  41      11.123 -11.742  64.968  1.00 28.73           N  
ATOM    320  CA  GLU B  41      11.218 -12.134  66.377  1.00 28.39           C  
ATOM    321  C   GLU B  41      12.481 -12.945  66.681  1.00 28.02           C  
ATOM    322  O   GLU B  41      12.970 -12.935  67.813  1.00 27.96           O  
ATOM    323  CB  GLU B  41       9.968 -12.921  66.794  1.00 28.57           C  
ATOM    324  CG  GLU B  41       9.746 -13.016  68.303  1.00 29.02           C  
ATOM    325  CD  GLU B  41       8.523 -13.843  68.690  1.00 29.80           C  
ATOM    326  OE1 GLU B  41       8.342 -14.097  69.901  1.00 30.00           O  
ATOM    327  OE2 GLU B  41       7.741 -14.241  67.797  1.00 30.32           O1-
ATOM    328  N   ASN B  42      13.008 -13.637  65.673  1.00 27.49           N  
ATOM    329  CA  ASN B  42      14.215 -14.451  65.841  1.00 27.02           C  
ATOM    330  C   ASN B  42      15.466 -13.866  65.172  1.00 26.33           C  
ATOM    331  O   ASN B  42      16.376 -14.605  64.780  1.00 26.43           O  
ATOM    332  CB  ASN B  42      13.968 -15.906  65.398  1.00 27.26           C  
ATOM    333  CG  ASN B  42      13.307 -16.010  64.027  1.00 27.96           C  
ATOM    334  ND2 ASN B  42      12.322 -16.898  63.917  1.00 28.82           N  
ATOM    335  OD1 ASN B  42      13.679 -15.314  63.080  1.00 28.82           O  
ATOM    336  N   ARG B  43      15.512 -12.542  65.048  1.00 25.32           N  
ATOM    337  CA  ARG B  43      16.673 -11.881  64.457  1.00 24.31           C  
ATOM    338  C   ARG B  43      17.232 -10.753  65.326  1.00 23.39           C  
ATOM    339  O   ARG B  43      16.868  -9.588  65.148  1.00 23.08           O  
ATOM    340  CB  ARG B  43      16.370 -11.411  63.036  1.00 24.38           C  
ATOM    341  CG  ARG B  43      16.507 -12.525  62.014  1.00 24.71           C  
ATOM    342  CD  ARG B  43      16.455 -12.005  60.607  1.00 24.43           C  
ATOM    343  NE  ARG B  43      15.088 -11.703  60.200  1.00 25.66           N  
ATOM    344  CZ  ARG B  43      14.760 -10.783  59.304  1.00 25.81           C  
ATOM    345  NH1 ARG B  43      15.702 -10.055  58.712  1.00 26.47           N1+
ATOM    346  NH2 ARG B  43      13.484 -10.583  59.005  1.00 27.06           N  
ATOM    347  N   PRO B  44      18.132 -11.104  66.267  1.00 22.64           N  
ATOM    348  CA  PRO B  44      18.700 -10.119  67.191  1.00 22.11           C  
ATOM    349  C   PRO B  44      19.597  -9.090  66.499  1.00 21.55           C  
ATOM    350  O   PRO B  44      19.665  -7.941  66.944  1.00 21.48           O  
ATOM    351  CB  PRO B  44      19.508 -10.976  68.176  1.00 22.11           C  
ATOM    352  CG  PRO B  44      19.802 -12.234  67.456  1.00 22.33           C  
ATOM    353  CD  PRO B  44      18.651 -12.462  66.516  1.00 22.53           C  
ATOM    354  N   ILE B  45      20.266  -9.494  65.422  1.00 20.88           N  
ATOM    355  CA  ILE B  45      21.191  -8.602  64.718  1.00 20.23           C  
ATOM    356  C   ILE B  45      20.445  -7.506  63.947  1.00 19.93           C  
ATOM    357  O   ILE B  45      20.875  -6.352  63.947  1.00 19.73           O  
ATOM    358  CB  ILE B  45      22.206  -9.378  63.834  1.00 20.23           C  
ATOM    359  CG1 ILE B  45      23.110 -10.247  64.725  1.00 20.37           C  
ATOM    360  CG2 ILE B  45      23.056  -8.418  62.989  1.00 20.07           C  
ATOM    361  CD1 ILE B  45      23.913 -11.311  63.989  1.00 20.55           C  
ATOM    362  N   LEU B  46      19.321  -7.856  63.317  1.00 19.62           N  
ATOM    363  CA  LEU B  46      18.449  -6.834  62.730  1.00 19.43           C  
ATOM    364  C   LEU B  46      17.969  -5.850  63.803  1.00 19.37           C  
ATOM    365  O   LEU B  46      17.978  -4.639  63.586  1.00 19.29           O  
ATOM    366  CB  LEU B  46      17.254  -7.452  61.983  1.00 19.35           C  
ATOM    367  CG  LEU B  46      16.238  -6.479  61.358  1.00 19.54           C  
ATOM    368  CD1 LEU B  46      16.903  -5.445  60.448  1.00 19.51           C  
ATOM    369  CD2 LEU B  46      15.143  -7.220  60.596  1.00 19.33           C  
ATOM    370  N   GLN B  47      17.575  -6.378  64.959  1.00 19.40           N  
ATOM    371  CA  GLN B  47      17.109  -5.546  66.067  1.00 19.63           C  
ATOM    372  C   GLN B  47      18.182  -4.582  66.567  1.00 19.17           C  
ATOM    373  O   GLN B  47      17.879  -3.450  66.943  1.00 19.18           O  
ATOM    374  CB  GLN B  47      16.590  -6.413  67.220  1.00 20.02           C  
ATOM    375  CG  GLN B  47      15.430  -5.778  67.987  1.00 22.02           C  
ATOM    376  CD  GLN B  47      14.276  -5.363  67.075  1.00 24.13           C  
ATOM    377  NE2 GLN B  47      13.763  -6.308  66.292  1.00 25.64           N  
ATOM    378  OE1 GLN B  47      13.861  -4.203  67.069  1.00 25.89           O  
ATOM    379  N   LYS B  48      19.434  -5.029  66.555  1.00 18.75           N  
ATOM    380  CA  LYS B  48      20.551  -4.165  66.931  1.00 18.40           C  
ATOM    381  C   LYS B  48      20.757  -3.049  65.917  1.00 17.78           C  
ATOM    382  O   LYS B  48      20.978  -1.902  66.298  1.00 17.67           O  
ATOM    383  CB  LYS B  48      21.831  -4.971  67.131  1.00 18.68           C  
ATOM    384  CG  LYS B  48      21.803  -5.792  68.399  1.00 19.80           C  
ATOM    385  CD  LYS B  48      23.166  -6.293  68.791  1.00 21.12           C  
ATOM    386  CE  LYS B  48      23.064  -7.128  70.050  1.00 21.85           C  
ATOM    387  NZ  LYS B  48      22.718  -6.314  71.257  1.00 22.33           N1+
ATOM    388  N   ALA B  49      20.660  -3.389  64.632  1.00 16.90           N  
ATOM    389  CA  ALA B  49      20.762  -2.408  63.555  1.00 16.24           C  
ATOM    390  C   ALA B  49      19.681  -1.332  63.661  1.00 15.90           C  
ATOM    391  O   ALA B  49      19.962  -0.147  63.484  1.00 15.35           O  
ATOM    392  CB  ALA B  49      20.697  -3.098  62.187  1.00 16.17           C  
ATOM    393  N   LEU B  50      18.449  -1.758  63.942  1.00 15.83           N  
ATOM    394  CA  LEU B  50      17.308  -0.848  64.047  1.00 15.59           C  
ATOM    395  C   LEU B  50      17.400   0.052  65.274  1.00 15.91           C  
ATOM    396  O   LEU B  50      17.011   1.221  65.221  1.00 15.88           O  
ATOM    397  CB  LEU B  50      15.991  -1.628  64.070  1.00 15.82           C  
ATOM    398  CG  LEU B  50      15.611  -2.381  62.793  1.00 15.38           C  
ATOM    399  CD1 LEU B  50      14.493  -3.378  63.086  1.00 15.78           C  
ATOM    400  CD2 LEU B  50      15.211  -1.418  61.678  1.00 16.07           C  
ATOM    401  N   ASN B  51      17.905  -0.498  66.374  1.00 15.50           N  
ATOM    402  CA  ASN B  51      18.136   0.289  67.587  1.00 15.79           C  
ATOM    403  C   ASN B  51      19.335   1.221  67.436  1.00 15.19           C  
ATOM    404  O   ASN B  51      19.374   2.289  68.050  1.00 15.18           O  
ATOM    405  CB  ASN B  51      18.306  -0.619  68.809  1.00 16.02           C  
ATOM    406  CG  ASN B  51      16.974  -1.129  69.355  1.00 17.93           C  
ATOM    407  ND2 ASN B  51      16.977  -2.358  69.858  1.00 19.45           N  
ATOM    408  OD1 ASN B  51      15.961  -0.423  69.335  1.00 20.38           O  
ATOM    409  N   PHE B  52      20.296   0.819  66.603  1.00 14.66           N  
ATOM    410  CA  PHE B  52      21.517   1.600  66.385  1.00 14.20           C  
ATOM    411  C   PHE B  52      21.258   2.912  65.642  1.00 13.98           C  
ATOM    412  O   PHE B  52      21.751   3.966  66.053  1.00 13.59           O  
ATOM    413  CB  PHE B  52      22.583   0.768  65.657  1.00 14.15           C  
ATOM    414  CG  PHE B  52      23.873   1.506  65.415  1.00 13.68           C  
ATOM    415  CD1 PHE B  52      24.860   1.545  66.395  1.00 13.46           C  
ATOM    416  CD2 PHE B  52      24.100   2.164  64.208  1.00 13.35           C  
ATOM    417  CE1 PHE B  52      26.054   2.226  66.174  1.00 13.53           C  
ATOM    418  CE2 PHE B  52      25.289   2.851  63.981  1.00 13.04           C  
ATOM    419  CZ  PHE B  52      26.267   2.879  64.965  1.00 13.07           C  
ATOM    420  N   VAL B  53      20.491   2.846  64.553  1.00 14.05           N  
ATOM    421  CA  VAL B  53      20.244   4.030  63.724  1.00 14.22           C  
ATOM    422  C   VAL B  53      19.461   5.102  64.474  1.00 14.44           C  
ATOM    423  O   VAL B  53      18.630   4.790  65.329  1.00 14.44           O  
ATOM    424  CB  VAL B  53      19.540   3.700  62.366  1.00 13.98           C  
ATOM    425  CG1 VAL B  53      20.503   3.008  61.418  1.00 14.09           C  
ATOM    426  CG2 VAL B  53      18.282   2.864  62.571  1.00 13.86           C  
ATOM    427  N   GLU B  54      19.746   6.358  64.152  1.00 14.84           N  
ATOM    428  CA  GLU B  54      19.082   7.493  64.776  1.00 15.64           C  
ATOM    429  C   GLU B  54      18.517   8.432  63.727  1.00 15.98           C  
ATOM    430  O   GLU B  54      18.829   8.304  62.545  1.00 16.01           O  
ATOM    431  CB  GLU B  54      20.063   8.252  65.668  1.00 15.73           C  
ATOM    432  CG  GLU B  54      20.387   7.542  66.963  1.00 16.39           C  
ATOM    433  CD  GLU B  54      21.516   8.198  67.727  1.00 17.41           C  
ATOM    434  OE1 GLU B  54      21.795   9.394  67.483  1.00 17.59           O  
ATOM    435  OE2 GLU B  54      22.124   7.518  68.580  1.00 18.13           O1-
ATOM    436  N   MET B  55      17.689   9.375  64.173  1.00 16.43           N  
ATOM    437  CA  MET B  55      17.139  10.416  63.310  1.00 17.03           C  
ATOM    438  C   MET B  55      18.225  11.005  62.410  1.00 16.92           C  
ATOM    439  O   MET B  55      19.275  11.433  62.893  1.00 16.84           O  
ATOM    440  CB  MET B  55      16.516  11.522  64.163  1.00 17.48           C  
ATOM    441  CG  MET B  55      15.794  12.598  63.369  1.00 19.20           C  
ATOM    442  SD  MET B  55      15.411  14.069  64.333  1.00 23.25           S  
ATOM    443  CE  MET B  55      14.600  13.376  65.779  1.00 23.39           C  
ATOM    444  N   GLY B  56      17.967  11.006  61.106  1.00 17.02           N  
ATOM    445  CA  GLY B  56      18.899  11.576  60.138  1.00 17.12           C  
ATOM    446  C   GLY B  56      19.826  10.566  59.484  1.00 17.00           C  
ATOM    447  O   GLY B  56      20.470  10.877  58.481  1.00 17.47           O  
ATOM    448  N   ASP B  57      19.896   9.363  60.047  1.00 16.58           N  
ATOM    449  CA  ASP B  57      20.687   8.277  59.460  1.00 16.10           C  
ATOM    450  C   ASP B  57      20.040   7.688  58.209  1.00 16.10           C  
ATOM    451  O   ASP B  57      18.858   7.922  57.932  1.00 15.94           O  
ATOM    452  CB  ASP B  57      20.922   7.156  60.480  1.00 16.04           C  
ATOM    453  CG  ASP B  57      21.908   7.544  61.572  1.00 15.41           C  
ATOM    454  OD1 ASP B  57      22.648   8.539  61.408  1.00 14.50           O  
ATOM    455  OD2 ASP B  57      21.950   6.834  62.599  1.00 15.25           O1-
ATOM    456  N   ARG B  58      20.828   6.918  57.463  1.00 15.53           N  
ATOM    457  CA  ARG B  58      20.325   6.136  56.341  1.00 15.35           C  
ATOM    458  C   ARG B  58      20.571   4.652  56.621  1.00 14.81           C  
ATOM    459  O   ARG B  58      21.655   4.268  57.068  1.00 14.66           O  
ATOM    460  CB  ARG B  58      20.998   6.573  55.035  1.00 15.49           C  
ATOM    461  CG  ARG B  58      20.478   5.871  53.776  1.00 17.30           C  
ATOM    462  CD  ARG B  58      21.180   6.391  52.522  1.00 20.65           C  
ATOM    463  NE  ARG B  58      20.925   7.817  52.332  1.00 23.61           N  
ATOM    464  CZ  ARG B  58      21.621   8.623  51.533  1.00 25.52           C  
ATOM    465  NH1 ARG B  58      22.637   8.160  50.816  1.00 25.95           N1+
ATOM    466  NH2 ARG B  58      21.292   9.905  51.452  1.00 26.59           N  
ATOM    467  N   PHE B  59      19.545   3.842  56.371  1.00 14.14           N  
ATOM    468  CA  PHE B  59      19.558   2.404  56.606  1.00 13.77           C  
ATOM    469  C   PHE B  59      19.430   1.705  55.252  1.00 13.63           C  
ATOM    470  O   PHE B  59      18.422   1.851  54.561  1.00 13.36           O  
ATOM    471  CB  PHE B  59      18.381   2.038  57.521  1.00 13.74           C  
ATOM    472  CG  PHE B  59      18.389   0.612  58.022  1.00 14.60           C  
ATOM    473  CD1 PHE B  59      18.783   0.328  59.326  1.00 16.11           C  
ATOM    474  CD2 PHE B  59      17.970  -0.439  57.208  1.00 15.70           C  
ATOM    475  CE1 PHE B  59      18.774  -0.986  59.813  1.00 16.47           C  
ATOM    476  CE2 PHE B  59      17.961  -1.756  57.681  1.00 16.07           C  
ATOM    477  CZ  PHE B  59      18.362  -2.027  58.990  1.00 14.84           C  
ATOM    478  N   ILE B  60      20.458   0.952  54.872  1.00 13.50           N  
ATOM    479  CA  ILE B  60      20.533   0.403  53.524  1.00 13.66           C  
ATOM    480  C   ILE B  60      20.469  -1.114  53.527  1.00 13.16           C  
ATOM    481  O   ILE B  60      21.134  -1.770  54.326  1.00 12.80           O  
ATOM    482  CB  ILE B  60      21.811   0.866  52.781  1.00 13.89           C  
ATOM    483  CG1 ILE B  60      21.949   2.389  52.846  1.00 14.73           C  
ATOM    484  CG2 ILE B  60      21.794   0.389  51.335  1.00 14.93           C  
ATOM    485  CD1 ILE B  60      23.156   2.930  52.097  1.00 16.78           C  
ATOM    486  N   VAL B  61      19.644  -1.652  52.632  1.00 13.02           N  
ATOM    487  CA  VAL B  61      19.640  -3.081  52.329  1.00 13.17           C  
ATOM    488  C   VAL B  61      19.782  -3.281  50.816  1.00 13.36           C  
ATOM    489  O   VAL B  61      19.509  -2.365  50.037  1.00 12.91           O  
ATOM    490  CB  VAL B  61      18.361  -3.782  52.849  1.00 13.06           C  
ATOM    491  CG1 VAL B  61      18.278  -3.708  54.385  1.00 13.06           C  
ATOM    492  CG2 VAL B  61      17.107  -3.180  52.209  1.00 13.66           C  
ATOM    493  N   GLU B  62      20.204  -4.475  50.406  1.00 13.78           N  
ATOM    494  CA  GLU B  62      20.332  -4.783  48.987  1.00 14.26           C  
ATOM    495  C   GLU B  62      18.957  -4.947  48.332  1.00 13.96           C  
ATOM    496  O   GLU B  62      18.742  -4.510  47.200  1.00 13.82           O  
ATOM    497  CB  GLU B  62      21.170  -6.045  48.784  1.00 14.56           C  
ATOM    498  CG  GLU B  62      21.469  -6.361  47.333  1.00 16.44           C  
ATOM    499  CD  GLU B  62      22.238  -7.659  47.163  1.00 18.66           C  
ATOM    500  OE1 GLU B  62      23.296  -7.634  46.505  1.00 20.84           O  
ATOM    501  OE2 GLU B  62      21.793  -8.698  47.695  1.00 19.51           O1-
ATOM    502  N   SER B  63      18.053  -5.595  49.055  1.00 14.08           N  
ATOM    503  CA  SER B  63      16.665  -5.779  48.639  1.00 14.30           C  
ATOM    504  C   SER B  63      15.808  -5.915  49.894  1.00 14.24           C  
ATOM    505  O   SER B  63      16.314  -6.239  50.972  1.00 13.36           O  
ATOM    506  CB  SER B  63      16.526  -7.012  47.740  1.00 14.68           C  
ATOM    507  OG  SER B  63      17.090  -8.160  48.344  1.00 15.95           O  
ATOM    508  N   ILE B  64      14.505  -5.671  49.764  1.00 14.48           N  
ATOM    509  CA  ILE B  64      13.652  -5.638  50.950  1.00 14.73           C  
ATOM    510  C   ILE B  64      13.485  -7.026  51.588  1.00 14.87           C  
ATOM    511  O   ILE B  64      13.226  -7.138  52.783  1.00 14.37           O  
ATOM    512  CB  ILE B  64      12.297  -4.938  50.673  1.00 15.10           C  
ATOM    513  CG1 ILE B  64      11.877  -4.111  51.896  1.00 16.17           C  
ATOM    514  CG2 ILE B  64      11.230  -5.941  50.231  1.00 14.76           C  
ATOM    515  CD1 ILE B  64      10.757  -3.111  51.608  1.00 18.59           C  
ATOM    516  N   ASP B  65      13.658  -8.076  50.788  1.00 15.38           N  
ATOM    517  CA  ASP B  65      13.603  -9.447  51.302  1.00 16.06           C  
ATOM    518  C   ASP B  65      14.713  -9.742  52.317  1.00 15.92           C  
ATOM    519  O   ASP B  65      14.603 -10.670  53.107  1.00 15.69           O  
ATOM    520  CB  ASP B  65      13.621 -10.467  50.158  1.00 16.35           C  
ATOM    521  CG  ASP B  65      14.748 -10.232  49.191  1.00 17.19           C  
ATOM    522  OD1 ASP B  65      15.865 -10.721  49.448  1.00 19.47           O  
ATOM    523  OD2 ASP B  65      14.510  -9.570  48.162  1.00 19.12           O1-
ATOM    524  N   ARG B  66      15.773  -8.942  52.297  1.00 16.32           N  
ATOM    525  CA  ARG B  66      16.793  -9.033  53.348  1.00 16.67           C  
ATOM    526  C   ARG B  66      16.217  -8.639  54.709  1.00 16.98           C  
ATOM    527  O   ARG B  66      16.525  -9.272  55.722  1.00 17.18           O  
ATOM    528  CB  ARG B  66      18.041  -8.211  52.994  1.00 16.65           C  
ATOM    529  CG  ARG B  66      18.748  -8.626  51.691  1.00 16.57           C  
ATOM    530  CD  ARG B  66      19.157 -10.099  51.684  1.00 16.87           C  
ATOM    531  NE  ARG B  66      18.109 -10.954  51.124  1.00 15.80           N  
ATOM    532  CZ  ARG B  66      18.037 -12.275  51.278  1.00 15.60           C  
ATOM    533  NH1 ARG B  66      18.950 -12.931  51.989  1.00 15.59           N1+
ATOM    534  NH2 ARG B  66      17.036 -12.943  50.718  1.00 16.54           N  
ATOM    535  N   LEU B  67      15.361  -7.615  54.725  1.00 17.71           N  
ATOM    536  CA  LEU B  67      14.643  -7.220  55.943  1.00 18.29           C  
ATOM    537  C   LEU B  67      13.704  -8.309  56.427  1.00 18.59           C  
ATOM    538  O   LEU B  67      13.612  -8.563  57.625  1.00 19.52           O  
ATOM    539  CB  LEU B  67      13.841  -5.929  55.730  1.00 18.38           C  
ATOM    540  CG  LEU B  67      14.539  -4.577  55.832  1.00 18.45           C  
ATOM    541  CD1 LEU B  67      15.305  -4.460  57.143  1.00 18.21           C  
ATOM    542  CD2 LEU B  67      13.522  -3.454  55.701  1.00 17.77           C  
ATOM    543  N   GLY B  68      12.987  -8.940  55.498  1.00 18.72           N  
ATOM    544  CA  GLY B  68      12.055  -9.997  55.861  1.00 18.43           C  
ATOM    545  C   GLY B  68      11.281 -10.573  54.697  1.00 18.13           C  
ATOM    546  O   GLY B  68      11.160  -9.945  53.645  1.00 18.07           O  
ATOM    547  N   ARG B  69      10.769 -11.781  54.906  1.00 17.97           N  
ATOM    548  CA  ARG B  69       9.960 -12.494  53.924  1.00 17.93           C  
ATOM    549  C   ARG B  69       8.471 -12.403  54.260  1.00 17.62           C  
ATOM    550  O   ARG B  69       7.639 -13.040  53.619  1.00 17.48           O  
ATOM    551  CB  ARG B  69      10.402 -13.960  53.853  1.00 18.09           C  
ATOM    552  CG  ARG B  69      11.768 -14.170  53.218  1.00 18.64           C  
ATOM    553  CD  ARG B  69      11.714 -13.889  51.726  1.00 17.63           C  
ATOM    554  NE  ARG B  69      12.998 -14.107  51.064  1.00 17.08           N  
ATOM    555  CZ  ARG B  69      13.195 -13.944  49.758  1.00 17.08           C  
ATOM    556  NH1 ARG B  69      12.190 -13.563  48.975  1.00 15.19           N1+
ATOM    557  NH2 ARG B  69      14.394 -14.160  49.234  1.00 16.56           N  
ATOM    558  N   ASN B  70       8.143 -11.602  55.269  1.00 17.63           N  
ATOM    559  CA  ASN B  70       6.757 -11.413  55.676  1.00 17.32           C  
ATOM    560  C   ASN B  70       6.295  -9.981  55.433  1.00 17.10           C  
ATOM    561  O   ASN B  70       6.817  -9.040  56.037  1.00 16.76           O  
ATOM    562  CB  ASN B  70       6.574 -11.819  57.142  1.00 17.68           C  
ATOM    563  CG  ASN B  70       5.129 -11.758  57.588  1.00 17.60           C  
ATOM    564  ND2 ASN B  70       4.454 -12.903  57.582  1.00 18.59           N  
ATOM    565  OD1 ASN B  70       4.625 -10.692  57.940  1.00 18.49           O  
ATOM    566  N   TYR B  71       5.324  -9.842  54.529  1.00 16.79           N  
ATOM    567  CA  TYR B  71       4.733  -8.556  54.142  1.00 16.79           C  
ATOM    568  C   TYR B  71       4.392  -7.679  55.353  1.00 16.72           C  
ATOM    569  O   TYR B  71       4.872  -6.551  55.450  1.00 16.99           O  
ATOM    570  CB  TYR B  71       3.495  -8.818  53.268  1.00 16.74           C  
ATOM    571  CG  TYR B  71       2.687  -7.611  52.832  1.00 16.98           C  
ATOM    572  CD1 TYR B  71       3.004  -6.918  51.661  1.00 16.53           C  
ATOM    573  CD2 TYR B  71       1.566  -7.201  53.555  1.00 16.89           C  
ATOM    574  CE1 TYR B  71       2.232  -5.821  51.239  1.00 17.57           C  
ATOM    575  CE2 TYR B  71       0.797  -6.112  53.150  1.00 17.45           C  
ATOM    576  CZ  TYR B  71       1.135  -5.430  51.993  1.00 17.94           C  
ATOM    577  OH  TYR B  71       0.369  -4.359  51.602  1.00 19.38           O  
ATOM    578  N   ASN B  72       3.579  -8.201  56.270  1.00 16.44           N  
ATOM    579  CA  ASN B  72       3.192  -7.468  57.477  1.00 16.47           C  
ATOM    580  C   ASN B  72       4.395  -6.988  58.289  1.00 16.43           C  
ATOM    581  O   ASN B  72       4.462  -5.826  58.694  1.00 16.34           O  
ATOM    582  CB  ASN B  72       2.272  -8.318  58.366  1.00 16.39           C  
ATOM    583  CG  ASN B  72       0.897  -8.557  57.752  1.00 16.60           C  
ATOM    584  ND2 ASN B  72       0.129  -9.446  58.375  1.00 17.08           N  
ATOM    585  OD1 ASN B  72       0.522  -7.949  56.751  1.00 16.26           O  
ATOM    586  N   GLU B  73       5.354  -7.886  58.504  1.00 16.47           N  
ATOM    587  CA  GLU B  73       6.528  -7.573  59.325  1.00 16.57           C  
ATOM    588  C   GLU B  73       7.469  -6.567  58.669  1.00 16.40           C  
ATOM    589  O   GLU B  73       7.998  -5.679  59.343  1.00 16.16           O  
ATOM    590  CB  GLU B  73       7.277  -8.848  59.702  1.00 16.70           C  
ATOM    591  CG  GLU B  73       6.490  -9.746  60.643  1.00 17.44           C  
ATOM    592  CD  GLU B  73       7.304 -10.908  61.173  1.00 18.51           C  
ATOM    593  OE1 GLU B  73       8.409 -11.165  60.644  1.00 18.14           O  
ATOM    594  OE2 GLU B  73       6.831 -11.565  62.123  1.00 18.79           O1-
ATOM    595  N   VAL B  74       7.665  -6.694  57.357  1.00 16.15           N  
ATOM    596  CA  VAL B  74       8.465  -5.724  56.609  1.00 16.23           C  
ATOM    597  C   VAL B  74       7.858  -4.327  56.713  1.00 16.13           C  
ATOM    598  O   VAL B  74       8.568  -3.355  56.982  1.00 16.10           O  
ATOM    599  CB  VAL B  74       8.630  -6.131  55.127  1.00 16.17           C  
ATOM    600  CG1 VAL B  74       9.199  -4.982  54.314  1.00 16.97           C  
ATOM    601  CG2 VAL B  74       9.518  -7.358  55.015  1.00 16.27           C  
ATOM    602  N   ILE B  75       6.544  -4.241  56.507  1.00 16.06           N  
ATOM    603  CA  ILE B  75       5.807  -2.983  56.634  1.00 16.25           C  
ATOM    604  C   ILE B  75       5.998  -2.381  58.032  1.00 16.13           C  
ATOM    605  O   ILE B  75       6.228  -1.180  58.170  1.00 16.17           O  
ATOM    606  CB  ILE B  75       4.289  -3.182  56.337  1.00 16.03           C  
ATOM    607  CG1 ILE B  75       4.045  -3.594  54.871  1.00 16.80           C  
ATOM    608  CG2 ILE B  75       3.473  -1.943  56.716  1.00 16.41           C  
ATOM    609  CD1 ILE B  75       4.810  -2.799  53.830  1.00 18.04           C  
ATOM    610  N   HIS B  76       5.913  -3.227  59.056  1.00 16.42           N  
ATOM    611  CA  HIS B  76       6.096  -2.796  60.442  1.00 16.78           C  
ATOM    612  C   HIS B  76       7.493  -2.211  60.668  1.00 16.55           C  
ATOM    613  O   HIS B  76       7.645  -1.181  61.331  1.00 16.34           O  
ATOM    614  CB  HIS B  76       5.838  -3.962  61.404  1.00 16.81           C  
ATOM    615  CG  HIS B  76       6.044  -3.617  62.845  1.00 18.07           C  
ATOM    616  CD2 HIS B  76       7.118  -3.778  63.655  1.00 18.38           C  
ATOM    617  ND1 HIS B  76       5.067  -3.029  63.618  1.00 18.88           N  
ATOM    618  CE1 HIS B  76       5.528  -2.841  64.842  1.00 19.18           C  
ATOM    619  NE2 HIS B  76       6.771  -3.287  64.890  1.00 19.66           N  
ATOM    620  N   THR B  77       8.499  -2.876  60.106  1.00 16.50           N  
ATOM    621  CA  THR B  77       9.893  -2.439  60.195  1.00 16.70           C  
ATOM    622  C   THR B  77      10.139  -1.113  59.467  1.00 16.60           C  
ATOM    623  O   THR B  77      10.820  -0.231  59.996  1.00 16.23           O  
ATOM    624  CB  THR B  77      10.849  -3.543  59.678  1.00 16.94           C  
ATOM    625  CG2 THR B  77      12.315  -3.090  59.734  1.00 17.05           C  
ATOM    626  OG1 THR B  77      10.691  -4.716  60.486  1.00 17.39           O  
ATOM    627  N   VAL B  78       9.580  -0.974  58.264  1.00 16.55           N  
ATOM    628  CA  VAL B  78       9.694   0.273  57.497  1.00 16.59           C  
ATOM    629  C   VAL B  78       8.992   1.420  58.237  1.00 16.84           C  
ATOM    630  O   VAL B  78       9.518   2.533  58.302  1.00 16.60           O  
ATOM    631  CB  VAL B  78       9.159   0.120  56.040  1.00 16.72           C  
ATOM    632  CG1 VAL B  78       9.320   1.420  55.253  1.00 16.99           C  
ATOM    633  CG2 VAL B  78       9.897  -1.001  55.316  1.00 16.37           C  
ATOM    634  N   ASN B  79       7.825   1.131  58.814  1.00 17.12           N  
ATOM    635  CA  ASN B  79       7.105   2.103  59.639  1.00 17.54           C  
ATOM    636  C   ASN B  79       7.926   2.566  60.841  1.00 17.62           C  
ATOM    637  O   ASN B  79       7.898   3.744  61.191  1.00 17.71           O  
ATOM    638  CB  ASN B  79       5.758   1.550  60.111  1.00 17.63           C  
ATOM    639  CG  ASN B  79       4.702   1.547  59.016  1.00 18.59           C  
ATOM    640  ND2 ASN B  79       3.652   0.762  59.218  1.00 18.97           N  
ATOM    641  OD1 ASN B  79       4.827   2.237  58.002  1.00 20.27           O  
ATOM    642  N   TYR B  80       8.650   1.633  61.462  1.00 17.67           N  
ATOM    643  CA  TYR B  80       9.543   1.953  62.574  1.00 17.92           C  
ATOM    644  C   TYR B  80      10.600   2.971  62.157  1.00 17.96           C  
ATOM    645  O   TYR B  80      10.805   3.980  62.845  1.00 17.95           O  
ATOM    646  CB  TYR B  80      10.218   0.692  63.129  1.00 17.89           C  
ATOM    647  CG  TYR B  80      11.297   0.981  64.153  1.00 17.90           C  
ATOM    648  CD1 TYR B  80      10.975   1.201  65.491  1.00 17.60           C  
ATOM    649  CD2 TYR B  80      12.644   1.044  63.778  1.00 17.40           C  
ATOM    650  CE1 TYR B  80      11.965   1.473  66.438  1.00 18.16           C  
ATOM    651  CE2 TYR B  80      13.639   1.317  64.716  1.00 17.87           C  
ATOM    652  CZ  TYR B  80      13.292   1.527  66.043  1.00 17.68           C  
ATOM    653  OH  TYR B  80      14.270   1.796  66.973  1.00 17.60           O  
ATOM    654  N   LEU B  81      11.267   2.688  61.040  1.00 18.08           N  
ATOM    655  CA  LEU B  81      12.284   3.577  60.487  1.00 18.44           C  
ATOM    656  C   LEU B  81      11.688   4.932  60.132  1.00 18.87           C  
ATOM    657  O   LEU B  81      12.286   5.969  60.415  1.00 18.57           O  
ATOM    658  CB  LEU B  81      12.948   2.949  59.253  1.00 18.15           C  
ATOM    659  CG  LEU B  81      13.832   1.719  59.482  1.00 17.70           C  
ATOM    660  CD1 LEU B  81      14.131   1.022  58.160  1.00 17.76           C  
ATOM    661  CD2 LEU B  81      15.124   2.097  60.207  1.00 17.47           C  
ATOM    662  N   LYS B  82      10.502   4.903  59.521  1.00 19.58           N  
ATOM    663  CA  LYS B  82       9.764   6.109  59.165  1.00 20.30           C  
ATOM    664  C   LYS B  82       9.510   6.968  60.403  1.00 20.20           C  
ATOM    665  O   LYS B  82       9.789   8.170  60.393  1.00 20.26           O  
ATOM    666  CB  LYS B  82       8.440   5.733  58.483  1.00 20.74           C  
ATOM    667  CG  LYS B  82       8.249   6.363  57.113  1.00 22.68           C  
ATOM    668  CD  LYS B  82       7.470   5.442  56.170  1.00 25.71           C  
ATOM    669  CE  LYS B  82       7.819   5.741  54.715  1.00 27.30           C  
ATOM    670  NZ  LYS B  82       7.215   4.785  53.729  1.00 28.68           N1+
ATOM    671  N   ASP B  83       9.003   6.337  61.466  1.00 20.24           N  
ATOM    672  CA  ASP B  83       8.748   6.999  62.751  1.00 20.33           C  
ATOM    673  C   ASP B  83      10.016   7.567  63.380  1.00 19.94           C  
ATOM    674  O   ASP B  83       9.984   8.633  63.999  1.00 20.00           O  
ATOM    675  CB  ASP B  83       8.094   6.025  63.742  1.00 20.70           C  
ATOM    676  CG  ASP B  83       6.655   5.688  63.381  1.00 21.83           C  
ATOM    677  OD1 ASP B  83       6.182   6.084  62.292  1.00 23.93           O  
ATOM    678  OD2 ASP B  83       5.996   5.011  64.192  1.00 23.69           O1-
ATOM    679  N   LYS B  84      11.126   6.851  63.216  1.00 19.44           N  
ATOM    680  CA  LYS B  84      12.405   7.242  63.804  1.00 19.08           C  
ATOM    681  C   LYS B  84      13.135   8.283  62.950  1.00 19.00           C  
ATOM    682  O   LYS B  84      14.204   8.766  63.332  1.00 18.89           O  
ATOM    683  CB  LYS B  84      13.283   6.002  64.013  1.00 19.07           C  
ATOM    684  CG  LYS B  84      14.249   6.105  65.183  1.00 18.47           C  
ATOM    685  CD  LYS B  84      15.040   4.818  65.349  1.00 17.65           C  
ATOM    686  CE  LYS B  84      15.792   4.788  66.673  1.00 17.23           C  
ATOM    687  NZ  LYS B  84      16.638   3.563  66.755  1.00 16.89           N1+
ATOM    688  N   GLU B  85      12.537   8.631  61.809  1.00 18.92           N  
ATOM    689  CA  GLU B  85      13.123   9.554  60.825  1.00 18.99           C  
ATOM    690  C   GLU B  85      14.463   9.053  60.270  1.00 18.71           C  
ATOM    691  O   GLU B  85      15.414   9.822  60.098  1.00 18.49           O  
ATOM    692  CB  GLU B  85      13.230  10.981  61.381  1.00 19.32           C  
ATOM    693  CG  GLU B  85      11.898  11.720  61.452  1.00 20.45           C  
ATOM    694  CD  GLU B  85      11.987  13.021  62.227  1.00 22.17           C  
ATOM    695  OE1 GLU B  85      11.937  14.093  61.590  1.00 22.93           O  
ATOM    696  OE2 GLU B  85      12.108  12.976  63.470  1.00 23.00           O1-
ATOM    697  N   VAL B  86      14.514   7.749  60.003  1.00 18.58           N  
ATOM    698  CA  VAL B  86      15.664   7.102  59.378  1.00 18.46           C  
ATOM    699  C   VAL B  86      15.276   6.734  57.952  1.00 18.72           C  
ATOM    700  O   VAL B  86      14.281   6.040  57.737  1.00 18.38           O  
ATOM    701  CB  VAL B  86      16.091   5.826  60.156  1.00 18.52           C  
ATOM    702  CG1 VAL B  86      17.258   5.121  59.471  1.00 18.39           C  
ATOM    703  CG2 VAL B  86      16.451   6.169  61.601  1.00 18.01           C  
ATOM    704  N   GLN B  87      16.057   7.207  56.982  1.00 19.02           N  
ATOM    705  CA  GLN B  87      15.798   6.923  55.573  1.00 19.52           C  
ATOM    706  C   GLN B  87      16.151   5.479  55.207  1.00 19.34           C  
ATOM    707  O   GLN B  87      17.247   5.001  55.502  1.00 19.19           O  
ATOM    708  CB  GLN B  87      16.578   7.895  54.687  1.00 19.82           C  
ATOM    709  CG  GLN B  87      16.249   7.801  53.200  1.00 21.72           C  
ATOM    710  CD  GLN B  87      17.366   8.328  52.308  1.00 24.30           C  
ATOM    711  NE2 GLN B  87      18.084   9.339  52.784  1.00 25.80           N  
ATOM    712  OE1 GLN B  87      17.581   7.821  51.209  1.00 27.14           O  
ATOM    713  N   LEU B  88      15.213   4.788  54.567  1.00 19.35           N  
ATOM    714  CA  LEU B  88      15.489   3.463  54.033  1.00 19.48           C  
ATOM    715  C   LEU B  88      15.955   3.588  52.588  1.00 19.54           C  
ATOM    716  O   LEU B  88      15.305   4.252  51.778  1.00 19.64           O  
ATOM    717  CB  LEU B  88      14.252   2.557  54.127  1.00 19.46           C  
ATOM    718  CG  LEU B  88      14.375   1.146  53.539  1.00 19.20           C  
ATOM    719  CD1 LEU B  88      15.453   0.308  54.250  1.00 17.62           C  
ATOM    720  CD2 LEU B  88      13.028   0.422  53.559  1.00 20.57           C  
ATOM    721  N   MET B  89      17.091   2.972  52.273  1.00 19.52           N  
ATOM    722  CA  MET B  89      17.518   2.868  50.882  1.00 19.68           C  
ATOM    723  C   MET B  89      17.743   1.417  50.477  1.00 18.98           C  
ATOM    724  O   MET B  89      18.293   0.624  51.243  1.00 18.30           O  
ATOM    725  CB  MET B  89      18.763   3.704  50.592  1.00 20.36           C  
ATOM    726  CG  MET B  89      19.083   3.763  49.092  1.00 23.82           C  
ATOM    727  SD  MET B  89      20.401   4.890  48.660  1.00 30.86           S  
ATOM    728  CE  MET B  89      19.599   6.483  48.803  1.00 29.02           C  
ATOM    729  N   ILE B  90      17.296   1.095  49.266  1.00 18.03           N  
ATOM    730  CA  ILE B  90      17.406  -0.247  48.694  1.00 17.53           C  
ATOM    731  C   ILE B  90      18.338  -0.167  47.480  1.00 17.09           C  
ATOM    732  O   ILE B  90      18.007   0.479  46.485  1.00 17.02           O  
ATOM    733  CB  ILE B  90      15.998  -0.794  48.311  1.00 17.60           C  
ATOM    734  CG1 ILE B  90      15.108  -0.869  49.562  1.00 17.93           C  
ATOM    735  CG2 ILE B  90      16.100  -2.160  47.618  1.00 16.75           C  
ATOM    736  CD1 ILE B  90      13.632  -1.090  49.278  1.00 19.26           C  
ATOM    737  N   THR B  91      19.511  -0.798  47.581  1.00 16.42           N  
ATOM    738  CA  THR B  91      20.555  -0.668  46.553  1.00 15.93           C  
ATOM    739  C   THR B  91      20.107  -1.164  45.178  1.00 15.91           C  
ATOM    740  O   THR B  91      20.526  -0.624  44.156  1.00 15.68           O  
ATOM    741  CB  THR B  91      21.904  -1.353  46.941  1.00 15.73           C  
ATOM    742  CG2 THR B  91      22.350  -0.947  48.340  1.00 15.54           C  
ATOM    743  OG1 THR B  91      21.780  -2.777  46.873  1.00 15.22           O  
ATOM    744  N   SER B  92      19.250  -2.181  45.162  1.00 15.64           N  
ATOM    745  CA  SER B  92      18.727  -2.719  43.903  1.00 16.12           C  
ATOM    746  C   SER B  92      17.624  -1.835  43.307  1.00 16.63           C  
ATOM    747  O   SER B  92      17.195  -2.053  42.170  1.00 16.48           O  
ATOM    748  CB  SER B  92      18.219  -4.145  44.106  1.00 15.94           C  
ATOM    749  OG  SER B  92      17.163  -4.169  45.048  1.00 15.82           O  
ATOM    750  N   LEU B  93      17.168  -0.847  44.076  1.00 17.16           N  
ATOM    751  CA  LEU B  93      16.175   0.113  43.598  1.00 18.23           C  
ATOM    752  C   LEU B  93      16.426   1.519  44.168  1.00 19.04           C  
ATOM    753  O   LEU B  93      15.648   2.010  44.994  1.00 18.92           O  
ATOM    754  CB  LEU B  93      14.756  -0.373  43.935  1.00 18.06           C  
ATOM    755  CG  LEU B  93      13.603   0.296  43.188  1.00 18.70           C  
ATOM    756  CD1 LEU B  93      13.553  -0.158  41.718  1.00 18.58           C  
ATOM    757  CD2 LEU B  93      12.282   0.020  43.892  1.00 19.09           C  
ATOM    758  N   PRO B  94      17.522   2.166  43.732  1.00 20.27           N  
ATOM    759  CA  PRO B  94      17.836   3.497  44.236  1.00 21.45           C  
ATOM    760  C   PRO B  94      16.884   4.586  43.724  1.00 22.48           C  
ATOM    761  O   PRO B  94      16.939   5.712  44.216  1.00 22.87           O  
ATOM    762  CB  PRO B  94      19.270   3.735  43.753  1.00 21.27           C  
ATOM    763  CG  PRO B  94      19.432   2.864  42.576  1.00 21.12           C  
ATOM    764  CD  PRO B  94      18.532   1.682  42.770  1.00 20.18           C  
ATOM    765  N   MET B  95      16.015   4.249  42.766  1.00 23.48           N  
ATOM    766  CA  MET B  95      14.974   5.186  42.307  1.00 24.35           C  
ATOM    767  C   MET B  95      13.936   5.504  43.382  1.00 25.07           C  
ATOM    768  O   MET B  95      13.304   6.558  43.339  1.00 25.15           O  
ATOM    769  CB  MET B  95      14.284   4.705  41.015  1.00 24.40           C  
ATOM    770  CG  MET B  95      13.427   3.423  41.113  1.00 24.55           C  
ATOM    771  SD  MET B  95      11.895   3.473  42.081  1.00 26.19           S  
ATOM    772  CE  MET B  95      11.052   4.879  41.359  1.00 26.46           C  
ATOM    773  N   MET B  96      13.772   4.589  44.339  1.00 25.78           N  
ATOM    774  CA  MET B  96      12.717   4.675  45.358  1.00 26.71           C  
ATOM    775  C   MET B  96      12.706   5.963  46.182  1.00 26.97           C  
ATOM    776  O   MET B  96      11.641   6.418  46.620  1.00 27.44           O  
ATOM    777  CB  MET B  96      12.784   3.470  46.302  1.00 26.83           C  
ATOM    778  CG  MET B  96      11.706   3.490  47.375  1.00 28.17           C  
ATOM    779  SD  MET B  96      11.847   2.149  48.545  1.00 30.54           S  
ATOM    780  CE  MET B  96      13.261   2.676  49.521  1.00 28.97           C  
ATOM    781  N   ASN B  97      13.883   6.538  46.396  1.00 26.97           N  
ATOM    782  CA  ASN B  97      14.016   7.705  47.262  1.00 27.22           C  
ATOM    783  C   ASN B  97      13.779   9.042  46.556  1.00 26.72           C  
ATOM    784  O   ASN B  97      13.714  10.089  47.206  1.00 27.12           O  
ATOM    785  CB  ASN B  97      15.368   7.681  47.974  1.00 27.51           C  
ATOM    786  CG  ASN B  97      15.555   6.431  48.824  1.00 28.89           C  
ATOM    787  ND2 ASN B  97      14.821   6.348  49.927  1.00 30.20           N  
ATOM    788  OD1 ASN B  97      16.337   5.544  48.479  1.00 30.68           O  
ATOM    789  N   GLU B  98      13.636   9.005  45.232  1.00 25.84           N  
ATOM    790  CA  GLU B  98      13.317  10.216  44.483  1.00 24.81           C  
ATOM    791  C   GLU B  98      11.889  10.677  44.769  1.00 23.76           C  
ATOM    792  O   GLU B  98      10.974   9.856  44.893  1.00 23.41           O  
ATOM    793  CB  GLU B  98      13.517  10.015  42.984  1.00 25.06           C  
ATOM    794  CG  GLU B  98      13.146  11.251  42.168  1.00 26.00           C  
ATOM    795  CD  GLU B  98      13.838  11.328  40.827  1.00 26.33           C  
ATOM    796  OE1 GLU B  98      14.723  10.493  40.546  1.00 26.16           O  
ATOM    797  OE2 GLU B  98      13.490  12.243  40.052  1.00 27.14           O1-
ATOM    798  N   VAL B  99      11.721  11.994  44.868  1.00 22.50           N  
ATOM    799  CA  VAL B  99      10.427  12.614  45.159  1.00 21.29           C  
ATOM    800  C   VAL B  99       9.489  12.578  43.944  1.00 20.57           C  
ATOM    801  O   VAL B  99       9.848  13.028  42.848  1.00 20.09           O  
ATOM    802  CB  VAL B  99      10.610  14.074  45.662  1.00 21.34           C  
ATOM    803  CG1 VAL B  99       9.263  14.757  45.891  1.00 20.89           C  
ATOM    804  CG2 VAL B  99      11.440  14.100  46.945  1.00 21.40           C  
ATOM    805  N   ILE B 100       8.287  12.041  44.154  1.00 19.23           N  
ATOM    806  CA  ILE B 100       7.247  12.031  43.127  1.00 18.51           C  
ATOM    807  C   ILE B 100       6.095  12.951  43.531  1.00 17.80           C  
ATOM    808  O   ILE B 100       5.322  12.636  44.443  1.00 17.54           O  
ATOM    809  CB  ILE B 100       6.729  10.590  42.833  1.00 18.60           C  
ATOM    810  CG1 ILE B 100       7.894   9.680  42.428  1.00 18.88           C  
ATOM    811  CG2 ILE B 100       5.651  10.607  41.739  1.00 19.25           C  
ATOM    812  CD1 ILE B 100       7.559   8.188  42.395  1.00 19.40           C  
ATOM    813  N   GLY B 101       6.002  14.096  42.858  1.00 16.78           N  
ATOM    814  CA  GLY B 101       4.915  15.046  43.080  1.00 15.90           C  
ATOM    815  C   GLY B 101       4.970  15.738  44.429  1.00 15.13           C  
ATOM    816  O   GLY B 101       6.041  15.856  45.033  1.00 15.27           O  
ATOM    817  N   ASN B 102       3.807  16.187  44.898  1.00 14.42           N  
ATOM    818  CA  ASN B 102       3.702  16.927  46.156  1.00 13.70           C  
ATOM    819  C   ASN B 102       3.859  16.008  47.372  1.00 13.22           C  
ATOM    820  O   ASN B 102       3.875  14.783  47.216  1.00 13.15           O  
ATOM    821  CB  ASN B 102       2.409  17.774  46.201  1.00 13.83           C  
ATOM    822  CG  ASN B 102       1.129  16.945  46.090  1.00 13.96           C  
ATOM    823  ND2 ASN B 102       0.032  17.615  45.746  1.00 14.15           N  
ATOM    824  OD1 ASN B 102       1.118  15.736  46.324  1.00 14.59           O  
ATOM    825  N   PRO B 103       3.998  16.582  48.586  1.00 12.74           N  
ATOM    826  CA  PRO B 103       4.210  15.700  49.739  1.00 12.25           C  
ATOM    827  C   PRO B 103       3.173  14.576  49.877  1.00 11.64           C  
ATOM    828  O   PRO B 103       3.534  13.471  50.288  1.00 11.44           O  
ATOM    829  CB  PRO B 103       4.157  16.663  50.926  1.00 12.38           C  
ATOM    830  CG  PRO B 103       4.680  17.937  50.364  1.00 12.70           C  
ATOM    831  CD  PRO B 103       4.123  18.002  48.962  1.00 12.57           C  
ATOM    832  N   LEU B 104       1.916  14.840  49.523  1.00 11.07           N  
ATOM    833  CA  LEU B 104       0.888  13.795  49.571  1.00 10.82           C  
ATOM    834  C   LEU B 104       1.152  12.668  48.563  1.00 10.56           C  
ATOM    835  O   LEU B 104       1.196  11.504  48.940  1.00 10.49           O  
ATOM    836  CB  LEU B 104      -0.521  14.367  49.384  1.00 10.59           C  
ATOM    837  CG  LEU B 104      -1.664  13.345  49.234  1.00 10.50           C  
ATOM    838  CD1 LEU B 104      -2.984  14.052  48.967  1.00  9.63           C  
ATOM    839  CD2 LEU B 104      -1.777  12.417  50.450  1.00  9.70           C  
ATOM    840  N   LEU B 105       1.319  13.021  47.292  1.00 10.62           N  
ATOM    841  CA  LEU B 105       1.581  12.025  46.253  1.00 10.51           C  
ATOM    842  C   LEU B 105       2.854  11.236  46.544  1.00 10.76           C  
ATOM    843  O   LEU B 105       2.889  10.019  46.367  1.00 10.42           O  
ATOM    844  CB  LEU B 105       1.659  12.675  44.863  1.00 10.37           C  
ATOM    845  CG  LEU B 105       1.754  11.696  43.681  1.00 11.06           C  
ATOM    846  CD1 LEU B 105       0.442  10.925  43.488  1.00 11.24           C  
ATOM    847  CD2 LEU B 105       2.162  12.396  42.395  1.00 11.51           C  
ATOM    848  N   ASP B 106       3.891  11.935  47.005  1.00 10.77           N  
ATOM    849  CA  ASP B 106       5.166  11.294  47.293  1.00 11.08           C  
ATOM    850  C   ASP B 106       5.062  10.249  48.399  1.00 10.96           C  
ATOM    851  O   ASP B 106       5.571   9.143  48.243  1.00 11.00           O  
ATOM    852  CB  ASP B 106       6.246  12.326  47.629  1.00 11.26           C  
ATOM    853  CG  ASP B 106       7.612  11.692  47.784  1.00 12.67           C  
ATOM    854  OD1 ASP B 106       8.043  10.979  46.851  1.00 13.48           O  
ATOM    855  OD2 ASP B 106       8.242  11.888  48.841  1.00 14.23           O1-
ATOM    856  N   LYS B 107       4.409  10.592  49.511  1.00 10.93           N  
ATOM    857  CA  LYS B 107       4.297   9.646  50.632  1.00 10.97           C  
ATOM    858  C   LYS B 107       3.443   8.431  50.245  1.00 11.14           C  
ATOM    859  O   LYS B 107       3.765   7.302  50.613  1.00 11.27           O  
ATOM    860  CB  LYS B 107       3.799  10.326  51.920  1.00 10.93           C  
ATOM    861  CG  LYS B 107       2.344  10.752  51.934  1.00 11.36           C  
ATOM    862  CD  LYS B 107       2.009  11.434  53.256  1.00 11.32           C  
ATOM    863  CE  LYS B 107       0.517  11.615  53.418  1.00 11.15           C  
ATOM    864  NZ  LYS B 107       0.202  12.396  54.640  1.00 10.17           N1+
ATOM    865  N   PHE B 108       2.387   8.684  49.474  1.00 11.20           N  
ATOM    866  CA  PHE B 108       1.510   7.640  48.935  1.00 11.12           C  
ATOM    867  C   PHE B 108       2.256   6.711  47.975  1.00 11.40           C  
ATOM    868  O   PHE B 108       2.153   5.488  48.097  1.00 10.84           O  
ATOM    869  CB  PHE B 108       0.292   8.292  48.273  1.00 10.98           C  
ATOM    870  CG  PHE B 108      -0.322   7.489  47.146  1.00 10.36           C  
ATOM    871  CD1 PHE B 108      -1.211   6.448  47.411  1.00  9.24           C  
ATOM    872  CD2 PHE B 108      -0.041   7.808  45.818  1.00  9.28           C  
ATOM    873  CE1 PHE B 108      -1.795   5.724  46.369  1.00  9.04           C  
ATOM    874  CE2 PHE B 108      -0.622   7.091  44.769  1.00 10.56           C  
ATOM    875  CZ  PHE B 108      -1.501   6.046  45.047  1.00  9.91           C  
ATOM    876  N   MET B 109       3.010   7.282  47.035  1.00 11.74           N  
ATOM    877  CA AMET B 109       3.784   6.476  46.086  0.50 12.17           C  
ATOM    878  CA BMET B 109       3.776   6.468  46.089  0.50 12.43           C  
ATOM    879  C   MET B 109       4.846   5.642  46.798  1.00 12.65           C  
ATOM    880  O   MET B 109       5.055   4.478  46.459  1.00 12.88           O  
ATOM    881  CB AMET B 109       4.430   7.348  45.007  0.50 12.01           C  
ATOM    882  CB BMET B 109       4.408   7.325  44.992  0.50 12.43           C  
ATOM    883  CG AMET B 109       3.448   7.933  44.001  0.50 12.00           C  
ATOM    884  CG BMET B 109       4.816   6.524  43.762  0.50 13.69           C  
ATOM    885  SD AMET B 109       2.374   6.697  43.244  0.50 12.72           S  
ATOM    886  SD BMET B 109       3.403   5.711  42.997  0.50 15.93           S  
ATOM    887  CE AMET B 109       3.534   5.812  42.208  0.50 13.24           C  
ATOM    888  CE BMET B 109       2.350   7.121  42.662  0.50 15.53           C  
ATOM    889  N   LYS B 110       5.520   6.243  47.779  1.00 13.04           N  
ATOM    890  CA  LYS B 110       6.526   5.517  48.557  1.00 14.17           C  
ATOM    891  C   LYS B 110       5.881   4.362  49.322  1.00 13.84           C  
ATOM    892  O   LYS B 110       6.450   3.269  49.379  1.00 14.40           O  
ATOM    893  CB  LYS B 110       7.297   6.444  49.502  1.00 14.30           C  
ATOM    894  CG  LYS B 110       8.284   7.360  48.786  1.00 16.89           C  
ATOM    895  CD  LYS B 110       9.320   7.939  49.743  1.00 20.58           C  
ATOM    896  CE  LYS B 110      10.123   9.066  49.093  1.00 22.57           C  
ATOM    897  NZ  LYS B 110      10.497   8.776  47.678  1.00 24.24           N1+
ATOM    898  N   ASP B 111       4.692   4.608  49.882  1.00 13.57           N  
ATOM    899  CA AASP B 111       3.911   3.569  50.561  0.50 13.24           C  
ATOM    900  CA BASP B 111       3.926   3.570  50.561  0.50 13.61           C  
ATOM    901  C   ASP B 111       3.668   2.394  49.617  1.00 13.32           C  
ATOM    902  O   ASP B 111       3.869   1.232  49.987  1.00 13.33           O  
ATOM    903  CB AASP B 111       2.556   4.110  51.044  0.50 13.21           C  
ATOM    904  CB BASP B 111       2.600   4.142  51.065  0.50 13.98           C  
ATOM    905  CG AASP B 111       2.654   4.879  52.350  0.50 12.81           C  
ATOM    906  CG BASP B 111       2.208   3.599  52.415  0.50 14.87           C  
ATOM    907  OD1AASP B 111       1.683   5.596  52.682  0.50 11.89           O  
ATOM    908  OD1BASP B 111       2.751   2.548  52.820  0.50 16.56           O  
ATOM    909  OD2AASP B 111       3.685   4.766  53.042  0.50 11.33           O1-
ATOM    910  OD2BASP B 111       1.358   4.234  53.078  0.50 16.45           O1-
ATOM    911  N   LEU B 112       3.233   2.705  48.396  1.00 12.47           N  
ATOM    912  CA  LEU B 112       2.945   1.680  47.391  1.00 11.99           C  
ATOM    913  C   LEU B 112       4.194   0.937  46.930  1.00 11.79           C  
ATOM    914  O   LEU B 112       4.169  -0.287  46.813  1.00 11.53           O  
ATOM    915  CB  LEU B 112       2.189   2.263  46.191  1.00 11.45           C  
ATOM    916  CG  LEU B 112       0.768   2.781  46.454  1.00 12.07           C  
ATOM    917  CD1 LEU B 112       0.021   2.888  45.127  1.00  9.49           C  
ATOM    918  CD2 LEU B 112      -0.019   1.910  47.451  1.00 11.93           C  
ATOM    919  N   ILE B 113       5.276   1.675  46.666  1.00 11.98           N  
ATOM    920  CA  ILE B 113       6.540   1.045  46.252  1.00 12.35           C  
ATOM    921  C   ILE B 113       6.989   0.018  47.303  1.00 12.41           C  
ATOM    922  O   ILE B 113       7.305  -1.122  46.960  1.00 12.24           O  
ATOM    923  CB  ILE B 113       7.655   2.083  45.950  1.00 12.54           C  
ATOM    924  CG1 ILE B 113       7.290   2.915  44.711  1.00 13.37           C  
ATOM    925  CG2 ILE B 113       9.024   1.379  45.750  1.00 12.63           C  
ATOM    926  CD1 ILE B 113       8.146   4.185  44.533  1.00 14.71           C  
ATOM    927  N   ILE B 114       6.988   0.420  48.572  1.00 12.72           N  
ATOM    928  CA  ILE B 114       7.373  -0.477  49.672  1.00 13.03           C  
ATOM    929  C   ILE B 114       6.461  -1.703  49.727  1.00 12.67           C  
ATOM    930  O   ILE B 114       6.929  -2.836  49.859  1.00 12.80           O  
ATOM    931  CB  ILE B 114       7.375   0.270  51.034  1.00 13.00           C  
ATOM    932  CG1 ILE B 114       8.532   1.283  51.101  1.00 14.34           C  
ATOM    933  CG2 ILE B 114       7.418  -0.713  52.227  1.00 13.87           C  
ATOM    934  CD1 ILE B 114       9.936   0.669  51.098  1.00 15.39           C  
ATOM    935  N   ARG B 115       5.157  -1.476  49.602  1.00 12.09           N  
ATOM    936  CA  ARG B 115       4.187  -2.568  49.638  1.00 11.95           C  
ATOM    937  C   ARG B 115       4.341  -3.521  48.463  1.00 11.49           C  
ATOM    938  O   ARG B 115       4.240  -4.734  48.635  1.00 11.33           O  
ATOM    939  CB  ARG B 115       2.761  -2.027  49.763  1.00 11.94           C  
ATOM    940  CG  ARG B 115       2.467  -1.653  51.200  1.00 12.91           C  
ATOM    941  CD  ARG B 115       1.379  -0.614  51.384  1.00 16.06           C  
ATOM    942  NE  ARG B 115       1.570   0.024  52.689  1.00 18.53           N  
ATOM    943  CZ  ARG B 115       1.094  -0.439  53.843  1.00 20.31           C  
ATOM    944  NH1 ARG B 115       0.350  -1.542  53.885  1.00 22.52           N1+
ATOM    945  NH2 ARG B 115       1.351   0.217  54.962  1.00 20.97           N  
ATOM    946  N   ILE B 116       4.629  -2.977  47.284  1.00 11.14           N  
ATOM    947  CA  ILE B 116       4.906  -3.813  46.118  1.00 11.31           C  
ATOM    948  C   ILE B 116       6.132  -4.695  46.393  1.00 11.45           C  
ATOM    949  O   ILE B 116       6.088  -5.909  46.182  1.00 11.20           O  
ATOM    950  CB  ILE B 116       5.112  -2.971  44.826  1.00 10.94           C  
ATOM    951  CG1 ILE B 116       3.785  -2.341  44.385  1.00 11.24           C  
ATOM    952  CG2 ILE B 116       5.681  -3.844  43.691  1.00 11.63           C  
ATOM    953  CD1 ILE B 116       3.939  -1.163  43.423  1.00 11.26           C  
ATOM    954  N   LEU B 117       7.214  -4.079  46.870  1.00 11.71           N  
ATOM    955  CA  LEU B 117       8.444  -4.825  47.168  1.00 12.02           C  
ATOM    956  C   LEU B 117       8.245  -5.858  48.293  1.00 12.35           C  
ATOM    957  O   LEU B 117       8.747  -6.979  48.207  1.00 12.39           O  
ATOM    958  CB  LEU B 117       9.611  -3.877  47.476  1.00 12.37           C  
ATOM    959  CG  LEU B 117      10.027  -2.920  46.343  1.00 11.99           C  
ATOM    960  CD1 LEU B 117      11.072  -1.936  46.855  1.00 13.26           C  
ATOM    961  CD2 LEU B 117      10.552  -3.684  45.122  1.00 13.57           C  
ATOM    962  N   ALA B 118       7.504  -5.477  49.331  1.00 12.89           N  
ATOM    963  CA  ALA B 118       7.218  -6.378  50.449  1.00 12.92           C  
ATOM    964  C   ALA B 118       6.360  -7.557  50.005  1.00 13.03           C  
ATOM    965  O   ALA B 118       6.562  -8.681  50.455  1.00 12.95           O  
ATOM    966  CB  ALA B 118       6.552  -5.626  51.592  1.00 13.04           C  
ATOM    967  N   MET B 119       5.413  -7.295  49.108  1.00 13.19           N  
ATOM    968  CA  MET B 119       4.563  -8.338  48.554  1.00 13.71           C  
ATOM    969  C   MET B 119       5.382  -9.316  47.704  1.00 13.43           C  
ATOM    970  O   MET B 119       5.223 -10.529  47.837  1.00 13.22           O  
ATOM    971  CB  MET B 119       3.421  -7.710  47.755  1.00 13.79           C  
ATOM    972  CG  MET B 119       2.422  -8.684  47.179  1.00 16.57           C  
ATOM    973  SD  MET B 119       2.987  -9.298  45.590  1.00 21.33           S  
ATOM    974  CE  MET B 119       1.571  -8.849  44.596  1.00 21.40           C  
ATOM    975  N   VAL B 120       6.263  -8.781  46.854  1.00 13.33           N  
ATOM    976  CA  VAL B 120       7.178  -9.594  46.046  1.00 13.81           C  
ATOM    977  C   VAL B 120       8.015 -10.499  46.958  1.00 14.02           C  
ATOM    978  O   VAL B 120       8.153 -11.698  46.702  1.00 14.04           O  
ATOM    979  CB  VAL B 120       8.096  -8.708  45.135  1.00 13.71           C  
ATOM    980  CG1 VAL B 120       9.246  -9.521  44.514  1.00 14.82           C  
ATOM    981  CG2 VAL B 120       7.276  -8.036  44.038  1.00 14.37           C  
ATOM    982  N   SER B 121       8.551  -9.915  48.028  1.00 14.35           N  
ATOM    983  CA  SER B 121       9.375 -10.657  48.980  1.00 14.92           C  
ATOM    984  C   SER B 121       8.658 -11.887  49.534  1.00 15.03           C  
ATOM    985  O   SER B 121       9.222 -12.981  49.544  1.00 15.24           O  
ATOM    986  CB  SER B 121       9.818  -9.747  50.124  1.00 14.92           C  
ATOM    987  OG  SER B 121      10.481 -10.496  51.123  1.00 15.51           O  
ATOM    988  N   GLU B 122       7.420 -11.703  49.994  1.00 15.15           N  
ATOM    989  CA  GLU B 122       6.634 -12.812  50.537  1.00 15.29           C  
ATOM    990  C   GLU B 122       6.175 -13.789  49.455  1.00 15.42           C  
ATOM    991  O   GLU B 122       6.176 -14.999  49.676  1.00 15.18           O  
ATOM    992  CB  GLU B 122       5.434 -12.313  51.358  1.00 15.21           C  
ATOM    993  CG  GLU B 122       4.725 -13.446  52.126  1.00 16.04           C  
ATOM    994  CD  GLU B 122       3.589 -12.972  53.017  1.00 16.54           C  
ATOM    995  OE1 GLU B 122       2.494 -13.569  52.942  1.00 17.76           O  
ATOM    996  OE2 GLU B 122       3.789 -12.018  53.794  1.00 17.25           O1-
ATOM    997  N   GLN B 123       5.790 -13.258  48.296  1.00 15.54           N  
ATOM    998  CA  GLN B 123       5.289 -14.082  47.193  1.00 16.06           C  
ATOM    999  C   GLN B 123       6.344 -15.059  46.662  1.00 16.40           C  
ATOM   1000  O   GLN B 123       6.007 -16.164  46.240  1.00 16.14           O  
ATOM   1001  CB  GLN B 123       4.743 -13.197  46.066  1.00 16.06           C  
ATOM   1002  CG  GLN B 123       4.073 -13.948  44.905  1.00 16.94           C  
ATOM   1003  CD  GLN B 123       2.836 -14.737  45.322  1.00 18.24           C  
ATOM   1004  NE2 GLN B 123       2.481 -15.738  44.524  1.00 18.26           N  
ATOM   1005  OE1 GLN B 123       2.207 -14.450  46.345  1.00 18.46           O  
ATOM   1006  N   GLU B 124       7.610 -14.636  46.697  1.00 17.05           N  
ATOM   1007  CA  GLU B 124       8.744 -15.463  46.276  1.00 18.09           C  
ATOM   1008  C   GLU B 124       8.899 -16.715  47.143  1.00 18.26           C  
ATOM   1009  O   GLU B 124       9.075 -17.817  46.616  1.00 19.00           O  
ATOM   1010  CB  GLU B 124      10.046 -14.650  46.309  1.00 18.45           C  
ATOM   1011  CG  GLU B 124      10.194 -13.648  45.167  1.00 20.39           C  
ATOM   1012  CD  GLU B 124      11.451 -12.795  45.274  1.00 23.72           C  
ATOM   1013  OE1 GLU B 124      11.788 -12.119  44.282  1.00 25.47           O  
ATOM   1014  OE2 GLU B 124      12.105 -12.790  46.337  1.00 24.72           O1-
ATOM   1015  N   ARG B 125       2.837 -15.959  47.196  1.00106.03           N  
ATOM   1016  CA  ARG B 125       4.106 -15.702  47.868  1.00106.81           C  
ATOM   1017  C   ARG B 125       4.469 -16.871  48.774  1.00105.46           C  
ATOM   1018  O   ARG B 125       5.575 -16.926  49.301  1.00105.08           O  
ATOM   1019  CB  ARG B 125       4.049 -14.408  48.682  1.00109.96           C  
ATOM   1020  CG  ARG B 125       3.254 -13.280  48.017  1.00114.58           C  
ATOM   1021  CD  ARG B 125       3.778 -12.838  46.635  1.00117.73           C  
ATOM   1022  NE  ARG B 125       2.797 -11.971  45.964  1.00120.74           N  
ATOM   1023  CZ  ARG B 125       3.021 -11.268  44.854  1.00121.63           C  
ATOM   1024  NH1 ARG B 125       4.209 -11.308  44.259  1.00121.63           N1+
ATOM   1025  NH2 ARG B 125       2.047 -10.523  44.339  1.00121.58           N  
ATOM   1026  N   ASN B 126       3.531 -17.798  48.966  1.00104.16           N  
ATOM   1027  CA  ASN B 126       3.804 -18.972  49.781  1.00103.01           C  
ATOM   1028  C   ASN B 126       3.681 -20.243  48.960  1.00102.26           C  
ATOM   1029  O   ASN B 126       3.744 -21.337  49.506  1.00102.37           O  
ATOM   1030  CB  ASN B 126       2.857 -19.064  50.978  1.00103.55           C  
ATOM   1031  CG  ASN B 126       2.919 -17.841  51.874  1.00104.49           C  
ATOM   1032  ND2 ASN B 126       1.816 -17.555  52.560  1.00104.94           N  
ATOM   1033  OD1 ASN B 126       3.949 -17.166  51.962  1.00105.06           O  
ATOM   1034  N   GLU B 127       3.501 -20.112  47.650  1.00100.35           N  
ATOM   1035  CA  GLU B 127       3.381 -21.296  46.810  1.00 99.51           C  
ATOM   1036  C   GLU B 127       4.637 -22.128  47.039  1.00 98.45           C  
ATOM   1037  O   GLU B 127       4.630 -23.355  46.913  1.00 98.82           O  
ATOM   1038  CB  GLU B 127       3.263 -20.894  45.331  1.00100.09           C  
ATOM   1039  CG  GLU B 127       3.108 -22.080  44.360  1.00100.54           C  
ATOM   1040  CD  GLU B 127       1.762 -22.788  44.476  1.00101.39           C  
ATOM   1041  OE1 GLU B 127       1.280 -22.973  45.619  1.00101.71           O  
ATOM   1042  OE2 GLU B 127       1.199 -23.171  43.419  1.00101.64           O1-
ATOM   1043  N   SER B 128       5.716 -21.435  47.388  1.00 96.63           N  
ATOM   1044  CA  SER B 128       6.995 -22.077  47.657  1.00 94.26           C  
ATOM   1045  C   SER B 128       6.776 -23.111  48.749  1.00 92.74           C  
ATOM   1046  O   SER B 128       6.422 -24.260  48.485  1.00 92.01           O  
ATOM   1047  CB  SER B 128       8.019 -21.043  48.146  1.00 94.65           C  
ATOM   1048  OG  SER B 128       8.088 -19.911  47.288  1.00 95.00           O  
ATOM   1049  N   LYS B 129       6.969 -22.673  49.985  1.00 90.62           N  
ATOM   1050  CA  LYS B 129       6.818 -23.533  51.144  1.00 90.15           C  
ATOM   1051  C   LYS B 129       5.628 -24.479  51.079  1.00 88.99           C  
ATOM   1052  O   LYS B 129       5.739 -25.657  51.405  1.00 88.96           O  
ATOM   1053  CB  LYS B 129       6.695 -22.680  52.396  1.00 91.80           C  
ATOM   1054  CG  LYS B 129       7.896 -21.795  52.666  1.00 94.04           C  
ATOM   1055  CD  LYS B 129       8.096 -21.619  54.178  1.00 96.43           C  
ATOM   1056  CE  LYS B 129       9.457 -20.996  54.525  1.00 97.39           C  
ATOM   1057  NZ  LYS B 129       9.721 -21.021  56.004  1.00 97.82           N1+
ATOM   1058  N   ARG B 130       4.473 -23.933  50.710  1.00 88.57           N  
ATOM   1059  CA  ARG B 130       3.222 -24.683  50.613  1.00 87.72           C  
ATOM   1060  C   ARG B 130       3.419 -26.030  49.953  1.00 85.13           C  
ATOM   1061  O   ARG B 130       3.045 -27.060  50.506  1.00 83.32           O  
ATOM   1062  CB  ARG B 130       2.182 -23.861  49.829  1.00 90.87           C  
ATOM   1063  CG  ARG B 130       0.772 -24.462  49.748  1.00 93.85           C  
ATOM   1064  CD  ARG B 130      -0.195 -23.476  49.089  1.00 96.47           C  
ATOM   1065  NE  ARG B 130      -1.481 -24.089  48.753  1.00100.37           N  
ATOM   1066  CZ  ARG B 130      -1.653 -25.032  47.824  1.00102.02           C  
ATOM   1067  NH1 ARG B 130      -0.617 -25.483  47.123  1.00102.61           N1+
ATOM   1068  NH2 ARG B 130      -2.866 -25.519  47.587  1.00102.70           N  
ATOM   1069  N   ARG B 131       4.002 -26.023  48.764  1.00 83.90           N  
ATOM   1070  CA  ARG B 131       4.221 -27.281  48.074  1.00 82.26           C  
ATOM   1071  C   ARG B 131       5.235 -28.105  48.827  1.00 79.14           C  
ATOM   1072  O   ARG B 131       5.166 -29.339  48.831  1.00 78.42           O  
ATOM   1073  CB  ARG B 131       4.663 -27.052  46.629  1.00 84.21           C  
ATOM   1074  CG  ARG B 131       3.468 -26.815  45.706  1.00 87.89           C  
ATOM   1075  CD  ARG B 131       3.674 -27.237  44.251  1.00 91.24           C  
ATOM   1076  NE  ARG B 131       4.000 -26.123  43.416  1.00 93.74           N  
ATOM   1077  CZ  ARG B 131       3.481 -25.644  42.290  1.00 95.34           C  
ATOM   1078  NH1 ARG B 131       4.110 -24.568  41.841  1.00 95.19           N1+
ATOM   1079  NH2 ARG B 131       2.430 -26.140  41.624  1.00 96.50           N  
ATOM   1080  N   GLN B 132       6.168 -27.421  49.481  1.00 75.65           N  
ATOM   1081  CA  GLN B 132       7.173 -28.117  50.263  1.00 72.29           C  
ATOM   1082  C   GLN B 132       6.457 -28.836  51.391  1.00 70.12           C  
ATOM   1083  O   GLN B 132       6.431 -30.073  51.433  1.00 69.47           O  
ATOM   1084  CB  GLN B 132       8.211 -27.148  50.839  1.00 72.55           C  
ATOM   1085  CG  GLN B 132       8.829 -27.644  52.147  1.00 72.21           C  
ATOM   1086  CD  GLN B 132      10.090 -26.893  52.572  1.00 71.73           C  
ATOM   1087  NE2 GLN B 132      11.149 -27.649  52.825  1.00 71.02           N  
ATOM   1088  OE1 GLN B 132      10.113 -25.660  52.686  1.00 69.75           O  
ATOM   1089  N   ALA B 133       5.858 -28.056  52.290  1.00 67.73           N  
ATOM   1090  CA  ALA B 133       5.148 -28.620  53.428  1.00 65.49           C  
ATOM   1091  C   ALA B 133       4.180 -29.686  52.957  1.00 64.17           C  
ATOM   1092  O   ALA B 133       3.957 -30.704  53.623  1.00 62.32           O  
ATOM   1093  CB  ALA B 133       4.415 -27.533  54.154  1.00 65.06           C  
ATOM   1094  N   GLN B 134       3.616 -29.441  51.784  1.00 64.85           N  
ATOM   1095  CA  GLN B 134       2.666 -30.358  51.185  1.00 65.30           C  
ATOM   1096  C   GLN B 134       3.345 -31.689  50.938  1.00 63.78           C  
ATOM   1097  O   GLN B 134       2.825 -32.737  51.325  1.00 62.95           O  
ATOM   1098  CB  GLN B 134       2.158 -29.772  49.874  1.00 67.95           C  
ATOM   1099  CG  GLN B 134       1.081 -30.587  49.167  1.00 72.20           C  
ATOM   1100  CD  GLN B 134       0.891 -30.120  47.720  1.00 74.83           C  
ATOM   1101  NE2 GLN B 134       0.970 -31.061  46.768  1.00 74.11           N  
ATOM   1102  OE1 GLN B 134       0.685 -28.921  47.463  1.00 76.69           O  
ATOM   1103  N   GLY B 135       4.520 -31.628  50.307  1.00 62.69           N  
ATOM   1104  CA  GLY B 135       5.279 -32.831  49.994  1.00 61.08           C  
ATOM   1105  C   GLY B 135       5.800 -33.563  51.216  1.00 59.48           C  
ATOM   1106  O   GLY B 135       5.709 -34.796  51.330  1.00 58.16           O  
ATOM   1107  N   ILE B 136       6.365 -32.792  52.132  1.00 58.24           N  
ATOM   1108  CA  ILE B 136       6.877 -33.359  53.348  1.00 58.41           C  
ATOM   1109  C   ILE B 136       5.794 -34.242  53.918  1.00 60.77           C  
ATOM   1110  O   ILE B 136       5.930 -35.461  53.969  1.00 60.82           O  
ATOM   1111  CB  ILE B 136       7.176 -32.280  54.370  1.00 56.08           C  
ATOM   1112  CG1 ILE B 136       8.248 -31.344  53.824  1.00 55.26           C  
ATOM   1113  CG2 ILE B 136       7.563 -32.911  55.688  1.00 54.61           C  
ATOM   1114  CD1 ILE B 136       8.797 -30.373  54.857  1.00 55.85           C  
ATOM   1115  N   GLN B 137       4.707 -33.599  54.328  1.00 63.51           N  
ATOM   1116  CA  GLN B 137       3.589 -34.290  54.930  1.00 66.09           C  
ATOM   1117  C   GLN B 137       3.289 -35.602  54.225  1.00 66.66           C  
ATOM   1118  O   GLN B 137       3.243 -36.648  54.872  1.00 66.68           O  
ATOM   1119  CB  GLN B 137       2.348 -33.397  54.936  1.00 69.06           C  
ATOM   1120  CG  GLN B 137       1.130 -34.049  55.611  1.00 73.89           C  
ATOM   1121  CD  GLN B 137      -0.209 -33.684  54.934  1.00 76.15           C  
ATOM   1122  NE2 GLN B 137      -0.259 -32.500  54.321  1.00 76.19           N  
ATOM   1123  OE1 GLN B 137      -1.180 -34.458  54.974  1.00 76.77           O  
ATOM   1124  N   VAL B 138       3.102 -35.562  52.912  1.00 66.92           N  
ATOM   1125  CA  VAL B 138       2.804 -36.790  52.177  1.00 68.37           C  
ATOM   1126  C   VAL B 138       3.771 -37.893  52.543  1.00 69.54           C  
ATOM   1127  O   VAL B 138       3.376 -39.030  52.829  1.00 68.60           O  
ATOM   1128  CB  VAL B 138       2.956 -36.610  50.690  1.00 68.40           C  
ATOM   1129  CG1 VAL B 138       2.407 -37.843  49.985  1.00 68.28           C  
ATOM   1130  CG2 VAL B 138       2.273 -35.333  50.244  1.00 69.68           C  
ATOM   1131  N   ALA B 139       5.051 -37.528  52.490  1.00 71.26           N  
ATOM   1132  CA  ALA B 139       6.165 -38.408  52.804  1.00 72.60           C  
ATOM   1133  C   ALA B 139       6.107 -38.864  54.251  1.00 74.17           C  
ATOM   1134  O   ALA B 139       6.101 -40.061  54.531  1.00 73.68           O  
ATOM   1135  CB  ALA B 139       7.445 -37.678  52.555  1.00 72.16           C  
ATOM   1136  N   LYS B 140       6.074 -37.891  55.159  1.00 76.21           N  
ATOM   1137  CA  LYS B 140       5.998 -38.152  56.591  1.00 78.94           C  
ATOM   1138  C   LYS B 140       4.923 -39.208  56.875  1.00 80.37           C  
ATOM   1139  O   LYS B 140       4.974 -39.923  57.871  1.00 80.70           O  
ATOM   1140  CB  LYS B 140       5.663 -36.841  57.325  1.00 79.76           C  
ATOM   1141  CG  LYS B 140       5.896 -36.847  58.854  1.00 80.66           C  
ATOM   1142  CD  LYS B 140       5.891 -35.410  59.458  1.00 81.11           C  
ATOM   1143  CE  LYS B 140       6.082 -35.427  60.996  1.00 81.95           C  
ATOM   1144  NZ  LYS B 140       6.093 -34.072  61.646  1.00 80.62           N1+
ATOM   1145  N   GLU B 141       3.960 -39.306  55.970  1.00 82.05           N  
ATOM   1146  CA  GLU B 141       2.852 -40.249  56.091  1.00 83.68           C  
ATOM   1147  C   GLU B 141       3.283 -41.626  55.623  1.00 83.65           C  
ATOM   1148  O   GLU B 141       2.874 -42.648  56.167  1.00 82.52           O  
ATOM   1149  CB  GLU B 141       1.697 -39.750  55.223  1.00 85.80           C  
ATOM   1150  CG  GLU B 141       0.305 -40.250  55.588  1.00 88.88           C  
ATOM   1151  CD  GLU B 141      -0.787 -39.271  55.119  1.00 90.95           C  
ATOM   1152  OE1 GLU B 141      -0.853 -38.133  55.665  1.00 91.12           O  
ATOM   1153  OE2 GLU B 141      -1.569 -39.636  54.201  1.00 92.39           O1-
ATOM   1154  N   LYS B 142       4.112 -41.629  54.587  1.00 84.88           N  
ATOM   1155  CA  LYS B 142       4.615 -42.856  53.997  1.00 85.60           C  
ATOM   1156  C   LYS B 142       5.669 -43.490  54.919  1.00 84.57           C  
ATOM   1157  O   LYS B 142       6.090 -44.636  54.706  1.00 84.07           O  
ATOM   1158  CB  LYS B 142       5.206 -42.537  52.615  1.00 87.49           C  
ATOM   1159  CG  LYS B 142       4.356 -41.556  51.784  1.00 90.54           C  
ATOM   1160  CD  LYS B 142       4.856 -41.379  50.318  1.00 93.81           C  
ATOM   1161  CE  LYS B 142       6.188 -40.567  50.168  1.00 95.48           C  
ATOM   1162  NZ  LYS B 142       6.720 -40.410  48.738  1.00 95.11           N1+
ATOM   1163  N   GLY B 143       6.069 -42.743  55.953  1.00 82.95           N  
ATOM   1164  CA  GLY B 143       7.070 -43.225  56.894  1.00 80.89           C  
ATOM   1165  C   GLY B 143       8.459 -43.199  56.281  1.00 79.24           C  
ATOM   1166  O   GLY B 143       9.163 -44.209  56.213  1.00 79.90           O  
ATOM   1167  N   VAL B 144       8.862 -42.025  55.830  1.00 77.77           N  
ATOM   1168  CA  VAL B 144      10.152 -41.861  55.189  1.00 75.19           C  
ATOM   1169  C   VAL B 144      11.136 -41.275  56.158  1.00 75.03           C  
ATOM   1170  O   VAL B 144      12.189 -41.846  56.379  1.00 75.59           O  
ATOM   1171  CB  VAL B 144      10.014 -40.960  53.957  1.00 72.87           C  
ATOM   1172  CG1 VAL B 144      11.202 -40.043  53.828  1.00 72.02           C  
ATOM   1173  CG2 VAL B 144       9.855 -41.827  52.736  1.00 71.10           C  
ATOM   1174  N   TYR B 145      10.798 -40.126  56.722  1.00 75.07           N  
ATOM   1175  CA  TYR B 145      11.662 -39.485  57.696  1.00 75.71           C  
ATOM   1176  C   TYR B 145      11.962 -40.497  58.803  1.00 76.22           C  
ATOM   1177  O   TYR B 145      11.049 -40.951  59.498  1.00 76.47           O  
ATOM   1178  CB  TYR B 145      10.948 -38.260  58.245  1.00 75.93           C  
ATOM   1179  CG  TYR B 145      10.911 -37.136  57.242  1.00 75.88           C  
ATOM   1180  CD1 TYR B 145      11.982 -36.256  57.142  1.00 76.47           C  
ATOM   1181  CD2 TYR B 145       9.830 -36.958  56.381  1.00 75.41           C  
ATOM   1182  CE1 TYR B 145      11.988 -35.224  56.222  1.00 76.37           C  
ATOM   1183  CE2 TYR B 145       9.826 -35.924  55.446  1.00 75.46           C  
ATOM   1184  CZ  TYR B 145      10.919 -35.063  55.377  1.00 76.00           C  
ATOM   1185  OH  TYR B 145      10.998 -34.045  54.455  1.00 77.25           O  
ATOM   1186  N   LYS B 146      13.238 -40.865  58.952  1.00 76.51           N  
ATOM   1187  CA  LYS B 146      13.621 -41.848  59.963  1.00 77.04           C  
ATOM   1188  C   LYS B 146      14.753 -41.428  60.889  1.00 76.37           C  
ATOM   1189  O   LYS B 146      15.576 -42.240  61.300  1.00 75.66           O  
ATOM   1190  CB  LYS B 146      13.955 -43.181  59.297  1.00 77.93           C  
ATOM   1191  CG  LYS B 146      12.724 -44.008  58.965  1.00 80.27           C  
ATOM   1192  CD  LYS B 146      13.075 -45.239  58.132  1.00 83.62           C  
ATOM   1193  CE  LYS B 146      11.829 -46.082  57.812  1.00 85.63           C  
ATOM   1194  NZ  LYS B 146      12.106 -47.261  56.911  1.00 86.40           N1+
ATOM   1195  N   GLY B 147      14.773 -40.152  61.236  1.00 76.38           N  
ATOM   1196  CA  GLY B 147      15.800 -39.662  62.126  1.00 76.44           C  
ATOM   1197  C   GLY B 147      17.190 -39.798  61.554  1.00 76.88           C  
ATOM   1198  O   GLY B 147      17.376 -39.833  60.327  1.00 76.82           O  
ATOM   1199  N   ARG B 148      18.164 -39.878  62.460  1.00 76.56           N  
ATOM   1200  CA  ARG B 148      19.575 -40.003  62.097  1.00 75.21           C  
ATOM   1201  C   ARG B 148      19.953 -41.467  61.970  1.00 74.51           C  
ATOM   1202  O   ARG B 148      19.537 -42.291  62.778  1.00 75.11           O  
ATOM   1203  CB  ARG B 148      20.440 -39.338  63.166  1.00 74.64           C  
ATOM   1204  CG  ARG B 148      21.911 -39.298  62.845  1.00 74.59           C  
ATOM   1205  CD  ARG B 148      22.710 -38.959  64.103  1.00 74.50           C  
ATOM   1206  NE  ARG B 148      23.289 -37.617  64.090  1.00 73.66           N  
ATOM   1207  CZ  ARG B 148      24.037 -37.117  65.071  1.00 73.79           C  
ATOM   1208  NH1 ARG B 148      24.296 -37.848  66.149  1.00 73.79           N1+
ATOM   1209  NH2 ARG B 148      24.537 -35.892  64.973  1.00 73.95           N  
ATOM   1210  N   PRO B 149      20.716 -41.816  60.927  1.00 74.11           N  
ATOM   1211  CA  PRO B 149      21.105 -43.222  60.785  1.00 73.95           C  
ATOM   1212  C   PRO B 149      22.399 -43.356  61.596  1.00 74.08           C  
ATOM   1213  O   PRO B 149      22.972 -42.350  62.042  1.00 73.75           O  
ATOM   1214  CB  PRO B 149      21.333 -43.387  59.283  1.00 73.99           C  
ATOM   1215  CG  PRO B 149      20.919 -42.015  58.666  1.00 74.33           C  
ATOM   1216  CD  PRO B 149      21.150 -41.033  59.762  1.00 74.16           C  
ATOM   1217  N   LEU B 150      22.863 -44.581  61.783  1.00 73.79           N  
ATOM   1218  CA  LEU B 150      24.063 -44.806  62.560  1.00 73.40           C  
ATOM   1219  C   LEU B 150      25.232 -44.022  62.003  1.00 73.28           C  
ATOM   1220  O   LEU B 150      25.441 -43.962  60.789  1.00 73.02           O  
ATOM   1221  CB  LEU B 150      24.399 -46.282  62.570  1.00 74.55           C  
ATOM   1222  CG  LEU B 150      23.333 -47.140  63.248  1.00 75.55           C  
ATOM   1223  CD1 LEU B 150      23.786 -48.604  63.294  1.00 76.11           C  
ATOM   1224  CD2 LEU B 150      23.090 -46.593  64.656  1.00 77.01           C  
ATOM   1225  N   LEU B 151      25.988 -43.413  62.902  1.00 72.31           N  
ATOM   1226  CA  LEU B 151      27.144 -42.640  62.519  1.00 70.39           C  
ATOM   1227  C   LEU B 151      28.376 -43.566  62.526  1.00 70.31           C  
ATOM   1228  O   LEU B 151      29.309 -43.378  61.742  1.00 71.78           O  
ATOM   1229  CB  LEU B 151      27.286 -41.469  63.486  1.00 69.73           C  
ATOM   1230  CG  LEU B 151      27.841 -40.151  62.944  1.00 69.86           C  
ATOM   1231  CD1 LEU B 151      27.474 -39.969  61.492  1.00 71.19           C  
ATOM   1232  CD2 LEU B 151      27.300 -38.998  63.765  1.00 69.58           C  
ATOM   1233  N   TYR B 152      28.370 -44.585  63.385  1.00 68.00           N  
ATOM   1234  CA  TYR B 152      29.480 -45.521  63.430  1.00 66.49           C  
ATOM   1235  C   TYR B 152      28.975 -46.919  63.208  1.00 67.03           C  
ATOM   1236  O   TYR B 152      28.323 -47.487  64.060  1.00 67.12           O  
ATOM   1237  CB  TYR B 152      30.210 -45.458  64.769  1.00 64.68           C  
ATOM   1238  CG  TYR B 152      30.830 -44.117  65.071  1.00 63.05           C  
ATOM   1239  CD1 TYR B 152      30.181 -43.209  65.880  1.00 61.93           C  
ATOM   1240  CD2 TYR B 152      32.066 -43.749  64.528  1.00 63.47           C  
ATOM   1241  CE1 TYR B 152      30.735 -41.959  66.157  1.00 62.09           C  
ATOM   1242  CE2 TYR B 152      32.633 -42.496  64.798  1.00 62.72           C  
ATOM   1243  CZ  TYR B 152      31.954 -41.606  65.618  1.00 62.37           C  
ATOM   1244  OH  TYR B 152      32.474 -40.363  65.918  1.00 61.86           O  
ATOM   1245  N   SER B 153      29.299 -47.478  62.056  1.00 68.93           N  
ATOM   1246  CA  SER B 153      28.877 -48.827  61.702  1.00 70.78           C  
ATOM   1247  C   SER B 153      29.288 -49.019  60.268  1.00 72.01           C  
ATOM   1248  O   SER B 153      29.514 -48.042  59.552  1.00 72.19           O  
ATOM   1249  CB  SER B 153      27.365 -48.934  61.763  1.00 70.97           C  
ATOM   1250  OG  SER B 153      26.797 -48.072  60.784  1.00 72.01           O  
ATOM   1251  N   PRO B 154      29.395 -50.273  59.814  1.00 73.31           N  
ATOM   1252  CA  PRO B 154      29.784 -50.370  58.400  1.00 74.80           C  
ATOM   1253  C   PRO B 154      28.680 -49.657  57.607  1.00 76.87           C  
ATOM   1254  O   PRO B 154      27.646 -49.293  58.179  1.00 77.75           O  
ATOM   1255  CB  PRO B 154      29.828 -51.871  58.160  1.00 73.99           C  
ATOM   1256  CG  PRO B 154      28.816 -52.408  59.162  1.00 73.86           C  
ATOM   1257  CD  PRO B 154      29.040 -51.584  60.386  1.00 72.84           C  
ATOM   1258  N   ASN B 155      28.882 -49.435  56.317  1.00 78.65           N  
ATOM   1259  CA  ASN B 155      27.874 -48.734  55.505  1.00 80.67           C  
ATOM   1260  C   ASN B 155      27.858 -47.226  55.762  1.00 80.24           C  
ATOM   1261  O   ASN B 155      27.707 -46.431  54.836  1.00 80.38           O  
ATOM   1262  CB  ASN B 155      26.456 -49.256  55.774  1.00 83.14           C  
ATOM   1263  CG  ASN B 155      26.388 -50.765  55.844  1.00 86.64           C  
ATOM   1264  ND2 ASN B 155      25.595 -51.276  56.790  1.00 87.38           N  
ATOM   1265  OD1 ASN B 155      27.032 -51.472  55.050  1.00 88.50           O  
ATOM   1266  N   ALA B 156      27.995 -46.834  57.020  1.00 79.47           N  
ATOM   1267  CA  ALA B 156      27.984 -45.423  57.373  1.00 79.67           C  
ATOM   1268  C   ALA B 156      28.581 -44.514  56.299  1.00 79.22           C  
ATOM   1269  O   ALA B 156      29.607 -44.821  55.708  1.00 79.41           O  
ATOM   1270  CB  ALA B 156      28.717 -45.216  58.685  1.00 80.16           C  
ATOM   1271  N   LYS B 157      27.923 -43.389  56.064  1.00 79.22           N  
ATOM   1272  CA  LYS B 157      28.358 -42.400  55.082  1.00 79.38           C  
ATOM   1273  C   LYS B 157      29.878 -42.232  55.054  1.00 78.06           C  
ATOM   1274  O   LYS B 157      30.537 -42.760  54.163  1.00 77.60           O  
ATOM   1275  CB  LYS B 157      27.695 -41.065  55.413  1.00 81.51           C  
ATOM   1276  CG  LYS B 157      27.696 -39.988  54.324  1.00 83.85           C  
ATOM   1277  CD  LYS B 157      26.841 -38.813  54.828  1.00 86.74           C  
ATOM   1278  CE  LYS B 157      26.561 -37.738  53.786  1.00 87.62           C  
ATOM   1279  NZ  LYS B 157      25.611 -36.703  54.328  1.00 89.22           N1+
ATOM   1280  N   ASP B 158      30.419 -41.505  56.038  1.00 76.74           N  
ATOM   1281  CA  ASP B 158      31.862 -41.244  56.146  1.00 75.06           C  
ATOM   1282  C   ASP B 158      32.692 -42.509  56.339  1.00 73.47           C  
ATOM   1283  O   ASP B 158      32.641 -43.140  57.386  1.00 73.43           O  
ATOM   1284  CB  ASP B 158      32.145 -40.297  57.310  1.00 76.28           C  
ATOM   1285  CG  ASP B 158      33.623 -39.927  57.423  1.00 78.20           C  
ATOM   1286  OD1 ASP B 158      34.481 -40.719  56.962  1.00 78.02           O  
ATOM   1287  OD2 ASP B 158      33.929 -38.846  57.988  1.00 79.69           O1-
ATOM   1288  N   PRO B 159      33.511 -42.861  55.337  1.00 72.05           N  
ATOM   1289  CA  PRO B 159      34.359 -44.053  55.374  1.00 69.72           C  
ATOM   1290  C   PRO B 159      35.218 -44.168  56.607  1.00 68.38           C  
ATOM   1291  O   PRO B 159      35.439 -45.266  57.098  1.00 68.58           O  
ATOM   1292  CB  PRO B 159      35.204 -43.912  54.121  1.00 69.87           C  
ATOM   1293  CG  PRO B 159      34.343 -43.105  53.205  1.00 70.38           C  
ATOM   1294  CD  PRO B 159      33.790 -42.070  54.128  1.00 71.11           C  
ATOM   1295  N   GLN B 160      35.704 -43.037  57.107  1.00 66.91           N  
ATOM   1296  CA  GLN B 160      36.562 -43.059  58.278  1.00 66.42           C  
ATOM   1297  C   GLN B 160      35.826 -43.604  59.473  1.00 66.39           C  
ATOM   1298  O   GLN B 160      36.337 -44.464  60.192  1.00 65.81           O  
ATOM   1299  CB  GLN B 160      37.095 -41.665  58.589  1.00 66.15           C  
ATOM   1300  CG  GLN B 160      37.798 -41.020  57.407  1.00 67.55           C  
ATOM   1301  CD  GLN B 160      38.718 -39.875  57.802  1.00 68.67           C  
ATOM   1302  NE2 GLN B 160      39.835 -39.735  57.086  1.00 68.41           N  
ATOM   1303  OE1 GLN B 160      38.425 -39.117  58.730  1.00 70.31           O  
ATOM   1304  N   LYS B 161      34.622 -43.112  59.705  1.00 66.91           N  
ATOM   1305  CA  LYS B 161      33.902 -43.632  60.845  1.00 67.10           C  
ATOM   1306  C   LYS B 161      33.782 -45.125  60.672  1.00 66.25           C  
ATOM   1307  O   LYS B 161      33.875 -45.858  61.649  1.00 66.67           O  
ATOM   1308  CB  LYS B 161      32.531 -42.973  61.006  1.00 68.02           C  
ATOM   1309  CG  LYS B 161      32.623 -41.496  61.407  1.00 70.02           C  
ATOM   1310  CD  LYS B 161      31.315 -40.986  62.006  1.00 71.83           C  
ATOM   1311  CE  LYS B 161      30.955 -39.580  61.488  1.00 73.07           C  
ATOM   1312  NZ  LYS B 161      31.917 -38.503  61.885  1.00 74.05           N1+
ATOM   1313  N   ARG B 162      33.608 -45.585  59.436  1.00 65.60           N  
ATOM   1314  CA  ARG B 162      33.512 -47.022  59.217  1.00 66.53           C  
ATOM   1315  C   ARG B 162      34.745 -47.646  59.861  1.00 66.04           C  
ATOM   1316  O   ARG B 162      34.664 -48.581  60.669  1.00 65.36           O  
ATOM   1317  CB  ARG B 162      33.474 -47.369  57.716  1.00 68.96           C  
ATOM   1318  CG  ARG B 162      32.147 -47.047  57.019  1.00 72.56           C  
ATOM   1319  CD  ARG B 162      31.762 -48.085  55.945  1.00 75.43           C  
ATOM   1320  NE  ARG B 162      32.341 -47.827  54.625  1.00 77.75           N  
ATOM   1321  CZ  ARG B 162      31.949 -46.859  53.795  1.00 78.52           C  
ATOM   1322  NH1 ARG B 162      32.541 -46.707  52.617  1.00 80.04           N1+
ATOM   1323  NH2 ARG B 162      30.964 -46.041  54.132  1.00 79.21           N  
ATOM   1324  N   VAL B 163      35.902 -47.101  59.515  1.00 65.53           N  
ATOM   1325  CA  VAL B 163      37.139 -47.614  60.064  1.00 64.28           C  
ATOM   1326  C   VAL B 163      37.069 -47.620  61.579  1.00 63.62           C  
ATOM   1327  O   VAL B 163      37.375 -48.625  62.225  1.00 63.88           O  
ATOM   1328  CB  VAL B 163      38.311 -46.771  59.632  1.00 63.25           C  
ATOM   1329  CG1 VAL B 163      39.578 -47.404  60.132  1.00 63.48           C  
ATOM   1330  CG2 VAL B 163      38.320 -46.650  58.128  1.00 63.51           C  
ATOM   1331  N   ILE B 164      36.653 -46.504  62.152  1.00 62.26           N  
ATOM   1332  CA  ILE B 164      36.575 -46.458  63.579  1.00 62.51           C  
ATOM   1333  C   ILE B 164      35.679 -47.556  64.100  1.00 63.84           C  
ATOM   1334  O   ILE B 164      36.083 -48.331  64.956  1.00 64.33           O  
ATOM   1335  CB  ILE B 164      36.067 -45.132  64.045  1.00 62.24           C  
ATOM   1336  CG1 ILE B 164      37.241 -44.178  64.150  1.00 61.83           C  
ATOM   1337  CG2 ILE B 164      35.363 -45.278  65.367  1.00 61.53           C  
ATOM   1338  CD1 ILE B 164      36.901 -42.878  64.816  1.00 63.15           C  
ATOM   1339  N   TYR B 165      34.463 -47.629  63.585  1.00 65.35           N  
ATOM   1340  CA  TYR B 165      33.529 -48.648  64.034  1.00 66.63           C  
ATOM   1341  C   TYR B 165      34.242 -49.971  64.193  1.00 67.46           C  
ATOM   1342  O   TYR B 165      34.242 -50.559  65.279  1.00 67.42           O  
ATOM   1343  CB  TYR B 165      32.390 -48.816  63.027  1.00 67.37           C  
ATOM   1344  CG  TYR B 165      31.512 -50.034  63.266  1.00 67.95           C  
ATOM   1345  CD1 TYR B 165      30.402 -49.969  64.106  1.00 67.94           C  
ATOM   1346  CD2 TYR B 165      31.793 -51.253  62.641  1.00 68.60           C  
ATOM   1347  CE1 TYR B 165      29.588 -51.090  64.316  1.00 68.68           C  
ATOM   1348  CE2 TYR B 165      30.988 -52.380  62.846  1.00 69.69           C  
ATOM   1349  CZ  TYR B 165      29.888 -52.292  63.680  1.00 69.29           C  
ATOM   1350  OH  TYR B 165      29.087 -53.404  63.860  1.00 70.14           O  
ATOM   1351  N   HIS B 166      34.860 -50.428  63.111  1.00 68.27           N  
ATOM   1352  CA  HIS B 166      35.544 -51.704  63.146  1.00 69.49           C  
ATOM   1353  C   HIS B 166      36.541 -51.811  64.266  1.00 68.76           C  
ATOM   1354  O   HIS B 166      36.527 -52.782  65.023  1.00 68.77           O  
ATOM   1355  CB  HIS B 166      36.220 -51.987  61.814  1.00 71.71           C  
ATOM   1356  CG  HIS B 166      35.284 -52.504  60.769  1.00 74.22           C  
ATOM   1357  CD2 HIS B 166      34.953 -53.770  60.413  1.00 75.22           C  
ATOM   1358  ND1 HIS B 166      34.527 -51.672  59.973  1.00 74.71           N  
ATOM   1359  CE1 HIS B 166      33.771 -52.403  59.169  1.00 75.38           C  
ATOM   1360  NE2 HIS B 166      34.012 -53.679  59.415  1.00 75.34           N  
ATOM   1361  N   ARG B 167      37.397 -50.809  64.390  1.00 67.86           N  
ATOM   1362  CA  ARG B 167      38.384 -50.845  65.443  1.00 68.56           C  
ATOM   1363  C   ARG B 167      37.714 -51.004  66.797  1.00 67.97           C  
ATOM   1364  O   ARG B 167      38.207 -51.716  67.666  1.00 68.53           O  
ATOM   1365  CB  ARG B 167      39.234 -49.585  65.409  1.00 70.11           C  
ATOM   1366  CG  ARG B 167      40.176 -49.402  66.596  1.00 72.44           C  
ATOM   1367  CD  ARG B 167      41.201 -50.514  66.749  1.00 74.54           C  
ATOM   1368  NE  ARG B 167      42.202 -50.145  67.747  1.00 76.14           N  
ATOM   1369  CZ  ARG B 167      43.096 -50.986  68.254  1.00 78.03           C  
ATOM   1370  NH1 ARG B 167      43.122 -52.259  67.866  1.00 79.00           N1+
ATOM   1371  NH2 ARG B 167      43.972 -50.556  69.148  1.00 79.53           N  
ATOM   1372  N   VAL B 168      36.583 -50.351  66.984  1.00 67.70           N  
ATOM   1373  CA  VAL B 168      35.893 -50.476  68.249  1.00 68.23           C  
ATOM   1374  C   VAL B 168      35.643 -51.944  68.476  1.00 69.10           C  
ATOM   1375  O   VAL B 168      36.033 -52.502  69.491  1.00 69.53           O  
ATOM   1376  CB  VAL B 168      34.558 -49.780  68.219  1.00 67.66           C  
ATOM   1377  CG1 VAL B 168      33.939 -49.808  69.598  1.00 67.05           C  
ATOM   1378  CG2 VAL B 168      34.743 -48.370  67.734  1.00 67.97           C  
ATOM   1379  N   VAL B 169      34.985 -52.567  67.514  1.00 70.78           N  
ATOM   1380  CA  VAL B 169      34.681 -53.988  67.583  1.00 73.19           C  
ATOM   1381  C   VAL B 169      35.920 -54.807  67.924  1.00 74.20           C  
ATOM   1382  O   VAL B 169      35.966 -55.515  68.932  1.00 74.11           O  
ATOM   1383  CB  VAL B 169      34.137 -54.493  66.236  1.00 73.91           C  
ATOM   1384  CG1 VAL B 169      34.050 -56.026  66.238  1.00 74.03           C  
ATOM   1385  CG2 VAL B 169      32.780 -53.866  65.971  1.00 73.76           C  
ATOM   1386  N   GLU B 170      36.909 -54.720  67.044  1.00 75.62           N  
ATOM   1387  CA  GLU B 170      38.164 -55.430  67.225  1.00 77.43           C  
ATOM   1388  C   GLU B 170      38.615 -55.310  68.672  1.00 76.96           C  
ATOM   1389  O   GLU B 170      38.980 -56.297  69.299  1.00 76.47           O  
ATOM   1390  CB  GLU B 170      39.212 -54.842  66.280  1.00 79.51           C  
ATOM   1391  CG  GLU B 170      40.641 -55.284  66.531  1.00 83.22           C  
ATOM   1392  CD  GLU B 170      41.596 -54.835  65.415  1.00 85.98           C  
ATOM   1393  OE1 GLU B 170      41.695 -55.554  64.384  1.00 87.58           O  
ATOM   1394  OE2 GLU B 170      42.235 -53.762  65.567  1.00 86.48           O1-
ATOM   1395  N   MET B 171      38.566 -54.095  69.202  1.00 77.23           N  
ATOM   1396  CA  MET B 171      38.964 -53.858  70.575  1.00 77.82           C  
ATOM   1397  C   MET B 171      38.013 -54.499  71.572  1.00 78.98           C  
ATOM   1398  O   MET B 171      38.335 -54.665  72.738  1.00 79.06           O  
ATOM   1399  CB  MET B 171      39.053 -52.371  70.836  1.00 76.94           C  
ATOM   1400  CG  MET B 171      40.251 -51.723  70.207  1.00 77.78           C  
ATOM   1401  SD  MET B 171      40.385 -49.983  70.628  1.00 79.99           S  
ATOM   1402  CE  MET B 171      40.847 -50.038  72.363  1.00 78.97           C  
ATOM   1403  N   LEU B 172      36.829 -54.863  71.117  1.00 80.87           N  
ATOM   1404  CA  LEU B 172      35.884 -55.505  72.009  1.00 83.78           C  
ATOM   1405  C   LEU B 172      36.216 -56.984  72.103  1.00 85.66           C  
ATOM   1406  O   LEU B 172      36.275 -57.546  73.198  1.00 85.82           O  
ATOM   1407  CB  LEU B 172      34.452 -55.311  71.501  1.00 84.17           C  
ATOM   1408  CG  LEU B 172      33.865 -53.918  71.746  1.00 84.10           C  
ATOM   1409  CD1 LEU B 172      32.472 -53.843  71.160  1.00 83.94           C  
ATOM   1410  CD2 LEU B 172      33.826 -53.627  73.245  1.00 84.12           C  
ATOM   1411  N   GLU B 173      36.430 -57.607  70.950  1.00 88.04           N  
ATOM   1412  CA  GLU B 173      36.781 -59.024  70.897  1.00 91.15           C  
ATOM   1413  C   GLU B 173      38.104 -59.217  71.644  1.00 91.55           C  
ATOM   1414  O   GLU B 173      38.285 -60.175  72.404  1.00 91.35           O  
ATOM   1415  CB  GLU B 173      36.948 -59.474  69.443  1.00 93.79           C  
ATOM   1416  CG  GLU B 173      35.748 -59.166  68.546  1.00 97.94           C  
ATOM   1417  CD  GLU B 173      35.944 -59.627  67.087  1.00100.24           C  
ATOM   1418  OE1 GLU B 173      36.960 -59.223  66.457  1.00100.84           O  
ATOM   1419  OE2 GLU B 173      35.073 -60.385  66.582  1.00100.93           O1-
ATOM   1420  N   GLU B 174      39.025 -58.284  71.407  1.00 92.04           N  
ATOM   1421  CA  GLU B 174      40.343 -58.278  72.037  1.00 91.90           C  
ATOM   1422  C   GLU B 174      40.119 -58.153  73.555  1.00 90.89           C  
ATOM   1423  O   GLU B 174      41.061 -58.178  74.344  1.00 91.69           O  
ATOM   1424  CB  GLU B 174      41.151 -57.087  71.487  1.00 92.71           C  
ATOM   1425  CG  GLU B 174      42.665 -57.193  71.582  1.00 94.82           C  
ATOM   1426  CD  GLU B 174      43.372 -56.283  70.574  1.00 96.88           C  
ATOM   1427  OE1 GLU B 174      43.332 -56.596  69.356  1.00 97.22           O  
ATOM   1428  OE2 GLU B 174      43.959 -55.253  70.995  1.00 97.62           O1-
ATOM   1429  N   GLY B 175      38.854 -58.007  73.944  1.00 89.07           N  
ATOM   1430  CA  GLY B 175      38.499 -57.909  75.346  1.00 87.36           C  
ATOM   1431  C   GLY B 175      38.938 -56.678  76.112  1.00 86.30           C  
ATOM   1432  O   GLY B 175      39.006 -56.708  77.348  1.00 86.13           O  
ATOM   1433  N   GLN B 176      39.234 -55.594  75.403  1.00 84.71           N  
ATOM   1434  CA  GLN B 176      39.657 -54.367  76.073  1.00 83.59           C  
ATOM   1435  C   GLN B 176      38.577 -53.861  77.036  1.00 82.25           C  
ATOM   1436  O   GLN B 176      37.512 -54.476  77.178  1.00 82.50           O  
ATOM   1437  CB  GLN B 176      39.933 -53.295  75.032  1.00 84.79           C  
ATOM   1438  CG  GLN B 176      40.861 -53.736  73.916  1.00 86.80           C  
ATOM   1439  CD  GLN B 176      42.295 -53.899  74.376  1.00 88.55           C  
ATOM   1440  NE2 GLN B 176      42.813 -55.123  74.253  1.00 89.23           N  
ATOM   1441  OE1 GLN B 176      42.937 -52.937  74.836  1.00 89.62           O  
ATOM   1442  N   ALA B 177      38.853 -52.742  77.706  1.00 80.48           N  
ATOM   1443  CA  ALA B 177      37.874 -52.156  78.622  1.00 77.95           C  
ATOM   1444  C   ALA B 177      37.123 -51.040  77.915  1.00 76.54           C  
ATOM   1445  O   ALA B 177      37.678 -50.329  77.073  1.00 76.32           O  
ATOM   1446  CB  ALA B 177      38.555 -51.601  79.851  1.00 77.40           C  
ATOM   1447  N   ILE B 178      35.857 -50.883  78.261  1.00 74.44           N  
ATOM   1448  CA  ILE B 178      35.057 -49.844  77.649  1.00 72.32           C  
ATOM   1449  C   ILE B 178      35.789 -48.525  77.682  1.00 70.92           C  
ATOM   1450  O   ILE B 178      36.205 -48.022  76.651  1.00 69.92           O  
ATOM   1451  CB  ILE B 178      33.727 -49.673  78.380  1.00 72.93           C  
ATOM   1452  CG1 ILE B 178      32.896 -50.952  78.247  1.00 72.99           C  
ATOM   1453  CG2 ILE B 178      32.999 -48.463  77.844  1.00 73.00           C  
ATOM   1454  CD1 ILE B 178      32.692 -51.405  76.819  1.00 72.40           C  
ATOM   1455  N   SER B 179      35.945 -47.980  78.881  1.00 70.59           N  
ATOM   1456  CA  SER B 179      36.612 -46.699  79.083  1.00 71.41           C  
ATOM   1457  C   SER B 179      37.800 -46.461  78.170  1.00 71.07           C  
ATOM   1458  O   SER B 179      37.964 -45.375  77.612  1.00 70.94           O  
ATOM   1459  CB  SER B 179      37.088 -46.574  80.529  1.00 71.95           C  
ATOM   1460  OG  SER B 179      36.001 -46.585  81.437  1.00 73.35           O  
ATOM   1461  N   LYS B 180      38.641 -47.479  78.032  1.00 71.47           N  
ATOM   1462  CA  LYS B 180      39.817 -47.343  77.194  1.00 72.06           C  
ATOM   1463  C   LYS B 180      39.383 -47.160  75.747  1.00 71.41           C  
ATOM   1464  O   LYS B 180      39.882 -46.265  75.059  1.00 70.67           O  
ATOM   1465  CB  LYS B 180      40.720 -48.572  77.333  1.00 73.85           C  
ATOM   1466  CG  LYS B 180      42.137 -48.343  76.797  1.00 76.40           C  
ATOM   1467  CD  LYS B 180      43.009 -49.615  76.830  1.00 77.98           C  
ATOM   1468  CE  LYS B 180      44.372 -49.354  76.168  1.00 79.40           C  
ATOM   1469  NZ  LYS B 180      45.190 -50.587  75.959  1.00 80.55           N1+
ATOM   1470  N   ILE B 181      38.448 -48.000  75.295  1.00 71.04           N  
ATOM   1471  CA  ILE B 181      37.923 -47.919  73.928  1.00 70.26           C  
ATOM   1472  C   ILE B 181      37.457 -46.497  73.663  1.00 70.12           C  
ATOM   1473  O   ILE B 181      37.906 -45.844  72.732  1.00 69.60           O  
ATOM   1474  CB  ILE B 181      36.692 -48.788  73.730  1.00 70.44           C  
ATOM   1475  CG1 ILE B 181      36.967 -50.219  74.175  1.00 70.66           C  
ATOM   1476  CG2 ILE B 181      36.288 -48.748  72.268  1.00 70.54           C  
ATOM   1477  CD1 ILE B 181      37.865 -50.956  73.249  1.00 71.72           C  
ATOM   1478  N   ALA B 182      36.527 -46.037  74.487  1.00 70.05           N  
ATOM   1479  CA  ALA B 182      35.996 -44.698  74.368  1.00 70.91           C  
ATOM   1480  C   ALA B 182      37.093 -43.671  74.117  1.00 71.64           C  
ATOM   1481  O   ALA B 182      37.105 -43.029  73.074  1.00 71.83           O  
ATOM   1482  CB  ALA B 182      35.243 -44.344  75.620  1.00 71.72           C  
ATOM   1483  N   LYS B 183      38.006 -43.519  75.071  1.00 72.54           N  
ATOM   1484  CA  LYS B 183      39.087 -42.548  74.940  1.00 73.83           C  
ATOM   1485  C   LYS B 183      39.922 -42.774  73.699  1.00 73.37           C  
ATOM   1486  O   LYS B 183      40.325 -41.824  73.038  1.00 72.96           O  
ATOM   1487  CB  LYS B 183      40.037 -42.603  76.136  1.00 76.64           C  
ATOM   1488  CG  LYS B 183      39.486 -42.103  77.462  1.00 80.72           C  
ATOM   1489  CD  LYS B 183      40.605 -42.100  78.523  1.00 84.44           C  
ATOM   1490  CE  LYS B 183      40.073 -41.866  79.948  1.00 86.37           C  
ATOM   1491  NZ  LYS B 183      41.169 -41.952  80.978  1.00 87.65           N1+
ATOM   1492  N   GLU B 184      40.199 -44.030  73.386  1.00 72.74           N  
ATOM   1493  CA  GLU B 184      41.023 -44.313  72.230  1.00 73.06           C  
ATOM   1494  C   GLU B 184      40.388 -43.922  70.909  1.00 72.69           C  
ATOM   1495  O   GLU B 184      41.085 -43.636  69.935  1.00 73.06           O  
ATOM   1496  CB  GLU B 184      41.387 -45.790  72.193  1.00 74.48           C  
ATOM   1497  CG  GLU B 184      42.323 -46.131  71.050  1.00 77.50           C  
ATOM   1498  CD  GLU B 184      43.130 -47.384  71.316  1.00 79.15           C  
ATOM   1499  OE1 GLU B 184      43.668 -47.500  72.448  1.00 80.48           O  
ATOM   1500  OE2 GLU B 184      43.232 -48.236  70.395  1.00 79.59           O1-
ATOM   1501  N   VAL B 185      39.066 -43.898  70.878  1.00 71.84           N  
ATOM   1502  CA  VAL B 185      38.368 -43.575  69.657  1.00 70.39           C  
ATOM   1503  C   VAL B 185      37.585 -42.289  69.760  1.00 70.05           C  
ATOM   1504  O   VAL B 185      36.828 -41.948  68.861  1.00 71.39           O  
ATOM   1505  CB  VAL B 185      37.432 -44.706  69.285  1.00 70.18           C  
ATOM   1506  CG1 VAL B 185      37.057 -44.602  67.838  1.00 71.55           C  
ATOM   1507  CG2 VAL B 185      38.107 -46.017  69.545  1.00 69.78           C  
ATOM   1508  N   ASN B 186      37.762 -41.576  70.862  1.00 69.55           N  
ATOM   1509  CA  ASN B 186      37.074 -40.310  71.074  1.00 69.00           C  
ATOM   1510  C   ASN B 186      35.573 -40.453  70.887  1.00 68.21           C  
ATOM   1511  O   ASN B 186      34.937 -39.698  70.170  1.00 68.07           O  
ATOM   1512  CB  ASN B 186      37.628 -39.275  70.110  1.00 70.73           C  
ATOM   1513  CG  ASN B 186      37.270 -37.864  70.507  1.00 73.60           C  
ATOM   1514  ND2 ASN B 186      36.859 -37.056  69.522  1.00 75.32           N  
ATOM   1515  OD1 ASN B 186      37.380 -37.489  71.685  1.00 75.55           O  
ATOM   1516  N   ILE B 187      35.012 -41.439  71.558  1.00 67.86           N  
ATOM   1517  CA  ILE B 187      33.599 -41.716  71.474  1.00 67.49           C  
ATOM   1518  C   ILE B 187      33.049 -41.804  72.884  1.00 68.14           C  
ATOM   1519  O   ILE B 187      33.809 -41.830  73.843  1.00 69.12           O  
ATOM   1520  CB  ILE B 187      33.399 -43.029  70.730  1.00 67.63           C  
ATOM   1521  CG1 ILE B 187      33.455 -42.745  69.245  1.00 68.04           C  
ATOM   1522  CG2 ILE B 187      32.109 -43.712  71.125  1.00 66.12           C  
ATOM   1523  CD1 ILE B 187      33.234 -43.973  68.437  1.00 71.82           C  
ATOM   1524  N   THR B 188      31.730 -41.820  73.011  1.00 68.25           N  
ATOM   1525  CA  THR B 188      31.094 -41.920  74.311  1.00 68.15           C  
ATOM   1526  C   THR B 188      30.992 -43.373  74.695  1.00 67.73           C  
ATOM   1527  O   THR B 188      30.902 -44.248  73.835  1.00 67.88           O  
ATOM   1528  CB  THR B 188      29.683 -41.366  74.279  1.00 68.79           C  
ATOM   1529  CG2 THR B 188      28.974 -41.604  75.634  1.00 70.57           C  
ATOM   1530  OG1 THR B 188      29.746 -39.967  73.982  1.00 68.51           O  
ATOM   1531  N   ARG B 189      30.995 -43.636  75.990  1.00 67.48           N  
ATOM   1532  CA  ARG B 189      30.880 -45.008  76.437  1.00 67.25           C  
ATOM   1533  C   ARG B 189      29.571 -45.554  75.876  1.00 67.51           C  
ATOM   1534  O   ARG B 189      29.553 -46.581  75.185  1.00 66.43           O  
ATOM   1535  CB  ARG B 189      30.870 -45.052  77.964  1.00 67.14           C  
ATOM   1536  CG  ARG B 189      32.026 -44.273  78.606  1.00 66.81           C  
ATOM   1537  CD  ARG B 189      32.641 -45.048  79.777  1.00 64.85           C  
ATOM   1538  NE  ARG B 189      31.663 -45.317  80.830  1.00 63.52           N  
ATOM   1539  CZ  ARG B 189      31.073 -44.371  81.557  1.00 63.08           C  
ATOM   1540  NH1 ARG B 189      30.191 -44.716  82.495  1.00 61.97           N1+
ATOM   1541  NH2 ARG B 189      31.371 -43.082  81.350  1.00 61.90           N  
ATOM   1542  N   GLN B 190      28.482 -44.838  76.166  1.00 67.71           N  
ATOM   1543  CA  GLN B 190      27.149 -45.230  75.722  1.00 66.66           C  
ATOM   1544  C   GLN B 190      27.242 -45.739  74.306  1.00 65.80           C  
ATOM   1545  O   GLN B 190      26.792 -46.853  73.993  1.00 64.44           O  
ATOM   1546  CB  GLN B 190      26.211 -44.028  75.787  1.00 67.84           C  
ATOM   1547  CG  GLN B 190      24.873 -44.219  75.068  1.00 69.46           C  
ATOM   1548  CD  GLN B 190      23.836 -43.141  75.422  1.00 69.79           C  
ATOM   1549  NE2 GLN B 190      22.718 -43.585  75.982  1.00 69.01           N  
ATOM   1550  OE1 GLN B 190      24.037 -41.935  75.197  1.00 69.59           O  
ATOM   1551  N   THR B 191      27.885 -44.924  73.478  1.00 64.53           N  
ATOM   1552  CA  THR B 191      28.036 -45.227  72.075  1.00 63.33           C  
ATOM   1553  C   THR B 191      28.724 -46.545  71.867  1.00 63.00           C  
ATOM   1554  O   THR B 191      28.292 -47.354  71.053  1.00 62.55           O  
ATOM   1555  CB  THR B 191      28.822 -44.144  71.366  1.00 63.79           C  
ATOM   1556  CG2 THR B 191      28.525 -44.202  69.892  1.00 64.85           C  
ATOM   1557  OG1 THR B 191      28.430 -42.853  71.856  1.00 64.95           O  
ATOM   1558  N   VAL B 192      29.803 -46.766  72.605  1.00 63.40           N  
ATOM   1559  CA  VAL B 192      30.524 -48.020  72.485  1.00 64.11           C  
ATOM   1560  C   VAL B 192      29.575 -49.131  72.876  1.00 65.09           C  
ATOM   1561  O   VAL B 192      29.494 -50.154  72.197  1.00 65.24           O  
ATOM   1562  CB  VAL B 192      31.754 -48.076  73.407  1.00 64.35           C  
ATOM   1563  CG1 VAL B 192      32.318 -49.490  73.431  1.00 64.25           C  
ATOM   1564  CG2 VAL B 192      32.819 -47.105  72.918  1.00 63.83           C  
ATOM   1565  N   TYR B 193      28.849 -48.928  73.972  1.00 66.26           N  
ATOM   1566  CA  TYR B 193      27.907 -49.942  74.408  1.00 68.11           C  
ATOM   1567  C   TYR B 193      26.954 -50.267  73.266  1.00 68.75           C  
ATOM   1568  O   TYR B 193      26.694 -51.442  72.958  1.00 68.60           O  
ATOM   1569  CB  TYR B 193      27.126 -49.461  75.620  1.00 70.06           C  
ATOM   1570  CG  TYR B 193      27.854 -49.670  76.938  1.00 72.52           C  
ATOM   1571  CD1 TYR B 193      28.568 -48.629  77.540  1.00 73.65           C  
ATOM   1572  CD2 TYR B 193      27.822 -50.913  77.590  1.00 72.77           C  
ATOM   1573  CE1 TYR B 193      29.231 -48.813  78.763  1.00 74.52           C  
ATOM   1574  CE2 TYR B 193      28.490 -51.111  78.812  1.00 73.48           C  
ATOM   1575  CZ  TYR B 193      29.191 -50.055  79.392  1.00 74.33           C  
ATOM   1576  OH  TYR B 193      29.864 -50.229  80.588  1.00 74.98           O  
ATOM   1577  N   ARG B 194      26.439 -49.216  72.636  1.00 68.80           N  
ATOM   1578  CA  ARG B 194      25.539 -49.385  71.507  1.00 69.06           C  
ATOM   1579  C   ARG B 194      26.196 -50.313  70.496  1.00 70.03           C  
ATOM   1580  O   ARG B 194      25.583 -51.252  70.020  1.00 69.21           O  
ATOM   1581  CB  ARG B 194      25.238 -48.026  70.856  1.00 67.85           C  
ATOM   1582  CG  ARG B 194      24.099 -48.049  69.817  1.00 66.61           C  
ATOM   1583  CD  ARG B 194      24.549 -48.628  68.484  1.00 65.66           C  
ATOM   1584  NE  ARG B 194      25.277 -47.635  67.708  1.00 63.87           N  
ATOM   1585  CZ  ARG B 194      26.047 -47.924  66.668  1.00 62.30           C  
ATOM   1586  NH1 ARG B 194      26.202 -49.188  66.268  1.00 59.71           N1+
ATOM   1587  NH2 ARG B 194      26.655 -46.938  66.029  1.00 62.70           N  
ATOM   1588  N   ILE B 195      27.458 -50.062  70.181  1.00 72.26           N  
ATOM   1589  CA  ILE B 195      28.128 -50.906  69.216  1.00 75.48           C  
ATOM   1590  C   ILE B 195      28.236 -52.333  69.707  1.00 78.73           C  
ATOM   1591  O   ILE B 195      28.232 -53.273  68.920  1.00 78.80           O  
ATOM   1592  CB  ILE B 195      29.517 -50.401  68.924  1.00 74.40           C  
ATOM   1593  CG1 ILE B 195      29.460 -48.901  68.665  1.00 74.16           C  
ATOM   1594  CG2 ILE B 195      30.072 -51.131  67.715  1.00 73.51           C  
ATOM   1595  CD1 ILE B 195      30.783 -48.303  68.292  1.00 74.73           C  
ATOM   1596  N   LYS B 196      28.327 -52.496  71.017  1.00 82.85           N  
ATOM   1597  CA  LYS B 196      28.446 -53.816  71.603  1.00 87.75           C  
ATOM   1598  C   LYS B 196      27.172 -54.630  71.477  1.00 91.69           C  
ATOM   1599  O   LYS B 196      27.097 -55.568  70.688  1.00 91.58           O  
ATOM   1600  CB  LYS B 196      28.799 -53.692  73.077  1.00 88.01           C  
ATOM   1601  CG  LYS B 196      29.013 -55.023  73.793  1.00 89.32           C  
ATOM   1602  CD  LYS B 196      29.199 -54.781  75.292  1.00 91.29           C  
ATOM   1603  CE  LYS B 196      29.535 -56.052  76.085  1.00 92.00           C  
ATOM   1604  NZ  LYS B 196      29.644 -55.765  77.566  1.00 92.20           N1+
ATOM   1605  N   HIS B 197      26.178 -54.283  72.288  1.00 97.11           N  
ATOM   1606  CA  HIS B 197      24.902 -55.003  72.297  1.00102.70           C  
ATOM   1607  C   HIS B 197      24.229 -54.964  70.921  1.00104.49           C  
ATOM   1608  O   HIS B 197      23.109 -55.455  70.737  1.00104.37           O  
ATOM   1609  CB  HIS B 197      23.963 -54.415  73.372  1.00106.04           C  
ATOM   1610  CG  HIS B 197      24.513 -54.478  74.773  1.00110.13           C  
ATOM   1611  CD2 HIS B 197      25.616 -53.914  75.329  1.00111.30           C  
ATOM   1612  ND1 HIS B 197      23.882 -55.161  75.794  1.00111.73           N  
ATOM   1613  CE1 HIS B 197      24.569 -55.015  76.914  1.00112.22           C  
ATOM   1614  NE2 HIS B 197      25.626 -54.262  76.660  1.00111.98           N  
ATOM   1615  N   ASP B 198      24.933 -54.377  69.961  1.00106.86           N  
ATOM   1616  CA  ASP B 198      24.437 -54.265  68.604  1.00109.37           C  
ATOM   1617  C   ASP B 198      25.089 -55.375  67.802  1.00110.81           C  
ATOM   1618  O   ASP B 198      24.466 -55.975  66.931  1.00111.00           O  
ATOM   1619  CB  ASP B 198      24.823 -52.903  68.024  1.00110.48           C  
ATOM   1620  CG  ASP B 198      24.051 -52.563  66.771  1.00112.00           C  
ATOM   1621  OD1 ASP B 198      24.080 -53.386  65.832  1.00113.75           O  
ATOM   1622  OD2 ASP B 198      23.424 -51.476  66.722  1.00112.48           O1-
ATOM   1623  N   ASN B 199      26.353 -55.642  68.115  1.00112.78           N  
ATOM   1624  CA  ASN B 199      27.129 -56.687  67.446  1.00114.81           C  
ATOM   1625  C   ASN B 199      26.676 -58.090  67.905  1.00115.92           C  
ATOM   1626  O   ASN B 199      26.935 -58.518  69.042  1.00116.06           O  
ATOM   1627  CB  ASN B 199      28.632 -56.477  67.714  1.00114.50           C  
ATOM   1628  CG  ASN B 199      29.522 -57.227  66.726  1.00114.49           C  
ATOM   1629  ND2 ASN B 199      29.968 -56.527  65.681  1.00113.57           N  
ATOM   1630  OD1 ASN B 199      29.795 -58.421  66.894  1.00114.58           O  
ATOM   1631  N   GLY B 200      25.992 -58.781  66.992  1.00117.03           N  
ATOM   1632  CA  GLY B 200      25.465 -60.111  67.247  1.00117.80           C  
ATOM   1633  C   GLY B 200      24.265 -60.354  66.340  1.00118.50           C  
ATOM   1634  O   GLY B 200      23.138 -60.516  66.857  1.00118.93           O  
ATOM      1  N   ALA C   2      32.849 -47.994 113.159  1.00 33.87           N  
ATOM      2  CA  ALA C   2      33.807 -46.885 113.389  1.00 33.56           C  
ATOM      3  C   ALA C   2      33.167 -45.581 112.958  1.00 34.40           C  
ATOM      4  O   ALA C   2      32.350 -45.569 112.032  1.00 37.87           O  
ATOM      5  CB  ALA C   2      35.076 -47.116 112.602  1.00 31.74           C  
ATOM      6  N   LEU C   3      33.502 -44.504 113.664  1.00 33.70           N  
ATOM      7  CA  LEU C   3      33.012 -43.165 113.362  1.00 32.22           C  
ATOM      8  C   LEU C   3      33.776 -42.670 112.146  1.00 32.72           C  
ATOM      9  O   LEU C   3      34.999 -42.822 112.081  1.00 32.41           O  
ATOM     10  CB  LEU C   3      33.277 -42.233 114.538  1.00 31.62           C  
ATOM     11  CG  LEU C   3      32.821 -40.785 114.397  1.00 31.77           C  
ATOM     12  CD1 LEU C   3      31.344 -40.752 114.085  1.00 33.05           C  
ATOM     13  CD2 LEU C   3      33.111 -40.014 115.674  1.00 33.08           C  
ATOM     14  H   LEU C   3      34.081 -44.657 114.434  1.00 30.00           H  
ATOM     15  N   THR C   4      33.059 -42.103 111.178  1.00 32.73           N  
ATOM     16  CA  THR C   4      33.685 -41.596 109.960  1.00 32.19           C  
ATOM     17  C   THR C   4      33.328 -40.137 109.688  1.00 31.65           C  
ATOM     18  O   THR C   4      32.459 -39.574 110.347  1.00 31.86           O  
ATOM     19  CB  THR C   4      33.229 -42.403 108.755  1.00 32.44           C  
ATOM     20  CG2 THR C   4      33.659 -43.860 108.892  1.00 30.17           C  
ATOM     21  OG1 THR C   4      31.802 -42.297 108.642  1.00 32.82           O  
ATOM     22  H   THR C   4      32.094 -42.014 111.296  1.00 30.00           H  
ATOM     23  HG1 THR C   4      31.414 -42.762 109.397  1.00 30.00           H  
ATOM     24  N   LYS C   5      33.952 -39.534 108.680  1.00 31.67           N  
ATOM     25  CA  LYS C   5      33.631 -38.143 108.354  1.00 34.56           C  
ATOM     26  C   LYS C   5      32.151 -38.031 107.975  1.00 35.89           C  
ATOM     27  O   LYS C   5      31.494 -37.040 108.272  1.00 36.68           O  
ATOM     28  CB  LYS C   5      34.483 -37.624 107.203  1.00 33.05           C  
ATOM     29  CG  LYS C   5      35.888 -37.300 107.589  1.00 34.44           C  
ATOM     30  CD  LYS C   5      36.566 -36.461 106.523  1.00 34.67           C  
ATOM     31  CE  LYS C   5      36.567 -37.174 105.192  1.00 35.03           C  
ATOM     32  NZ  LYS C   5      37.764 -36.806 104.404  1.00 34.37           N1+
ATOM     33  H   LYS C   5      34.562 -40.027 108.151  1.00 30.00           H  
ATOM     34  HZ1 LYS C   5      37.905 -35.791 104.327  1.00 30.00           H  
ATOM     35  HZ2 LYS C   5      38.603 -37.187 104.847  1.00 30.00           H  
ATOM     36  HZ3 LYS C   5      37.713 -37.202 103.461  1.00 30.00           H  
ATOM     37  N   ALA C   6      31.651 -39.040 107.270  1.00 36.01           N  
ATOM     38  CA  ALA C   6      30.265 -39.070 106.851  1.00 35.72           C  
ATOM     39  C   ALA C   6      29.381 -39.030 108.089  1.00 36.79           C  
ATOM     40  O   ALA C   6      28.470 -38.212 108.172  1.00 37.58           O  
ATOM     41  CB  ALA C   6      30.004 -40.319 106.053  1.00 35.69           C  
ATOM     42  H   ALA C   6      32.239 -39.754 107.013  1.00 30.00           H  
ATOM     43  N   GLU C   7      29.683 -39.863 109.083  1.00 37.75           N  
ATOM     44  CA  GLU C   7      28.874 -39.866 110.303  1.00 39.20           C  
ATOM     45  C   GLU C   7      28.978 -38.534 111.026  1.00 38.75           C  
ATOM     46  O   GLU C   7      27.996 -38.027 111.565  1.00 38.86           O  
ATOM     47  CB  GLU C   7      29.274 -41.003 111.240  1.00 42.09           C  
ATOM     48  CG  GLU C   7      28.649 -42.351 110.907  1.00 46.57           C  
ATOM     49  CD  GLU C   7      29.110 -43.469 111.837  1.00 51.73           C  
ATOM     50  OE1 GLU C   7      29.038 -43.288 113.079  1.00 53.44           O  
ATOM     51  OE2 GLU C   7      29.536 -44.534 111.319  1.00 52.81           O1-
ATOM     52  H   GLU C   7      30.388 -40.519 108.976  1.00 30.00           H  
ATOM     53  N   MET C   8      30.168 -37.952 111.020  1.00 37.90           N  
ATOM     54  CA  MET C   8      30.363 -36.676 111.679  1.00 37.93           C  
ATOM     55  C   MET C   8      29.556 -35.565 111.008  1.00 38.35           C  
ATOM     56  O   MET C   8      28.876 -34.796 111.683  1.00 38.86           O  
ATOM     57  CB  MET C   8      31.859 -36.343 111.783  1.00 36.33           C  
ATOM     58  CG  MET C   8      32.597 -37.179 112.836  1.00 33.45           C  
ATOM     59  SD  MET C   8      34.354 -36.806 112.952  1.00 34.15           S  
ATOM     60  CE  MET C   8      34.303 -35.271 113.852  1.00 31.26           C  
ATOM     61  H   MET C   8      30.923 -38.452 110.679  1.00 30.00           H  
ATOM     62  N   SER C   9      29.563 -35.542 109.681  1.00 39.36           N  
ATOM     63  CA  SER C   9      28.815 -34.548 108.921  1.00 38.09           C  
ATOM     64  C   SER C   9      27.340 -34.686 109.228  1.00 39.33           C  
ATOM     65  O   SER C   9      26.691 -33.724 109.624  1.00 38.44           O  
ATOM     66  CB  SER C   9      29.051 -34.739 107.431  1.00 36.74           C  
ATOM     67  OG  SER C   9      30.426 -34.610 107.146  1.00 36.65           O  
ATOM     68  H   SER C   9      30.146 -36.138 109.201  1.00 30.00           H  
ATOM     69  HG  SER C   9      30.811 -35.391 107.557  1.00 30.00           H  
ATOM     70  N   GLU C  10      26.819 -35.900 109.074  1.00 42.36           N  
ATOM     71  CA  GLU C  10      25.413 -36.157 109.348  1.00 46.24           C  
ATOM     72  C   GLU C  10      25.048 -35.641 110.740  1.00 47.61           C  
ATOM     73  O   GLU C  10      24.048 -34.939 110.898  1.00 49.26           O  
ATOM     74  CB  GLU C  10      25.085 -37.650 109.184  1.00 48.60           C  
ATOM     75  CG  GLU C  10      23.579 -38.027 109.339  1.00 54.17           C  
ATOM     76  CD  GLU C  10      22.614 -37.235 108.423  1.00 56.46           C  
ATOM     77  OE1 GLU C  10      23.023 -36.795 107.323  1.00 57.19           O  
ATOM     78  OE2 GLU C  10      21.426 -37.061 108.807  1.00 56.02           O1-
ATOM     79  H   GLU C  10      27.378 -36.640 108.752  1.00 30.00           H  
ATOM     80  N   TYR C  11      25.897 -35.913 111.729  1.00 48.00           N  
ATOM     81  CA  TYR C  11      25.646 -35.436 113.083  1.00 48.31           C  
ATOM     82  C   TYR C  11      25.548 -33.900 113.148  1.00 47.58           C  
ATOM     83  O   TYR C  11      24.605 -33.369 113.732  1.00 46.78           O  
ATOM     84  CB  TYR C  11      26.705 -35.968 114.058  1.00 51.09           C  
ATOM     85  CG  TYR C  11      26.489 -35.505 115.487  1.00 54.22           C  
ATOM     86  CD1 TYR C  11      25.392 -35.946 116.224  1.00 55.60           C  
ATOM     87  CD2 TYR C  11      27.342 -34.566 116.077  1.00 56.07           C  
ATOM     88  CE1 TYR C  11      25.143 -35.462 117.509  1.00 57.32           C  
ATOM     89  CE2 TYR C  11      27.101 -34.075 117.361  1.00 57.25           C  
ATOM     90  CZ  TYR C  11      25.996 -34.528 118.070  1.00 58.17           C  
ATOM     91  OH  TYR C  11      25.735 -34.038 119.328  1.00 60.73           O  
ATOM     92  H   TYR C  11      26.638 -36.525 111.582  1.00 30.00           H  
ATOM     93  HH  TYR C  11      26.310 -33.294 119.475  1.00 30.00           H  
ATOM     94  N   LEU C  12      26.502 -33.189 112.545  1.00 47.09           N  
ATOM     95  CA  LEU C  12      26.475 -31.726 112.546  1.00 46.70           C  
ATOM     96  C   LEU C  12      25.186 -31.228 111.917  1.00 48.90           C  
ATOM     97  O   LEU C  12      24.601 -30.231 112.354  1.00 48.78           O  
ATOM     98  CB  LEU C  12      27.662 -31.152 111.787  1.00 44.97           C  
ATOM     99  CG  LEU C  12      29.047 -31.315 112.408  1.00 43.37           C  
ATOM    100  CD1 LEU C  12      30.034 -30.487 111.601  1.00 42.53           C  
ATOM    101  CD2 LEU C  12      29.021 -30.852 113.857  1.00 42.72           C  
ATOM    102  H   LEU C  12      27.269 -33.671 112.178  1.00 30.00           H  
ATOM    103  N   PHE C  13      24.757 -31.931 110.879  1.00 51.12           N  
ATOM    104  CA  PHE C  13      23.524 -31.614 110.184  1.00 52.56           C  
ATOM    105  C   PHE C  13      22.327 -31.743 111.145  1.00 53.18           C  
ATOM    106  O   PHE C  13      21.623 -30.764 111.397  1.00 52.74           O  
ATOM    107  CB  PHE C  13      23.367 -32.551 108.984  1.00 53.55           C  
ATOM    108  CG  PHE C  13      22.078 -32.372 108.243  1.00 55.04           C  
ATOM    109  CD1 PHE C  13      21.980 -31.454 107.204  1.00 55.61           C  
ATOM    110  CD2 PHE C  13      20.952 -33.108 108.600  1.00 55.41           C  
ATOM    111  CE1 PHE C  13      20.782 -31.258 106.539  1.00 55.83           C  
ATOM    112  CE2 PHE C  13      19.749 -32.922 107.946  1.00 55.80           C  
ATOM    113  CZ  PHE C  13      19.664 -31.995 106.911  1.00 56.55           C  
ATOM    114  H   PHE C  13      25.356 -32.609 110.516  1.00 30.00           H  
ATOM    115  N   ASP C  14      22.145 -32.934 111.712  1.00 53.37           N  
ATOM    116  CA  ASP C  14      21.044 -33.215 112.637  1.00 54.45           C  
ATOM    117  C   ASP C  14      20.986 -32.317 113.875  1.00 55.48           C  
ATOM    118  O   ASP C  14      19.924 -31.808 114.237  1.00 56.14           O  
ATOM    119  CB  ASP C  14      21.083 -34.680 113.114  1.00 53.56           C  
ATOM    120  CG  ASP C  14      20.806 -35.690 111.999  1.00 55.34           C  
ATOM    121  OD1 ASP C  14      20.150 -35.355 110.984  1.00 55.03           O  
ATOM    122  OD2 ASP C  14      21.240 -36.852 112.155  1.00 56.07           O1-
ATOM    123  H   ASP C  14      22.776 -33.633 111.450  1.00 30.00           H  
ATOM    124  N   LYS C  15      22.130 -32.140 114.529  1.00 56.93           N  
ATOM    125  CA  LYS C  15      22.228 -31.346 115.754  1.00 57.23           C  
ATOM    126  C   LYS C  15      22.228 -29.833 115.558  1.00 56.44           C  
ATOM    127  O   LYS C  15      21.499 -29.120 116.247  1.00 56.68           O  
ATOM    128  CB  LYS C  15      23.472 -31.777 116.551  1.00 58.54           C  
ATOM    129  CG  LYS C  15      23.487 -31.368 118.033  1.00 61.08           C  
ATOM    130  CD  LYS C  15      22.312 -31.969 118.808  1.00 63.76           C  
ATOM    131  CE  LYS C  15      22.584 -32.064 120.307  1.00 65.21           C  
ATOM    132  NZ  LYS C  15      23.259 -33.356 120.656  1.00 66.40           N1+
ATOM    133  H   LYS C  15      22.944 -32.578 114.214  1.00 30.00           H  
ATOM    134  HZ1 LYS C  15      24.159 -33.506 120.159  1.00 30.00           H  
ATOM    135  HZ2 LYS C  15      23.437 -33.414 121.677  1.00 30.00           H  
ATOM    136  HZ3 LYS C  15      22.642 -34.156 120.385  1.00 30.00           H  
ATOM    137  N   LEU C  16      23.029 -29.339 114.622  1.00 55.48           N  
ATOM    138  CA  LEU C  16      23.104 -27.901 114.403  1.00 55.73           C  
ATOM    139  C   LEU C  16      22.281 -27.389 113.228  1.00 56.74           C  
ATOM    140  O   LEU C  16      22.143 -26.181 113.042  1.00 57.42           O  
ATOM    141  CB  LEU C  16      24.558 -27.470 114.247  1.00 54.44           C  
ATOM    142  CG  LEU C  16      25.493 -27.948 115.356  1.00 54.77           C  
ATOM    143  CD1 LEU C  16      26.827 -27.245 115.220  1.00 54.94           C  
ATOM    144  CD2 LEU C  16      24.885 -27.668 116.720  1.00 54.35           C  
ATOM    145  H   LEU C  16      23.556 -29.914 114.037  1.00 30.00           H  
ATOM    146  N   GLY C  17      21.721 -28.300 112.444  1.00 57.08           N  
ATOM    147  CA  GLY C  17      20.931 -27.879 111.302  1.00 58.18           C  
ATOM    148  C   GLY C  17      21.790 -27.218 110.234  1.00 58.84           C  
ATOM    149  O   GLY C  17      21.375 -26.251 109.587  1.00 59.91           O  
ATOM    150  H   GLY C  17      21.854 -29.246 112.598  1.00 30.00           H  
ATOM    151  N   LEU C  18      23.017 -27.700 110.086  1.00 58.83           N  
ATOM    152  CA  LEU C  18      23.913 -27.155 109.077  1.00 58.15           C  
ATOM    153  C   LEU C  18      23.560 -27.803 107.748  1.00 56.77           C  
ATOM    154  O   LEU C  18      23.047 -28.914 107.710  1.00 55.82           O  
ATOM    155  CB  LEU C  18      25.375 -27.499 109.385  1.00 58.96           C  
ATOM    156  CG  LEU C  18      26.030 -27.174 110.724  1.00 59.64           C  
ATOM    157  CD1 LEU C  18      27.537 -27.291 110.547  1.00 59.29           C  
ATOM    158  CD2 LEU C  18      25.662 -25.776 111.180  1.00 60.16           C  
ATOM    159  H   LEU C  18      23.313 -28.427 110.662  1.00 30.00           H  
ATOM    160  N   SER C  19      23.837 -27.106 106.658  1.00 55.74           N  
ATOM    161  CA  SER C  19      23.584 -27.653 105.338  1.00 55.04           C  
ATOM    162  C   SER C  19      24.580 -28.800 105.182  1.00 54.86           C  
ATOM    163  O   SER C  19      25.721 -28.703 105.649  1.00 53.77           O  
ATOM    164  CB  SER C  19      23.870 -26.595 104.272  1.00 55.65           C  
ATOM    165  OG  SER C  19      25.251 -26.246 104.258  1.00 53.75           O  
ATOM    166  H   SER C  19      24.155 -26.239 106.770  1.00 30.00           H  
ATOM    167  HG  SER C  19      25.540 -25.874 105.089  1.00 30.00           H  
ATOM    168  N   LYS C  20      24.172 -29.868 104.511  1.00 53.72           N  
ATOM    169  CA  LYS C  20      25.070 -30.994 104.314  1.00 53.78           C  
ATOM    170  C   LYS C  20      26.384 -30.569 103.650  1.00 54.38           C  
ATOM    171  O   LYS C  20      27.435 -31.152 103.916  1.00 54.85           O  
ATOM    172  CB  LYS C  20      24.389 -32.113 103.530  1.00 52.69           C  
ATOM    173  CG  LYS C  20      23.189 -32.699 104.248  1.00 52.00           C  
ATOM    174  CD  LYS C  20      22.768 -34.017 103.639  1.00 53.24           C  
ATOM    175  CE  LYS C  20      21.543 -34.593 104.340  1.00 54.04           C  
ATOM    176  NZ  LYS C  20      21.267 -36.017 103.964  1.00 54.74           N1+
ATOM    177  H   LYS C  20      23.263 -29.909 104.182  1.00 30.00           H  
ATOM    178  HZ1 LYS C  20      21.164 -36.099 102.933  1.00 30.00           H  
ATOM    179  HZ2 LYS C  20      22.047 -36.612 104.302  1.00 30.00           H  
ATOM    180  HZ3 LYS C  20      20.382 -36.318 104.424  1.00 30.00           H  
ATOM    181  N   ARG C  21      26.335 -29.503 102.853  1.00 55.08           N  
ATOM    182  CA  ARG C  21      27.524 -28.990 102.187  1.00 55.41           C  
ATOM    183  C   ARG C  21      28.478 -28.457 103.241  1.00 54.00           C  
ATOM    184  O   ARG C  21      29.628 -28.874 103.309  1.00 53.19           O  
ATOM    185  CB  ARG C  21      27.172 -27.855 101.221  1.00 57.55           C  
ATOM    186  CG  ARG C  21      28.399 -27.170 100.628  1.00 62.04           C  
ATOM    187  CD  ARG C  21      28.121 -25.733 100.206  1.00 66.15           C  
ATOM    188  NE  ARG C  21      28.113 -25.571  98.754  1.00 70.04           N  
ATOM    189  CZ  ARG C  21      28.280 -24.409  98.124  1.00 72.96           C  
ATOM    190  NH1 ARG C  21      28.468 -23.286  98.816  1.00 74.00           N1+
ATOM    191  NH2 ARG C  21      28.271 -24.370  96.793  1.00 73.29           N  
ATOM    192  H   ARG C  21      25.501 -29.004 102.763  1.00 30.00           H  
ATOM    193  HE  ARG C  21      27.969 -26.372  98.202  1.00 30.00           H  
ATOM    194 HH11 ARG C  21      28.509 -23.318  99.811  1.00 30.00           H  
ATOM    195 HH12 ARG C  21      28.620 -22.427  98.328  1.00 30.00           H  
ATOM    196 HH21 ARG C  21      28.145 -25.216  96.270  1.00 30.00           H  
ATOM    197 HH22 ARG C  21      28.414 -23.507  96.310  1.00 30.00           H  
ATOM    198  N   ASP C  22      27.992 -27.553 104.087  1.00 53.66           N  
ATOM    199  CA  ASP C  22      28.840 -26.973 105.126  1.00 53.44           C  
ATOM    200  C   ASP C  22      29.334 -27.989 106.164  1.00 52.46           C  
ATOM    201  O   ASP C  22      30.504 -27.965 106.545  1.00 51.84           O  
ATOM    202  CB  ASP C  22      28.149 -25.787 105.800  1.00 55.34           C  
ATOM    203  CG  ASP C  22      28.118 -24.534 104.911  1.00 56.90           C  
ATOM    204  OD1 ASP C  22      29.005 -24.370 104.031  1.00 56.68           O  
ATOM    205  OD2 ASP C  22      27.203 -23.701 105.112  1.00 57.05           O1-
ATOM    206  H   ASP C  22      27.080 -27.246 104.051  1.00 30.00           H  
ATOM    207  N   ALA C  23      28.463 -28.908 106.582  1.00 50.91           N  
ATOM    208  CA  ALA C  23      28.836 -29.938 107.558  1.00 48.11           C  
ATOM    209  C   ALA C  23      30.017 -30.740 107.020  1.00 46.60           C  
ATOM    210  O   ALA C  23      31.020 -30.936 107.707  1.00 48.14           O  
ATOM    211  CB  ALA C  23      27.655 -30.854 107.848  1.00 46.20           C  
ATOM    212  H   ALA C  23      27.554 -28.841 106.238  1.00 30.00           H  
ATOM    213  N   LYS C  24      29.930 -31.114 105.752  1.00 44.25           N  
ATOM    214  CA  LYS C  24      30.983 -31.870 105.104  1.00 43.00           C  
ATOM    215  C   LYS C  24      32.281 -31.089 105.139  1.00 43.25           C  
ATOM    216  O   LYS C  24      33.283 -31.550 105.694  1.00 45.27           O  
ATOM    217  CB  LYS C  24      30.575 -32.166 103.668  1.00 41.42           C  
ATOM    218  CG  LYS C  24      31.466 -33.122 102.917  1.00 40.21           C  
ATOM    219  CD  LYS C  24      30.750 -33.564 101.649  1.00 41.08           C  
ATOM    220  CE  LYS C  24      31.574 -34.543 100.840  1.00 42.08           C  
ATOM    221  NZ  LYS C  24      32.731 -33.868 100.202  1.00 43.68           N1+
ATOM    222  H   LYS C  24      29.125 -30.951 105.233  1.00 30.00           H  
ATOM    223  HZ1 LYS C  24      33.229 -33.315 100.929  1.00 30.00           H  
ATOM    224  HZ2 LYS C  24      33.376 -34.608  99.869  1.00 30.00           H  
ATOM    225  HZ3 LYS C  24      32.409 -33.251  99.435  1.00 30.00           H  
ATOM    226  N   GLU C  25      32.245 -29.877 104.612  1.00 43.48           N  
ATOM    227  CA  GLU C  25      33.428 -29.041 104.572  1.00 43.52           C  
ATOM    228  C   GLU C  25      34.012 -28.822 105.956  1.00 42.20           C  
ATOM    229  O   GLU C  25      35.224 -28.898 106.132  1.00 42.94           O  
ATOM    230  CB  GLU C  25      33.118 -27.702 103.899  1.00 47.46           C  
ATOM    231  CG  GLU C  25      34.336 -26.779 103.754  1.00 52.41           C  
ATOM    232  CD  GLU C  25      34.033 -25.471 103.018  1.00 55.51           C  
ATOM    233  OE1 GLU C  25      32.999 -24.816 103.293  1.00 56.86           O  
ATOM    234  OE2 GLU C  25      34.856 -25.085 102.162  1.00 59.02           O1-
ATOM    235  H   GLU C  25      31.420 -29.554 104.194  1.00 30.00           H  
ATOM    236  N   LEU C  26      33.158 -28.606 106.951  1.00 40.07           N  
ATOM    237  CA  LEU C  26      33.631 -28.379 108.312  1.00 38.94           C  
ATOM    238  C   LEU C  26      34.431 -29.526 108.899  1.00 38.26           C  
ATOM    239  O   LEU C  26      35.540 -29.322 109.402  1.00 37.28           O  
ATOM    240  CB  LEU C  26      32.482 -27.998 109.237  1.00 39.07           C  
ATOM    241  CG  LEU C  26      32.204 -26.493 109.276  1.00 39.35           C  
ATOM    242  CD1 LEU C  26      31.046 -26.204 110.200  1.00 40.20           C  
ATOM    243  CD2 LEU C  26      33.438 -25.736 109.731  1.00 38.89           C  
ATOM    244  H   LEU C  26      32.223 -28.494 106.778  1.00 30.00           H  
ATOM    245  N   VAL C  27      33.886 -30.734 108.822  1.00 37.63           N  
ATOM    246  CA  VAL C  27      34.592 -31.897 109.340  1.00 37.86           C  
ATOM    247  C   VAL C  27      35.963 -31.955 108.674  1.00 38.99           C  
ATOM    248  O   VAL C  27      36.993 -31.967 109.348  1.00 39.18           O  
ATOM    249  CB  VAL C  27      33.819 -33.200 109.069  1.00 35.95           C  
ATOM    250  CG1 VAL C  27      34.649 -34.389 109.487  1.00 35.18           C  
ATOM    251  CG2 VAL C  27      32.498 -33.193 109.825  1.00 32.84           C  
ATOM    252  H   VAL C  27      32.980 -30.827 108.447  1.00 30.00           H  
ATOM    253  N   GLU C  28      35.972 -31.892 107.347  1.00 40.28           N  
ATOM    254  CA  GLU C  28      37.220 -31.932 106.601  1.00 42.12           C  
ATOM    255  C   GLU C  28      38.213 -30.884 107.130  1.00 42.00           C  
ATOM    256  O   GLU C  28      39.351 -31.209 107.454  1.00 42.62           O  
ATOM    257  CB  GLU C  28      36.939 -31.739 105.105  1.00 44.68           C  
ATOM    258  CG  GLU C  28      38.184 -31.622 104.234  1.00 50.43           C  
ATOM    259  CD  GLU C  28      39.075 -32.846 104.311  1.00 53.49           C  
ATOM    260  OE1 GLU C  28      38.546 -33.961 104.143  1.00 55.72           O  
ATOM    261  OE2 GLU C  28      40.297 -32.694 104.546  1.00 54.47           O1-
ATOM    262  H   GLU C  28      35.123 -31.813 106.856  1.00 30.00           H  
ATOM    263  N   LEU C  29      37.754 -29.646 107.295  1.00 41.56           N  
ATOM    264  CA  LEU C  29      38.599 -28.551 107.789  1.00 41.03           C  
ATOM    265  C   LEU C  29      39.161 -28.737 109.190  1.00 39.20           C  
ATOM    266  O   LEU C  29      40.316 -28.410 109.441  1.00 38.97           O  
ATOM    267  CB  LEU C  29      37.854 -27.220 107.697  1.00 43.10           C  
ATOM    268  CG  LEU C  29      37.750 -26.646 106.282  1.00 43.83           C  
ATOM    269  CD1 LEU C  29      36.711 -25.555 106.253  1.00 44.21           C  
ATOM    270  CD2 LEU C  29      39.109 -26.124 105.836  1.00 44.11           C  
ATOM    271  H   LEU C  29      36.857 -29.434 106.986  1.00 30.00           H  
ATOM    272  N   PHE C  30      38.329 -29.218 110.104  1.00 36.80           N  
ATOM    273  CA  PHE C  30      38.738 -29.485 111.475  1.00 34.89           C  
ATOM    274  C   PHE C  30      39.998 -30.370 111.470  1.00 35.13           C  
ATOM    275  O   PHE C  30      41.043 -30.018 112.038  1.00 34.85           O  
ATOM    276  CB  PHE C  30      37.569 -30.176 112.182  1.00 34.17           C  
ATOM    277  CG  PHE C  30      37.915 -30.826 113.490  1.00 31.75           C  
ATOM    278  CD1 PHE C  30      38.100 -30.064 114.639  1.00 30.24           C  
ATOM    279  CD2 PHE C  30      37.976 -32.213 113.587  1.00 30.92           C  
ATOM    280  CE1 PHE C  30      38.339 -30.675 115.872  1.00 29.98           C  
ATOM    281  CE2 PHE C  30      38.213 -32.835 114.813  1.00 31.14           C  
ATOM    282  CZ  PHE C  30      38.394 -32.065 115.960  1.00 30.23           C  
ATOM    283  H   PHE C  30      37.395 -29.331 109.850  1.00 30.00           H  
ATOM    284  N   PHE C  31      39.927 -31.491 110.771  1.00 34.76           N  
ATOM    285  CA  PHE C  31      41.070 -32.382 110.704  1.00 34.33           C  
ATOM    286  C   PHE C  31      42.249 -31.752 109.979  1.00 35.25           C  
ATOM    287  O   PHE C  31      43.393 -31.866 110.429  1.00 35.95           O  
ATOM    288  CB  PHE C  31      40.662 -33.699 110.076  1.00 33.23           C  
ATOM    289  CG  PHE C  31      39.760 -34.506 110.947  1.00 33.39           C  
ATOM    290  CD1 PHE C  31      40.229 -35.013 112.150  1.00 31.99           C  
ATOM    291  CD2 PHE C  31      38.438 -34.731 110.592  1.00 34.78           C  
ATOM    292  CE1 PHE C  31      39.403 -35.732 112.994  1.00 31.75           C  
ATOM    293  CE2 PHE C  31      37.590 -35.458 111.433  1.00 35.85           C  
ATOM    294  CZ  PHE C  31      38.080 -35.960 112.640  1.00 34.78           C  
ATOM    295  H   PHE C  31      39.072 -31.688 110.321  1.00 30.00           H  
ATOM    296  N   GLU C  32      41.974 -31.027 108.900  1.00 35.94           N  
ATOM    297  CA  GLU C  32      43.039 -30.370 108.148  1.00 36.35           C  
ATOM    298  C   GLU C  32      43.783 -29.352 109.001  1.00 36.35           C  
ATOM    299  O   GLU C  32      45.010 -29.321 109.022  1.00 36.24           O  
ATOM    300  CB  GLU C  32      42.485 -29.716 106.878  1.00 38.69           C  
ATOM    301  CG  GLU C  32      43.498 -28.884 106.059  1.00 40.54           C  
ATOM    302  CD  GLU C  32      44.781 -29.635 105.683  1.00 41.68           C  
ATOM    303  OE1 GLU C  32      44.753 -30.869 105.506  1.00 43.21           O  
ATOM    304  OE2 GLU C  32      45.838 -28.985 105.580  1.00 41.62           O1-
ATOM    305  H   GLU C  32      41.069 -31.020 108.531  1.00 30.00           H  
ATOM    306  N   GLU C  33      43.045 -28.546 109.744  1.00 36.73           N  
ATOM    307  CA  GLU C  33      43.663 -27.548 110.592  1.00 38.42           C  
ATOM    308  C   GLU C  33      44.626 -28.206 111.568  1.00 39.38           C  
ATOM    309  O   GLU C  33      45.758 -27.737 111.744  1.00 40.66           O  
ATOM    310  CB  GLU C  33      42.603 -26.755 111.344  1.00 38.85           C  
ATOM    311  CG  GLU C  33      43.107 -25.411 111.848  1.00 42.50           C  
ATOM    312  CD  GLU C  33      43.558 -24.489 110.722  1.00 44.70           C  
ATOM    313  OE1 GLU C  33      42.870 -24.427 109.678  1.00 42.30           O  
ATOM    314  OE2 GLU C  33      44.602 -23.817 110.893  1.00 47.38           O1-
ATOM    315  H   GLU C  33      42.087 -28.562 109.677  1.00 30.00           H  
ATOM    316  N   ILE C  34      44.188 -29.308 112.180  1.00 39.55           N  
ATOM    317  CA  ILE C  34      45.030 -30.040 113.120  1.00 39.03           C  
ATOM    318  C   ILE C  34      46.313 -30.502 112.408  1.00 40.51           C  
ATOM    319  O   ILE C  34      47.423 -30.295 112.924  1.00 41.19           O  
ATOM    320  CB  ILE C  34      44.254 -31.216 113.771  1.00 36.52           C  
ATOM    321  CG1 ILE C  34      43.131 -30.652 114.646  1.00 34.16           C  
ATOM    322  CG2 ILE C  34      45.183 -32.080 114.618  1.00 35.04           C  
ATOM    323  CD1 ILE C  34      42.234 -31.699 115.240  1.00 32.82           C  
ATOM    324  H   ILE C  34      43.252 -29.573 112.057  1.00 30.00           H  
ATOM    325  N   ARG C  35      46.169 -31.042 111.196  1.00 40.60           N  
ATOM    326  CA  ARG C  35      47.326 -31.469 110.415  1.00 40.62           C  
ATOM    327  C   ARG C  35      48.254 -30.293 110.118  1.00 42.11           C  
ATOM    328  O   ARG C  35      49.472 -30.414 110.260  1.00 43.25           O  
ATOM    329  CB  ARG C  35      46.901 -32.121 109.098  1.00 40.94           C  
ATOM    330  CG  ARG C  35      46.441 -33.559 109.221  1.00 39.99           C  
ATOM    331  CD  ARG C  35      46.271 -34.192 107.839  1.00 41.49           C  
ATOM    332  NE  ARG C  35      45.275 -33.493 107.034  1.00 40.90           N  
ATOM    333  CZ  ARG C  35      44.051 -33.951 106.784  1.00 40.91           C  
ATOM    334  NH1 ARG C  35      43.655 -35.118 107.267  1.00 40.96           N1+
ATOM    335  NH2 ARG C  35      43.204 -33.219 106.071  1.00 41.08           N  
ATOM    336  H   ARG C  35      45.258 -31.226 110.884  1.00 30.00           H  
ATOM    337  HE  ARG C  35      45.470 -32.632 106.630  1.00 30.00           H  
ATOM    338 HH11 ARG C  35      44.263 -35.686 107.812  1.00 30.00           H  
ATOM    339 HH12 ARG C  35      42.730 -35.457 107.059  1.00 30.00           H  
ATOM    340 HH21 ARG C  35      43.555 -32.361 105.744  1.00 30.00           H  
ATOM    341 HH22 ARG C  35      42.276 -33.510 105.841  1.00 30.00           H  
ATOM    342  N   ARG C  36      47.688 -29.154 109.716  1.00 42.18           N  
ATOM    343  CA  ARG C  36      48.480 -27.961 109.426  1.00 43.93           C  
ATOM    344  C   ARG C  36      49.374 -27.596 110.602  1.00 44.06           C  
ATOM    345  O   ARG C  36      50.581 -27.418 110.441  1.00 45.48           O  
ATOM    346  CB  ARG C  36      47.585 -26.770 109.089  1.00 44.89           C  
ATOM    347  CG  ARG C  36      46.848 -26.914 107.775  1.00 50.07           C  
ATOM    348  CD  ARG C  36      45.937 -25.723 107.496  1.00 54.75           C  
ATOM    349  NE  ARG C  36      46.678 -24.464 107.407  1.00 58.61           N  
ATOM    350  CZ  ARG C  36      46.111 -23.262 107.358  1.00 59.75           C  
ATOM    351  NH1 ARG C  36      44.790 -23.149 107.383  1.00 61.10           N1+
ATOM    352  NH2 ARG C  36      46.863 -22.169 107.345  1.00 60.43           N  
ATOM    353  H   ARG C  36      46.741 -29.166 109.546  1.00 30.00           H  
ATOM    354  HE  ARG C  36      47.653 -24.514 107.366  1.00 30.00           H  
ATOM    355 HH11 ARG C  36      44.211 -23.960 107.458  1.00 30.00           H  
ATOM    356 HH12 ARG C  36      44.373 -22.245 107.360  1.00 30.00           H  
ATOM    357 HH21 ARG C  36      47.858 -22.249 107.373  1.00 30.00           H  
ATOM    358 HH22 ARG C  36      46.432 -21.269 107.312  1.00 30.00           H  
ATOM    359  N   ALA C  37      48.781 -27.516 111.791  1.00 43.57           N  
ATOM    360  CA  ALA C  37      49.539 -27.183 112.993  1.00 42.31           C  
ATOM    361  C   ALA C  37      50.674 -28.168 113.205  1.00 41.92           C  
ATOM    362  O   ALA C  37      51.831 -27.768 113.401  1.00 41.30           O  
ATOM    363  CB  ALA C  37      48.624 -27.167 114.210  1.00 41.51           C  
ATOM    364  H   ALA C  37      47.810 -27.637 111.823  1.00 30.00           H  
ATOM    365  N   LEU C  38      50.339 -29.453 113.133  1.00 41.69           N  
ATOM    366  CA  LEU C  38      51.311 -30.518 113.339  1.00 43.51           C  
ATOM    367  C   LEU C  38      52.474 -30.538 112.351  1.00 45.22           C  
ATOM    368  O   LEU C  38      53.632 -30.626 112.760  1.00 45.11           O  
ATOM    369  CB  LEU C  38      50.615 -31.879 113.389  1.00 41.40           C  
ATOM    370  CG  LEU C  38      49.800 -32.103 114.663  1.00 40.66           C  
ATOM    371  CD1 LEU C  38      48.940 -33.336 114.526  1.00 40.40           C  
ATOM    372  CD2 LEU C  38      50.738 -32.228 115.850  1.00 39.57           C  
ATOM    373  H   LEU C  38      49.397 -29.700 113.005  1.00 30.00           H  
ATOM    374  N   GLU C  39      52.176 -30.413 111.058  1.00 46.10           N  
ATOM    375  CA  GLU C  39      53.229 -30.424 110.050  1.00 46.02           C  
ATOM    376  C   GLU C  39      54.098 -29.197 110.222  1.00 44.86           C  
ATOM    377  O   GLU C  39      55.245 -29.159 109.798  1.00 43.92           O  
ATOM    378  CB  GLU C  39      52.643 -30.476 108.639  1.00 47.01           C  
ATOM    379  CG  GLU C  39      52.219 -29.148 108.044  1.00 48.39           C  
ATOM    380  CD  GLU C  39      51.703 -29.301 106.614  1.00 50.83           C  
ATOM    381  OE1 GLU C  39      52.188 -30.192 105.881  1.00 50.80           O  
ATOM    382  OE2 GLU C  39      50.788 -28.545 106.225  1.00 51.02           O1-
ATOM    383  H   GLU C  39      51.247 -30.355 110.791  1.00 30.00           H  
ATOM    384  N   ASN C  40      53.550 -28.220 110.923  1.00 45.27           N  
ATOM    385  CA  ASN C  40      54.244 -26.977 111.161  1.00 46.39           C  
ATOM    386  C   ASN C  40      54.983 -26.959 112.498  1.00 45.94           C  
ATOM    387  O   ASN C  40      55.326 -25.891 113.012  1.00 47.01           O  
ATOM    388  CB  ASN C  40      53.246 -25.830 111.067  1.00 47.71           C  
ATOM    389  CG  ASN C  40      53.914 -24.514 110.857  1.00 50.50           C  
ATOM    390  ND2 ASN C  40      53.857 -23.654 111.865  1.00 52.37           N  
ATOM    391  OD1 ASN C  40      54.510 -24.272 109.807  1.00 53.21           O  
ATOM    392  H   ASN C  40      52.620 -28.303 111.197  1.00 30.00           H  
ATOM    393 HD21 ASN C  40      54.302 -22.796 111.740  1.00 30.00           H  
ATOM    394 HD22 ASN C  40      53.409 -23.900 112.692  1.00 30.00           H  
ATOM    395  N   GLY C  41      55.186 -28.141 113.078  1.00 45.21           N  
ATOM    396  CA  GLY C  41      55.901 -28.251 114.340  1.00 42.45           C  
ATOM    397  C   GLY C  41      55.186 -27.754 115.585  1.00 41.23           C  
ATOM    398  O   GLY C  41      55.770 -27.722 116.674  1.00 39.91           O  
ATOM    399  H   GLY C  41      54.839 -28.975 112.675  1.00 30.00           H  
ATOM    400  N   GLU C  42      53.917 -27.395 115.450  1.00 40.69           N  
ATOM    401  CA  GLU C  42      53.157 -26.899 116.587  1.00 40.48           C  
ATOM    402  C   GLU C  42      52.328 -28.011 117.260  1.00 39.53           C  
ATOM    403  O   GLU C  42      51.769 -28.889 116.597  1.00 38.83           O  
ATOM    404  CB  GLU C  42      52.250 -25.744 116.138  1.00 41.27           C  
ATOM    405  CG  GLU C  42      51.621 -24.948 117.282  1.00 43.43           C  
ATOM    406  CD  GLU C  42      50.517 -24.000 116.821  1.00 44.66           C  
ATOM    407  OE1 GLU C  42      50.034 -24.146 115.676  1.00 45.49           O  
ATOM    408  OE2 GLU C  42      50.106 -23.114 117.604  1.00 43.87           O1-
ATOM    409  H   GLU C  42      53.418 -27.497 114.617  1.00 30.00           H  
ATOM    410  N   GLN C  43      52.298 -27.979 118.589  1.00 38.66           N  
ATOM    411  CA  GLN C  43      51.555 -28.937 119.402  1.00 36.73           C  
ATOM    412  C   GLN C  43      50.093 -28.543 119.395  1.00 35.72           C  
ATOM    413  O   GLN C  43      49.772 -27.357 119.426  1.00 37.12           O  
ATOM    414  CB  GLN C  43      52.068 -28.893 120.838  1.00 37.19           C  
ATOM    415  CG  GLN C  43      51.143 -29.526 121.869  1.00 37.89           C  
ATOM    416  CD  GLN C  43      51.556 -29.212 123.297  1.00 36.98           C  
ATOM    417  NE2 GLN C  43      51.767 -30.240 124.083  1.00 35.44           N  
ATOM    418  OE1 GLN C  43      51.654 -28.059 123.690  1.00 39.18           O  
ATOM    419  H   GLN C  43      52.801 -27.278 119.046  1.00 30.00           H  
ATOM    420 HE21 GLN C  43      52.042 -30.018 125.002  1.00 30.00           H  
ATOM    421 HE22 GLN C  43      51.643 -31.089 123.704  1.00 30.00           H  
ATOM    422  N   VAL C  44      49.198 -29.524 119.374  1.00 34.57           N  
ATOM    423  CA  VAL C  44      47.767 -29.241 119.393  1.00 32.70           C  
ATOM    424  C   VAL C  44      47.164 -29.727 120.709  1.00 32.87           C  
ATOM    425  O   VAL C  44      47.187 -30.920 120.993  1.00 33.64           O  
ATOM    426  CB  VAL C  44      47.036 -29.906 118.224  1.00 31.08           C  
ATOM    427  CG1 VAL C  44      45.605 -29.422 118.176  1.00 31.13           C  
ATOM    428  CG2 VAL C  44      47.743 -29.589 116.919  1.00 31.82           C  
ATOM    429  H   VAL C  44      49.521 -30.452 119.385  1.00 30.00           H  
ATOM    430  N   LYS C  45      46.660 -28.798 121.517  1.00 32.21           N  
ATOM    431  CA  LYS C  45      46.065 -29.121 122.811  1.00 31.06           C  
ATOM    432  C   LYS C  45      44.566 -28.864 122.797  1.00 31.05           C  
ATOM    433  O   LYS C  45      44.105 -27.713 122.804  1.00 29.94           O  
ATOM    434  CB  LYS C  45      46.709 -28.290 123.917  1.00 31.42           C  
ATOM    435  CG  LYS C  45      48.219 -28.335 123.913  1.00 30.97           C  
ATOM    436  CD  LYS C  45      48.780 -27.672 125.147  1.00 29.91           C  
ATOM    437  CE  LYS C  45      48.343 -26.228 125.219  1.00 30.52           C  
ATOM    438  NZ  LYS C  45      48.828 -25.527 126.433  1.00 29.06           N1+
ATOM    439  H   LYS C  45      46.553 -27.913 121.154  1.00 30.00           H  
ATOM    440  HZ1 LYS C  45      48.492 -26.002 127.279  1.00 30.00           H  
ATOM    441  HZ2 LYS C  45      49.867 -25.539 126.421  1.00 30.00           H  
ATOM    442  HZ3 LYS C  45      48.493 -24.554 126.390  1.00 30.00           H  
ATOM    443  N   LEU C  46      43.800 -29.943 122.740  1.00 30.17           N  
ATOM    444  CA  LEU C  46      42.350 -29.832 122.715  1.00 29.58           C  
ATOM    445  C   LEU C  46      41.800 -30.163 124.094  1.00 29.62           C  
ATOM    446  O   LEU C  46      41.656 -31.322 124.466  1.00 30.27           O  
ATOM    447  CB  LEU C  46      41.776 -30.761 121.641  1.00 27.89           C  
ATOM    448  CG  LEU C  46      42.350 -30.520 120.244  1.00 26.56           C  
ATOM    449  CD1 LEU C  46      41.539 -31.256 119.210  1.00 27.38           C  
ATOM    450  CD2 LEU C  46      42.317 -29.047 119.922  1.00 26.34           C  
ATOM    451  H   LEU C  46      44.156 -30.848 122.777  1.00 30.00           H  
ATOM    452  N   SER C  47      41.485 -29.135 124.863  1.00 30.24           N  
ATOM    453  CA  SER C  47      40.965 -29.333 126.200  1.00 30.96           C  
ATOM    454  C   SER C  47      39.738 -30.236 126.205  1.00 30.76           C  
ATOM    455  O   SER C  47      38.831 -30.080 125.389  1.00 31.76           O  
ATOM    456  CB  SER C  47      40.611 -27.999 126.843  1.00 31.54           C  
ATOM    457  OG  SER C  47      40.105 -28.217 128.144  1.00 35.03           O  
ATOM    458  H   SER C  47      41.576 -28.263 124.497  1.00 30.00           H  
ATOM    459  HG  SER C  47      40.785 -28.595 128.688  1.00 30.00           H  
ATOM    460  N   GLY C  48      39.739 -31.212 127.108  1.00 30.96           N  
ATOM    461  CA  GLY C  48      38.624 -32.133 127.229  1.00 27.66           C  
ATOM    462  C   GLY C  48      38.753 -33.325 126.318  1.00 26.17           C  
ATOM    463  O   GLY C  48      37.892 -34.204 126.331  1.00 27.29           O  
ATOM    464  H   GLY C  48      40.505 -31.313 127.658  1.00 30.00           H  
ATOM    465  N   PHE C  49      39.804 -33.349 125.507  1.00 23.24           N  
ATOM    466  CA  PHE C  49      40.038 -34.464 124.599  1.00 22.54           C  
ATOM    467  C   PHE C  49      41.491 -34.929 124.841  1.00 23.25           C  
ATOM    468  O   PHE C  49      41.724 -35.831 125.642  1.00 23.88           O  
ATOM    469  CB  PHE C  49      39.784 -34.024 123.148  1.00 21.83           C  
ATOM    470  CG  PHE C  49      39.706 -35.160 122.169  1.00 21.77           C  
ATOM    471  CD1 PHE C  49      38.618 -36.027 122.177  1.00 23.09           C  
ATOM    472  CD2 PHE C  49      40.754 -35.408 121.283  1.00 21.26           C  
ATOM    473  CE1 PHE C  49      38.576 -37.143 121.324  1.00 22.78           C  
ATOM    474  CE2 PHE C  49      40.723 -36.513 120.429  1.00 21.46           C  
ATOM    475  CZ  PHE C  49      39.630 -37.384 120.455  1.00 22.19           C  
ATOM    476  H   PHE C  49      40.446 -32.611 125.412  1.00 30.00           H  
ATOM    477  N   GLY C  50      42.476 -34.271 124.241  1.00 23.69           N  
ATOM    478  CA  GLY C  50      43.857 -34.674 124.454  1.00 24.52           C  
ATOM    479  C   GLY C  50      44.844 -33.820 123.683  1.00 25.83           C  
ATOM    480  O   GLY C  50      44.444 -32.887 122.998  1.00 26.70           O  
ATOM    481  H   GLY C  50      42.291 -33.475 123.701  1.00 30.00           H  
ATOM    482  N   ASN C  51      46.133 -34.136 123.785  1.00 26.53           N  
ATOM    483  CA  ASN C  51      47.170 -33.377 123.085  1.00 26.72           C  
ATOM    484  C   ASN C  51      47.832 -34.201 122.005  1.00 27.74           C  
ATOM    485  O   ASN C  51      48.098 -35.381 122.209  1.00 27.37           O  
ATOM    486  CB  ASN C  51      48.276 -32.935 124.043  1.00 25.67           C  
ATOM    487  CG  ASN C  51      47.802 -31.952 125.095  1.00 27.71           C  
ATOM    488  ND2 ASN C  51      48.685 -31.633 126.043  1.00 24.38           N  
ATOM    489  OD1 ASN C  51      46.665 -31.490 125.074  1.00 27.10           O  
ATOM    490  H   ASN C  51      46.343 -34.897 124.359  1.00 30.00           H  
ATOM    491 HD21 ASN C  51      48.467 -30.985 126.699  1.00 30.00           H  
ATOM    492 HD22 ASN C  51      49.507 -32.110 126.010  1.00 30.00           H  
ATOM    493  N   PHE C  52      48.090 -33.573 120.865  1.00 29.28           N  
ATOM    494  CA  PHE C  52      48.790 -34.201 119.758  1.00 30.41           C  
ATOM    495  C   PHE C  52      50.156 -33.556 119.842  1.00 32.12           C  
ATOM    496  O   PHE C  52      50.277 -32.345 119.646  1.00 32.83           O  
ATOM    497  CB  PHE C  52      48.126 -33.860 118.436  1.00 29.75           C  
ATOM    498  CG  PHE C  52      46.783 -34.472 118.281  1.00 31.66           C  
ATOM    499  CD1 PHE C  52      45.651 -33.818 118.744  1.00 32.75           C  
ATOM    500  CD2 PHE C  52      46.644 -35.723 117.701  1.00 31.87           C  
ATOM    501  CE1 PHE C  52      44.396 -34.396 118.633  1.00 32.53           C  
ATOM    502  CE2 PHE C  52      45.393 -36.315 117.587  1.00 33.63           C  
ATOM    503  CZ  PHE C  52      44.264 -35.647 118.054  1.00 33.14           C  
ATOM    504  H   PHE C  52      47.787 -32.660 120.825  1.00 30.00           H  
ATOM    505  N   ASP C  53      51.148 -34.338 120.260  1.00 33.94           N  
ATOM    506  CA  ASP C  53      52.526 -33.862 120.417  1.00 34.57           C  
ATOM    507  C   ASP C  53      53.430 -34.483 119.383  1.00 35.77           C  
ATOM    508  O   ASP C  53      53.219 -35.628 118.990  1.00 36.49           O  
ATOM    509  CB  ASP C  53      53.090 -34.278 121.778  1.00 33.87           C  
ATOM    510  CG  ASP C  53      52.236 -33.839 122.930  1.00 33.71           C  
ATOM    511  OD1 ASP C  53      51.595 -32.780 122.838  1.00 34.45           O  
ATOM    512  OD2 ASP C  53      52.219 -34.555 123.946  1.00 34.49           O1-
ATOM    513  H   ASP C  53      50.942 -35.285 120.320  1.00 30.00           H  
ATOM    514  N   LEU C  54      54.499 -33.761 119.047  1.00 37.45           N  
ATOM    515  CA  LEU C  54      55.508 -34.218 118.092  1.00 37.83           C  
ATOM    516  C   LEU C  54      56.747 -34.659 118.879  1.00 37.94           C  
ATOM    517  O   LEU C  54      57.148 -34.001 119.841  1.00 37.33           O  
ATOM    518  CB  LEU C  54      55.876 -33.082 117.133  1.00 38.85           C  
ATOM    519  CG  LEU C  54      54.724 -32.693 116.208  1.00 40.42           C  
ATOM    520  CD1 LEU C  54      54.778 -31.224 115.881  1.00 40.34           C  
ATOM    521  CD2 LEU C  54      54.751 -33.550 114.955  1.00 41.34           C  
ATOM    522  H   LEU C  54      54.631 -32.894 119.460  1.00 30.00           H  
ATOM    523  N   ARG C  55      57.282 -35.823 118.535  1.00 38.54           N  
ATOM    524  CA  ARG C  55      58.481 -36.333 119.191  1.00 40.47           C  
ATOM    525  C   ARG C  55      59.453 -36.646 118.073  1.00 41.59           C  
ATOM    526  O   ARG C  55      59.040 -37.125 117.012  1.00 40.29           O  
ATOM    527  CB  ARG C  55      58.208 -37.633 119.953  1.00 39.70           C  
ATOM    528  CG  ARG C  55      57.084 -37.568 120.957  1.00 42.37           C  
ATOM    529  CD  ARG C  55      57.167 -38.736 121.918  1.00 41.82           C  
ATOM    530  NE  ARG C  55      58.368 -38.616 122.736  1.00 44.17           N  
ATOM    531  CZ  ARG C  55      58.408 -38.042 123.936  1.00 44.64           C  
ATOM    532  NH1 ARG C  55      57.310 -37.538 124.489  1.00 43.32           N1+
ATOM    533  NH2 ARG C  55      59.566 -37.937 124.571  1.00 45.22           N  
ATOM    534  H   ARG C  55      56.815 -36.324 117.827  1.00 30.00           H  
ATOM    535  HE  ARG C  55      59.207 -38.983 122.393  1.00 30.00           H  
ATOM    536 HH11 ARG C  55      56.438 -37.597 124.006  1.00 30.00           H  
ATOM    537 HH12 ARG C  55      57.355 -37.128 125.400  1.00 30.00           H  
ATOM    538 HH21 ARG C  55      60.407 -38.282 124.152  1.00 30.00           H  
ATOM    539 HH22 ARG C  55      59.601 -37.515 125.481  1.00 30.00           H  
ATOM    540  N   ASP C  56      60.724 -36.310 118.273  1.00 43.16           N  
ATOM    541  CA  ASP C  56      61.740 -36.612 117.274  1.00 44.94           C  
ATOM    542  C   ASP C  56      62.411 -37.871 117.762  1.00 45.15           C  
ATOM    543  O   ASP C  56      62.886 -37.919 118.888  1.00 45.42           O  
ATOM    544  CB  ASP C  56      62.762 -35.491 117.178  1.00 47.36           C  
ATOM    545  CG  ASP C  56      62.154 -34.200 116.689  1.00 51.24           C  
ATOM    546  OD1 ASP C  56      61.866 -34.099 115.475  1.00 52.31           O  
ATOM    547  OD2 ASP C  56      61.933 -33.295 117.528  1.00 53.17           O1-
ATOM    548  H   ASP C  56      60.979 -35.896 119.114  1.00 30.00           H  
ATOM    549  N   LYS C  57      62.400 -38.907 116.941  1.00 46.26           N  
ATOM    550  CA  LYS C  57      63.004 -40.171 117.315  1.00 48.57           C  
ATOM    551  C   LYS C  57      64.308 -40.369 116.548  1.00 51.35           C  
ATOM    552  O   LYS C  57      64.351 -40.175 115.330  1.00 51.92           O  
ATOM    553  CB  LYS C  57      62.042 -41.327 117.008  1.00 45.87           C  
ATOM    554  CG  LYS C  57      60.614 -41.107 117.470  1.00 44.35           C  
ATOM    555  CD  LYS C  57      60.507 -40.999 118.986  1.00 43.49           C  
ATOM    556  CE  LYS C  57      60.244 -42.347 119.633  1.00 39.71           C  
ATOM    557  NZ  LYS C  57      58.919 -42.900 119.230  1.00 37.89           N1+
ATOM    558  H   LYS C  57      62.016 -38.839 116.060  1.00 30.00           H  
ATOM    559  HZ1 LYS C  57      58.155 -42.243 119.495  1.00 30.00           H  
ATOM    560  HZ2 LYS C  57      58.894 -43.038 118.205  1.00 30.00           H  
ATOM    561  HZ3 LYS C  57      58.725 -43.813 119.673  1.00 30.00           H  
ATOM    562  N   ASN C  58      65.370 -40.724 117.270  1.00 53.85           N  
ATOM    563  CA  ASN C  58      66.678 -40.988 116.669  1.00 56.62           C  
ATOM    564  C   ASN C  58      66.623 -42.400 116.090  1.00 57.99           C  
ATOM    565  O   ASN C  58      65.755 -43.190 116.457  1.00 58.84           O  
ATOM    566  CB  ASN C  58      67.790 -40.928 117.728  1.00 57.18           C  
ATOM    567  CG  ASN C  58      68.051 -39.520 118.232  1.00 58.39           C  
ATOM    568  ND2 ASN C  58      68.143 -39.366 119.549  1.00 57.35           N  
ATOM    569  OD1 ASN C  58      68.169 -38.577 117.443  1.00 58.81           O  
ATOM    570  H   ASN C  58      65.254 -40.877 118.221  1.00 30.00           H  
ATOM    571 HD21 ASN C  58      68.299 -38.457 119.876  1.00 30.00           H  
ATOM    572 HD22 ASN C  58      68.042 -40.153 120.119  1.00 30.00           H  
ATOM    573  N   GLN C  59      67.526 -42.714 115.171  1.00 59.34           N  
ATOM    574  CA  GLN C  59      67.564 -44.037 114.573  1.00 60.27           C  
ATOM    575  C   GLN C  59      67.779 -45.088 115.665  1.00 59.50           C  
ATOM    576  O   GLN C  59      68.499 -44.839 116.638  1.00 59.18           O  
ATOM    577  CB  GLN C  59      68.688 -44.108 113.545  1.00 62.70           C  
ATOM    578  CG  GLN C  59      68.749 -45.425 112.808  1.00 67.80           C  
ATOM    579  CD  GLN C  59      69.784 -45.427 111.705  1.00 71.00           C  
ATOM    580  NE2 GLN C  59      69.381 -45.000 110.510  1.00 71.61           N  
ATOM    581  OE1 GLN C  59      70.934 -45.808 111.922  1.00 73.65           O  
ATOM    582  H   GLN C  59      68.138 -42.070 114.889  1.00 30.00           H  
ATOM    583 HE21 GLN C  59      70.059 -44.998 109.804  1.00 30.00           H  
ATOM    584 HE22 GLN C  59      68.463 -44.714 110.392  1.00 30.00           H  
ATOM    585  N   ARG C  60      67.117 -46.230 115.521  1.00 58.08           N  
ATOM    586  CA  ARG C  60      67.238 -47.317 116.482  1.00 58.40           C  
ATOM    587  C   ARG C  60      67.152 -48.682 115.796  1.00 58.28           C  
ATOM    588  O   ARG C  60      66.640 -48.801 114.681  1.00 57.53           O  
ATOM    589  CB  ARG C  60      66.195 -47.185 117.602  1.00 58.06           C  
ATOM    590  CG  ARG C  60      64.761 -47.055 117.128  1.00 57.88           C  
ATOM    591  CD  ARG C  60      63.802 -46.941 118.303  1.00 56.31           C  
ATOM    592  NE  ARG C  60      62.418 -46.822 117.858  1.00 53.26           N  
ATOM    593  CZ  ARG C  60      61.622 -47.853 117.603  1.00 51.81           C  
ATOM    594  NH1 ARG C  60      62.055 -49.097 117.751  1.00 50.19           N1+
ATOM    595  NH2 ARG C  60      60.394 -47.637 117.173  1.00 52.21           N  
ATOM    596  H   ARG C  60      66.575 -46.297 114.712  1.00 30.00           H  
ATOM    597  HE  ARG C  60      62.057 -45.926 117.778  1.00 30.00           H  
ATOM    598 HH11 ARG C  60      62.990 -49.288 118.054  1.00 30.00           H  
ATOM    599 HH12 ARG C  60      61.427 -49.840 117.536  1.00 30.00           H  
ATOM    600 HH21 ARG C  60      60.063 -46.699 117.048  1.00 30.00           H  
ATOM    601 HH22 ARG C  60      59.802 -48.418 116.996  1.00 30.00           H  
ATOM    602  N   PRO C  61      67.705 -49.725 116.430  1.00 58.53           N  
ATOM    603  CA  PRO C  61      67.659 -51.053 115.820  1.00 58.58           C  
ATOM    604  C   PRO C  61      66.271 -51.654 115.659  1.00 58.61           C  
ATOM    605  O   PRO C  61      65.461 -51.656 116.590  1.00 59.51           O  
ATOM    606  CB  PRO C  61      68.550 -51.890 116.746  1.00 58.17           C  
ATOM    607  CG  PRO C  61      68.438 -51.200 118.058  1.00 58.38           C  
ATOM    608  CD  PRO C  61      68.490 -49.746 117.679  1.00 58.81           C  
ATOM    609  N   GLY C  62      66.014 -52.156 114.455  1.00 58.15           N  
ATOM    610  CA  GLY C  62      64.747 -52.793 114.137  1.00 57.57           C  
ATOM    611  C   GLY C  62      65.031 -54.038 113.308  1.00 57.52           C  
ATOM    612  O   GLY C  62      66.190 -54.424 113.159  1.00 58.16           O  
ATOM    613  H   GLY C  62      66.665 -52.115 113.734  1.00 30.00           H  
ATOM    614  N   ARG C  63      64.003 -54.660 112.744  1.00 57.41           N  
ATOM    615  CA  ARG C  63      64.213 -55.856 111.935  1.00 57.77           C  
ATOM    616  C   ARG C  63      63.013 -56.219 111.073  1.00 59.43           C  
ATOM    617  O   ARG C  63      61.887 -55.790 111.350  1.00 60.98           O  
ATOM    618  CB  ARG C  63      64.520 -57.045 112.842  1.00 56.86           C  
ATOM    619  CG  ARG C  63      63.313 -57.589 113.623  1.00 56.04           C  
ATOM    620  CD  ARG C  63      63.783 -58.555 114.688  1.00 55.81           C  
ATOM    621  NE  ARG C  63      64.950 -57.986 115.352  1.00 56.94           N  
ATOM    622  CZ  ARG C  63      64.896 -57.014 116.258  1.00 57.38           C  
ATOM    623  NH1 ARG C  63      63.724 -56.513 116.630  1.00 57.29           N1+
ATOM    624  NH2 ARG C  63      66.019 -56.487 116.729  1.00 57.50           N  
ATOM    625  H   ARG C  63      63.074 -54.397 112.955  1.00 30.00           H  
ATOM    626  HE  ARG C  63      65.837 -58.280 115.057  1.00 30.00           H  
ATOM    627 HH11 ARG C  63      62.869 -56.912 116.314  1.00 30.00           H  
ATOM    628 HH12 ARG C  63      63.642 -55.847 117.365  1.00 30.00           H  
ATOM    629 HH21 ARG C  63      66.895 -56.796 116.383  1.00 30.00           H  
ATOM    630 HH22 ARG C  63      65.978 -55.765 117.423  1.00 30.00           H  
ATOM    631  N   ASN C  64      63.262 -56.973 110.002  1.00 59.24           N  
ATOM    632  CA  ASN C  64      62.187 -57.458 109.143  1.00 58.92           C  
ATOM    633  C   ASN C  64      61.635 -58.577 110.015  1.00 58.82           C  
ATOM    634  O   ASN C  64      62.303 -59.579 110.216  1.00 58.83           O  
ATOM    635  CB  ASN C  64      62.762 -58.024 107.836  1.00 57.70           C  
ATOM    636  CG  ASN C  64      61.736 -58.809 107.027  1.00 57.23           C  
ATOM    637  ND2 ASN C  64      61.671 -58.540 105.736  1.00 56.77           N  
ATOM    638  OD1 ASN C  64      61.041 -59.684 107.557  1.00 55.71           O  
ATOM    639  H   ASN C  64      64.198 -57.155 109.824  1.00 30.00           H  
ATOM    640 HD21 ASN C  64      61.019 -59.034 105.212  1.00 30.00           H  
ATOM    641 HD22 ASN C  64      62.264 -57.875 105.384  1.00 30.00           H  
ATOM    642  N   PRO C  65      60.437 -58.392 110.592  1.00 59.69           N  
ATOM    643  CA  PRO C  65      59.827 -59.405 111.459  1.00 60.97           C  
ATOM    644  C   PRO C  65      59.772 -60.827 110.904  1.00 62.32           C  
ATOM    645  O   PRO C  65      60.202 -61.764 111.573  1.00 61.92           O  
ATOM    646  CB  PRO C  65      58.435 -58.829 111.718  1.00 60.11           C  
ATOM    647  CG  PRO C  65      58.674 -57.359 111.690  1.00 59.34           C  
ATOM    648  CD  PRO C  65      59.544 -57.226 110.467  1.00 59.36           C  
ATOM    649  N   LYS C  66      59.255 -60.979 109.686  1.00 64.35           N  
ATOM    650  CA  LYS C  66      59.127 -62.292 109.042  1.00 66.05           C  
ATOM    651  C   LYS C  66      60.439 -63.072 108.959  1.00 66.08           C  
ATOM    652  O   LYS C  66      60.510 -64.221 109.384  1.00 66.10           O  
ATOM    653  CB  LYS C  66      58.560 -62.156 107.617  1.00 67.73           C  
ATOM    654  CG  LYS C  66      57.120 -61.643 107.489  1.00 70.19           C  
ATOM    655  CD  LYS C  66      56.081 -62.728 107.787  1.00 71.96           C  
ATOM    656  CE  LYS C  66      54.654 -62.209 107.504  1.00 73.27           C  
ATOM    657  NZ  LYS C  66      53.592 -63.181 107.935  1.00 74.98           N1+
ATOM    658  H   LYS C  66      58.916 -60.196 109.220  1.00 30.00           H  
ATOM    659  HZ1 LYS C  66      53.734 -63.432 108.943  1.00 30.00           H  
ATOM    660  HZ2 LYS C  66      52.645 -62.773 107.833  1.00 30.00           H  
ATOM    661  HZ3 LYS C  66      53.676 -64.058 107.382  1.00 30.00           H  
ATOM    662  N   THR C  67      61.467 -62.442 108.402  1.00 66.52           N  
ATOM    663  CA  THR C  67      62.775 -63.074 108.215  1.00 66.64           C  
ATOM    664  C   THR C  67      63.725 -63.055 109.421  1.00 67.47           C  
ATOM    665  O   THR C  67      64.262 -64.090 109.827  1.00 68.22           O  
ATOM    666  CB  THR C  67      63.510 -62.454 106.985  1.00 65.91           C  
ATOM    667  CG2 THR C  67      62.578 -62.436 105.759  1.00 65.25           C  
ATOM    668  OG1 THR C  67      63.923 -61.114 107.283  1.00 63.34           O  
ATOM    669  H   THR C  67      61.317 -61.513 108.134  1.00 30.00           H  
ATOM    670  HG1 THR C  67      64.306 -60.724 106.495  1.00 30.00           H  
ATOM    671  N   GLY C  68      63.958 -61.866 109.963  1.00 67.40           N  
ATOM    672  CA  GLY C  68      64.851 -61.721 111.091  1.00 66.90           C  
ATOM    673  C   GLY C  68      65.961 -60.758 110.735  1.00 68.26           C  
ATOM    674  O   GLY C  68      66.734 -60.355 111.600  1.00 68.30           O  
ATOM    675  H   GLY C  68      63.429 -61.081 109.759  1.00 30.00           H  
ATOM    676  N   GLU C  69      66.031 -60.379 109.461  1.00 69.71           N  
ATOM    677  CA  GLU C  69      67.063 -59.459 108.972  1.00 71.06           C  
ATOM    678  C   GLU C  69      67.093 -58.145 109.750  1.00 70.81           C  
ATOM    679  O   GLU C  69      66.129 -57.379 109.694  1.00 71.04           O  
ATOM    680  CB  GLU C  69      66.835 -59.141 107.492  1.00 71.84           C  
ATOM    681  CG  GLU C  69      66.971 -60.326 106.550  1.00 75.64           C  
ATOM    682  CD  GLU C  69      66.303 -60.089 105.187  1.00 77.74           C  
ATOM    683  OE1 GLU C  69      66.713 -59.162 104.456  1.00 78.99           O  
ATOM    684  OE2 GLU C  69      65.356 -60.837 104.845  1.00 77.69           O1-
ATOM    685  H   GLU C  69      65.348 -60.680 108.815  1.00 30.00           H  
ATOM    686  N   ASP C  70      68.187 -57.894 110.466  1.00 70.96           N  
ATOM    687  CA  ASP C  70      68.345 -56.666 111.246  1.00 70.87           C  
ATOM    688  C   ASP C  70      68.393 -55.454 110.305  1.00 70.76           C  
ATOM    689  O   ASP C  70      69.278 -55.343 109.454  1.00 71.41           O  
ATOM    690  CB  ASP C  70      69.610 -56.731 112.134  1.00 70.98           C  
ATOM    691  CG  ASP C  70      69.429 -57.615 113.396  1.00 72.37           C  
ATOM    692  OD1 ASP C  70      68.406 -58.332 113.522  1.00 72.48           O  
ATOM    693  OD2 ASP C  70      70.319 -57.588 114.278  1.00 71.08           O1-
ATOM    694  H   ASP C  70      68.899 -58.553 110.468  1.00 30.00           H  
ATOM    695  N   ILE C  71      67.404 -54.572 110.447  1.00 70.18           N  
ATOM    696  CA  ILE C  71      67.265 -53.366 109.629  1.00 68.31           C  
ATOM    697  C   ILE C  71      67.067 -52.177 110.553  1.00 67.38           C  
ATOM    698  O   ILE C  71      66.335 -52.269 111.540  1.00 67.55           O  
ATOM    699  CB  ILE C  71      66.012 -53.442 108.759  1.00 68.10           C  
ATOM    700  CG1 ILE C  71      65.975 -54.774 108.021  1.00 68.80           C  
ATOM    701  CG2 ILE C  71      65.978 -52.277 107.792  1.00 67.31           C  
ATOM    702  CD1 ILE C  71      64.642 -55.096 107.430  1.00 70.17           C  
ATOM    703  H   ILE C  71      66.775 -54.712 111.179  1.00 30.00           H  
ATOM    704  N   PRO C  72      67.714 -51.044 110.260  1.00 66.19           N  
ATOM    705  CA  PRO C  72      67.502 -49.916 111.169  1.00 64.97           C  
ATOM    706  C   PRO C  72      66.194 -49.147 110.942  1.00 62.87           C  
ATOM    707  O   PRO C  72      65.684 -49.047 109.819  1.00 61.95           O  
ATOM    708  CB  PRO C  72      68.736 -49.039 110.921  1.00 65.58           C  
ATOM    709  CG  PRO C  72      69.013 -49.263 109.469  1.00 66.71           C  
ATOM    710  CD  PRO C  72      68.804 -50.766 109.308  1.00 66.34           C  
ATOM    711  N   ILE C  73      65.611 -48.693 112.044  1.00 60.47           N  
ATOM    712  CA  ILE C  73      64.408 -47.892 112.001  1.00 57.28           C  
ATOM    713  C   ILE C  73      65.021 -46.502 111.901  1.00 56.58           C  
ATOM    714  O   ILE C  73      65.755 -46.072 112.789  1.00 55.95           O  
ATOM    715  CB  ILE C  73      63.588 -48.029 113.300  1.00 55.70           C  
ATOM    716  CG1 ILE C  73      63.059 -49.456 113.418  1.00 55.49           C  
ATOM    717  CG2 ILE C  73      62.436 -47.039 113.318  1.00 53.87           C  
ATOM    718  CD1 ILE C  73      62.399 -49.761 114.737  1.00 55.74           C  
ATOM    719  H   ILE C  73      65.996 -48.821 112.930  1.00 30.00           H  
ATOM    720  N   THR C  74      64.831 -45.868 110.755  1.00 56.17           N  
ATOM    721  CA  THR C  74      65.363 -44.539 110.489  1.00 55.81           C  
ATOM    722  C   THR C  74      64.834 -43.447 111.430  1.00 55.96           C  
ATOM    723  O   THR C  74      63.754 -43.579 112.006  1.00 56.39           O  
ATOM    724  CB  THR C  74      65.067 -44.149 109.032  1.00 55.79           C  
ATOM    725  CG2 THR C  74      66.149 -44.681 108.101  1.00 55.50           C  
ATOM    726  OG1 THR C  74      63.806 -44.714 108.643  1.00 55.46           O  
ATOM    727  H   THR C  74      64.286 -46.308 110.088  1.00 30.00           H  
ATOM    728  HG1 THR C  74      63.851 -45.669 108.679  1.00 30.00           H  
ATOM    729  N   ALA C  75      65.630 -42.395 111.612  1.00 55.32           N  
ATOM    730  CA  ALA C  75      65.245 -41.269 112.460  1.00 54.40           C  
ATOM    731  C   ALA C  75      64.015 -40.625 111.814  1.00 54.87           C  
ATOM    732  O   ALA C  75      63.916 -40.576 110.585  1.00 55.58           O  
ATOM    733  CB  ALA C  75      66.382 -40.276 112.545  1.00 53.78           C  
ATOM    734  H   ALA C  75      66.482 -42.357 111.148  1.00 30.00           H  
ATOM    735  N   ARG C  76      63.104 -40.098 112.623  1.00 54.06           N  
ATOM    736  CA  ARG C  76      61.872 -39.508 112.093  1.00 52.07           C  
ATOM    737  C   ARG C  76      61.134 -38.674 113.144  1.00 51.52           C  
ATOM    738  O   ARG C  76      61.390 -38.816 114.340  1.00 52.69           O  
ATOM    739  CB  ARG C  76      60.934 -40.644 111.659  1.00 51.81           C  
ATOM    740  CG  ARG C  76      60.597 -41.601 112.814  1.00 50.23           C  
ATOM    741  CD  ARG C  76      59.926 -42.873 112.352  1.00 50.57           C  
ATOM    742  NE  ARG C  76      60.767 -43.639 111.431  1.00 50.98           N  
ATOM    743  CZ  ARG C  76      60.352 -44.704 110.748  1.00 52.02           C  
ATOM    744  NH1 ARG C  76      59.106 -45.144 110.884  1.00 52.01           N1+
ATOM    745  NH2 ARG C  76      61.168 -45.311 109.898  1.00 52.99           N  
ATOM    746  H   ARG C  76      63.332 -40.085 113.574  1.00 30.00           H  
ATOM    747  HE  ARG C  76      61.720 -43.446 111.398  1.00 30.00           H  
ATOM    748 HH11 ARG C  76      58.462 -44.662 111.481  1.00 30.00           H  
ATOM    749 HH12 ARG C  76      58.793 -45.934 110.349  1.00 30.00           H  
ATOM    750 HH21 ARG C  76      62.082 -44.999 109.660  1.00 30.00           H  
ATOM    751 HH22 ARG C  76      60.822 -46.093 109.380  1.00 30.00           H  
ATOM    752  N   ARG C  77      60.257 -37.776 112.696  1.00 48.77           N  
ATOM    753  CA  ARG C  77      59.445 -36.978 113.607  1.00 46.01           C  
ATOM    754  C   ARG C  77      58.050 -37.589 113.543  1.00 43.60           C  
ATOM    755  O   ARG C  77      57.441 -37.654 112.473  1.00 43.51           O  
ATOM    756  CB  ARG C  77      59.395 -35.504 113.207  1.00 47.46           C  
ATOM    757  CG  ARG C  77      58.314 -34.748 113.957  1.00 49.43           C  
ATOM    758  CD  ARG C  77      58.322 -33.280 113.652  1.00 52.52           C  
ATOM    759  NE  ARG C  77      59.440 -32.612 114.300  1.00 55.12           N  
ATOM    760  CZ  ARG C  77      59.559 -31.293 114.427  1.00 56.12           C  
ATOM    761  NH1 ARG C  77      58.626 -30.478 113.943  1.00 55.34           N1+
ATOM    762  NH2 ARG C  77      60.606 -30.788 115.063  1.00 57.13           N  
ATOM    763  H   ARG C  77      60.197 -37.656 111.739  1.00 30.00           H  
ATOM    764  HE  ARG C  77      60.184 -33.158 114.619  1.00 30.00           H  
ATOM    765 HH11 ARG C  77      57.808 -30.841 113.512  1.00 30.00           H  
ATOM    766 HH12 ARG C  77      58.717 -29.491 114.073  1.00 30.00           H  
ATOM    767 HH21 ARG C  77      61.317 -31.398 115.416  1.00 30.00           H  
ATOM    768 HH22 ARG C  77      60.708 -29.798 115.157  1.00 30.00           H  
ATOM    769  N   VAL C  78      57.558 -38.072 114.679  1.00 40.91           N  
ATOM    770  CA  VAL C  78      56.243 -38.698 114.734  1.00 36.24           C  
ATOM    771  C   VAL C  78      55.249 -37.926 115.599  1.00 36.05           C  
ATOM    772  O   VAL C  78      55.633 -37.161 116.483  1.00 36.03           O  
ATOM    773  CB  VAL C  78      56.357 -40.142 115.247  1.00 34.14           C  
ATOM    774  CG1 VAL C  78      57.200 -40.962 114.288  1.00 32.49           C  
ATOM    775  CG2 VAL C  78      56.970 -40.159 116.626  1.00 33.11           C  
ATOM    776  H   VAL C  78      58.084 -37.884 115.485  1.00 30.00           H  
ATOM    777  N   VAL C  79      53.970 -38.107 115.297  1.00 35.12           N  
ATOM    778  CA  VAL C  79      52.871 -37.488 116.017  1.00 33.79           C  
ATOM    779  C   VAL C  79      52.307 -38.506 117.018  1.00 34.51           C  
ATOM    780  O   VAL C  79      52.044 -39.658 116.666  1.00 33.46           O  
ATOM    781  CB  VAL C  79      51.745 -37.114 115.050  1.00 33.52           C  
ATOM    782  CG1 VAL C  79      50.531 -36.640 115.808  1.00 33.35           C  
ATOM    783  CG2 VAL C  79      52.212 -36.044 114.091  1.00 33.67           C  
ATOM    784  H   VAL C  79      53.769 -38.604 114.537  1.00 30.00           H  
ATOM    785  N   THR C  80      52.183 -38.104 118.273  1.00 34.25           N  
ATOM    786  CA  THR C  80      51.623 -38.976 119.292  1.00 33.56           C  
ATOM    787  C   THR C  80      50.405 -38.279 119.901  1.00 33.07           C  
ATOM    788  O   THR C  80      50.279 -37.059 119.818  1.00 32.55           O  
ATOM    789  CB  THR C  80      52.648 -39.277 120.420  1.00 34.42           C  
ATOM    790  CG2 THR C  80      53.887 -39.934 119.856  1.00 34.16           C  
ATOM    791  OG1 THR C  80      53.008 -38.061 121.097  1.00 35.17           O  
ATOM    792  H   THR C  80      52.489 -37.227 118.523  1.00 30.00           H  
ATOM    793  HG1 THR C  80      53.184 -37.398 120.398  1.00 30.00           H  
ATOM    794  N   PHE C  81      49.516 -39.049 120.515  1.00 32.14           N  
ATOM    795  CA  PHE C  81      48.338 -38.485 121.158  1.00 31.37           C  
ATOM    796  C   PHE C  81      48.406 -38.852 122.632  1.00 31.23           C  
ATOM    797  O   PHE C  81      48.663 -40.000 122.988  1.00 32.43           O  
ATOM    798  CB  PHE C  81      47.056 -39.048 120.538  1.00 29.69           C  
ATOM    799  CG  PHE C  81      45.777 -38.601 121.227  1.00 30.23           C  
ATOM    800  CD1 PHE C  81      45.375 -37.264 121.199  1.00 28.98           C  
ATOM    801  CD2 PHE C  81      44.962 -39.527 121.892  1.00 29.19           C  
ATOM    802  CE1 PHE C  81      44.184 -36.860 121.821  1.00 27.38           C  
ATOM    803  CE2 PHE C  81      43.769 -39.130 122.516  1.00 26.55           C  
ATOM    804  CZ  PHE C  81      43.381 -37.799 122.482  1.00 26.17           C  
ATOM    805  H   PHE C  81      49.657 -40.017 120.532  1.00 30.00           H  
ATOM    806  N   ARG C  82      48.204 -37.867 123.489  1.00 30.50           N  
ATOM    807  CA  ARG C  82      48.223 -38.087 124.919  1.00 30.68           C  
ATOM    808  C   ARG C  82      46.827 -37.705 125.381  1.00 29.27           C  
ATOM    809  O   ARG C  82      46.499 -36.524 125.439  1.00 27.41           O  
ATOM    810  CB  ARG C  82      49.262 -37.182 125.574  1.00 32.68           C  
ATOM    811  CG  ARG C  82      50.682 -37.363 125.044  1.00 37.22           C  
ATOM    812  CD  ARG C  82      51.284 -38.700 125.462  1.00 39.88           C  
ATOM    813  NE  ARG C  82      51.340 -38.843 126.919  1.00 43.22           N  
ATOM    814  CZ  ARG C  82      52.216 -38.221 127.708  1.00 43.54           C  
ATOM    815  NH1 ARG C  82      53.129 -37.408 127.189  1.00 45.29           N1+
ATOM    816  NH2 ARG C  82      52.184 -38.412 129.018  1.00 41.59           N  
ATOM    817  H   ARG C  82      48.095 -36.980 123.109  1.00 30.00           H  
ATOM    818  HE  ARG C  82      50.683 -39.423 127.358  1.00 30.00           H  
ATOM    819 HH11 ARG C  82      53.158 -37.240 126.206  1.00 30.00           H  
ATOM    820 HH12 ARG C  82      53.793 -36.951 127.785  1.00 30.00           H  
ATOM    821 HH21 ARG C  82      51.584 -39.087 129.441  1.00 30.00           H  
ATOM    822 HH22 ARG C  82      52.837 -37.930 129.603  1.00 30.00           H  
ATOM    823  N   PRO C  83      45.954 -38.703 125.601  1.00 28.66           N  
ATOM    824  CA  PRO C  83      44.581 -38.447 126.049  1.00 27.96           C  
ATOM    825  C   PRO C  83      44.572 -37.810 127.428  1.00 28.83           C  
ATOM    826  O   PRO C  83      45.364 -38.198 128.284  1.00 28.61           O  
ATOM    827  CB  PRO C  83      43.961 -39.838 126.057  1.00 27.01           C  
ATOM    828  CG  PRO C  83      45.138 -40.740 126.305  1.00 27.76           C  
ATOM    829  CD  PRO C  83      46.202 -40.146 125.441  1.00 27.67           C  
ATOM    830  N   GLY C  84      43.708 -36.811 127.619  1.00 28.85           N  
ATOM    831  CA  GLY C  84      43.616 -36.114 128.889  1.00 28.30           C  
ATOM    832  C   GLY C  84      42.828 -36.865 129.947  1.00 28.84           C  
ATOM    833  O   GLY C  84      42.133 -37.825 129.643  1.00 29.83           O  
ATOM    834  H   GLY C  84      43.067 -36.557 126.912  1.00 30.00           H  
ATOM    835  N   GLN C  85      42.869 -36.379 131.183  1.00 29.40           N  
ATOM    836  CA  GLN C  85      42.160 -37.033 132.271  1.00 30.72           C  
ATOM    837  C   GLN C  85      40.657 -37.055 132.059  1.00 30.40           C  
ATOM    838  O   GLN C  85      39.999 -38.028 132.391  1.00 31.30           O  
ATOM    839  CB  GLN C  85      42.508 -36.385 133.611  1.00 32.57           C  
ATOM    840  CG  GLN C  85      43.994 -36.452 133.968  1.00 38.60           C  
ATOM    841  CD  GLN C  85      44.544 -37.881 134.033  1.00 42.53           C  
ATOM    842  NE2 GLN C  85      45.640 -38.138 133.312  1.00 43.05           N  
ATOM    843  OE1 GLN C  85      43.992 -38.738 134.728  1.00 44.11           O  
ATOM    844  H   GLN C  85      43.409 -35.607 131.361  1.00 30.00           H  
ATOM    845 HE21 GLN C  85      45.995 -39.059 133.359  1.00 30.00           H  
ATOM    846 HE22 GLN C  85      46.071 -37.451 132.764  1.00 30.00           H  
ATOM    847  N   LYS C  86      40.110 -35.992 131.488  1.00 31.04           N  
ATOM    848  CA  LYS C  86      38.677 -35.961 131.244  1.00 31.95           C  
ATOM    849  C   LYS C  86      38.253 -37.073 130.281  1.00 31.56           C  
ATOM    850  O   LYS C  86      37.381 -37.878 130.614  1.00 32.54           O  
ATOM    851  CB  LYS C  86      38.239 -34.599 130.735  1.00 32.93           C  
ATOM    852  CG  LYS C  86      36.742 -34.467 130.709  1.00 36.21           C  
ATOM    853  CD  LYS C  86      36.332 -33.057 130.339  1.00 41.56           C  
ATOM    854  CE  LYS C  86      34.823 -32.971 130.148  1.00 42.55           C  
ATOM    855  NZ  LYS C  86      34.072 -33.273 131.398  1.00 44.41           N1+
ATOM    856  H   LYS C  86      40.627 -35.219 131.324  1.00 30.00           H  
ATOM    857  HZ1 LYS C  86      34.318 -34.226 131.727  1.00 30.00           H  
ATOM    858  HZ2 LYS C  86      34.345 -32.570 132.114  1.00 30.00           H  
ATOM    859  HZ3 LYS C  86      33.055 -33.207 131.207  1.00 30.00           H  
ATOM    860  N   LEU C  87      38.929 -37.165 129.135  1.00 29.93           N  
ATOM    861  CA  LEU C  87      38.630 -38.200 128.156  1.00 28.11           C  
ATOM    862  C   LEU C  87      38.855 -39.577 128.780  1.00 29.17           C  
ATOM    863  O   LEU C  87      37.977 -40.446 128.750  1.00 30.01           O  
ATOM    864  CB  LEU C  87      39.503 -38.044 126.905  1.00 27.44           C  
ATOM    865  CG  LEU C  87      39.258 -39.021 125.734  1.00 27.04           C  
ATOM    866  CD1 LEU C  87      37.814 -38.932 125.246  1.00 24.16           C  
ATOM    867  CD2 LEU C  87      40.231 -38.762 124.586  1.00 24.74           C  
ATOM    868  H   LEU C  87      39.638 -36.532 128.918  1.00 30.00           H  
ATOM    869  N   LYS C  88      40.020 -39.775 129.381  1.00 29.10           N  
ATOM    870  CA  LYS C  88      40.335 -41.048 130.019  1.00 28.82           C  
ATOM    871  C   LYS C  88      39.250 -41.554 130.967  1.00 28.95           C  
ATOM    872  O   LYS C  88      38.913 -42.727 130.934  1.00 29.01           O  
ATOM    873  CB  LYS C  88      41.654 -40.956 130.786  1.00 30.28           C  
ATOM    874  CG  LYS C  88      42.902 -41.058 129.942  1.00 29.88           C  
ATOM    875  CD  LYS C  88      44.113 -40.900 130.816  1.00 32.14           C  
ATOM    876  CE  LYS C  88      45.395 -41.174 130.052  1.00 35.65           C  
ATOM    877  NZ  LYS C  88      46.603 -40.951 130.905  1.00 37.26           N1+
ATOM    878  H   LYS C  88      40.716 -39.084 129.405  1.00 30.00           H  
ATOM    879  HZ1 LYS C  88      46.632 -39.969 131.233  1.00 30.00           H  
ATOM    880  HZ2 LYS C  88      46.569 -41.609 131.711  1.00 30.00           H  
ATOM    881  HZ3 LYS C  88      47.433 -41.180 130.337  1.00 30.00           H  
ATOM    882  N   SER C  89      38.689 -40.692 131.813  1.00 29.96           N  
ATOM    883  CA  SER C  89      37.661 -41.161 132.741  1.00 32.80           C  
ATOM    884  C   SER C  89      36.430 -41.632 131.999  1.00 33.93           C  
ATOM    885  O   SER C  89      35.888 -42.695 132.299  1.00 35.05           O  
ATOM    886  CB  SER C  89      37.290 -40.095 133.767  1.00 33.69           C  
ATOM    887  OG  SER C  89      38.412 -39.668 134.525  1.00 39.57           O  
ATOM    888  H   SER C  89      39.022 -39.778 131.882  1.00 30.00           H  
ATOM    889  HG  SER C  89      38.969 -39.188 133.885  1.00 30.00           H  
ATOM    890  N   ARG C  90      36.005 -40.852 131.012  1.00 34.16           N  
ATOM    891  CA  ARG C  90      34.835 -41.200 130.213  1.00 34.57           C  
ATOM    892  C   ARG C  90      34.983 -42.573 129.542  1.00 34.11           C  
ATOM    893  O   ARG C  90      34.026 -43.343 129.455  1.00 35.46           O  
ATOM    894  CB  ARG C  90      34.614 -40.127 129.147  1.00 33.09           C  
ATOM    895  CG  ARG C  90      34.368 -38.744 129.712  1.00 34.59           C  
ATOM    896  CD  ARG C  90      34.123 -37.716 128.626  1.00 35.95           C  
ATOM    897  NE  ARG C  90      33.045 -38.141 127.731  1.00 37.23           N  
ATOM    898  CZ  ARG C  90      32.476 -37.372 126.808  1.00 36.04           C  
ATOM    899  NH1 ARG C  90      32.872 -36.121 126.651  1.00 34.71           N1+
ATOM    900  NH2 ARG C  90      31.538 -37.868 126.016  1.00 35.53           N  
ATOM    901  H   ARG C  90      36.438 -39.988 130.854  1.00 30.00           H  
ATOM    902  HE  ARG C  90      32.737 -39.063 127.800  1.00 30.00           H  
ATOM    903 HH11 ARG C  90      33.584 -35.745 127.238  1.00 30.00           H  
ATOM    904 HH12 ARG C  90      32.434 -35.539 125.982  1.00 30.00           H  
ATOM    905 HH21 ARG C  90      31.234 -38.824 126.086  1.00 30.00           H  
ATOM    906 HH22 ARG C  90      31.122 -37.290 125.319  1.00 30.00           H  
ATOM    907  N   VAL C  91      36.209 -42.894 129.157  1.00 33.96           N  
ATOM    908  CA  VAL C  91      36.518 -44.132 128.478  1.00 32.89           C  
ATOM    909  C   VAL C  91      36.902 -45.326 129.331  1.00 35.58           C  
ATOM    910  O   VAL C  91      36.615 -46.457 128.936  1.00 36.02           O  
ATOM    911  CB  VAL C  91      37.659 -43.883 127.452  1.00 31.56           C  
ATOM    912  CG1 VAL C  91      38.215 -45.178 126.892  1.00 31.96           C  
ATOM    913  CG2 VAL C  91      37.151 -42.992 126.343  1.00 32.26           C  
ATOM    914  H   VAL C  91      36.867 -42.194 129.224  1.00 30.00           H  
ATOM    915  N   GLU C  92      37.493 -45.103 130.506  1.00 38.05           N  
ATOM    916  CA  GLU C  92      37.962 -46.212 131.358  1.00 40.08           C  
ATOM    917  C   GLU C  92      37.086 -47.433 131.503  1.00 41.45           C  
ATOM    918  O   GLU C  92      37.603 -48.555 131.447  1.00 39.92           O  
ATOM    919  CB  GLU C  92      38.457 -45.732 132.728  1.00 41.05           C  
ATOM    920  CG  GLU C  92      37.390 -45.253 133.672  1.00 44.11           C  
ATOM    921  CD  GLU C  92      37.963 -44.637 134.944  1.00 46.06           C  
ATOM    922  OE1 GLU C  92      39.202 -44.620 135.132  1.00 46.13           O  
ATOM    923  OE2 GLU C  92      37.146 -44.154 135.749  1.00 48.93           O1-
ATOM    924  H   GLU C  92      37.765 -44.196 130.732  1.00 30.00           H  
ATOM    925  N   ASN C  93      35.776 -47.213 131.598  1.00 44.72           N  
ATOM    926  CA  ASN C  93      34.798 -48.303 131.729  1.00 49.06           C  
ATOM    927  C   ASN C  93      34.048 -48.691 130.443  1.00 49.56           C  
ATOM    928  O   ASN C  93      32.978 -49.302 130.481  1.00 49.85           O  
ATOM    929  CB  ASN C  93      33.790 -47.973 132.834  1.00 52.73           C  
ATOM    930  CG  ASN C  93      34.446 -47.898 134.200  1.00 57.01           C  
ATOM    931  ND2 ASN C  93      34.999 -49.024 134.653  1.00 57.79           N  
ATOM    932  OD1 ASN C  93      34.465 -46.847 134.838  1.00 59.10           O  
ATOM    933  H   ASN C  93      35.475 -46.266 131.569  1.00 30.00           H  
ATOM    934 HD21 ASN C  93      35.417 -49.004 135.536  1.00 30.00           H  
ATOM    935 HD22 ASN C  93      34.973 -49.876 134.113  1.00 30.00           H  
ATOM    936  N   ALA C  94      34.624 -48.355 129.301  1.00 49.56           N  
ATOM    937  CA  ALA C  94      34.016 -48.697 128.033  1.00 49.10           C  
ATOM    938  C   ALA C  94      34.056 -50.195 127.828  1.00 49.18           C  
ATOM    939  O   ALA C  94      34.742 -50.922 128.541  1.00 50.53           O  
ATOM    940  CB  ALA C  94      34.740 -47.998 126.890  1.00 48.25           C  
ATOM    941  H   ALA C  94      35.424 -47.831 129.261  1.00 30.00           H  
ATOM    942  N   SER C  95      33.323 -50.656 126.831  1.00 50.39           N  
ATOM    943  CA  SER C  95      33.260 -52.053 126.510  1.00 50.74           C  
ATOM    944  C   SER C  95      33.217 -52.068 125.000  1.00 51.04           C  
ATOM    945  O   SER C  95      32.266 -51.588 124.404  1.00 50.74           O  
ATOM    946  CB  SER C  95      31.975 -52.649 127.085  1.00 51.76           C  
ATOM    947  OG  SER C  95      31.849 -54.011 126.738  1.00 53.67           O  
ATOM    948  H   SER C  95      32.788 -50.020 126.305  1.00 30.00           H  
ATOM    949  HG  SER C  95      31.877 -54.144 125.781  1.00 30.00           H  
ATOM    950  N   PRO C  96      34.288 -52.570 124.358  1.00 51.17           N  
ATOM    951  CA  PRO C  96      34.394 -52.658 122.892  1.00 51.80           C  
ATOM    952  C   PRO C  96      33.096 -53.194 122.304  1.00 52.36           C  
ATOM    953  O   PRO C  96      32.620 -54.250 122.713  1.00 54.04           O  
ATOM    954  CB  PRO C  96      35.543 -53.633 122.709  1.00 51.84           C  
ATOM    955  CG  PRO C  96      36.436 -53.262 123.831  1.00 51.10           C  
ATOM    956  CD  PRO C  96      35.478 -53.155 124.996  1.00 50.14           C  
ATOM    957  N   LYS C  97      32.511 -52.435 121.381  1.00 53.18           N  
ATOM    958  CA  LYS C  97      31.248 -52.792 120.739  1.00 53.96           C  
ATOM    959  C   LYS C  97      31.342 -53.977 119.763  1.00 55.18           C  
ATOM    960  O   LYS C  97      32.309 -54.117 119.009  1.00 56.15           O  
ATOM    961  CB  LYS C  97      30.659 -51.566 120.037  1.00 53.28           C  
ATOM    962  H   LYS C  97      32.971 -51.611 121.127  1.00 30.00           H  
ATOM    963  N   MET D   1      48.487 -24.808 119.354  1.00 35.37           N  
ATOM    964  CA  MET D   1      47.086 -24.505 118.952  1.00 36.16           C  
ATOM    965  C   MET D   1      46.118 -25.169 119.909  1.00 36.02           C  
ATOM    966  O   MET D   1      46.151 -26.384 120.085  1.00 35.59           O  
ATOM    967  CB  MET D   1      46.820 -24.979 117.524  1.00 35.07           C  
ATOM    968  CG  MET D   1      45.385 -24.827 117.115  1.00 36.43           C  
ATOM    969  SD  MET D   1      45.116 -25.291 115.411  1.00 38.62           S  
ATOM    970  CE  MET D   1      44.753 -27.029 115.590  1.00 37.99           C  
ATOM    971  H1  MET D   1      48.611 -24.418 120.298  1.00 30.00           H  
ATOM    972  H2  MET D   1      48.772 -25.811 119.332  1.00 30.00           H  
ATOM    973  H3  MET D   1      49.132 -24.295 118.750  1.00 30.00           H  
ATOM    974  N   THR D   2      45.345 -24.349 120.614  1.00 36.05           N  
ATOM    975  CA  THR D   2      44.357 -24.851 121.562  1.00 36.74           C  
ATOM    976  C   THR D   2      43.035 -25.022 120.815  1.00 37.47           C  
ATOM    977  O   THR D   2      42.931 -24.665 119.642  1.00 37.04           O  
ATOM    978  CB  THR D   2      44.145 -23.865 122.738  1.00 37.76           C  
ATOM    979  CG2 THR D   2      45.431 -23.697 123.549  1.00 37.34           C  
ATOM    980  OG1 THR D   2      43.739 -22.585 122.225  1.00 40.03           O  
ATOM    981  H   THR D   2      45.452 -23.403 120.503  1.00 30.00           H  
ATOM    982  HG1 THR D   2      42.907 -22.279 122.498  1.00 30.00           H  
ATOM    983  N   LYS D   3      42.011 -25.511 121.508  1.00 37.28           N  
ATOM    984  CA  LYS D   3      40.701 -25.708 120.905  1.00 36.96           C  
ATOM    985  C   LYS D   3      40.220 -24.375 120.357  1.00 37.53           C  
ATOM    986  O   LYS D   3      39.994 -24.249 119.163  1.00 38.52           O  
ATOM    987  CB  LYS D   3      39.722 -26.251 121.949  1.00 37.33           C  
ATOM    988  CG  LYS D   3      38.476 -26.925 121.397  1.00 35.05           C  
ATOM    989  CD  LYS D   3      37.727 -27.570 122.546  1.00 34.97           C  
ATOM    990  CE  LYS D   3      36.508 -28.322 122.077  1.00 36.42           C  
ATOM    991  NZ  LYS D   3      35.734 -28.834 123.228  1.00 35.98           N1+
ATOM    992  H   LYS D   3      42.201 -25.860 122.351  1.00 30.00           H  
ATOM    993  HZ1 LYS D   3      36.407 -29.349 123.828  1.00 30.00           H  
ATOM    994  HZ2 LYS D   3      35.356 -28.028 123.763  1.00 30.00           H  
ATOM    995  HZ3 LYS D   3      34.973 -29.439 122.890  1.00 30.00           H  
ATOM    996  N   SER D   4      40.161 -23.361 121.220  1.00 37.47           N  
ATOM    997  CA  SER D   4      39.730 -22.021 120.815  1.00 37.08           C  
ATOM    998  C   SER D   4      40.551 -21.472 119.650  1.00 37.34           C  
ATOM    999  O   SER D   4      39.996 -20.921 118.706  1.00 38.35           O  
ATOM   1000  CB  SER D   4      39.772 -21.052 121.996  1.00 37.16           C  
ATOM   1001  OG  SER D   4      40.952 -21.233 122.760  1.00 40.64           O  
ATOM   1002  H   SER D   4      40.351 -23.539 122.148  1.00 30.00           H  
ATOM   1003  HG  SER D   4      41.687 -21.513 122.244  1.00 30.00           H  
ATOM   1004  N   GLU D   5      41.868 -21.629 119.694  1.00 36.63           N  
ATOM   1005  CA  GLU D   5      42.693 -21.148 118.593  1.00 36.27           C  
ATOM   1006  C   GLU D   5      42.310 -21.862 117.303  1.00 35.53           C  
ATOM   1007  O   GLU D   5      42.134 -21.231 116.274  1.00 37.63           O  
ATOM   1008  CB  GLU D   5      44.180 -21.290 118.919  1.00 36.31           C  
ATOM   1009  CG  GLU D   5      44.601 -20.331 120.018  1.00 38.43           C  
ATOM   1010  CD  GLU D   5      46.033 -20.502 120.465  1.00 40.38           C  
ATOM   1011  OE1 GLU D   5      46.580 -21.614 120.348  1.00 40.85           O  
ATOM   1012  OE2 GLU D   5      46.601 -19.514 120.964  1.00 41.65           O1-
ATOM   1013  H   GLU D   5      42.345 -22.006 120.433  1.00 30.00           H  
ATOM   1014  N   LEU D   6      42.085 -23.162 117.383  1.00 35.23           N  
ATOM   1015  CA  LEU D   6      41.670 -23.946 116.226  1.00 35.08           C  
ATOM   1016  C   LEU D   6      40.366 -23.370 115.644  1.00 36.09           C  
ATOM   1017  O   LEU D   6      40.213 -23.246 114.428  1.00 35.55           O  
ATOM   1018  CB  LEU D   6      41.499 -25.416 116.645  1.00 32.58           C  
ATOM   1019  CG  LEU D   6      40.738 -26.403 115.764  1.00 30.62           C  
ATOM   1020  CD1 LEU D   6      41.205 -26.257 114.360  1.00 31.30           C  
ATOM   1021  CD2 LEU D   6      40.945 -27.838 116.248  1.00 28.63           C  
ATOM   1022  H   LEU D   6      42.282 -23.635 118.194  1.00 30.00           H  
ATOM   1023  N   ILE D   7      39.454 -22.970 116.522  1.00 36.91           N  
ATOM   1024  CA  ILE D   7      38.178 -22.404 116.106  1.00 37.62           C  
ATOM   1025  C   ILE D   7      38.376 -21.063 115.398  1.00 40.01           C  
ATOM   1026  O   ILE D   7      37.802 -20.820 114.334  1.00 39.85           O  
ATOM   1027  CB  ILE D   7      37.230 -22.244 117.311  1.00 35.99           C  
ATOM   1028  CG1 ILE D   7      36.847 -23.621 117.862  1.00 34.79           C  
ATOM   1029  CG2 ILE D   7      35.992 -21.471 116.910  1.00 36.76           C  
ATOM   1030  CD1 ILE D   7      36.018 -23.572 119.132  1.00 33.34           C  
ATOM   1031  H   ILE D   7      39.641 -23.218 117.439  1.00 30.00           H  
ATOM   1032  N   GLU D   8      39.201 -20.204 115.986  1.00 42.45           N  
ATOM   1033  CA  GLU D   8      39.492 -18.907 115.396  1.00 45.42           C  
ATOM   1034  C   GLU D   8      40.072 -19.089 113.999  1.00 44.94           C  
ATOM   1035  O   GLU D   8      39.577 -18.488 113.054  1.00 46.14           O  
ATOM   1036  CB  GLU D   8      40.483 -18.113 116.257  1.00 49.63           C  
ATOM   1037  CG  GLU D   8      39.974 -17.705 117.653  1.00 55.72           C  
ATOM   1038  CD  GLU D   8      41.104 -17.276 118.621  1.00 59.46           C  
ATOM   1039  OE1 GLU D   8      42.296 -17.254 118.217  1.00 59.56           O  
ATOM   1040  OE2 GLU D   8      40.797 -16.975 119.800  1.00 61.42           O1-
ATOM   1041  H   GLU D   8      39.545 -20.447 116.866  1.00 30.00           H  
ATOM   1042  N   ARG D   9      41.094 -19.935 113.868  1.00 43.61           N  
ATOM   1043  CA  ARG D   9      41.732 -20.182 112.577  1.00 43.80           C  
ATOM   1044  C   ARG D   9      40.750 -20.669 111.511  1.00 45.01           C  
ATOM   1045  O   ARG D   9      40.836 -20.254 110.351  1.00 43.76           O  
ATOM   1046  CB  ARG D   9      42.899 -21.167 112.716  1.00 42.70           C  
ATOM   1047  CG  ARG D   9      43.953 -20.714 113.711  1.00 43.86           C  
ATOM   1048  CD  ARG D   9      45.156 -21.650 113.817  1.00 43.69           C  
ATOM   1049  NE  ARG D   9      45.954 -21.333 115.006  1.00 43.95           N  
ATOM   1050  CZ  ARG D   9      47.124 -21.899 115.323  1.00 45.13           C  
ATOM   1051  NH1 ARG D   9      47.666 -22.827 114.533  1.00 43.07           N1+
ATOM   1052  NH2 ARG D   9      47.736 -21.558 116.460  1.00 44.35           N  
ATOM   1053  H   ARG D   9      41.439 -20.384 114.669  1.00 30.00           H  
ATOM   1054  HE  ARG D   9      45.601 -20.650 115.618  1.00 30.00           H  
ATOM   1055 HH11 ARG D   9      47.194 -23.106 113.704  1.00 30.00           H  
ATOM   1056 HH12 ARG D   9      48.524 -23.257 114.798  1.00 30.00           H  
ATOM   1057 HH21 ARG D   9      47.301 -20.893 117.071  1.00 30.00           H  
ATOM   1058 HH22 ARG D   9      48.595 -21.978 116.738  1.00 30.00           H  
ATOM   1059  N   LEU D  10      39.828 -21.551 111.893  1.00 46.96           N  
ATOM   1060  CA  LEU D  10      38.833 -22.055 110.954  1.00 50.15           C  
ATOM   1061  C   LEU D  10      37.897 -20.930 110.517  1.00 52.92           C  
ATOM   1062  O   LEU D  10      37.728 -20.689 109.316  1.00 53.40           O  
ATOM   1063  CB  LEU D  10      38.017 -23.196 111.565  1.00 50.77           C  
ATOM   1064  CG  LEU D  10      38.685 -24.567 111.680  1.00 53.65           C  
ATOM   1065  CD1 LEU D  10      37.678 -25.591 112.200  1.00 53.44           C  
ATOM   1066  CD2 LEU D  10      39.216 -24.999 110.322  1.00 55.08           C  
ATOM   1067  H   LEU D  10      39.883 -21.957 112.784  1.00 30.00           H  
ATOM   1068  N   ALA D  11      37.321 -20.227 111.493  1.00 54.68           N  
ATOM   1069  CA  ALA D  11      36.413 -19.109 111.231  1.00 55.69           C  
ATOM   1070  C   ALA D  11      37.047 -18.123 110.246  1.00 56.45           C  
ATOM   1071  O   ALA D  11      36.449 -17.772 109.229  1.00 57.20           O  
ATOM   1072  CB  ALA D  11      36.067 -18.401 112.537  1.00 55.47           C  
ATOM   1073  H   ALA D  11      37.494 -20.457 112.436  1.00 30.00           H  
ATOM   1074  N   THR D  12      38.273 -17.711 110.552  1.00 56.76           N  
ATOM   1075  CA  THR D  12      39.043 -16.789 109.730  1.00 57.79           C  
ATOM   1076  C   THR D  12      39.065 -17.188 108.246  1.00 59.98           C  
ATOM   1077  O   THR D  12      38.728 -16.383 107.376  1.00 62.74           O  
ATOM   1078  CB  THR D  12      40.493 -16.671 110.269  1.00 56.81           C  
ATOM   1079  CG2 THR D  12      41.384 -15.904 109.313  1.00 56.93           C  
ATOM   1080  OG1 THR D  12      40.474 -16.016 111.544  1.00 56.39           O  
ATOM   1081  H   THR D  12      38.680 -18.011 111.382  1.00 30.00           H  
ATOM   1082  HG1 THR D  12      40.065 -16.654 112.149  1.00 30.00           H  
ATOM   1083  N   GLN D  13      39.448 -18.425 107.954  1.00 60.59           N  
ATOM   1084  CA  GLN D  13      39.514 -18.881 106.568  1.00 60.83           C  
ATOM   1085  C   GLN D  13      38.152 -19.126 105.937  1.00 60.65           C  
ATOM   1086  O   GLN D  13      38.015 -19.095 104.721  1.00 60.71           O  
ATOM   1087  CB  GLN D  13      40.339 -20.153 106.478  1.00 61.45           C  
ATOM   1088  CG  GLN D  13      41.745 -20.004 106.992  1.00 62.15           C  
ATOM   1089  CD  GLN D  13      42.368 -21.345 107.268  1.00 64.47           C  
ATOM   1090  NE2 GLN D  13      42.613 -21.624 108.537  1.00 64.50           N  
ATOM   1091  OE1 GLN D  13      42.571 -22.150 106.361  1.00 65.10           O  
ATOM   1092  H   GLN D  13      39.743 -19.013 108.676  1.00 30.00           H  
ATOM   1093 HE21 GLN D  13      42.994 -22.493 108.723  1.00 30.00           H  
ATOM   1094 HE22 GLN D  13      42.353 -20.956 109.215  1.00 30.00           H  
ATOM   1095  N   GLN D  14      37.158 -19.429 106.756  1.00 61.14           N  
ATOM   1096  CA  GLN D  14      35.832 -19.687 106.242  1.00 61.84           C  
ATOM   1097  C   GLN D  14      34.885 -18.534 106.494  1.00 62.72           C  
ATOM   1098  O   GLN D  14      33.842 -18.705 107.131  1.00 62.72           O  
ATOM   1099  CB  GLN D  14      35.267 -20.980 106.828  1.00 61.92           C  
ATOM   1100  CG  GLN D  14      35.968 -22.222 106.327  1.00 62.80           C  
ATOM   1101  CD  GLN D  14      36.040 -22.268 104.811  1.00 64.24           C  
ATOM   1102  NE2 GLN D  14      37.253 -22.302 104.276  1.00 64.76           N  
ATOM   1103  OE1 GLN D  14      35.012 -22.267 104.126  1.00 65.67           O  
ATOM   1104  H   GLN D  14      37.345 -19.621 107.696  1.00 30.00           H  
ATOM   1105 HE21 GLN D  14      37.309 -22.330 103.293  1.00 30.00           H  
ATOM   1106 HE22 GLN D  14      38.026 -22.305 104.875  1.00 30.00           H  
ATOM   1107  N   SER D  15      35.200 -17.394 105.880  1.00 63.09           N  
ATOM   1108  CA  SER D  15      34.404 -16.171 106.002  1.00 63.00           C  
ATOM   1109  C   SER D  15      32.895 -16.374 105.745  1.00 61.68           C  
ATOM   1110  O   SER D  15      32.060 -15.718 106.363  1.00 61.20           O  
ATOM   1111  CB  SER D  15      34.953 -15.114 105.048  1.00 63.50           C  
ATOM   1112  OG  SER D  15      34.980 -15.618 103.718  1.00 65.98           O  
ATOM   1113  H   SER D  15      36.021 -17.390 105.343  1.00 30.00           H  
ATOM   1114  HG  SER D  15      35.546 -16.383 103.700  1.00 30.00           H  
ATOM   1115  N   HIS D  16      32.563 -17.284 104.834  1.00 60.28           N  
ATOM   1116  CA  HIS D  16      31.175 -17.564 104.493  1.00 59.86           C  
ATOM   1117  C   HIS D  16      30.381 -18.378 105.530  1.00 59.95           C  
ATOM   1118  O   HIS D  16      29.160 -18.551 105.374  1.00 60.13           O  
ATOM   1119  CB  HIS D  16      31.098 -18.254 103.135  1.00 61.56           C  
ATOM   1120  CG  HIS D  16      31.543 -19.688 103.149  1.00 62.98           C  
ATOM   1121  CD2 HIS D  16      32.779 -20.237 103.082  1.00 63.29           C  
ATOM   1122  ND1 HIS D  16      30.659 -20.735 103.212  1.00 63.49           N  
ATOM   1123  CE1 HIS D  16      31.323 -21.882 103.187  1.00 63.24           C  
ATOM   1124  NE2 HIS D  16      32.607 -21.604 103.112  1.00 63.57           N  
ATOM   1125  H   HIS D  16      33.286 -17.741 104.380  1.00 30.00           H  
ATOM   1126  HD1 HIS D  16      29.725 -20.652 103.273  1.00 30.00           H  
ATOM   1127  HE2 HIS D  16      33.370 -22.231 103.152  1.00 30.00           H  
ATOM   1128  N   ILE D  17      31.089 -18.992 106.491  1.00 58.54           N  
ATOM   1129  CA  ILE D  17      30.449 -19.761 107.571  1.00 55.53           C  
ATOM   1130  C   ILE D  17      30.554 -18.911 108.840  1.00 53.79           C  
ATOM   1131  O   ILE D  17      31.654 -18.498 109.223  1.00 52.69           O  
ATOM   1132  CB  ILE D  17      31.116 -21.134 107.839  1.00 55.31           C  
ATOM   1133  CG1 ILE D  17      31.166 -21.966 106.559  1.00 54.66           C  
ATOM   1134  CG2 ILE D  17      30.306 -21.907 108.892  1.00 54.00           C  
ATOM   1135  CD1 ILE D  17      31.557 -23.408 106.772  1.00 51.64           C  
ATOM   1136  H   ILE D  17      32.045 -18.852 106.627  1.00 30.00           H  
ATOM   1137  N   PRO D  18      29.418 -18.638 109.504  1.00 52.73           N  
ATOM   1138  CA  PRO D  18      29.377 -17.832 110.731  1.00 52.26           C  
ATOM   1139  C   PRO D  18      30.299 -18.339 111.848  1.00 52.46           C  
ATOM   1140  O   PRO D  18      30.276 -19.514 112.185  1.00 52.92           O  
ATOM   1141  CB  PRO D  18      27.898 -17.942 111.141  1.00 50.61           C  
ATOM   1142  CG  PRO D  18      27.206 -18.056 109.835  1.00 51.92           C  
ATOM   1143  CD  PRO D  18      28.060 -19.093 109.144  1.00 51.64           C  
ATOM   1144  N   ALA D  19      31.067 -17.429 112.441  1.00 52.38           N  
ATOM   1145  CA  ALA D  19      31.989 -17.783 113.521  1.00 52.97           C  
ATOM   1146  C   ALA D  19      31.332 -18.610 114.644  1.00 53.70           C  
ATOM   1147  O   ALA D  19      31.887 -19.611 115.090  1.00 53.70           O  
ATOM   1148  CB  ALA D  19      32.625 -16.530 114.116  1.00 51.56           C  
ATOM   1149  H   ALA D  19      31.062 -16.532 112.089  1.00 30.00           H  
ATOM   1150  N   LYS D  20      30.120 -18.225 115.043  1.00 53.83           N  
ATOM   1151  CA  LYS D  20      29.411 -18.957 116.091  1.00 54.40           C  
ATOM   1152  C   LYS D  20      29.163 -20.396 115.641  1.00 53.10           C  
ATOM   1153  O   LYS D  20      29.296 -21.337 116.424  1.00 53.24           O  
ATOM   1154  CB  LYS D  20      28.085 -18.276 116.433  1.00 56.38           C  
ATOM   1155  CG  LYS D  20      27.404 -18.819 117.683  1.00 58.60           C  
ATOM   1156  CD  LYS D  20      28.147 -18.394 118.948  1.00 60.95           C  
ATOM   1157  CE  LYS D  20      27.437 -18.878 120.225  1.00 61.93           C  
ATOM   1158  NZ  LYS D  20      27.573 -20.338 120.475  1.00 59.95           N1+
ATOM   1159  H   LYS D  20      29.688 -17.472 114.623  1.00 30.00           H  
ATOM   1160  HZ1 LYS D  20      27.182 -20.860 119.669  1.00 30.00           H  
ATOM   1161  HZ2 LYS D  20      28.597 -20.510 120.545  1.00 30.00           H  
ATOM   1162  HZ3 LYS D  20      27.076 -20.585 121.353  1.00 30.00           H  
ATOM   1163  N   THR D  21      28.826 -20.560 114.369  1.00 51.16           N  
ATOM   1164  CA  THR D  21      28.571 -21.879 113.803  1.00 50.33           C  
ATOM   1165  C   THR D  21      29.859 -22.712 113.850  1.00 48.76           C  
ATOM   1166  O   THR D  21      29.834 -23.872 114.253  1.00 49.17           O  
ATOM   1167  CB  THR D  21      28.055 -21.767 112.344  1.00 51.51           C  
ATOM   1168  CG2 THR D  21      27.896 -23.132 111.715  1.00 50.85           C  
ATOM   1169  OG1 THR D  21      26.788 -21.089 112.334  1.00 54.38           O  
ATOM   1170  H   THR D  21      28.758 -19.797 113.777  1.00 30.00           H  
ATOM   1171  HG1 THR D  21      26.197 -21.570 112.932  1.00 30.00           H  
ATOM   1172  N   VAL D  22      30.981 -22.114 113.465  1.00 46.41           N  
ATOM   1173  CA  VAL D  22      32.253 -22.827 113.491  1.00 45.67           C  
ATOM   1174  C   VAL D  22      32.551 -23.314 114.907  1.00 45.57           C  
ATOM   1175  O   VAL D  22      32.863 -24.489 115.109  1.00 44.80           O  
ATOM   1176  CB  VAL D  22      33.404 -21.941 112.987  1.00 45.41           C  
ATOM   1177  CG1 VAL D  22      34.736 -22.657 113.158  1.00 44.51           C  
ATOM   1178  CG2 VAL D  22      33.177 -21.586 111.523  1.00 44.47           C  
ATOM   1179  H   VAL D  22      30.877 -21.218 113.103  1.00 30.00           H  
ATOM   1180  N   GLU D  23      32.399 -22.423 115.883  1.00 45.25           N  
ATOM   1181  CA  GLU D  23      32.629 -22.758 117.278  1.00 46.05           C  
ATOM   1182  C   GLU D  23      31.755 -23.946 117.662  1.00 46.34           C  
ATOM   1183  O   GLU D  23      32.258 -24.980 118.116  1.00 47.99           O  
ATOM   1184  CB  GLU D  23      32.312 -21.561 118.172  1.00 49.11           C  
ATOM   1185  CG  GLU D  23      32.646 -21.765 119.648  1.00 55.44           C  
ATOM   1186  CD  GLU D  23      31.998 -20.723 120.565  1.00 59.71           C  
ATOM   1187  OE1 GLU D  23      30.754 -20.576 120.524  1.00 63.14           O  
ATOM   1188  OE2 GLU D  23      32.723 -20.068 121.351  1.00 62.49           O1-
ATOM   1189  H   GLU D  23      32.184 -21.502 115.631  1.00 30.00           H  
ATOM   1190  N   ASP D  24      30.454 -23.830 117.421  1.00 45.32           N  
ATOM   1191  CA  ASP D  24      29.519 -24.905 117.749  1.00 44.71           C  
ATOM   1192  C   ASP D  24      29.888 -26.233 117.087  1.00 42.45           C  
ATOM   1193  O   ASP D  24      29.851 -27.285 117.715  1.00 40.98           O  
ATOM   1194  CB  ASP D  24      28.084 -24.500 117.369  1.00 47.34           C  
ATOM   1195  CG  ASP D  24      27.557 -23.318 118.197  1.00 50.51           C  
ATOM   1196  OD1 ASP D  24      28.195 -22.961 119.221  1.00 51.06           O  
ATOM   1197  OD2 ASP D  24      26.503 -22.745 117.828  1.00 50.55           O1-
ATOM   1198  H   ASP D  24      30.092 -22.990 117.062  1.00 30.00           H  
ATOM   1199  N   ALA D  25      30.281 -26.167 115.825  1.00 41.07           N  
ATOM   1200  CA  ALA D  25      30.659 -27.348 115.069  1.00 39.48           C  
ATOM   1201  C   ALA D  25      31.878 -28.040 115.652  1.00 39.16           C  
ATOM   1202  O   ALA D  25      31.842 -29.238 115.883  1.00 38.86           O  
ATOM   1203  CB  ALA D  25      30.911 -26.982 113.622  1.00 38.88           C  
ATOM   1204  H   ALA D  25      30.220 -25.327 115.347  1.00 30.00           H  
ATOM   1205  N   VAL D  26      32.953 -27.292 115.885  1.00 38.32           N  
ATOM   1206  CA  VAL D  26      34.165 -27.878 116.441  1.00 37.49           C  
ATOM   1207  C   VAL D  26      33.841 -28.563 117.748  1.00 37.99           C  
ATOM   1208  O   VAL D  26      34.130 -29.751 117.930  1.00 38.22           O  
ATOM   1209  CB  VAL D  26      35.263 -26.835 116.667  1.00 37.25           C  
ATOM   1210  CG1 VAL D  26      36.435 -27.466 117.411  1.00 35.77           C  
ATOM   1211  CG2 VAL D  26      35.730 -26.279 115.333  1.00 35.17           C  
ATOM   1212  H   VAL D  26      32.923 -26.342 115.641  1.00 30.00           H  
ATOM   1213  N   LYS D  27      33.182 -27.827 118.637  1.00 37.60           N  
ATOM   1214  CA  LYS D  27      32.784 -28.381 119.920  1.00 36.92           C  
ATOM   1215  C   LYS D  27      31.969 -29.659 119.709  1.00 36.06           C  
ATOM   1216  O   LYS D  27      32.264 -30.704 120.293  1.00 38.29           O  
ATOM   1217  CB  LYS D  27      31.979 -27.350 120.703  1.00 36.79           C  
ATOM   1218  CG  LYS D  27      32.823 -26.235 121.287  1.00 38.94           C  
ATOM   1219  CD  LYS D  27      31.941 -25.241 122.036  1.00 44.08           C  
ATOM   1220  CE  LYS D  27      32.726 -24.403 123.045  1.00 45.36           C  
ATOM   1221  NZ  LYS D  27      33.718 -23.490 122.422  1.00 47.93           N1+
ATOM   1222  H   LYS D  27      32.936 -26.898 118.434  1.00 30.00           H  
ATOM   1223  HZ1 LYS D  27      33.245 -22.816 121.797  1.00 30.00           H  
ATOM   1224  HZ2 LYS D  27      34.190 -22.993 123.206  1.00 30.00           H  
ATOM   1225  HZ3 LYS D  27      34.421 -24.049 121.896  1.00 30.00           H  
ATOM   1226  N   GLU D  28      30.992 -29.606 118.818  1.00 35.06           N  
ATOM   1227  CA  GLU D  28      30.170 -30.775 118.552  1.00 35.43           C  
ATOM   1228  C   GLU D  28      30.963 -31.947 118.005  1.00 33.66           C  
ATOM   1229  O   GLU D  28      30.756 -33.079 118.430  1.00 34.48           O  
ATOM   1230  CB  GLU D  28      29.020 -30.424 117.613  1.00 37.90           C  
ATOM   1231  CG  GLU D  28      27.958 -29.532 118.245  1.00 41.98           C  
ATOM   1232  CD  GLU D  28      27.209 -30.190 119.410  1.00 45.27           C  
ATOM   1233  OE1 GLU D  28      27.249 -31.436 119.573  1.00 43.58           O  
ATOM   1234  OE2 GLU D  28      26.543 -29.438 120.159  1.00 48.77           O1-
ATOM   1235  H   GLU D  28      30.743 -28.778 118.395  1.00 30.00           H  
ATOM   1236  N   MET D  29      31.892 -31.675 117.097  1.00 31.30           N  
ATOM   1237  CA  MET D  29      32.713 -32.714 116.500  1.00 30.25           C  
ATOM   1238  C   MET D  29      33.541 -33.403 117.554  1.00 29.98           C  
ATOM   1239  O   MET D  29      33.576 -34.623 117.598  1.00 30.35           O  
ATOM   1240  CB  MET D  29      33.626 -32.149 115.425  1.00 29.63           C  
ATOM   1241  CG  MET D  29      32.901 -31.642 114.207  1.00 30.15           C  
ATOM   1242  SD  MET D  29      34.085 -31.212 112.946  1.00 32.26           S  
ATOM   1243  CE  MET D  29      34.212 -29.454 113.117  1.00 31.24           C  
ATOM   1244  H   MET D  29      31.948 -30.784 116.754  1.00 30.00           H  
ATOM   1245  N   LEU D  30      34.166 -32.627 118.433  1.00 29.95           N  
ATOM   1246  CA  LEU D  30      34.987 -33.208 119.485  1.00 31.19           C  
ATOM   1247  C   LEU D  30      34.167 -34.034 120.470  1.00 32.64           C  
ATOM   1248  O   LEU D  30      34.534 -35.176 120.798  1.00 30.24           O  
ATOM   1249  CB  LEU D  30      35.802 -32.132 120.189  1.00 29.86           C  
ATOM   1250  CG  LEU D  30      37.056 -31.840 119.372  1.00 31.77           C  
ATOM   1251  CD1 LEU D  30      37.775 -30.619 119.897  1.00 33.29           C  
ATOM   1252  CD2 LEU D  30      37.958 -33.065 119.413  1.00 30.55           C  
ATOM   1253  H   LEU D  30      34.116 -31.654 118.312  1.00 30.00           H  
ATOM   1254  N   GLU D  31      33.012 -33.499 120.870  1.00 33.41           N  
ATOM   1255  CA  GLU D  31      32.148 -34.213 121.801  1.00 34.03           C  
ATOM   1256  C   GLU D  31      31.707 -35.522 121.163  1.00 34.92           C  
ATOM   1257  O   GLU D  31      31.678 -36.574 121.800  1.00 35.79           O  
ATOM   1258  CB  GLU D  31      30.954 -33.347 122.199  1.00 33.73           C  
ATOM   1259  CG  GLU D  31      29.823 -34.088 122.930  1.00 34.29           C  
ATOM   1260  CD  GLU D  31      30.271 -34.861 124.164  1.00 36.13           C  
ATOM   1261  OE1 GLU D  31      31.212 -34.432 124.854  1.00 37.39           O  
ATOM   1262  OE2 GLU D  31      29.675 -35.921 124.455  1.00 36.30           O1-
ATOM   1263  H   GLU D  31      32.773 -32.587 120.604  1.00 30.00           H  
ATOM   1264  N   HIS D  32      31.433 -35.467 119.870  1.00 34.65           N  
ATOM   1265  CA  HIS D  32      31.021 -36.650 119.137  1.00 33.52           C  
ATOM   1266  C   HIS D  32      32.146 -37.690 119.204  1.00 32.56           C  
ATOM   1267  O   HIS D  32      31.893 -38.852 119.479  1.00 33.09           O  
ATOM   1268  CB  HIS D  32      30.679 -36.257 117.691  1.00 33.65           C  
ATOM   1269  CG  HIS D  32      30.015 -37.340 116.893  1.00 35.01           C  
ATOM   1270  CD2 HIS D  32      29.394 -38.485 117.272  1.00 35.81           C  
ATOM   1271  ND1 HIS D  32      29.931 -37.300 115.521  1.00 35.31           N  
ATOM   1272  CE1 HIS D  32      29.288 -38.370 115.082  1.00 35.62           C  
ATOM   1273  NE2 HIS D  32      28.954 -39.103 116.124  1.00 34.86           N  
ATOM   1274  H   HIS D  32      31.384 -34.613 119.416  1.00 30.00           H  
ATOM   1275  HD1 HIS D  32      30.313 -36.650 114.939  1.00 30.00           H  
ATOM   1276  HE2 HIS D  32      28.492 -39.973 116.071  1.00 30.00           H  
ATOM   1277  N   MET D  33      33.384 -37.270 118.970  1.00 32.09           N  
ATOM   1278  CA  MET D  33      34.520 -38.190 119.007  1.00 31.81           C  
ATOM   1279  C   MET D  33      34.647 -38.794 120.385  1.00 30.65           C  
ATOM   1280  O   MET D  33      34.734 -40.005 120.546  1.00 29.30           O  
ATOM   1281  CB  MET D  33      35.812 -37.461 118.638  1.00 32.83           C  
ATOM   1282  CG  MET D  33      35.872 -37.029 117.189  1.00 32.84           C  
ATOM   1283  SD  MET D  33      37.250 -35.939 116.851  1.00 35.57           S  
ATOM   1284  CE  MET D  33      38.440 -37.110 116.394  1.00 32.81           C  
ATOM   1285  H   MET D  33      33.508 -36.357 118.655  1.00 30.00           H  
ATOM   1286  N   ALA D  34      34.563 -37.934 121.386  1.00 31.33           N  
ATOM   1287  CA  ALA D  34      34.669 -38.352 122.764  1.00 31.52           C  
ATOM   1288  C   ALA D  34      33.617 -39.413 123.112  1.00 31.90           C  
ATOM   1289  O   ALA D  34      33.956 -40.525 123.509  1.00 32.13           O  
ATOM   1290  CB  ALA D  34      34.553 -37.132 123.688  1.00 30.79           C  
ATOM   1291  H   ALA D  34      34.507 -36.991 121.178  1.00 30.00           H  
ATOM   1292  N   SER D  35      32.343 -39.092 122.918  1.00 32.08           N  
ATOM   1293  CA  SER D  35      31.272 -40.033 123.224  1.00 32.84           C  
ATOM   1294  C   SER D  35      31.405 -41.335 122.453  1.00 31.83           C  
ATOM   1295  O   SER D  35      31.084 -42.401 122.972  1.00 32.84           O  
ATOM   1296  CB  SER D  35      29.910 -39.397 122.971  1.00 36.21           C  
ATOM   1297  OG  SER D  35      29.878 -38.751 121.706  1.00 43.61           O  
ATOM   1298  H   SER D  35      32.124 -38.219 122.567  1.00 30.00           H  
ATOM   1299  HG  SER D  35      30.526 -38.034 121.751  1.00 30.00           H  
ATOM   1300  N   THR D  36      31.875 -41.259 121.215  1.00 29.96           N  
ATOM   1301  CA  THR D  36      32.082 -42.451 120.393  1.00 28.97           C  
ATOM   1302  C   THR D  36      33.020 -43.418 121.125  1.00 30.42           C  
ATOM   1303  O   THR D  36      32.702 -44.603 121.297  1.00 29.45           O  
ATOM   1304  CB  THR D  36      32.693 -42.074 119.034  1.00 27.97           C  
ATOM   1305  CG2 THR D  36      33.002 -43.330 118.208  1.00 24.84           C  
ATOM   1306  OG1 THR D  36      31.779 -41.228 118.319  1.00 26.98           O  
ATOM   1307  H   THR D  36      32.000 -40.400 120.763  1.00 30.00           H  
ATOM   1308  HG1 THR D  36      31.727 -40.453 118.855  1.00 30.00           H  
ATOM   1309  N   LEU D  37      34.165 -42.885 121.563  1.00 30.98           N  
ATOM   1310  CA  LEU D  37      35.153 -43.676 122.292  1.00 29.65           C  
ATOM   1311  C   LEU D  37      34.563 -44.150 123.608  1.00 30.43           C  
ATOM   1312  O   LEU D  37      34.759 -45.299 123.993  1.00 31.90           O  
ATOM   1313  CB  LEU D  37      36.433 -42.870 122.532  1.00 27.44           C  
ATOM   1314  CG  LEU D  37      37.248 -42.520 121.285  1.00 27.71           C  
ATOM   1315  CD1 LEU D  37      38.399 -41.611 121.643  1.00 28.92           C  
ATOM   1316  CD2 LEU D  37      37.758 -43.779 120.625  1.00 25.91           C  
ATOM   1317  H   LEU D  37      34.359 -41.962 121.325  1.00 30.00           H  
ATOM   1318  N   ALA D  38      33.797 -43.293 124.274  1.00 31.36           N  
ATOM   1319  CA  ALA D  38      33.183 -43.675 125.535  1.00 33.50           C  
ATOM   1320  C   ALA D  38      32.225 -44.852 125.341  1.00 36.45           C  
ATOM   1321  O   ALA D  38      32.021 -45.628 126.260  1.00 39.34           O  
ATOM   1322  CB  ALA D  38      32.480 -42.495 126.178  1.00 31.64           C  
ATOM   1323  H   ALA D  38      33.756 -42.385 123.959  1.00 30.00           H  
ATOM   1324  N   GLN D  39      31.679 -44.999 124.134  1.00 38.28           N  
ATOM   1325  CA  GLN D  39      30.763 -46.093 123.833  1.00 39.40           C  
ATOM   1326  C   GLN D  39      31.508 -47.356 123.413  1.00 39.32           C  
ATOM   1327  O   GLN D  39      30.895 -48.359 123.045  1.00 39.96           O  
ATOM   1328  CB  GLN D  39      29.808 -45.701 122.708  1.00 42.54           C  
ATOM   1329  CG  GLN D  39      28.847 -44.566 123.039  1.00 48.94           C  
ATOM   1330  CD  GLN D  39      28.033 -44.107 121.822  1.00 53.07           C  
ATOM   1331  NE2 GLN D  39      27.490 -42.889 121.889  1.00 53.45           N  
ATOM   1332  OE1 GLN D  39      27.900 -44.837 120.836  1.00 56.87           O  
ATOM   1333  H   GLN D  39      31.822 -44.296 123.485  1.00 30.00           H  
ATOM   1334 HE21 GLN D  39      26.976 -42.610 121.105  1.00 30.00           H  
ATOM   1335 HE22 GLN D  39      27.629 -42.353 122.675  1.00 30.00           H  
ATOM   1336  N   GLY D  40      32.831 -47.294 123.402  1.00 38.86           N  
ATOM   1337  CA  GLY D  40      33.609 -48.454 123.014  1.00 38.19           C  
ATOM   1338  C   GLY D  40      33.754 -48.659 121.520  1.00 38.39           C  
ATOM   1339  O   GLY D  40      34.202 -49.722 121.076  1.00 36.40           O  
ATOM   1340  H   GLY D  40      33.305 -46.484 123.663  1.00 30.00           H  
ATOM   1341  N   GLU D  41      33.364 -47.661 120.730  1.00 39.58           N  
ATOM   1342  CA  GLU D  41      33.477 -47.748 119.265  1.00 39.38           C  
ATOM   1343  C   GLU D  41      34.706 -46.939 118.835  1.00 38.01           C  
ATOM   1344  O   GLU D  41      35.048 -45.929 119.452  1.00 38.16           O  
ATOM   1345  CB  GLU D  41      32.210 -47.199 118.595  1.00 42.44           C  
ATOM   1346  CG  GLU D  41      32.146 -47.494 117.076  1.00 49.15           C  
ATOM   1347  CD  GLU D  41      30.874 -46.948 116.386  1.00 53.22           C  
ATOM   1348  OE1 GLU D  41      30.067 -46.265 117.062  1.00 56.98           O  
ATOM   1349  OE2 GLU D  41      30.694 -47.202 115.172  1.00 54.33           O1-
ATOM   1350  H   GLU D  41      33.039 -46.805 121.087  1.00 30.00           H  
ATOM   1351  N   ARG D  42      35.367 -47.381 117.779  1.00 35.90           N  
ATOM   1352  CA  ARG D  42      36.543 -46.691 117.287  1.00 35.23           C  
ATOM   1353  C   ARG D  42      36.261 -45.553 116.290  1.00 34.51           C  
ATOM   1354  O   ARG D  42      35.141 -45.404 115.796  1.00 34.45           O  
ATOM   1355  CB  ARG D  42      37.510 -47.701 116.672  1.00 37.93           C  
ATOM   1356  CG  ARG D  42      36.937 -48.452 115.506  1.00 45.26           C  
ATOM   1357  CD  ARG D  42      37.966 -49.412 114.956  1.00 51.95           C  
ATOM   1358  NE  ARG D  42      39.166 -48.695 114.508  1.00 56.02           N  
ATOM   1359  CZ  ARG D  42      39.849 -48.994 113.408  1.00 58.03           C  
ATOM   1360  NH1 ARG D  42      39.456 -49.990 112.620  1.00 61.53           N1+
ATOM   1361  NH2 ARG D  42      40.954 -48.336 113.118  1.00 58.19           N  
ATOM   1362  H   ARG D  42      35.074 -48.189 117.382  1.00 30.00           H  
ATOM   1363  HE  ARG D  42      39.457 -47.927 115.023  1.00 30.00           H  
ATOM   1364 HH11 ARG D  42      38.660 -50.553 112.867  1.00 30.00           H  
ATOM   1365 HH12 ARG D  42      40.017 -50.248 111.830  1.00 30.00           H  
ATOM   1366 HH21 ARG D  42      41.343 -47.587 113.659  1.00 30.00           H  
ATOM   1367 HH22 ARG D  42      41.470 -48.609 112.300  1.00 30.00           H  
ATOM   1368  N   ILE D  43      37.276 -44.744 116.019  1.00 31.94           N  
ATOM   1369  CA  ILE D  43      37.159 -43.631 115.097  1.00 29.93           C  
ATOM   1370  C   ILE D  43      38.206 -43.860 114.008  1.00 31.41           C  
ATOM   1371  O   ILE D  43      39.344 -44.207 114.318  1.00 30.34           O  
ATOM   1372  CB  ILE D  43      37.462 -42.292 115.827  1.00 26.97           C  
ATOM   1373  CG1 ILE D  43      36.493 -42.096 116.988  1.00 25.18           C  
ATOM   1374  CG2 ILE D  43      37.348 -41.136 114.876  1.00 24.93           C  
ATOM   1375  CD1 ILE D  43      36.713 -40.811 117.733  1.00 27.12           C  
ATOM   1376  H   ILE D  43      38.089 -44.942 116.495  1.00 30.00           H  
ATOM   1377  N   GLU D  44      37.819 -43.721 112.744  1.00 32.26           N  
ATOM   1378  CA  GLU D  44      38.762 -43.921 111.659  1.00 33.04           C  
ATOM   1379  C   GLU D  44      38.620 -42.849 110.573  1.00 33.73           C  
ATOM   1380  O   GLU D  44      37.690 -42.872 109.759  1.00 34.42           O  
ATOM   1381  CB  GLU D  44      38.610 -45.316 111.067  1.00 33.54           C  
ATOM   1382  CG  GLU D  44      39.732 -45.668 110.106  1.00 36.82           C  
ATOM   1383  CD  GLU D  44      39.678 -47.104 109.625  1.00 39.58           C  
ATOM   1384  OE1 GLU D  44      39.260 -47.996 110.392  1.00 42.07           O  
ATOM   1385  OE2 GLU D  44      40.065 -47.349 108.474  1.00 41.49           O1-
ATOM   1386  H   GLU D  44      36.909 -43.435 112.514  1.00 30.00           H  
ATOM   1387  N   ILE D  45      39.536 -41.885 110.587  1.00 32.74           N  
ATOM   1388  CA  ILE D  45      39.524 -40.792 109.623  1.00 32.13           C  
ATOM   1389  C   ILE D  45      40.714 -40.984 108.678  1.00 32.68           C  
ATOM   1390  O   ILE D  45      41.855 -40.707 109.037  1.00 32.50           O  
ATOM   1391  CB  ILE D  45      39.589 -39.423 110.341  1.00 30.93           C  
ATOM   1392  CG1 ILE D  45      38.565 -39.396 111.477  1.00 29.82           C  
ATOM   1393  CG2 ILE D  45      39.261 -38.283 109.373  1.00 31.32           C  
ATOM   1394  CD1 ILE D  45      37.139 -39.662 111.026  1.00 30.38           C  
ATOM   1395  H   ILE D  45      40.304 -41.900 111.183  1.00 30.00           H  
ATOM   1396  N   ARG D  46      40.441 -41.487 107.476  1.00 33.92           N  
ATOM   1397  CA  ARG D  46      41.478 -41.727 106.472  1.00 33.23           C  
ATOM   1398  C   ARG D  46      42.287 -40.469 106.179  1.00 33.80           C  
ATOM   1399  O   ARG D  46      41.717 -39.427 105.868  1.00 33.25           O  
ATOM   1400  CB  ARG D  46      40.849 -42.248 105.181  1.00 33.12           C  
ATOM   1401  CG  ARG D  46      40.290 -43.646 105.307  1.00 32.85           C  
ATOM   1402  CD  ARG D  46      41.396 -44.647 105.550  1.00 32.57           C  
ATOM   1403  NE  ARG D  46      40.870 -45.943 105.961  1.00 34.92           N  
ATOM   1404  CZ  ARG D  46      40.423 -46.878 105.126  1.00 36.50           C  
ATOM   1405  NH1 ARG D  46      40.436 -46.663 103.820  1.00 36.01           N1+
ATOM   1406  NH2 ARG D  46      39.954 -48.035 105.594  1.00 36.44           N  
ATOM   1407  H   ARG D  46      39.527 -41.744 107.273  1.00 30.00           H  
ATOM   1408  HE  ARG D  46      40.818 -46.174 106.902  1.00 30.00           H  
ATOM   1409 HH11 ARG D  46      40.770 -45.802 103.439  1.00 30.00           H  
ATOM   1410 HH12 ARG D  46      40.075 -47.388 103.253  1.00 30.00           H  
ATOM   1411 HH21 ARG D  46      39.949 -48.117 106.587  1.00 30.00           H  
ATOM   1412 HH22 ARG D  46      39.620 -48.731 104.965  1.00 30.00           H  
ATOM   1413  N   GLY D  47      43.604 -40.553 106.334  1.00 34.12           N  
ATOM   1414  CA  GLY D  47      44.444 -39.397 106.079  1.00 34.02           C  
ATOM   1415  C   GLY D  47      44.783 -38.611 107.332  1.00 33.98           C  
ATOM   1416  O   GLY D  47      45.628 -37.718 107.303  1.00 34.44           O  
ATOM   1417  H   GLY D  47      43.944 -41.369 106.670  1.00 30.00           H  
ATOM   1418  N   PHE D  48      44.105 -38.929 108.429  1.00 32.73           N  
ATOM   1419  CA  PHE D  48      44.362 -38.277 109.701  1.00 31.71           C  
ATOM   1420  C   PHE D  48      44.792 -39.356 110.719  1.00 31.27           C  
ATOM   1421  O   PHE D  48      45.872 -39.285 111.302  1.00 30.03           O  
ATOM   1422  CB  PHE D  48      43.127 -37.513 110.179  1.00 30.16           C  
ATOM   1423  CG  PHE D  48      43.336 -36.798 111.479  1.00 30.39           C  
ATOM   1424  CD1 PHE D  48      43.931 -35.548 111.509  1.00 29.70           C  
ATOM   1425  CD2 PHE D  48      42.982 -37.401 112.687  1.00 32.68           C  
ATOM   1426  CE1 PHE D  48      44.178 -34.904 112.716  1.00 30.06           C  
ATOM   1427  CE2 PHE D  48      43.226 -36.764 113.908  1.00 31.84           C  
ATOM   1428  CZ  PHE D  48      43.826 -35.511 113.919  1.00 30.25           C  
ATOM   1429  H   PHE D  48      43.407 -39.598 108.447  1.00 30.00           H  
ATOM   1430  N   GLY D  49      43.992 -40.399 110.864  1.00 30.74           N  
ATOM   1431  CA  GLY D  49      44.347 -41.450 111.795  1.00 30.89           C  
ATOM   1432  C   GLY D  49      43.142 -42.145 112.379  1.00 31.11           C  
ATOM   1433  O   GLY D  49      42.014 -41.900 111.952  1.00 32.47           O  
ATOM   1434  H   GLY D  49      43.203 -40.466 110.303  1.00 30.00           H  
ATOM   1435  N   SER D  50      43.380 -43.037 113.328  1.00 30.77           N  
ATOM   1436  CA  SER D  50      42.303 -43.760 113.979  1.00 29.97           C  
ATOM   1437  C   SER D  50      42.490 -43.743 115.485  1.00 29.53           C  
ATOM   1438  O   SER D  50      43.608 -43.626 115.977  1.00 29.90           O  
ATOM   1439  CB  SER D  50      42.266 -45.193 113.480  1.00 29.29           C  
ATOM   1440  OG  SER D  50      43.523 -45.791 113.691  1.00 31.68           O  
ATOM   1441  H   SER D  50      44.315 -43.202 113.541  1.00 30.00           H  
ATOM   1442  HG  SER D  50      43.458 -46.690 113.432  1.00 30.00           H  
ATOM   1443  N   PHE D  51      41.383 -43.776 116.208  1.00 28.76           N  
ATOM   1444  CA  PHE D  51      41.406 -43.786 117.659  1.00 28.51           C  
ATOM   1445  C   PHE D  51      40.757 -45.096 118.036  1.00 29.85           C  
ATOM   1446  O   PHE D  51      39.655 -45.379 117.605  1.00 30.61           O  
ATOM   1447  CB  PHE D  51      40.573 -42.640 118.228  1.00 26.97           C  
ATOM   1448  CG  PHE D  51      41.170 -41.280 118.017  1.00 26.94           C  
ATOM   1449  CD1 PHE D  51      40.863 -40.538 116.885  1.00 25.67           C  
ATOM   1450  CD2 PHE D  51      42.007 -40.724 118.976  1.00 25.88           C  
ATOM   1451  CE1 PHE D  51      41.374 -39.258 116.716  1.00 26.02           C  
ATOM   1452  CE2 PHE D  51      42.521 -39.447 118.813  1.00 25.34           C  
ATOM   1453  CZ  PHE D  51      42.205 -38.713 117.684  1.00 25.22           C  
ATOM   1454  H   PHE D  51      40.557 -43.861 115.710  1.00 30.00           H  
ATOM   1455  N   SER D  52      41.455 -45.902 118.813  1.00 31.40           N  
ATOM   1456  CA  SER D  52      40.954 -47.193 119.244  1.00 33.12           C  
ATOM   1457  C   SER D  52      41.036 -47.271 120.771  1.00 34.15           C  
ATOM   1458  O   SER D  52      41.531 -46.346 121.422  1.00 34.11           O  
ATOM   1459  CB  SER D  52      41.820 -48.296 118.617  1.00 34.98           C  
ATOM   1460  OG  SER D  52      43.206 -48.131 118.929  1.00 37.58           O  
ATOM   1461  H   SER D  52      42.317 -45.583 119.066  1.00 30.00           H  
ATOM   1462  HG  SER D  52      43.352 -47.182 118.892  1.00 30.00           H  
ATOM   1463  N   LEU D  53      40.591 -48.387 121.333  1.00 33.84           N  
ATOM   1464  CA  LEU D  53      40.643 -48.582 122.767  1.00 33.19           C  
ATOM   1465  C   LEU D  53      41.562 -49.745 123.077  1.00 33.38           C  
ATOM   1466  O   LEU D  53      41.531 -50.783 122.409  1.00 34.34           O  
ATOM   1467  CB  LEU D  53      39.254 -48.840 123.341  1.00 32.68           C  
ATOM   1468  CG  LEU D  53      38.287 -47.660 123.250  1.00 33.67           C  
ATOM   1469  CD1 LEU D  53      37.075 -47.941 124.102  1.00 36.31           C  
ATOM   1470  CD2 LEU D  53      38.960 -46.410 123.747  1.00 33.40           C  
ATOM   1471  H   LEU D  53      40.205 -49.088 120.794  1.00 30.00           H  
ATOM   1472  N   HIS D  54      42.449 -49.526 124.036  1.00 32.09           N  
ATOM   1473  CA  HIS D  54      43.383 -50.546 124.469  1.00 30.40           C  
ATOM   1474  C   HIS D  54      43.061 -50.956 125.883  1.00 30.27           C  
ATOM   1475  O   HIS D  54      42.714 -50.123 126.713  1.00 29.95           O  
ATOM   1476  CB  HIS D  54      44.800 -50.022 124.389  1.00 27.79           C  
ATOM   1477  CG  HIS D  54      45.314 -49.946 122.990  1.00 27.62           C  
ATOM   1478  CD2 HIS D  54      44.661 -49.980 121.804  1.00 26.98           C  
ATOM   1479  ND1 HIS D  54      46.650 -49.870 122.698  1.00 25.83           N  
ATOM   1480  CE1 HIS D  54      46.809 -49.867 121.380  1.00 26.44           C  
ATOM   1481  NE2 HIS D  54      45.621 -49.932 120.825  1.00 27.13           N  
ATOM   1482  H   HIS D  54      42.455 -48.646 124.456  1.00 30.00           H  
ATOM   1483  HD1 HIS D  54      47.344 -49.809 123.334  1.00 30.00           H  
ATOM   1484  HE2 HIS D  54      45.465 -49.824 119.879  1.00 30.00           H  
ATOM   1485  N   TYR D  55      43.117 -52.255 126.120  1.00 30.75           N  
ATOM   1486  CA  TYR D  55      42.827 -52.828 127.415  1.00 30.73           C  
ATOM   1487  C   TYR D  55      44.051 -52.840 128.312  1.00 31.94           C  
ATOM   1488  O   TYR D  55      45.184 -53.003 127.848  1.00 32.69           O  
ATOM   1489  CB  TYR D  55      42.315 -54.258 127.239  1.00 29.30           C  
ATOM   1490  CG  TYR D  55      41.973 -54.958 128.534  1.00 31.42           C  
ATOM   1491  CD1 TYR D  55      40.824 -54.619 129.250  1.00 30.15           C  
ATOM   1492  CD2 TYR D  55      42.805 -55.956 129.055  1.00 31.10           C  
ATOM   1493  CE1 TYR D  55      40.508 -55.255 130.442  1.00 31.44           C  
ATOM   1494  CE2 TYR D  55      42.496 -56.599 130.249  1.00 30.95           C  
ATOM   1495  CZ  TYR D  55      41.346 -56.241 130.938  1.00 31.97           C  
ATOM   1496  OH  TYR D  55      41.010 -56.877 132.116  1.00 35.04           O  
ATOM   1497  H   TYR D  55      43.306 -52.844 125.408  1.00 30.00           H  
ATOM   1498  HH  TYR D  55      41.676 -57.531 132.314  1.00 30.00           H  
ATOM   1499  N   ARG D  56      43.796 -52.606 129.593  1.00 31.52           N  
ATOM   1500  CA  ARG D  56      44.811 -52.627 130.625  1.00 30.45           C  
ATOM   1501  C   ARG D  56      44.292 -53.608 131.679  1.00 29.98           C  
ATOM   1502  O   ARG D  56      43.197 -53.410 132.234  1.00 28.03           O  
ATOM   1503  CB  ARG D  56      44.971 -51.245 131.252  1.00 31.05           C  
ATOM   1504  CG  ARG D  56      45.455 -50.166 130.316  1.00 29.97           C  
ATOM   1505  CD  ARG D  56      46.838 -50.468 129.804  1.00 29.65           C  
ATOM   1506  NE  ARG D  56      47.347 -49.332 129.050  1.00 32.38           N  
ATOM   1507  CZ  ARG D  56      47.522 -49.315 127.733  1.00 31.42           C  
ATOM   1508  NH1 ARG D  56      47.236 -50.388 127.006  1.00 32.99           N1+
ATOM   1509  NH2 ARG D  56      47.958 -48.214 127.143  1.00 28.41           N  
ATOM   1510  H   ARG D  56      42.898 -52.307 129.835  1.00 30.00           H  
ATOM   1511  HE  ARG D  56      47.574 -48.543 129.559  1.00 30.00           H  
ATOM   1512 HH11 ARG D  56      46.884 -51.226 127.427  1.00 30.00           H  
ATOM   1513 HH12 ARG D  56      47.378 -50.361 126.019  1.00 30.00           H  
ATOM   1514 HH21 ARG D  56      48.141 -47.399 127.692  1.00 30.00           H  
ATOM   1515 HH22 ARG D  56      48.081 -48.206 126.154  1.00 30.00           H  
ATOM   1516  N   ALA D  57      45.043 -54.687 131.892  1.00 29.83           N  
ATOM   1517  CA  ALA D  57      44.678 -55.709 132.876  1.00 29.80           C  
ATOM   1518  C   ALA D  57      44.722 -55.142 134.290  1.00 30.73           C  
ATOM   1519  O   ALA D  57      45.420 -54.153 134.548  1.00 31.04           O  
ATOM   1520  CB  ALA D  57      45.623 -56.888 132.772  1.00 25.90           C  
ATOM   1521  H   ALA D  57      45.884 -54.763 131.410  1.00 30.00           H  
ATOM   1522  N   PRO D  58      43.911 -55.702 135.208  1.00 31.47           N  
ATOM   1523  CA  PRO D  58      43.937 -55.195 136.582  1.00 31.84           C  
ATOM   1524  C   PRO D  58      45.348 -55.474 137.148  1.00 33.34           C  
ATOM   1525  O   PRO D  58      46.006 -56.451 136.750  1.00 32.71           O  
ATOM   1526  CB  PRO D  58      42.865 -56.044 137.274  1.00 30.96           C  
ATOM   1527  CG  PRO D  58      42.925 -57.333 136.523  1.00 29.66           C  
ATOM   1528  CD  PRO D  58      42.995 -56.846 135.093  1.00 30.86           C  
ATOM   1529  N   ARG D  59      45.824 -54.606 138.034  1.00 33.38           N  
ATOM   1530  CA  ARG D  59      47.149 -54.779 138.601  1.00 34.52           C  
ATOM   1531  C   ARG D  59      47.313 -54.030 139.904  1.00 34.81           C  
ATOM   1532  O   ARG D  59      46.499 -53.175 140.275  1.00 33.41           O  
ATOM   1533  CB  ARG D  59      48.239 -54.320 137.622  1.00 36.65           C  
ATOM   1534  CG  ARG D  59      48.276 -52.821 137.439  1.00 40.48           C  
ATOM   1535  CD  ARG D  59      49.381 -52.358 136.487  1.00 43.47           C  
ATOM   1536  NE  ARG D  59      49.288 -50.912 136.283  1.00 44.95           N  
ATOM   1537  CZ  ARG D  59      50.032 -50.006 136.913  1.00 45.90           C  
ATOM   1538  NH1 ARG D  59      50.961 -50.380 137.793  1.00 44.90           N1+
ATOM   1539  NH2 ARG D  59      49.812 -48.714 136.702  1.00 46.11           N  
ATOM   1540  H   ARG D  59      45.221 -53.903 138.339  1.00 30.00           H  
ATOM   1541  HE  ARG D  59      48.660 -50.584 135.615  1.00 30.00           H  
ATOM   1542 HH11 ARG D  59      51.098 -51.353 138.008  1.00 30.00           H  
ATOM   1543 HH12 ARG D  59      51.467 -49.681 138.294  1.00 30.00           H  
ATOM   1544 HH21 ARG D  59      49.106 -48.412 136.058  1.00 30.00           H  
ATOM   1545 HH22 ARG D  59      50.383 -48.071 137.210  1.00 30.00           H  
ATOM   1546  N   THR D  60      48.341 -54.426 140.636  1.00 35.38           N  
ATOM   1547  CA  THR D  60      48.665 -53.797 141.897  1.00 36.54           C  
ATOM   1548  C   THR D  60      49.692 -52.710 141.562  1.00 36.59           C  
ATOM   1549  O   THR D  60      50.849 -53.007 141.273  1.00 38.00           O  
ATOM   1550  CB  THR D  60      49.252 -54.815 142.886  1.00 36.04           C  
ATOM   1551  CG2 THR D  60      49.411 -54.176 144.252  1.00 33.22           C  
ATOM   1552  OG1 THR D  60      48.378 -55.954 142.974  1.00 35.56           O  
ATOM   1553  H   THR D  60      48.942 -55.086 140.293  1.00 30.00           H  
ATOM   1554  HG1 THR D  60      47.476 -55.633 143.176  1.00 30.00           H  
ATOM   1555  N   GLY D  61      49.219 -51.475 141.462  1.00 36.72           N  
ATOM   1556  CA  GLY D  61      50.095 -50.357 141.175  1.00 36.47           C  
ATOM   1557  C   GLY D  61      50.580 -49.729 142.477  1.00 37.43           C  
ATOM   1558  O   GLY D  61      50.287 -50.207 143.581  1.00 36.95           O  
ATOM   1559  H   GLY D  61      48.311 -51.314 141.766  1.00 30.00           H  
ATOM   1560  N   ARG D  62      51.266 -48.605 142.354  1.00 36.69           N  
ATOM   1561  CA  ARG D  62      51.802 -47.906 143.505  1.00 37.08           C  
ATOM   1562  C   ARG D  62      51.472 -46.436 143.393  1.00 36.14           C  
ATOM   1563  O   ARG D  62      51.310 -45.916 142.288  1.00 36.55           O  
ATOM   1564  CB  ARG D  62      53.337 -47.996 143.499  1.00 38.86           C  
ATOM   1565  CG  ARG D  62      53.939 -49.370 143.589  1.00 42.02           C  
ATOM   1566  CD  ARG D  62      53.994 -49.809 145.014  1.00 46.71           C  
ATOM   1567  NE  ARG D  62      54.543 -51.156 145.140  1.00 53.32           N  
ATOM   1568  CZ  ARG D  62      54.809 -51.751 146.300  1.00 57.11           C  
ATOM   1569  NH1 ARG D  62      54.580 -51.121 147.448  1.00 58.63           N1+
ATOM   1570  NH2 ARG D  62      55.339 -52.965 146.318  1.00 58.14           N  
ATOM   1571  H   ARG D  62      51.495 -48.234 141.490  1.00 30.00           H  
ATOM   1572  HE  ARG D  62      54.732 -51.651 144.325  1.00 30.00           H  
ATOM   1573 HH11 ARG D  62      54.319 -50.160 147.495  1.00 30.00           H  
ATOM   1574 HH12 ARG D  62      54.805 -51.575 148.294  1.00 30.00           H  
ATOM   1575 HH21 ARG D  62      55.521 -53.440 145.462  1.00 30.00           H  
ATOM   1576 HH22 ARG D  62      55.538 -53.409 147.195  1.00 30.00           H  
ATOM   1577  N   ASN D  63      51.348 -45.777 144.539  1.00 34.79           N  
ATOM   1578  CA  ASN D  63      51.159 -44.329 144.585  1.00 32.39           C  
ATOM   1579  C   ASN D  63      52.643 -43.970 144.514  1.00 30.26           C  
ATOM   1580  O   ASN D  63      53.397 -44.279 145.432  1.00 27.78           O  
ATOM   1581  CB  ASN D  63      50.568 -43.909 145.936  1.00 32.43           C  
ATOM   1582  CG  ASN D  63      50.699 -42.427 146.192  1.00 33.29           C  
ATOM   1583  ND2 ASN D  63      49.767 -41.877 146.945  1.00 35.10           N  
ATOM   1584  OD1 ASN D  63      51.629 -41.783 145.711  1.00 34.17           O  
ATOM   1585  H   ASN D  63      51.323 -46.330 145.343  1.00 30.00           H  
ATOM   1586 HD21 ASN D  63      49.834 -40.917 147.086  1.00 30.00           H  
ATOM   1587 HD22 ASN D  63      49.065 -42.450 147.270  1.00 30.00           H  
ATOM   1588  N   PRO D  64      53.090 -43.354 143.411  1.00 29.12           N  
ATOM   1589  CA  PRO D  64      54.507 -42.996 143.259  1.00 29.92           C  
ATOM   1590  C   PRO D  64      55.156 -42.093 144.314  1.00 31.38           C  
ATOM   1591  O   PRO D  64      56.372 -42.107 144.486  1.00 30.58           O  
ATOM   1592  CB  PRO D  64      54.560 -42.389 141.854  1.00 28.32           C  
ATOM   1593  CG  PRO D  64      53.221 -41.802 141.696  1.00 27.88           C  
ATOM   1594  CD  PRO D  64      52.294 -42.836 142.287  1.00 26.61           C  
ATOM   1595  N   LYS D  65      54.349 -41.316 145.022  1.00 34.07           N  
ATOM   1596  CA  LYS D  65      54.858 -40.400 146.033  1.00 36.96           C  
ATOM   1597  C   LYS D  65      55.063 -41.036 147.412  1.00 37.03           C  
ATOM   1598  O   LYS D  65      56.016 -40.703 148.103  1.00 37.43           O  
ATOM   1599  CB  LYS D  65      53.901 -39.221 146.155  1.00 40.10           C  
ATOM   1600  CG  LYS D  65      54.272 -38.205 147.201  1.00 46.48           C  
ATOM   1601  CD  LYS D  65      53.124 -37.230 147.333  1.00 52.60           C  
ATOM   1602  CE  LYS D  65      53.408 -36.157 148.368  1.00 57.19           C  
ATOM   1603  NZ  LYS D  65      52.167 -35.352 148.665  1.00 61.16           N1+
ATOM   1604  H   LYS D  65      53.387 -41.370 144.963  1.00 30.00           H  
ATOM   1605  HZ1 LYS D  65      51.757 -34.978 147.797  1.00 30.00           H  
ATOM   1606  HZ2 LYS D  65      51.449 -35.972 149.103  1.00 30.00           H  
ATOM   1607  HZ3 LYS D  65      52.370 -34.572 149.321  1.00 30.00           H  
ATOM   1608  N   THR D  66      54.175 -41.951 147.797  1.00 37.73           N  
ATOM   1609  CA  THR D  66      54.232 -42.593 149.113  1.00 37.40           C  
ATOM   1610  C   THR D  66      54.763 -44.014 149.058  1.00 38.72           C  
ATOM   1611  O   THR D  66      55.289 -44.540 150.044  1.00 39.84           O  
ATOM   1612  CB  THR D  66      52.827 -42.645 149.756  1.00 37.77           C  
ATOM   1613  CG2 THR D  66      52.167 -41.275 149.726  1.00 38.21           C  
ATOM   1614  OG1 THR D  66      52.000 -43.556 149.020  1.00 40.03           O  
ATOM   1615  H   THR D  66      53.456 -42.184 147.168  1.00 30.00           H  
ATOM   1616  HG1 THR D  66      51.143 -43.601 149.464  1.00 30.00           H  
ATOM   1617  N   GLY D  67      54.570 -44.666 147.922  1.00 38.40           N  
ATOM   1618  CA  GLY D  67      55.043 -46.029 147.783  1.00 37.14           C  
ATOM   1619  C   GLY D  67      53.978 -47.059 148.097  1.00 36.35           C  
ATOM   1620  O   GLY D  67      54.143 -48.231 147.778  1.00 34.42           O  
ATOM   1621  H   GLY D  67      54.136 -44.315 147.140  1.00 30.00           H  
ATOM   1622  N   ASP D  68      52.891 -46.638 148.736  1.00 36.90           N  
ATOM   1623  CA  ASP D  68      51.813 -47.563 149.071  1.00 38.97           C  
ATOM   1624  C   ASP D  68      51.219 -48.221 147.825  1.00 39.72           C  
ATOM   1625  O   ASP D  68      51.140 -47.602 146.760  1.00 41.08           O  
ATOM   1626  CB  ASP D  68      50.689 -46.835 149.803  1.00 38.87           C  
ATOM   1627  CG  ASP D  68      51.169 -46.110 151.029  1.00 41.41           C  
ATOM   1628  OD1 ASP D  68      52.020 -46.668 151.756  1.00 42.93           O  
ATOM   1629  OD2 ASP D  68      50.695 -44.979 151.259  1.00 42.92           O1-
ATOM   1630  H   ASP D  68      52.758 -45.693 148.901  1.00 30.00           H  
ATOM   1631  N   LYS D  69      50.819 -49.480 147.969  1.00 40.51           N  
ATOM   1632  CA  LYS D  69      50.197 -50.245 146.892  1.00 39.62           C  
ATOM   1633  C   LYS D  69      48.777 -49.736 146.674  1.00 38.47           C  
ATOM   1634  O   LYS D  69      48.153 -49.184 147.581  1.00 37.75           O  
ATOM   1635  CB  LYS D  69      50.110 -51.728 147.277  1.00 40.12           C  
ATOM   1636  CG  LYS D  69      51.421 -52.498 147.261  1.00 42.81           C  
ATOM   1637  CD  LYS D  69      51.177 -53.981 147.555  1.00 46.80           C  
ATOM   1638  CE  LYS D  69      52.423 -54.846 147.323  1.00 49.34           C  
ATOM   1639  NZ  LYS D  69      52.205 -56.309 147.612  1.00 49.65           N1+
ATOM   1640  H   LYS D  69      50.960 -49.940 148.814  1.00 30.00           H  
ATOM   1641  HZ1 LYS D  69      51.932 -56.431 148.606  1.00 30.00           H  
ATOM   1642  HZ2 LYS D  69      51.480 -56.675 146.976  1.00 30.00           H  
ATOM   1643  HZ3 LYS D  69      53.107 -56.812 147.447  1.00 30.00           H  
ATOM   1644  N   VAL D  70      48.266 -49.942 145.469  1.00 36.31           N  
ATOM   1645  CA  VAL D  70      46.907 -49.552 145.153  1.00 35.76           C  
ATOM   1646  C   VAL D  70      46.378 -50.603 144.189  1.00 35.58           C  
ATOM   1647  O   VAL D  70      47.110 -51.043 143.302  1.00 34.91           O  
ATOM   1648  CB  VAL D  70      46.831 -48.111 144.564  1.00 35.96           C  
ATOM   1649  CG1 VAL D  70      47.759 -47.950 143.372  1.00 36.87           C  
ATOM   1650  CG2 VAL D  70      45.407 -47.769 144.163  1.00 35.82           C  
ATOM   1651  H   VAL D  70      48.851 -50.306 144.786  1.00 30.00           H  
ATOM   1652  N   GLU D  71      45.168 -51.099 144.449  1.00 36.01           N  
ATOM   1653  CA  GLU D  71      44.533 -52.100 143.597  1.00 36.72           C  
ATOM   1654  C   GLU D  71      43.839 -51.390 142.455  1.00 35.81           C  
ATOM   1655  O   GLU D  71      42.916 -50.595 142.660  1.00 34.68           O  
ATOM   1656  CB  GLU D  71      43.529 -52.934 144.373  1.00 40.18           C  
ATOM   1657  CG  GLU D  71      44.136 -53.790 145.459  1.00 47.26           C  
ATOM   1658  CD  GLU D  71      45.236 -54.765 144.992  1.00 53.16           C  
ATOM   1659  OE1 GLU D  71      45.468 -54.981 143.773  1.00 52.42           O  
ATOM   1660  OE2 GLU D  71      45.881 -55.322 145.921  1.00 57.87           O1-
ATOM   1661  H   GLU D  71      44.674 -50.792 145.206  1.00 30.00           H  
ATOM   1662  N   LEU D  72      44.326 -51.642 141.249  1.00 34.07           N  
ATOM   1663  CA  LEU D  72      43.779 -51.004 140.065  1.00 33.80           C  
ATOM   1664  C   LEU D  72      42.900 -51.942 139.262  1.00 33.63           C
[truncated: 611,796 more chars]
