# Supplementary material for: Structural basis for topological regulation of Tn3 resolvase
Source: Nucleic Acids Res. 2022 Sep 14;51(3):1001–18. doi: 10.1093/nar/gkac733 (PMC9943657; doi:10.1093/nar/gkac733)
Supplement: gkac733_Supplemental_Files [file gkac733_supplemental_files.zip › SinSynaptosome_symmetry.pdb]

CRYST1  300.000  300.000  315.100  90.00  90.00 120.00 P 1 1 2       1
ATOM      1  N   MET A   1      11.849  22.478  21.705  1.00 21.10      B000 N  
ATOM      2  CA  MET A   1      11.796  23.557  22.732  1.00 21.18      B000 C  
ATOM      3  C   MET A   1      10.764  23.258  23.826  1.00 20.77      B000 C  
ATOM      4  O   MET A   1      10.005  22.294  23.721  1.00 20.67      B000 O  
ATOM      5  CB  MET A   1      11.565  24.929  22.072  1.00 21.74      B000 C  
ATOM      6  CG  MET A   1      10.249  25.115  21.325  1.00 23.07      B000 C  
ATOM      7  SD  MET A   1      10.305  26.500  20.158  1.00 27.04      B000 S  
ATOM      8  CE  MET A   1      10.954  25.684  18.706  1.00 26.12      B000 C  
ATOM      9  N   ILE A   2      10.756  24.074  24.878  1.00 20.21      B000 N  
ATOM     10  CA  ILE A   2       9.841  23.887  26.003  1.00 19.52      B000 C  
ATOM     11  C   ILE A   2       8.598  24.762  25.831  1.00 19.08      B000 C  
ATOM     12  O   ILE A   2       8.694  25.986  25.741  1.00 19.13      B000 O  
ATOM     13  CB  ILE A   2      10.539  24.166  27.365  1.00 19.59      B000 C  
ATOM     14  CG1 ILE A   2      11.806  23.309  27.505  1.00 20.02      B000 C  
ATOM     15  CG2 ILE A   2       9.580  23.916  28.535  1.00 19.35      B000 C  
ATOM     16  CD1 ILE A   2      12.847  23.866  28.469  1.00 20.48      B000 C  
ATOM     17  N   ILE A   3       7.433  24.121  25.780  1.00 18.45      B000 N  
ATOM     18  CA  ILE A   3       6.168  24.816  25.544  1.00 18.00      B000 C  
ATOM     19  C   ILE A   3       5.201  24.561  26.693  1.00 17.60      B000 C  
ATOM     20  O   ILE A   3       5.043  23.420  27.145  1.00 17.35      B000 O  
ATOM     21  CB  ILE A   3       5.527  24.395  24.188  1.00 18.37      B000 C  
ATOM     22  CG1 ILE A   3       6.396  24.844  23.011  1.00 18.43      B000 C  
ATOM     23  CG2 ILE A   3       4.126  24.969  24.021  1.00 18.41      B000 C  
ATOM     24  CD1 ILE A   3       7.285  23.755  22.471  1.00 20.52      B000 C  
ATOM     25  N   GLY A   4       4.557  25.628  27.158  1.00 16.88      B000 N  
ATOM     26  CA  GLY A   4       3.611  25.531  28.260  1.00 16.70      B000 C  
ATOM     27  C   GLY A   4       2.160  25.635  27.839  1.00 16.45      B000 C  
ATOM     28  O   GLY A   4       1.833  26.244  26.811  1.00 16.53      B000 O  
ATOM     29  N   TYR A   5       1.294  25.020  28.636  1.00 16.17      B000 N  
ATOM     30  CA  TYR A   5      -0.142  25.211  28.527  1.00 15.95      B000 C  
ATOM     31  C   TYR A   5      -0.660  25.612  29.899  1.00 15.88      B000 C  
ATOM     32  O   TYR A   5      -0.450  24.900  30.885  1.00 15.75      B000 O  
ATOM     33  CB  TYR A   5      -0.847  23.941  28.021  1.00 15.84      B000 C  
ATOM     34  CG  TYR A   5      -2.364  24.053  28.021  1.00 16.12      B000 C  
ATOM     35  CD1 TYR A   5      -3.024  24.860  27.089  1.00 16.19      B000 C  
ATOM     36  CD2 TYR A   5      -3.135  23.358  28.959  1.00 16.25      B000 C  
ATOM     37  CE1 TYR A   5      -4.417  24.974  27.090  1.00 15.81      B000 C  
ATOM     38  CE2 TYR A   5      -4.531  23.465  28.966  1.00 16.00      B000 C  
ATOM     39  CZ  TYR A   5      -5.158  24.272  28.030  1.00 16.47      B000 C  
ATOM     40  OH  TYR A   5      -6.527  24.378  28.038  1.00 16.97      B000 O  
ATOM     41  N   ALA A   6      -1.298  26.780  29.959  1.00 15.75      B000 N  
ATOM     42  CA  ALA A   6      -1.922  27.275  31.178  1.00 15.93      B000 C  
ATOM     43  C   ALA A   6      -3.429  27.426  30.982  1.00 16.09      B000 C  
ATOM     44  O   ALA A   6      -3.885  27.882  29.930  1.00 16.33      B000 O  
ATOM     45  CB  ALA A   6      -1.303  28.606  31.595  1.00 16.04      B000 C  
ATOM     46  N   ARG A   7      -4.193  27.052  32.002  1.00 16.15      B000 N  
ATOM     47  CA  ARG A   7      -5.651  27.101  31.934  1.00 16.28      B000 C  
ATOM     48  C   ARG A   7      -6.262  27.519  33.265  1.00 16.45      B000 C  
ATOM     49  O   ARG A   7      -5.828  27.068  34.324  1.00 16.27      B000 O  
ATOM     50  CB  ARG A   7      -6.226  25.742  31.497  1.00 16.01      B000 C  
ATOM     51  CG  ARG A   7      -7.711  25.773  31.105  1.00 16.30      B000 C  
ATOM     52  CD  ARG A   7      -8.341  24.375  30.990  1.00 15.68      B000 C  
ATOM     53  NE  ARG A   7      -8.154  23.573  32.203  1.00 15.61      B000 N  
ATOM     54  CZ  ARG A   7      -8.861  23.699  33.322  1.00 16.85      B000 C  
ATOM     55  NH1 ARG A   7      -9.844  24.589  33.415  1.00 16.68      B000 N1+
ATOM     56  NH2 ARG A   7      -8.588  22.923  34.359  1.00 17.22      B000 N  
ATOM     57  N   VAL A   8      -7.253  28.405  33.189  1.00 16.63      B000 N  
ATOM     58  CA  VAL A   8      -8.134  28.713  34.309  1.00 16.98      B000 C  
ATOM     59  C   VAL A   8      -9.575  28.680  33.820  1.00 17.34      B000 C  
ATOM     60  O   VAL A   8      -9.839  28.921  32.642  1.00 17.72      B000 O  
ATOM     61  CB  VAL A   8      -7.829  30.096  34.965  1.00 17.01      B000 C  
ATOM     62  CG1 VAL A   8      -6.522  30.048  35.754  1.00 16.79      B000 C  
ATOM     63  CG2 VAL A   8      -7.808  31.228  33.928  1.00 16.35      B000 C  
ATOM     64  N   SER A   9     -10.499  28.366  34.720  1.00 17.65      B000 N  
ATOM     65  CA  SER A   9     -11.921  28.462  34.424  1.00 18.23      B000 C  
ATOM     66  C   SER A   9     -12.404  29.889  34.619  1.00 18.18      B000 C  
ATOM     67  O   SER A   9     -13.375  30.314  33.988  1.00 18.18      B000 O  
ATOM     68  CB  SER A   9     -12.724  27.530  35.327  1.00 18.01      B000 C  
ATOM     69  OG  SER A   9     -12.617  26.196  34.880  1.00 20.73      B000 O  
ATOM     70  N   SER A  10     -11.722  30.620  35.494  1.00 18.25      B000 N  
ATOM     71  CA  SER A  10     -12.128  31.970  35.862  1.00 18.33      B000 C  
ATOM     72  C   SER A  10     -10.931  32.872  36.136  1.00 18.50      B000 C  
ATOM     73  O   SER A  10      -9.913  32.430  36.670  1.00 17.85      B000 O  
ATOM     74  CB  SER A  10     -13.032  31.929  37.097  1.00 18.38      B000 C  
ATOM     75  OG  SER A  10     -13.324  33.240  37.547  1.00 18.53      B000 O  
ATOM     76  N   LEU A  11     -11.080  34.145  35.792  1.00 18.81      B000 N  
ATOM     77  CA  LEU A  11     -10.035  35.137  36.024  1.00 19.70      B000 C  
ATOM     78  C   LEU A  11      -9.788  35.441  37.507  1.00 20.05      B000 C  
ATOM     79  O   LEU A  11      -8.817  36.120  37.842  1.00 20.17      B000 O  
ATOM     80  CB  LEU A  11     -10.335  36.423  35.252  1.00 19.71      B000 C  
ATOM     81  CG  LEU A  11      -9.819  36.525  33.815  1.00 20.76      B000 C  
ATOM     82  CD1 LEU A  11      -9.813  37.972  33.387  1.00 21.37      B000 C  
ATOM     83  CD2 LEU A  11     -10.636  35.692  32.841  1.00 22.14      B000 C  
ATOM     84  N   ASP A  12     -10.654  34.940  38.386  1.00 20.54      B000 N  
ATOM     85  CA  ASP A  12     -10.443  35.082  39.831  1.00 21.39      B000 C  
ATOM     86  C   ASP A  12      -9.531  33.988  40.413  1.00 21.80      B000 C  
ATOM     87  O   ASP A  12      -9.258  33.967  41.617  1.00 22.18      B000 O  
ATOM     88  CB  ASP A  12     -11.779  35.192  40.595  1.00 21.50      B000 C  
ATOM     89  CG  ASP A  12     -12.585  33.895  40.598  1.00 22.24      B000 C  
ATOM     90  OD1 ASP A  12     -13.701  33.901  41.162  1.00 23.49      B000 O  
ATOM     91  OD2 ASP A  12     -12.119  32.872  40.055  1.00 23.36      B000 O1-
ATOM     92  N   GLN A  13      -9.071  33.079  39.555  1.00 22.22      B000 N  
ATOM     93  CA  GLN A  13      -8.045  32.109  39.931  1.00 22.65      B000 C  
ATOM     94  C   GLN A  13      -6.683  32.760  39.722  1.00 22.87      B000 C  
ATOM     95  O   GLN A  13      -6.585  33.801  39.079  1.00 22.48      B000 O  
ATOM     96  CB  GLN A  13      -8.162  30.831  39.104  1.00 22.86      B000 C  
ATOM     97  CG  GLN A  13      -9.443  30.053  39.339  1.00 23.57      B000 C  
ATOM     98  CD  GLN A  13      -9.603  28.907  38.364  1.00 24.62      B000 C  
ATOM     99  NE2 GLN A  13      -9.005  27.764  38.684  1.00 24.57      B000 N  
ATOM    100  OE1 GLN A  13     -10.243  29.053  37.323  1.00 25.23      B000 O  
ATOM    101  N   ASN A  14      -5.628  32.160  40.255  1.00 23.17      B000 N  
ATOM    102  CA  ASN A  14      -4.330  32.831  40.182  1.00 23.38      B000 C  
ATOM    103  C   ASN A  14      -3.584  32.523  38.884  1.00 22.66      B000 C  
ATOM    104  O   ASN A  14      -2.599  31.785  38.891  1.00 22.97      B000 O  
ATOM    105  CB  ASN A  14      -3.478  32.500  41.411  1.00 23.66      B000 C  
ATOM    106  CG  ASN A  14      -2.380  33.520  41.652  1.00 25.05      B000 C  
ATOM    107  ND2 ASN A  14      -1.709  33.396  42.792  1.00 26.60      B000 N  
ATOM    108  OD1 ASN A  14      -2.140  34.411  40.831  1.00 26.70      B000 O  
ATOM    109  N   LEU A  15      -4.056  33.081  37.769  1.00 22.17      B000 N  
ATOM    110  CA  LEU A  15      -3.462  32.765  36.465  1.00 21.72      B000 C  
ATOM    111  C   LEU A  15      -2.023  33.266  36.368  1.00 21.54      B000 C  
ATOM    112  O   LEU A  15      -1.160  32.586  35.810  1.00 20.87      B000 O  
ATOM    113  CB  LEU A  15      -4.319  33.285  35.299  1.00 21.67      B000 C  
ATOM    114  CG  LEU A  15      -3.834  33.050  33.857  1.00 21.85      B000 C  
ATOM    115  CD1 LEU A  15      -3.555  31.573  33.559  1.00 21.87      B000 C  
ATOM    116  CD2 LEU A  15      -4.829  33.613  32.852  1.00 22.63      B000 C  
ATOM    117  N   GLU A  16      -1.769  34.448  36.931  1.00 21.55      B000 N  
ATOM    118  CA  GLU A  16      -0.421  35.003  36.967  1.00 21.73      B000 C  
ATOM    119  C   GLU A  16       0.569  34.036  37.614  1.00 21.42      B000 C  
ATOM    120  O   GLU A  16       1.637  33.794  37.058  1.00 21.32      B000 O  
ATOM    121  CB  GLU A  16      -0.394  36.364  37.673  1.00 21.92      B000 C  
ATOM    122  CG  GLU A  16       0.956  37.084  37.551  1.00 23.02      B000 C  
ATOM    123  CD  GLU A  16       0.990  38.427  38.252  1.00 24.57      B000 C  
ATOM    124  OE1 GLU A  16       1.531  39.388  37.658  1.00 25.55      B000 O  
ATOM    125  OE2 GLU A  16       0.492  38.527  39.395  1.00 25.55      B000 O1-
ATOM    126  N   ARG A  17       0.203  33.466  38.766  1.00 21.33      B000 N  
ATOM    127  CA  ARG A  17       1.060  32.495  39.459  1.00 21.30      B000 C  
ATOM    128  C   ARG A  17       1.357  31.283  38.593  1.00 20.55      B000 C  
ATOM    129  O   ARG A  17       2.482  30.776  38.584  1.00 20.36      B000 O  
ATOM    130  CB  ARG A  17       0.425  32.016  40.772  1.00 21.85      B000 C  
ATOM    131  CG  ARG A  17       1.342  31.122  41.615  1.00 23.70      B000 C  
ATOM    132  CD  ARG A  17       0.587  30.023  42.375  1.00 26.71      B000 C  
ATOM    133  NE  ARG A  17       0.023  29.010  41.475  1.00 29.52      B000 N  
ATOM    134  CZ  ARG A  17      -1.274  28.735  41.366  1.00 30.73      B000 C  
ATOM    135  NH1 ARG A  17      -2.164  29.379  42.117  1.00 31.50      B000 N1+
ATOM    136  NH2 ARG A  17      -1.687  27.807  40.515  1.00 31.21      B000 N  
ATOM    137  N   GLN A  18       0.339  30.812  37.876  1.00 19.80      B000 N  
ATOM    138  CA  GLN A  18       0.486  29.652  37.008  1.00 18.89      B000 C  
ATOM    139  C   GLN A  18       1.478  29.947  35.880  1.00 18.57      B000 C  
ATOM    140  O   GLN A  18       2.362  29.136  35.592  1.00 18.04      B000 O  
ATOM    141  CB  GLN A  18      -0.875  29.236  36.446  1.00 18.77      B000 C  
ATOM    142  CG  GLN A  18      -0.874  27.893  35.744  1.00 18.06      B000 C  
ATOM    143  CD  GLN A  18      -2.232  27.508  35.185  1.00 16.29      B000 C  
ATOM    144  NE2 GLN A  18      -3.294  28.100  35.725  1.00 15.74      B000 N  
ATOM    145  OE1 GLN A  18      -2.325  26.676  34.287  1.00 16.66      B000 O  
ATOM    146  N   LEU A  19       1.333  31.118  35.264  1.00 18.39      B000 N  
ATOM    147  CA  LEU A  19       2.227  31.557  34.197  1.00 18.39      B000 C  
ATOM    148  C   LEU A  19       3.652  31.719  34.721  1.00 18.39      B000 C  
ATOM    149  O   LEU A  19       4.612  31.301  34.068  1.00 17.84      B000 O  
ATOM    150  CB  LEU A  19       1.730  32.870  33.576  1.00 18.61      B000 C  
ATOM    151  CG  LEU A  19       0.357  32.864  32.890  1.00 18.72      B000 C  
ATOM    152  CD1 LEU A  19      -0.035  34.273  32.469  1.00 19.72      B000 C  
ATOM    153  CD2 LEU A  19       0.330  31.925  31.695  1.00 19.60      B000 C  
ATOM    154  N   GLU A  20       3.780  32.306  35.912  1.00 18.40      B000 N  
ATOM    155  CA  GLU A  20       5.090  32.506  36.536  1.00 18.70      B000 C  
ATOM    156  C   GLU A  20       5.800  31.175  36.771  1.00 18.45      B000 C  
ATOM    157  O   GLU A  20       7.008  31.063  36.544  1.00 18.33      B000 O  
ATOM    158  CB  GLU A  20       4.965  33.289  37.852  1.00 19.03      B000 C  
ATOM    159  CG  GLU A  20       4.476  34.721  37.686  1.00 20.29      B000 C  
ATOM    160  CD  GLU A  20       4.424  35.498  38.994  1.00 22.79      B000 C  
ATOM    161  OE1 GLU A  20       4.609  36.734  38.950  1.00 24.94      B000 O  
ATOM    162  OE2 GLU A  20       4.197  34.883  40.060  1.00 24.26      B000 O1-
ATOM    163  N   ASN A  21       5.044  30.169  37.213  1.00 18.25      B000 N  
ATOM    164  CA  ASN A  21       5.591  28.828  37.424  1.00 18.16      B000 C  
ATOM    165  C   ASN A  21       6.062  28.151  36.141  1.00 17.69      B000 C  
ATOM    166  O   ASN A  21       7.110  27.504  36.130  1.00 17.47      B000 O  
ATOM    167  CB  ASN A  21       4.601  27.936  38.186  1.00 18.72      B000 C  
ATOM    168  CG  ASN A  21       4.710  28.103  39.692  1.00 20.07      B000 C  
ATOM    169  ND2 ASN A  21       3.779  27.505  40.423  1.00 22.00      B000 N  
ATOM    170  OD1 ASN A  21       5.621  28.767  40.192  1.00 22.72      B000 O  
ATOM    171  N   LEU A  22       5.301  28.311  35.062  1.00 17.13      B000 N  
ATOM    172  CA  LEU A  22       5.686  27.710  33.788  1.00 16.99      B000 C  
ATOM    173  C   LEU A  22       6.939  28.386  33.227  1.00 16.90      B000 C  
ATOM    174  O   LEU A  22       7.822  27.715  32.685  1.00 17.15      B000 O  
ATOM    175  CB  LEU A  22       4.535  27.750  32.777  1.00 16.82      B000 C  
ATOM    176  CG  LEU A  22       3.257  26.951  33.085  1.00 17.13      B000 C  
ATOM    177  CD1 LEU A  22       2.271  27.071  31.934  1.00 17.27      B000 C  
ATOM    178  CD2 LEU A  22       3.555  25.481  33.386  1.00 17.67      B000 C  
ATOM    179  N   LYS A  23       7.011  29.707  33.384  1.00 16.89      B000 N  
ATOM    180  CA  LYS A  23       8.189  30.486  32.989  1.00 16.88      B000 C  
ATOM    181  C   LYS A  23       9.441  30.027  33.743  1.00 16.66      B000 C  
ATOM    182  O   LYS A  23      10.489  29.813  33.135  1.00 16.34      B000 O  
ATOM    183  CB  LYS A  23       7.949  31.989  33.199  1.00 17.00      B000 C  
ATOM    184  CG  LYS A  23       6.933  32.588  32.235  1.00 18.01      B000 C  
ATOM    185  CD  LYS A  23       6.699  34.074  32.486  1.00 20.87      B000 C  
ATOM    186  CE  LYS A  23       5.482  34.564  31.704  1.00 22.11      B000 C  
ATOM    187  NZ  LYS A  23       5.416  36.057  31.625  1.00 23.31      B000 N1+
ATOM    188  N   THR A  24       9.313  29.861  35.058  1.00 16.50      B000 N  
ATOM    189  CA  THR A  24      10.417  29.396  35.904  1.00 16.63      B000 C  
ATOM    190  C   THR A  24      10.953  28.038  35.433  1.00 16.69      B000 C  
ATOM    191  O   THR A  24      12.167  27.813  35.408  1.00 16.55      B000 O  
ATOM    192  CB  THR A  24       9.992  29.357  37.396  1.00 16.54      B000 C  
ATOM    193  CG2 THR A  24      11.092  28.761  38.279  1.00 16.65      B000 C  
ATOM    194  OG1 THR A  24       9.706  30.695  37.832  1.00 17.04      B000 O  
ATOM    195  N   PHE A  25      10.044  27.157  35.021  1.00 16.86      B000 N  
ATOM    196  CA  PHE A  25      10.422  25.847  34.495  1.00 17.28      B000 C  
ATOM    197  C   PHE A  25      10.777  25.854  33.003  1.00 17.32      B000 C  
ATOM    198  O   PHE A  25      10.843  24.801  32.363  1.00 17.59      B000 O  
ATOM    199  CB  PHE A  25       9.348  24.807  34.823  1.00 17.36      B000 C  
ATOM    200  CG  PHE A  25       9.449  24.268  36.224  1.00 18.01      B000 C  
ATOM    201  CD1 PHE A  25       8.902  24.970  37.298  1.00 18.43      B000 C  
ATOM    202  CD2 PHE A  25      10.109  23.068  36.471  1.00 18.95      B000 C  
ATOM    203  CE1 PHE A  25       8.999  24.474  38.598  1.00 19.36      B000 C  
ATOM    204  CE2 PHE A  25      10.213  22.564  37.768  1.00 19.56      B000 C  
ATOM    205  CZ  PHE A  25       9.659  23.273  38.833  1.00 19.40      B000 C  
ATOM    206  N   GLY A  26      11.001  27.048  32.464  1.00 17.44      B000 N  
ATOM    207  CA  GLY A  26      11.622  27.209  31.150  1.00 17.55      B000 C  
ATOM    208  C   GLY A  26      10.739  27.242  29.917  1.00 17.40      B000 C  
ATOM    209  O   GLY A  26      11.244  27.065  28.803  1.00 17.77      B000 O  
ATOM    210  N   ALA A  27       9.438  27.476  30.092  1.00 17.47      B000 N  
ATOM    211  CA  ALA A  27       8.530  27.593  28.944  1.00 17.19      B000 C  
ATOM    212  C   ALA A  27       8.927  28.783  28.070  1.00 17.06      B000 C  
ATOM    213  O   ALA A  27       9.109  29.895  28.564  1.00 17.13      B000 O  
ATOM    214  CB  ALA A  27       7.084  27.715  29.394  1.00 17.41      B000 C  
ATOM    215  N   GLU A  28       9.074  28.527  26.774  1.00 16.73      B000 N  
ATOM    216  CA  GLU A  28       9.493  29.556  25.819  1.00 16.45      B000 C  
ATOM    217  C   GLU A  28       8.285  30.239  25.182  1.00 16.31      B000 C  
ATOM    218  O   GLU A  28       8.376  31.370  24.705  1.00 16.44      B000 O  
ATOM    219  CB  GLU A  28      10.402  28.941  24.761  1.00 16.32      B000 C  
ATOM    220  CG  GLU A  28      11.643  28.293  25.355  1.00 16.74      B000 C  
ATOM    221  CD  GLU A  28      12.442  27.503  24.341  1.00 17.62      B000 C  
ATOM    222  OE1 GLU A  28      12.566  26.274  24.522  1.00 18.64      B000 O  
ATOM    223  OE2 GLU A  28      12.947  28.103  23.371  1.00 17.45      B000 O1-
ATOM    224  N   LYS A  29       7.161  29.527  25.181  1.00 16.19      B000 N  
ATOM    225  CA  LYS A  29       5.860  30.068  24.806  1.00 16.03      B000 C  
ATOM    226  C   LYS A  29       4.821  29.382  25.678  1.00 15.88      B000 C  
ATOM    227  O   LYS A  29       4.949  28.193  25.972  1.00 15.70      B000 O  
ATOM    228  CB  LYS A  29       5.559  29.781  23.332  1.00 15.96      B000 C  
ATOM    229  CG  LYS A  29       4.226  30.326  22.832  1.00 15.95      B000 C  
ATOM    230  CD  LYS A  29       4.014  29.980  21.366  1.00 15.22      B000 C  
ATOM    231  CE  LYS A  29       2.689  30.511  20.839  1.00 14.96      B000 C  
ATOM    232  NZ  LYS A  29       2.680  31.993  20.708  1.00 13.86      B000 N1+
ATOM    233  N   ILE A  30       3.816  30.138  26.110  1.00 15.65      B000 N  
ATOM    234  CA  ILE A  30       2.724  29.571  26.898  1.00 15.78      B000 C  
ATOM    235  C   ILE A  30       1.405  29.812  26.179  1.00 15.87      B000 C  
ATOM    236  O   ILE A  30       1.019  30.960  25.921  1.00 16.49      B000 O  
ATOM    237  CB  ILE A  30       2.664  30.142  28.341  1.00 15.66      B000 C  
ATOM    238  CG1 ILE A  30       4.001  29.931  29.067  1.00 15.81      B000 C  
ATOM    239  CG2 ILE A  30       1.514  29.481  29.128  1.00 15.57      B000 C  
ATOM    240  CD1 ILE A  30       4.154  30.709  30.391  1.00 16.02      B000 C  
ATOM    241  N   PHE A  31       0.737  28.721  25.825  1.00 15.94      B000 N  
ATOM    242  CA  PHE A  31      -0.608  28.796  25.284  1.00 15.93      B000 C  
ATOM    243  C   PHE A  31      -1.538  28.894  26.478  1.00 16.23      B000 C  
ATOM    244  O   PHE A  31      -1.550  28.013  27.335  1.00 16.11      B000 O  
ATOM    245  CB  PHE A  31      -0.930  27.559  24.452  1.00 16.05      B000 C  
ATOM    246  CG  PHE A  31      -0.162  27.473  23.166  1.00 15.55      B000 C  
ATOM    247  CD1 PHE A  31       1.110  26.908  23.130  1.00 15.86      B000 C  
ATOM    248  CD2 PHE A  31      -0.719  27.943  21.978  1.00 15.81      B000 C  
ATOM    249  CE1 PHE A  31       1.817  26.817  21.935  1.00 15.50      B000 C  
ATOM    250  CE2 PHE A  31      -0.020  27.860  20.782  1.00 15.69      B000 C  
ATOM    251  CZ  PHE A  31       1.251  27.294  20.760  1.00 15.61      B000 C  
ATOM    252  N   THR A  32      -2.291  29.989  26.536  1.00 16.76      B000 N  
ATOM    253  CA  THR A  32      -3.100  30.313  27.701  1.00 17.31      B000 C  
ATOM    254  C   THR A  32      -4.576  30.273  27.336  1.00 17.28      B000 C  
ATOM    255  O   THR A  32      -5.003  30.897  26.360  1.00 17.05      B000 O  
ATOM    256  CB  THR A  32      -2.702  31.685  28.284  1.00 17.40      B000 C  
ATOM    257  CG2 THR A  32      -3.415  31.944  29.601  1.00 18.16      B000 C  
ATOM    258  OG1 THR A  32      -1.288  31.701  28.513  1.00 18.39      B000 O  
ATOM    259  N   GLU A  33      -5.343  29.529  28.127  1.00 17.53      B000 N  
ATOM    260  CA  GLU A  33      -6.745  29.287  27.845  1.00 18.03      B000 C  
ATOM    261  C   GLU A  33      -7.636  29.550  29.053  1.00 18.35      B000 C  
ATOM    262  O   GLU A  33      -7.352  29.100  30.167  1.00 18.21      B000 O  
ATOM    263  CB  GLU A  33      -6.933  27.849  27.364  1.00 18.13      B000 C  
ATOM    264  CG  GLU A  33      -8.321  27.548  26.833  1.00 18.49      B000 C  
ATOM    265  CD  GLU A  33      -8.299  26.532  25.721  1.00 18.90      B000 C  
ATOM    266  OE1 GLU A  33      -7.612  25.499  25.867  1.00 19.29      B000 O  
ATOM    267  OE2 GLU A  33      -8.968  26.771  24.694  1.00 19.24      B000 O1-
ATOM    268  N   LYS A  34      -8.714  30.283  28.809  1.00 18.55      B000 N  
ATOM    269  CA  LYS A  34      -9.736  30.519  29.811  1.00 19.10      B000 C  
ATOM    270  C   LYS A  34     -10.941  29.654  29.458  1.00 19.15      B000 C  
ATOM    271  O   LYS A  34     -11.771  30.037  28.629  1.00 19.06      B000 O  
ATOM    272  CB  LYS A  34     -10.113  32.005  29.844  1.00 19.28      B000 C  
ATOM    273  CG  LYS A  34     -10.754  32.482  31.143  1.00 20.63      B000 C  
ATOM    274  CD  LYS A  34     -12.154  31.934  31.320  1.00 21.82      B000 C  
ATOM    275  CE  LYS A  34     -13.063  32.911  32.041  1.00 22.85      B000 C  
ATOM    276  NZ  LYS A  34     -14.359  32.245  32.356  1.00 22.90      B000 N1+
ATOM    277  N   GLN A  35     -11.017  28.479  30.079  1.00 19.27      B000 N  
ATOM    278  CA  GLN A  35     -12.079  27.513  29.807  1.00 19.65      B000 C  
ATOM    279  C   GLN A  35     -12.107  26.402  30.859  1.00 19.79      B000 C  
ATOM    280  O   GLN A  35     -11.111  26.160  31.545  1.00 19.62      B000 O  
ATOM    281  CB  GLN A  35     -11.896  26.910  28.403  1.00 19.73      B000 C  
ATOM    282  CG  GLN A  35     -13.077  26.085  27.892  1.00 20.26      B000 C  
ATOM    283  CD  GLN A  35     -14.402  26.820  28.006  1.00 21.54      B000 C  
ATOM    284  NE2 GLN A  35     -14.534  27.919  27.273  1.00 21.69      B000 N  
ATOM    285  OE1 GLN A  35     -15.291  26.409  28.756  1.00 21.92      B000 O  
ATOM    286  N   SER A  36     -13.252  25.731  30.973  1.00 19.90      B000 N  
ATOM    287  CA  SER A  36     -13.398  24.537  31.810  1.00 20.09      B000 C  
ATOM    288  C   SER A  36     -12.484  23.414  31.317  1.00 20.43      B000 C  
ATOM    289  O   SER A  36     -12.189  23.321  30.125  1.00 20.32      B000 O  
ATOM    290  CB  SER A  36     -14.852  24.064  31.803  1.00 20.08      B000 C  
ATOM    291  OG  SER A  36     -15.004  22.824  32.478  1.00 20.09      B000 O  
ATOM    292  N   GLY A  37     -12.035  22.566  32.239  1.00 20.80      B000 N  
ATOM    293  CA  GLY A  37     -11.212  21.410  31.881  1.00 21.58      B000 C  
ATOM    294  C   GLY A  37     -12.024  20.171  31.542  1.00 22.12      B000 C  
ATOM    295  O   GLY A  37     -11.463  19.116  31.245  1.00 22.14      B000 O  
ATOM    296  N   LYS A  38     -13.348  20.304  31.575  1.00 22.88      B000 N  
ATOM    297  CA  LYS A  38     -14.259  19.177  31.353  1.00 23.63      B000 C  
ATOM    298  C   LYS A  38     -14.115  18.523  29.976  1.00 23.85      B000 C  
ATOM    299  O   LYS A  38     -14.210  17.299  29.856  1.00 23.87      B000 O  
ATOM    300  CB  LYS A  38     -15.712  19.605  31.589  1.00 23.97      B000 C  
ATOM    301  CG  LYS A  38     -16.228  19.325  32.999  1.00 25.18      B000 C  
ATOM    302  CD  LYS A  38     -16.740  17.896  33.126  1.00 27.08      B000 C  
ATOM    303  CE  LYS A  38     -17.000  17.518  34.577  1.00 27.90      B000 C  
ATOM    304  NZ  LYS A  38     -17.314  16.069  34.717  1.00 28.62      B000 N1+
ATOM    305  N   SER A  39     -13.875  19.337  28.953  1.00 24.14      B000 N  
ATOM    306  CA  SER A  39     -13.819  18.847  27.580  1.00 24.45      B000 C  
ATOM    307  C   SER A  39     -12.638  19.408  26.794  1.00 24.55      B000 C  
ATOM    308  O   SER A  39     -12.242  20.556  26.988  1.00 24.52      B000 O  
ATOM    309  CB  SER A  39     -15.128  19.170  26.856  1.00 24.48      B000 C  
ATOM    310  OG  SER A  39     -15.084  18.732  25.510  1.00 24.97      B000 O  
ATOM    311  N   ILE A  40     -12.087  18.583  25.906  1.00 24.81      B000 N  
ATOM    312  CA  ILE A  40     -11.090  19.034  24.932  1.00 25.17      B000 C  
ATOM    313  C   ILE A  40     -11.744  19.642  23.687  1.00 25.33      B000 C  
ATOM    314  O   ILE A  40     -11.129  20.457  22.994  1.00 25.41      B000 O  
ATOM    315  CB  ILE A  40     -10.126  17.895  24.493  1.00 25.30      B000 C  
ATOM    316  CG1 ILE A  40     -10.910  16.670  23.995  1.00 25.78      B000 C  
ATOM    317  CG2 ILE A  40      -9.171  17.528  25.633  1.00 25.26      B000 C  
ATOM    318  CD1 ILE A  40     -10.111  15.726  23.107  1.00 26.99      B000 C  
ATOM    319  N   GLU A  41     -12.991  19.254  23.418  1.00 25.39      B000 N  
ATOM    320  CA  GLU A  41     -13.705  19.674  22.203  1.00 25.60      B000 C  
ATOM    321  C   GLU A  41     -14.000  21.172  22.129  1.00 25.16      B000 C  
ATOM    322  O   GLU A  41     -14.190  21.715  21.038  1.00 25.41      B000 O  
ATOM    323  CB  GLU A  41     -15.009  18.889  22.022  1.00 25.70      B000 C  
ATOM    324  CG  GLU A  41     -14.832  17.441  21.581  1.00 27.37      B000 C  
ATOM    325  CD  GLU A  41     -15.111  16.442  22.692  1.00 28.91      B000 C  
ATOM    326  OE1 GLU A  41     -14.708  16.691  23.851  1.00 29.98      B000 O  
ATOM    327  OE2 GLU A  41     -15.735  15.398  22.400  1.00 30.02      B000 O1-
ATOM    328  N   ASN A  42     -14.046  21.832  23.284  1.00 24.78      B000 N  
ATOM    329  CA  ASN A  42     -14.303  23.272  23.334  1.00 24.13      B000 C  
ATOM    330  C   ASN A  42     -13.063  24.069  23.746  1.00 23.43      B000 C  
ATOM    331  O   ASN A  42     -13.164  25.202  24.227  1.00 23.19      B000 O  
ATOM    332  CB  ASN A  42     -15.488  23.574  24.261  1.00 24.53      B000 C  
ATOM    333  CG  ASN A  42     -15.161  23.347  25.730  1.00 25.18      B000 C  
ATOM    334  ND2 ASN A  42     -15.683  24.217  26.586  1.00 26.75      B000 N  
ATOM    335  OD1 ASN A  42     -14.450  22.407  26.088  1.00 25.51      B000 O  
ATOM    336  N   ARG A  43     -11.894  23.466  23.549  1.00 22.36      B000 N  
ATOM    337  CA  ARG A  43     -10.635  24.087  23.938  1.00 21.48      B000 C  
ATOM    338  C   ARG A  43      -9.658  24.183  22.761  1.00 20.80      B000 C  
ATOM    339  O   ARG A  43      -8.717  23.391  22.666  1.00 20.68      B000 O  
ATOM    340  CB  ARG A  43     -10.011  23.340  25.123  1.00 21.19      B000 C  
ATOM    341  CG  ARG A  43     -10.723  23.583  26.451  1.00 20.93      B000 C  
ATOM    342  CD  ARG A  43      -9.865  23.173  27.638  1.00 20.20      B000 C  
ATOM    343  NE  ARG A  43      -9.876  21.729  27.868  1.00 20.64      B000 N  
ATOM    344  CZ  ARG A  43      -8.898  21.057  28.473  1.00 20.15      B000 C  
ATOM    345  NH1 ARG A  43      -7.811  21.691  28.899  1.00 18.26      B000 N1+
ATOM    346  NH2 ARG A  43      -9.001  19.744  28.640  1.00 20.51      B000 N  
ATOM    347  N   PRO A  44      -9.880  25.164  21.861  1.00 20.35      B000 N  
ATOM    348  CA  PRO A  44      -9.030  25.320  20.680  1.00 19.93      B000 C  
ATOM    349  C   PRO A  44      -7.577  25.675  21.001  1.00 19.28      B000 C  
ATOM    350  O   PRO A  44      -6.689  25.382  20.198  1.00 19.16      B000 O  
ATOM    351  CB  PRO A  44      -9.697  26.469  19.910  1.00 20.00      B000 C  
ATOM    352  CG  PRO A  44     -10.453  27.230  20.934  1.00 20.35      B000 C  
ATOM    353  CD  PRO A  44     -10.925  26.204  21.921  1.00 20.33      B000 C  
ATOM    354  N   ILE A  45      -7.334  26.298  22.153  1.00 18.65      B000 N  
ATOM    355  CA  ILE A  45      -5.979  26.711  22.522  1.00 18.39      B000 C  
ATOM    356  C   ILE A  45      -5.126  25.510  22.946  1.00 18.01      B000 C  
ATOM    357  O   ILE A  45      -3.961  25.405  22.555  1.00 17.83      B000 O  
ATOM    358  CB  ILE A  45      -5.977  27.862  23.566  1.00 18.32      B000 C  
ATOM    359  CG1 ILE A  45      -6.636  29.109  22.959  1.00 19.18      B000 C  
ATOM    360  CG2 ILE A  45      -4.554  28.193  24.019  1.00 18.27      B000 C  
ATOM    361  CD1 ILE A  45      -7.122  30.128  23.970  1.00 20.96      B000 C  
ATOM    362  N   LEU A  46      -5.712  24.593  23.716  1.00 17.77      B000 N  
ATOM    363  CA  LEU A  46      -5.043  23.325  24.011  1.00 17.61      B000 C  
ATOM    364  C   LEU A  46      -4.706  22.605  22.705  1.00 17.68      B000 C  
ATOM    365  O   LEU A  46      -3.589  22.124  22.528  1.00 17.46      B000 O  
ATOM    366  CB  LEU A  46      -5.894  22.433  24.926  1.00 17.40      B000 C  
ATOM    367  CG  LEU A  46      -5.364  21.016  25.194  1.00 17.64      B000 C  
ATOM    368  CD1 LEU A  46      -3.969  21.028  25.820  1.00 17.69      B000 C  
ATOM    369  CD2 LEU A  46      -6.340  20.214  26.053  1.00 17.11      B000 C  
ATOM    370  N   GLN A  47      -5.668  22.564  21.786  1.00 18.10      B000 N  
ATOM    371  CA  GLN A  47      -5.453  21.948  20.479  1.00 18.31      B000 C  
ATOM    372  C   GLN A  47      -4.321  22.637  19.723  1.00 17.95      B000 C  
ATOM    373  O   GLN A  47      -3.471  21.966  19.143  1.00 18.02      B000 O  
ATOM    374  CB  GLN A  47      -6.743  21.918  19.653  1.00 18.65      B000 C  
ATOM    375  CG  GLN A  47      -7.791  20.940  20.190  1.00 20.68      B000 C  
ATOM    376  CD  GLN A  47      -7.281  19.505  20.298  1.00 22.98      B000 C  
ATOM    377  NE2 GLN A  47      -7.206  18.986  21.526  1.00 24.00      B000 N  
ATOM    378  OE1 GLN A  47      -6.965  18.872  19.288  1.00 25.10      B000 O  
ATOM    379  N   LYS A  48      -4.294  23.968  19.761  1.00 17.76      B000 N  
ATOM    380  CA  LYS A  48      -3.198  24.726  19.148  1.00 17.65      B000 C  
ATOM    381  C   LYS A  48      -1.852  24.340  19.758  1.00 17.07      B000 C  
ATOM    382  O   LYS A  48      -0.884  24.107  19.034  1.00 16.84      B000 O  
ATOM    383  CB  LYS A  48      -3.433  26.237  19.248  1.00 17.91      B000 C  
ATOM    384  CG  LYS A  48      -4.339  26.773  18.138  1.00 19.36      B000 C  
ATOM    385  CD  LYS A  48      -4.513  28.274  18.220  1.00 21.81      B000 C  
ATOM    386  CE  LYS A  48      -5.444  28.774  17.128  1.00 23.08      B000 C  
ATOM    387  NZ  LYS A  48      -5.490  30.265  17.079  1.00 24.35      B000 N1+
ATOM    388  N   ALA A  49      -1.813  24.258  21.088  1.00 16.50      B000 N  
ATOM    389  CA  ALA A  49      -0.614  23.848  21.819  1.00 16.34      B000 C  
ATOM    390  C   ALA A  49      -0.138  22.447  21.427  1.00 16.12      B000 C  
ATOM    391  O   ALA A  49       1.053  22.230  21.204  1.00 15.94      B000 O  
ATOM    392  CB  ALA A  49      -0.859  23.921  23.330  1.00 16.28      B000 C  
ATOM    393  N   LEU A  50      -1.069  21.499  21.355  1.00 16.20      B000 N  
ATOM    394  CA  LEU A  50      -0.734  20.117  21.009  1.00 16.19      B000 C  
ATOM    395  C   LEU A  50      -0.273  20.002  19.559  1.00 16.56      B000 C  
ATOM    396  O   LEU A  50       0.605  19.194  19.240  1.00 16.52      B000 O  
ATOM    397  CB  LEU A  50      -1.926  19.190  21.258  1.00 16.22      B000 C  
ATOM    398  CG  LEU A  50      -2.340  18.995  22.717  1.00 16.20      B000 C  
ATOM    399  CD1 LEU A  50      -3.631  18.187  22.786  1.00 16.84      B000 C  
ATOM    400  CD2 LEU A  50      -1.238  18.319  23.519  1.00 16.62      B000 C  
ATOM    401  N   ASN A  51      -0.878  20.807  18.691  1.00 16.55      B000 N  
ATOM    402  CA  ASN A  51      -0.473  20.889  17.293  1.00 17.15      B000 C  
ATOM    403  C   ASN A  51       0.904  21.526  17.128  1.00 16.99      B000 C  
ATOM    404  O   ASN A  51       1.650  21.158  16.218  1.00 16.97      B000 O  
ATOM    405  CB  ASN A  51      -1.507  21.674  16.481  1.00 17.41      B000 C  
ATOM    406  CG  ASN A  51      -2.698  20.825  16.062  1.00 18.84      B000 C  
ATOM    407  ND2 ASN A  51      -3.821  21.483  15.789  1.00 20.50      B000 N  
ATOM    408  OD1 ASN A  51      -2.606  19.597  15.962  1.00 20.32      B000 O  
ATOM    409  N   PHE A  52       1.228  22.477  18.007  1.00 16.66      B000 N  
ATOM    410  CA  PHE A  52       2.498  23.210  17.929  1.00 16.39      B000 C  
ATOM    411  C   PHE A  52       3.703  22.348  18.278  1.00 16.22      B000 C  
ATOM    412  O   PHE A  52       4.721  22.403  17.588  1.00 15.87      B000 O  
ATOM    413  CB  PHE A  52       2.488  24.460  18.824  1.00 16.40      B000 C  
ATOM    414  CG  PHE A  52       3.718  25.324  18.668  1.00 16.30      B000 C  
ATOM    415  CD1 PHE A  52       3.773  26.310  17.687  1.00 16.04      B000 C  
ATOM    416  CD2 PHE A  52       4.824  25.144  19.498  1.00 16.26      B000 C  
ATOM    417  CE1 PHE A  52       4.910  27.107  17.532  1.00 16.39      B000 C  
ATOM    418  CE2 PHE A  52       5.965  25.933  19.354  1.00 16.36      B000 C  
ATOM    419  CZ  PHE A  52       6.007  26.919  18.367  1.00 16.69      B000 C  
ATOM    420  N   VAL A  53       3.593  21.573  19.357  1.00 16.13      B000 N  
ATOM    421  CA  VAL A  53       4.707  20.740  19.808  1.00 16.28      B000 C  
ATOM    422  C   VAL A  53       5.024  19.643  18.802  1.00 16.50      B000 C  
ATOM    423  O   VAL A  53       4.132  19.135  18.121  1.00 16.29      B000 O  
ATOM    424  CB  VAL A  53       4.484  20.119  21.216  1.00 16.00      B000 C  
ATOM    425  CG1 VAL A  53       4.607  21.187  22.298  1.00 16.37      B000 C  
ATOM    426  CG2 VAL A  53       3.142  19.388  21.311  1.00 15.49      B000 C  
ATOM    427  N   GLU A  54       6.303  19.304  18.705  1.00 17.05      B000 N  
ATOM    428  CA  GLU A  54       6.762  18.254  17.808  1.00 17.57      B000 C  
ATOM    429  C   GLU A  54       7.786  17.372  18.506  1.00 18.03      B000 C  
ATOM    430  O   GLU A  54       8.333  17.741  19.547  1.00 17.92      B000 O  
ATOM    431  CB  GLU A  54       7.381  18.855  16.534  1.00 17.73      B000 C  
ATOM    432  CG  GLU A  54       6.468  19.789  15.743  1.00 18.20      B000 C  
ATOM    433  CD  GLU A  54       5.417  19.071  14.900  1.00 19.26      B000 C  
ATOM    434  OE1 GLU A  54       5.317  17.825  14.955  1.00 18.86      B000 O  
ATOM    435  OE2 GLU A  54       4.685  19.770  14.167  1.00 19.72      B000 O1-
ATOM    436  N   MET A  55       8.019  16.200  17.924  1.00 18.63      B000 N  
ATOM    437  CA  MET A  55       9.066  15.273  18.343  1.00 19.37      B000 C  
ATOM    438  C   MET A  55      10.307  16.003  18.870  1.00 19.41      B000 C  
ATOM    439  O   MET A  55      10.906  16.818  18.165  1.00 19.41      B000 O  
ATOM    440  CB  MET A  55       9.424  14.378  17.152  1.00 19.56      B000 C  
ATOM    441  CG  MET A  55      10.406  13.249  17.419  1.00 20.92      B000 C  
ATOM    442  SD  MET A  55      10.545  12.159  15.980  1.00 24.77      B000 S  
ATOM    443  CE  MET A  55      10.962  13.318  14.678  1.00 23.48      B000 C  
ATOM    444  N   GLY A  56      10.670  15.716  20.120  1.00 19.61      B000 N  
ATOM    445  CA  GLY A  56      11.837  16.334  20.748  1.00 19.74      B000 C  
ATOM    446  C   GLY A  56      11.512  17.484  21.688  1.00 19.80      B000 C  
ATOM    447  O   GLY A  56      12.342  17.859  22.519  1.00 19.99      B000 O  
ATOM    448  N   ASP A  57      10.311  18.044  21.555  1.00 19.74      B000 N  
ATOM    449  CA  ASP A  57       9.868  19.142  22.421  1.00 19.45      B000 C  
ATOM    450  C   ASP A  57       9.458  18.655  23.811  1.00 19.26      B000 C  
ATOM    451  O   ASP A  57       9.326  17.449  24.051  1.00 19.22      B000 O  
ATOM    452  CB  ASP A  57       8.699  19.910  21.782  1.00 19.35      B000 C  
ATOM    453  CG  ASP A  57       9.102  20.678  20.533  1.00 19.32      B000 C  
ATOM    454  OD1 ASP A  57      10.311  20.918  20.322  1.00 19.75      B000 O  
ATOM    455  OD2 ASP A  57       8.192  21.051  19.760  1.00 17.94      B000 O1-
ATOM    456  N   ARG A  58       9.270  19.609  24.721  1.00 19.06      B000 N  
ATOM    457  CA  ARG A  58       8.727  19.345  26.048  1.00 18.70      B000 C  
ATOM    458  C   ARG A  58       7.444  20.152  26.234  1.00 18.33      B000 C  
ATOM    459  O   ARG A  58       7.408  21.357  25.955  1.00 18.42      B000 O  
ATOM    460  CB  ARG A  58       9.748  19.707  27.129  1.00 18.95      B000 C  
ATOM    461  CG  ARG A  58       9.351  19.275  28.542  1.00 19.79      B000 C  
ATOM    462  CD  ARG A  58      10.360  19.742  29.580  1.00 22.14      B000 C  
ATOM    463  NE  ARG A  58      11.679  19.136  29.382  1.00 22.92      B000 N  
ATOM    464  CZ  ARG A  58      12.802  19.568  29.949  1.00 23.99      B000 C  
ATOM    465  NH1 ARG A  58      12.787  20.617  30.760  1.00 24.20      B000 N1+
ATOM    466  NH2 ARG A  58      13.948  18.946  29.701  1.00 23.77      B000 N  
ATOM    467  N   PHE A  59       6.395  19.475  26.688  1.00 17.45      B000 N  
ATOM    468  CA  PHE A  59       5.095  20.089  26.919  1.00 17.07      B000 C  
ATOM    469  C   PHE A  59       4.894  20.162  28.426  1.00 16.77      B000 C  
ATOM    470  O   PHE A  59       4.883  19.133  29.108  1.00 16.26      B000 O  
ATOM    471  CB  PHE A  59       4.011  19.236  26.251  1.00 17.00      B000 C  
ATOM    472  CG  PHE A  59       2.634  19.841  26.278  1.00 17.29      B000 C  
ATOM    473  CD1 PHE A  59       2.125  20.487  25.152  1.00 17.72      B000 C  
ATOM    474  CD2 PHE A  59       1.827  19.728  27.408  1.00 17.84      B000 C  
ATOM    475  CE1 PHE A  59       0.845  21.031  25.159  1.00 17.98      B000 C  
ATOM    476  CE2 PHE A  59       0.539  20.271  27.426  1.00 18.21      B000 C  
ATOM    477  CZ  PHE A  59       0.049  20.922  26.300  1.00 17.95      B000 C  
ATOM    478  N   ILE A  60       4.760  21.375  28.953  1.00 16.66      B000 N  
ATOM    479  CA  ILE A  60       4.688  21.535  30.410  1.00 16.43      B000 C  
ATOM    480  C   ILE A  60       3.374  22.132  30.898  1.00 16.28      B000 C  
ATOM    481  O   ILE A  60       2.801  23.023  30.263  1.00 15.93      B000 O  
ATOM    482  CB  ILE A  60       5.928  22.280  31.011  1.00 16.78      B000 C  
ATOM    483  CG1 ILE A  60       5.894  23.787  30.727  1.00 16.81      B000 C  
ATOM    484  CG2 ILE A  60       7.224  21.675  30.482  1.00 16.56      B000 C  
ATOM    485  CD1 ILE A  60       6.954  24.588  31.507  1.00 17.40      B000 C  
ATOM    486  N   VAL A  61       2.894  21.595  32.019  1.00 16.10      B000 N  
ATOM    487  CA  VAL A  61       1.739  22.131  32.728  1.00 15.80      B000 C  
ATOM    488  C   VAL A  61       2.079  22.194  34.210  1.00 16.19      B000 C  
ATOM    489  O   VAL A  61       2.954  21.459  34.688  1.00 15.72      B000 O  
ATOM    490  CB  VAL A  61       0.451  21.283  32.512  1.00 15.91      B000 C  
ATOM    491  CG1 VAL A  61      -0.003  21.338  31.053  1.00 15.46      B000 C  
ATOM    492  CG2 VAL A  61       0.644  19.826  32.981  1.00 15.65      B000 C  
ATOM    493  N   GLU A  62       1.400  23.073  34.934  1.00 16.16      B000 N  
ATOM    494  CA  GLU A  62       1.643  23.215  36.361  1.00 16.59      B000 C  
ATOM    495  C   GLU A  62       1.161  21.978  37.123  1.00 16.57      B000 C  
ATOM    496  O   GLU A  62       1.834  21.501  38.034  1.00 16.81      B000 O  
ATOM    497  CB  GLU A  62       0.970  24.473  36.905  1.00 16.66      B000 C  
ATOM    498  CG  GLU A  62       1.285  24.737  38.380  1.00 17.80      B000 C  
ATOM    499  CD  GLU A  62       0.585  25.961  38.940  1.00 19.96      B000 C  
ATOM    500  OE1 GLU A  62       1.227  26.689  39.727  1.00 20.93      B000 O  
ATOM    501  OE2 GLU A  62      -0.598  26.193  38.607  1.00 20.02      B000 O1-
ATOM    502  N   SER A  63      -0.010  21.483  36.745  1.00 16.54      B000 N  
ATOM    503  CA  SER A  63      -0.596  20.288  37.346  1.00 17.12      B000 C  
ATOM    504  C   SER A  63      -1.457  19.595  36.304  1.00 17.00      B000 C  
ATOM    505  O   SER A  63      -1.908  20.222  35.342  1.00 16.57      B000 O  
ATOM    506  CB  SER A  63      -1.431  20.660  38.570  1.00 17.47      B000 C  
ATOM    507  OG  SER A  63      -2.429  21.607  38.227  1.00 18.20      B000 O  
ATOM    508  N   ILE A  64      -1.686  18.301  36.504  1.00 17.23      B000 N  
ATOM    509  CA  ILE A  64      -2.468  17.483  35.572  1.00 17.78      B000 C  
ATOM    510  C   ILE A  64      -3.869  18.061  35.319  1.00 17.51      B000 C  
ATOM    511  O   ILE A  64      -4.365  18.029  34.188  1.00 17.33      B000 O  
ATOM    512  CB  ILE A  64      -2.537  16.002  36.064  1.00 18.00      B000 C  
ATOM    513  CG1 ILE A  64      -1.189  15.291  35.849  1.00 19.39      B000 C  
ATOM    514  CG2 ILE A  64      -3.698  15.234  35.407  1.00 18.91      B000 C  
ATOM    515  CD1 ILE A  64      -0.799  15.089  34.376  1.00 21.11      B000 C  
ATOM    516  N   ASP A  65      -4.489  18.603  36.366  1.00 17.75      B000 N  
ATOM    517  CA  ASP A  65      -5.840  19.175  36.266  1.00 18.10      B000 C  
ATOM    518  C   ASP A  65      -5.930  20.376  35.307  1.00 17.93      B000 C  
ATOM    519  O   ASP A  65      -7.002  20.669  34.779  1.00 17.48      B000 O  
ATOM    520  CB  ASP A  65      -6.382  19.553  37.650  1.00 18.73      B000 C  
ATOM    521  CG  ASP A  65      -5.398  20.373  38.456  1.00 20.16      B000 C  
ATOM    522  OD1 ASP A  65      -5.413  21.613  38.343  1.00 22.55      B000 O  
ATOM    523  OD2 ASP A  65      -4.586  19.776  39.188  1.00 23.51      B000 O1-
ATOM    524  N   ARG A  66      -4.808  21.058  35.082  1.00 18.06      B000 N  
ATOM    525  CA  ARG A  66      -4.754  22.114  34.065  1.00 18.35      B000 C  
ATOM    526  C   ARG A  66      -4.957  21.518  32.678  1.00 18.53      B000 C  
ATOM    527  O   ARG A  66      -5.646  22.097  31.834  1.00 18.79      B000 O  
ATOM    528  CB  ARG A  66      -3.430  22.894  34.127  1.00 18.15      B000 C  
ATOM    529  CG  ARG A  66      -3.135  23.575  35.462  1.00 18.44      B000 C  
ATOM    530  CD  ARG A  66      -4.255  24.518  35.898  1.00 18.29      B000 C  
ATOM    531  NE  ARG A  66      -5.262  23.836  36.716  1.00 18.87      B000 N  
ATOM    532  CZ  ARG A  66      -6.518  24.249  36.864  1.00 18.59      B000 C  
ATOM    533  NH1 ARG A  66      -6.949  25.340  36.241  1.00 17.72      B000 N1+
ATOM    534  NH2 ARG A  66      -7.353  23.561  37.632  1.00 17.66      B000 N  
ATOM    535  N   LEU A  67      -4.379  20.340  32.457  1.00 18.89      B000 N  
ATOM    536  CA  LEU A  67      -4.513  19.659  31.178  1.00 18.94      B000 C  
ATOM    537  C   LEU A  67      -5.961  19.231  30.912  1.00 18.78      B000 C  
ATOM    538  O   LEU A  67      -6.428  19.273  29.771  1.00 19.06      B000 O  
ATOM    539  CB  LEU A  67      -3.551  18.468  31.103  1.00 19.35      B000 C  
ATOM    540  CG  LEU A  67      -3.245  17.879  29.726  1.00 19.50      B000 C  
ATOM    541  CD1 LEU A  67      -2.650  18.925  28.775  1.00 20.17      B000 C  
ATOM    542  CD2 LEU A  67      -2.308  16.690  29.885  1.00 20.86      B000 C  
ATOM    543  N   GLY A  68      -6.670  18.840  31.968  1.00 18.71      B000 N  
ATOM    544  CA  GLY A  68      -8.086  18.516  31.861  1.00 18.50      B000 C  
ATOM    545  C   GLY A  68      -8.680  17.912  33.117  1.00 18.62      B000 C  
ATOM    546  O   GLY A  68      -7.958  17.418  33.984  1.00 18.41      B000 O  
ATOM    547  N   ARG A  69     -10.007  17.972  33.208  1.00 18.89      B000 N  
ATOM    548  CA  ARG A  69     -10.761  17.352  34.293  1.00 19.15      B000 C  
ATOM    549  C   ARG A  69     -11.674  16.277  33.720  1.00 19.63      B000 C  
ATOM    550  O   ARG A  69     -12.876  16.238  33.997  1.00 19.73      B000 O  
ATOM    551  CB  ARG A  69     -11.560  18.399  35.071  1.00 19.34      B000 C  
ATOM    552  CG  ARG A  69     -10.693  19.397  35.832  1.00 19.71      B000 C  
ATOM    553  CD  ARG A  69     -11.507  20.099  36.904  1.00 20.15      B000 C  
ATOM    554  NE  ARG A  69     -10.698  21.007  37.713  1.00 20.13      B000 N  
ATOM    555  CZ  ARG A  69      -9.974  20.644  38.770  1.00 20.38      B000 C  
ATOM    556  NH1 ARG A  69      -9.935  19.374  39.168  1.00 20.16      B000 N1+
ATOM    557  NH2 ARG A  69      -9.283  21.562  39.435  1.00 20.01      B000 N  
ATOM    558  N   ASN A  70     -11.070  15.408  32.917  1.00 19.90      B000 N  
ATOM    559  CA  ASN A  70     -11.747  14.302  32.257  1.00 20.10      B000 C  
ATOM    560  C   ASN A  70     -10.713  13.199  32.104  1.00 19.99      B000 C  
ATOM    561  O   ASN A  70      -9.771  13.330  31.317  1.00 19.88      B000 O  
ATOM    562  CB  ASN A  70     -12.279  14.752  30.892  1.00 20.35      B000 C  
ATOM    563  CG  ASN A  70     -13.143  13.703  30.214  1.00 20.89      B000 C  
ATOM    564  ND2 ASN A  70     -14.296  14.132  29.716  1.00 21.82      B000 N  
ATOM    565  OD1 ASN A  70     -12.774  12.532  30.117  1.00 20.50      B000 O  
ATOM    566  N   TYR A  71     -10.890  12.121  32.869  1.00 19.81      B000 N  
ATOM    567  CA  TYR A  71      -9.905  11.045  32.945  1.00 19.80      B000 C  
ATOM    568  C   TYR A  71      -9.532  10.492  31.571  1.00 19.48      B000 C  
ATOM    569  O   TYR A  71      -8.354  10.479  31.211  1.00 19.05      B000 O  
ATOM    570  CB  TYR A  71     -10.394   9.930  33.884  1.00 19.99      B000 C  
ATOM    571  CG  TYR A  71      -9.511   8.702  33.918  1.00 20.87      B000 C  
ATOM    572  CD1 TYR A  71      -8.346   8.669  34.691  1.00 21.37      B000 C  
ATOM    573  CD2 TYR A  71      -9.845   7.569  33.179  1.00 21.53      B000 C  
ATOM    574  CE1 TYR A  71      -7.540   7.530  34.723  1.00 22.32      B000 C  
ATOM    575  CE2 TYR A  71      -9.048   6.435  33.200  1.00 22.33      B000 C  
ATOM    576  CZ  TYR A  71      -7.900   6.420  33.969  1.00 22.46      B000 C  
ATOM    577  OH  TYR A  71      -7.123   5.290  33.980  1.00 24.84      B000 O  
ATOM    578  N   ASN A  72     -10.538  10.050  30.815  1.00 19.24      B000 N  
ATOM    579  CA  ASN A  72     -10.331   9.495  29.475  1.00 19.00      B000 C  
ATOM    580  C   ASN A  72      -9.587  10.463  28.548  1.00 18.78      B000 C  
ATOM    581  O   ASN A  72      -8.636  10.077  27.866  1.00 18.31      B000 O  
ATOM    582  CB  ASN A  72     -11.671   9.079  28.850  1.00 19.15      B000 C  
ATOM    583  CG  ASN A  72     -12.337   7.934  29.594  1.00 20.08      B000 C  
ATOM    584  ND2 ASN A  72     -13.666   7.896  29.552  1.00 21.12      B000 N  
ATOM    585  OD1 ASN A  72     -11.669   7.087  30.187  1.00 19.97      B000 O  
ATOM    586  N   GLU A  73     -10.012  11.723  28.562  1.00 18.53      B000 N  
ATOM    587  CA  GLU A  73      -9.425  12.750  27.701  1.00 18.65      B000 C  
ATOM    588  C   GLU A  73      -7.995  13.136  28.092  1.00 18.49      B000 C  
ATOM    589  O   GLU A  73      -7.171  13.395  27.219  1.00 18.57      B000 O  
ATOM    590  CB  GLU A  73     -10.341  13.977  27.615  1.00 18.62      B000 C  
ATOM    591  CG  GLU A  73     -11.683  13.665  26.936  1.00 19.13      B000 C  
ATOM    592  CD  GLU A  73     -12.527  14.896  26.655  1.00 19.63      B000 C  
ATOM    593  OE1 GLU A  73     -13.510  14.772  25.897  1.00 19.99      B000 O  
ATOM    594  OE2 GLU A  73     -12.212  15.985  27.178  1.00 19.87      B000 O1-
ATOM    595  N   VAL A  74      -7.700  13.155  29.392  1.00 18.34      B000 N  
ATOM    596  CA  VAL A  74      -6.339  13.440  29.852  1.00 18.23      B000 C  
ATOM    597  C   VAL A  74      -5.397  12.302  29.459  1.00 18.15      B000 C  
ATOM    598  O   VAL A  74      -4.297  12.543  28.958  1.00 18.06      B000 O  
ATOM    599  CB  VAL A  74      -6.271  13.711  31.383  1.00 18.29      B000 C  
ATOM    600  CG1 VAL A  74      -4.834  13.621  31.891  1.00 18.23      B000 C  
ATOM    601  CG2 VAL A  74      -6.857  15.074  31.707  1.00 18.04      B000 C  
ATOM    602  N   ILE A  75      -5.843  11.064  29.678  1.00 18.14      B000 N  
ATOM    603  CA  ILE A  75      -5.073   9.886  29.277  1.00 18.44      B000 C  
ATOM    604  C   ILE A  75      -4.829   9.886  27.764  1.00 18.26      B000 C  
ATOM    605  O   ILE A  75      -3.707   9.637  27.320  1.00 18.26      B000 O  
ATOM    606  CB  ILE A  75      -5.745   8.563  29.743  1.00 18.35      B000 C  
ATOM    607  CG1 ILE A  75      -5.847   8.514  31.278  1.00 19.00      B000 C  
ATOM    608  CG2 ILE A  75      -4.982   7.343  29.230  1.00 19.27      B000 C  
ATOM    609  CD1 ILE A  75      -4.562   8.877  32.021  1.00 20.01      B000 C  
ATOM    610  N   HIS A  76      -5.874  10.188  26.994  1.00 18.39      B000 N  
ATOM    611  CA  HIS A  76      -5.764  10.318  25.530  1.00 18.84      B000 C  
ATOM    612  C   HIS A  76      -4.705  11.348  25.124  1.00 18.66      B000 C  
ATOM    613  O   HIS A  76      -3.893  11.092  24.235  1.00 18.45      B000 O  
ATOM    614  CB  HIS A  76      -7.119  10.684  24.916  1.00 19.01      B000 C  
ATOM    615  CG  HIS A  76      -7.124  10.689  23.417  1.00 20.26      B000 C  
ATOM    616  CD2 HIS A  76      -7.052  11.710  22.531  1.00 21.31      B000 C  
ATOM    617  ND1 HIS A  76      -7.212   9.536  22.669  1.00 21.28      B000 N  
ATOM    618  CE1 HIS A  76      -7.195   9.844  21.384  1.00 21.53      B000 C  
ATOM    619  NE2 HIS A  76      -7.100  11.158  21.273  1.00 21.45      B000 N  
ATOM    620  N   THR A  77      -4.718  12.501  25.791  1.00 18.67      B000 N  
ATOM    621  CA  THR A  77      -3.757  13.575  25.533  1.00 18.50      B000 C  
ATOM    622  C   THR A  77      -2.340  13.141  25.910  1.00 18.40      B000 C  
ATOM    623  O   THR A  77      -1.398  13.365  25.153  1.00 17.96      B000 O  
ATOM    624  CB  THR A  77      -4.154  14.864  26.283  1.00 18.66      B000 C  
ATOM    625  CG2 THR A  77      -3.101  15.965  26.112  1.00 19.03      B000 C  
ATOM    626  OG1 THR A  77      -5.409  15.331  25.777  1.00 19.10      B000 O  
ATOM    627  N   VAL A  78      -2.207  12.512  27.078  1.00 18.08      B000 N  
ATOM    628  CA  VAL A  78      -0.934  11.932  27.520  1.00 18.35      B000 C  
ATOM    629  C   VAL A  78      -0.411  10.936  26.468  1.00 18.38      B000 C  
ATOM    630  O   VAL A  78       0.754  11.006  26.060  1.00 18.36      B000 O  
ATOM    631  CB  VAL A  78      -1.075  11.262  28.921  1.00 18.15      B000 C  
ATOM    632  CG1 VAL A  78       0.119  10.367  29.240  1.00 19.16      B000 C  
ATOM    633  CG2 VAL A  78      -1.245  12.318  30.015  1.00 18.44      B000 C  
ATOM    634  N   ASN A  79      -1.283  10.038  26.013  1.00 18.27      B000 N  
ATOM    635  CA  ASN A  79      -0.922   9.064  24.982  1.00 18.58      B000 C  
ATOM    636  C   ASN A  79      -0.604   9.711  23.630  1.00 18.47      B000 C  
ATOM    637  O   ASN A  79       0.256   9.224  22.897  1.00 18.29      B000 O  
ATOM    638  CB  ASN A  79      -2.011   7.998  24.829  1.00 18.95      B000 C  
ATOM    639  CG  ASN A  79      -2.098   7.064  26.032  1.00 19.82      B000 C  
ATOM    640  ND2 ASN A  79      -3.274   6.490  26.246  1.00 21.10      B000 N  
ATOM    641  OD1 ASN A  79      -1.118   6.862  26.756  1.00 20.90      B000 O  
ATOM    642  N   TYR A  80      -1.287  10.811  23.319  1.00 18.31      B000 N  
ATOM    643  CA  TYR A  80      -1.005  11.569  22.096  1.00 18.60      B000 C  
ATOM    644  C   TYR A  80       0.416  12.139  22.106  1.00 18.78      B000 C  
ATOM    645  O   TYR A  80       1.142  12.012  21.119  1.00 18.81      B000 O  
ATOM    646  CB  TYR A  80      -2.039  12.683  21.883  1.00 18.46      B000 C  
ATOM    647  CG  TYR A  80      -1.682  13.664  20.779  1.00 18.06      B000 C  
ATOM    648  CD1 TYR A  80      -1.962  13.377  19.441  1.00 17.85      B000 C  
ATOM    649  CD2 TYR A  80      -1.061  14.878  21.076  1.00 17.72      B000 C  
ATOM    650  CE1 TYR A  80      -1.629  14.282  18.426  1.00 18.08      B000 C  
ATOM    651  CE2 TYR A  80      -0.726  15.780  20.075  1.00 17.70      B000 C  
ATOM    652  CZ  TYR A  80      -1.012  15.479  18.758  1.00 18.28      B000 C  
ATOM    653  OH  TYR A  80      -0.674  16.383  17.785  1.00 18.47      B000 O  
ATOM    654  N   LEU A  81       0.797  12.760  23.220  1.00 19.26      B000 N  
ATOM    655  CA  LEU A  81       2.135  13.328  23.387  1.00 19.70      B000 C  
ATOM    656  C   LEU A  81       3.223  12.257  23.319  1.00 20.11      B000 C  
ATOM    657  O   LEU A  81       4.246  12.449  22.659  1.00 20.17      B000 O  
ATOM    658  CB  LEU A  81       2.236  14.111  24.703  1.00 19.52      B000 C  
ATOM    659  CG  LEU A  81       1.472  15.438  24.794  1.00 19.71      B000 C  
ATOM    660  CD1 LEU A  81       1.445  15.933  26.234  1.00 19.19      B000 C  
ATOM    661  CD2 LEU A  81       2.068  16.491  23.871  1.00 20.17      B000 C  
ATOM    662  N   LYS A  82       2.987  11.133  23.997  1.00 20.69      B000 N  
ATOM    663  CA  LYS A  82       3.895   9.986  23.965  1.00 21.35      B000 C  
ATOM    664  C   LYS A  82       4.136   9.514  22.533  1.00 21.45      B000 C  
ATOM    665  O   LYS A  82       5.282   9.334  22.114  1.00 21.41      B000 O  
ATOM    666  CB  LYS A  82       3.339   8.831  24.800  1.00 21.64      B000 C  
ATOM    667  CG  LYS A  82       3.827   8.797  26.243  1.00 22.73      B000 C  
ATOM    668  CD  LYS A  82       3.304   7.569  27.003  1.00 24.90      B000 C  
ATOM    669  CE  LYS A  82       3.963   6.276  26.527  1.00 26.39      B000 C  
ATOM    670  NZ  LYS A  82       3.600   5.107  27.390  1.00 27.15      B000 N1+
ATOM    671  N   ASP A  83       3.045   9.332  21.793  1.00 21.76      B000 N  
ATOM    672  CA  ASP A  83       3.103   8.876  20.408  1.00 22.04      B000 C  
ATOM    673  C   ASP A  83       3.705   9.924  19.476  1.00 21.95      B000 C  
ATOM    674  O   ASP A  83       4.205   9.587  18.406  1.00 21.75      B000 O  
ATOM    675  CB  ASP A  83       1.712   8.462  19.919  1.00 22.38      B000 C  
ATOM    676  CG  ASP A  83       1.213   7.171  20.565  1.00 23.44      B000 C  
ATOM    677  OD1 ASP A  83       1.895   6.619  21.459  1.00 24.63      B000 O  
ATOM    678  OD2 ASP A  83       0.125   6.706  20.173  1.00 25.26      B000 O1-
ATOM    679  N   LYS A  84       3.651  11.191  19.885  1.00 21.75      B000 N  
ATOM    680  CA  LYS A  84       4.271  12.267  19.114  1.00 21.62      B000 C  
ATOM    681  C   LYS A  84       5.736  12.461  19.523  1.00 21.66      B000 C  
ATOM    682  O   LYS A  84       6.452  13.272  18.929  1.00 21.61      B000 O  
ATOM    683  CB  LYS A  84       3.482  13.572  19.274  1.00 21.60      B000 C  
ATOM    684  CG  LYS A  84       3.572  14.496  18.073  1.00 20.90      B000 C  
ATOM    685  CD  LYS A  84       2.679  15.711  18.229  1.00 20.04      B000 C  
ATOM    686  CE  LYS A  84       2.596  16.491  16.922  1.00 19.18      B000 C  
ATOM    687  NZ  LYS A  84       1.901  17.794  17.107  1.00 17.57      B000 N1+
ATOM    688  N   GLU A  85       6.167  11.694  20.527  1.00 21.75      B000 N  
ATOM    689  CA  GLU A  85       7.518  11.776  21.110  1.00 21.99      B000 C  
ATOM    690  C   GLU A  85       7.808  13.147  21.732  1.00 21.92      B000 C  
ATOM    691  O   GLU A  85       8.912  13.691  21.612  1.00 21.84      B000 O  
ATOM    692  CB  GLU A  85       8.598  11.362  20.100  1.00 22.11      B000 C  
ATOM    693  CG  GLU A  85       8.458   9.932  19.595  1.00 23.05      B000 C  
ATOM    694  CD  GLU A  85       9.705   9.435  18.889  1.00 24.38      B000 C  
ATOM    695  OE1 GLU A  85      10.730   9.224  19.570  1.00 25.58      B000 O  
ATOM    696  OE2 GLU A  85       9.655   9.242  17.657  1.00 24.83      B000 O1-
ATOM    697  N   VAL A  86       6.793  13.687  22.401  1.00 21.84      B000 N  
ATOM    698  CA  VAL A  86       6.897  14.926  23.164  1.00 21.71      B000 C  
ATOM    699  C   VAL A  86       6.797  14.563  24.643  1.00 21.84      B000 C  
ATOM    700  O   VAL A  86       5.823  13.934  25.069  1.00 21.93      B000 O  
ATOM    701  CB  VAL A  86       5.764  15.919  22.792  1.00 21.54      B000 C  
ATOM    702  CG1 VAL A  86       5.830  17.178  23.653  1.00 20.92      B000 C  
ATOM    703  CG2 VAL A  86       5.818  16.275  21.309  1.00 21.52      B000 C  
ATOM    704  N   GLN A  87       7.809  14.943  25.418  1.00 22.02      B000 N  
ATOM    705  CA  GLN A  87       7.825  14.651  26.847  1.00 22.25      B000 C  
ATOM    706  C   GLN A  87       6.899  15.589  27.612  1.00 22.06      B000 C  
ATOM    707  O   GLN A  87       6.920  16.804  27.412  1.00 21.96      B000 O  
ATOM    708  CB  GLN A  87       9.249  14.716  27.416  1.00 22.40      B000 C  
ATOM    709  CG  GLN A  87       9.335  14.313  28.890  1.00 23.82      B000 C  
ATOM    710  CD  GLN A  87      10.732  13.920  29.330  1.00 26.13      B000 C  
ATOM    711  NE2 GLN A  87      10.871  12.689  29.814  1.00 27.04      B000 N  
ATOM    712  OE1 GLN A  87      11.671  14.713  29.252  1.00 27.55      B000 O  
ATOM    713  N   LEU A  88       6.076  15.006  28.476  1.00 21.85      B000 N  
ATOM    714  CA  LEU A  88       5.199  15.776  29.343  1.00 21.70      B000 C  
ATOM    715  C   LEU A  88       5.899  16.019  30.674  1.00 21.83      B000 C  
ATOM    716  O   LEU A  88       6.361  15.077  31.309  1.00 21.52      B000 O  
ATOM    717  CB  LEU A  88       3.875  15.031  29.562  1.00 21.74      B000 C  
ATOM    718  CG  LEU A  88       2.853  15.574  30.569  1.00 21.37      B000 C  
ATOM    719  CD1 LEU A  88       2.376  16.975  30.191  1.00 21.31      B000 C  
ATOM    720  CD2 LEU A  88       1.666  14.620  30.675  1.00 21.97      B000 C  
ATOM    721  N   MET A  89       5.992  17.286  31.073  1.00 22.07      B000 N  
ATOM    722  CA  MET A  89       6.504  17.640  32.395  1.00 22.55      B000 C  
ATOM    723  C   MET A  89       5.424  18.345  33.204  1.00 22.14      B000 C  
ATOM    724  O   MET A  89       4.719  19.213  32.696  1.00 21.77      B000 O  
ATOM    725  CB  MET A  89       7.765  18.507  32.303  1.00 23.12      B000 C  
ATOM    726  CG  MET A  89       8.223  19.095  33.652  1.00 25.76      B000 C  
ATOM    727  SD  MET A  89       9.925  19.692  33.689  1.00 32.39      B000 S  
ATOM    728  CE  MET A  89       9.781  21.322  32.954  1.00 30.43      B000 C  
ATOM    729  N   ILE A  90       5.301  17.950  34.466  1.00 21.67      B000 N  
ATOM    730  CA  ILE A  90       4.365  18.564  35.395  1.00 21.60      B000 C  
ATOM    731  C   ILE A  90       5.212  19.298  36.427  1.00 21.54      B000 C  
ATOM    732  O   ILE A  90       5.928  18.661  37.203  1.00 21.33      B000 O  
ATOM    733  CB  ILE A  90       3.483  17.490  36.080  1.00 21.62      B000 C  
ATOM    734  CG1 ILE A  90       2.768  16.637  35.026  1.00 22.23      B000 C  
ATOM    735  CG2 ILE A  90       2.488  18.135  37.051  1.00 21.15      B000 C  
ATOM    736  CD1 ILE A  90       2.582  15.187  35.438  1.00 24.24      B000 C  
ATOM    737  N   THR A  91       5.140  20.631  36.429  1.00 21.11      B000 N  
ATOM    738  CA  THR A  91       6.030  21.446  37.268  1.00 21.24      B000 C  
ATOM    739  C   THR A  91       5.880  21.174  38.767  1.00 21.66      B000 C  
ATOM    740  O   THR A  91       6.856  21.271  39.513  1.00 21.43      B000 O  
ATOM    741  CB  THR A  91       5.894  22.970  36.988  1.00 21.09      B000 C  
ATOM    742  CG2 THR A  91       6.027  23.264  35.495  1.00 20.60      B000 C  
ATOM    743  OG1 THR A  91       4.631  23.447  37.459  1.00 20.46      B000 O  
ATOM    744  N   SER A  92       4.666  20.830  39.199  1.00 21.89      B000 N  
ATOM    745  CA  SER A  92       4.404  20.526  40.609  1.00 22.93      B000 C  
ATOM    746  C   SER A  92       4.930  19.143  41.014  1.00 23.42      B000 C  
ATOM    747  O   SER A  92       4.999  18.821  42.206  1.00 23.99      B000 O  
ATOM    748  CB  SER A  92       2.911  20.660  40.939  1.00 22.61      B000 C  
ATOM    749  OG  SER A  92       2.129  19.793  40.136  1.00 23.00      B000 O  
ATOM    750  N   LEU A  93       5.306  18.339  40.022  1.00 24.03      B000 N  
ATOM    751  CA  LEU A  93       5.909  17.021  40.250  1.00 24.76      B000 C  
ATOM    752  C   LEU A  93       7.198  16.905  39.430  1.00 25.11      B000 C  
ATOM    753  O   LEU A  93       7.262  16.116  38.485  1.00 24.79      B000 O  
ATOM    754  CB  LEU A  93       4.942  15.905  39.850  1.00 25.02      B000 C  
ATOM    755  CG  LEU A  93       3.453  15.962  40.208  1.00 26.10      B000 C  
ATOM    756  CD1 LEU A  93       2.699  14.951  39.359  1.00 26.88      B000 C  
ATOM    757  CD2 LEU A  93       3.213  15.713  41.687  1.00 26.56      B000 C  
ATOM    758  N   PRO A  94       8.231  17.686  39.790  1.00 25.65      B000 N  
ATOM    759  CA  PRO A  94       9.375  17.859  38.889  1.00 26.27      B000 C  
ATOM    760  C   PRO A  94      10.291  16.635  38.769  1.00 26.85      B000 C  
ATOM    761  O   PRO A  94      11.003  16.501  37.775  1.00 27.14      B000 O  
ATOM    762  CB  PRO A  94      10.132  19.033  39.511  1.00 26.13      B000 C  
ATOM    763  CG  PRO A  94       9.808  18.971  40.954  1.00 26.02      B000 C  
ATOM    764  CD  PRO A  94       8.435  18.370  41.082  1.00 25.74      B000 C  
ATOM    765  N   MET A  95      10.254  15.750  39.757  1.00 27.41      B000 N  
ATOM    766  CA  MET A  95      11.147  14.592  39.791  1.00 28.19      B000 C  
ATOM    767  C   MET A  95      10.674  13.407  38.944  1.00 28.14      B000 C  
ATOM    768  O   MET A  95      11.419  12.442  38.755  1.00 27.95      B000 O  
ATOM    769  CB  MET A  95      11.391  14.158  41.239  1.00 28.50      B000 C  
ATOM    770  CG  MET A  95      12.466  14.962  41.948  1.00 30.42      B000 C  
ATOM    771  SD  MET A  95      12.127  15.193  43.702  1.00 34.54      B000 S  
ATOM    772  CE  MET A  95      11.303  16.784  43.661  1.00 33.72      B000 C  
ATOM    773  N   MET A  96       9.448  13.494  38.428  1.00 28.30      B000 N  
ATOM    774  CA  MET A  96       8.813  12.404  37.671  1.00 28.51      B000 C  
ATOM    775  C   MET A  96       9.654  11.849  36.516  1.00 28.06      B000 C  
ATOM    776  O   MET A  96       9.840  10.632  36.417  1.00 27.89      B000 O  
ATOM    777  CB  MET A  96       7.441  12.841  37.142  1.00 28.87      B000 C  
ATOM    778  CG  MET A  96       6.350  12.944  38.199  1.00 31.00      B000 C  
ATOM    779  SD  MET A  96       5.314  11.476  38.346  1.00 35.89      B000 S  
ATOM    780  CE  MET A  96       4.315  11.597  36.868  1.00 34.55      B000 C  
ATOM    781  N   ASN A  97      10.162  12.735  35.660  1.00 27.39      B000 N  
ATOM    782  CA  ASN A  97      10.847  12.324  34.426  1.00 26.95      B000 C  
ATOM    783  C   ASN A  97      12.320  11.928  34.561  1.00 26.46      B000 C  
ATOM    784  O   ASN A  97      12.954  11.550  33.571  1.00 26.58      B000 O  
ATOM    785  CB  ASN A  97      10.687  13.387  33.332  1.00 26.99      B000 C  
ATOM    786  CG  ASN A  97       9.240  13.590  32.917  1.00 27.44      B000 C  
ATOM    787  ND2 ASN A  97       8.971  14.706  32.251  1.00 27.23      B000 N  
ATOM    788  OD1 ASN A  97       8.373  12.756  33.195  1.00 27.85      B000 O  
ATOM    789  N   GLU A  98      12.863  12.018  35.772  1.00 25.85      B000 N  
ATOM    790  CA  GLU A  98      14.241  11.601  36.019  1.00 25.29      B000 C  
ATOM    791  C   GLU A  98      14.350  10.081  35.889  1.00 24.48      B000 C  
ATOM    792  O   GLU A  98      13.609   9.339  36.537  1.00 24.34      B000 O  
ATOM    793  CB  GLU A  98      14.722  12.084  37.392  1.00 25.60      B000 C  
ATOM    794  CG  GLU A  98      14.887  13.607  37.476  1.00 26.80      B000 C  
ATOM    795  CD  GLU A  98      15.230  14.116  38.872  1.00 28.04      B000 C  
ATOM    796  OE1 GLU A  98      15.741  13.335  39.705  1.00 28.52      B000 O  
ATOM    797  OE2 GLU A  98      14.993  15.316  39.130  1.00 29.12      B000 O1-
ATOM    798  N   VAL A  99      15.258   9.632  35.026  1.00 23.40      B000 N  
ATOM    799  CA  VAL A  99      15.409   8.206  34.744  1.00 22.36      B000 C  
ATOM    800  C   VAL A  99      16.270   7.548  35.821  1.00 21.55      B000 C  
ATOM    801  O   VAL A  99      17.439   7.901  35.994  1.00 21.41      B000 O  
ATOM    802  CB  VAL A  99      15.997   7.958  33.324  1.00 22.46      B000 C  
ATOM    803  CG1 VAL A  99      16.127   6.462  33.041  1.00 22.32      B000 C  
ATOM    804  CG2 VAL A  99      15.134   8.631  32.261  1.00 22.44      B000 C  
ATOM    805  N   ILE A 100      15.675   6.605  36.549  1.00 20.50      B000 N  
ATOM    806  CA  ILE A 100      16.366   5.881  37.621  1.00 19.59      B000 C  
ATOM    807  C   ILE A 100      17.065   4.624  37.097  1.00 18.77      B000 C  
ATOM    808  O   ILE A 100      18.174   4.304  37.523  1.00 18.65      B000 O  
ATOM    809  CB  ILE A 100      15.401   5.521  38.794  1.00 19.78      B000 C  
ATOM    810  CG1 ILE A 100      15.191   6.725  39.715  1.00 20.19      B000 C  
ATOM    811  CG2 ILE A 100      15.923   4.354  39.618  1.00 19.71      B000 C  
ATOM    812  CD1 ILE A 100      13.995   7.560  39.370  1.00 20.00      B000 C  
ATOM    813  N   GLY A 101      16.412   3.926  36.171  1.00 17.72      B000 N  
ATOM    814  CA  GLY A 101      16.947   2.681  35.620  1.00 16.56      B000 C  
ATOM    815  C   GLY A 101      16.246   1.455  36.176  1.00 15.67      B000 C  
ATOM    816  O   GLY A 101      16.771   0.344  36.106  1.00 15.76      B000 O  
ATOM    817  N   ASN A 102      15.061   1.669  36.739  1.00 14.72      B000 N  
ATOM    818  CA  ASN A 102      14.238   0.591  37.270  1.00 13.89      B000 C  
ATOM    819  C   ASN A 102      12.768   0.960  37.067  1.00 13.25      B000 C  
ATOM    820  O   ASN A 102      12.354   2.058  37.436  1.00 12.91      B000 O  
ATOM    821  CB  ASN A 102      14.561   0.346  38.751  1.00 13.75      B000 C  
ATOM    822  CG  ASN A 102      13.906  -0.911  39.300  1.00 13.51      B000 C  
ATOM    823  ND2 ASN A 102      14.720  -1.839  39.787  1.00 13.29      B000 N  
ATOM    824  OD1 ASN A 102      12.682  -1.038  39.300  1.00 13.36      B000 O  
ATOM    825  N   PRO A 103      11.979   0.050  36.457  1.00 12.97      B000 N  
ATOM    826  CA  PRO A 103      10.581   0.352  36.118  1.00 12.82      B000 C  
ATOM    827  C   PRO A 103       9.751   0.810  37.321  1.00 12.62      B000 C  
ATOM    828  O   PRO A 103       8.861   1.650  37.168  1.00 12.77      B000 O  
ATOM    829  CB  PRO A 103      10.058  -0.983  35.572  1.00 12.79      B000 C  
ATOM    830  CG  PRO A 103      11.268  -1.655  35.030  1.00 13.14      B000 C  
ATOM    831  CD  PRO A 103      12.377  -1.287  35.980  1.00 12.96      B000 C  
ATOM    832  N   LEU A 104      10.066   0.284  38.507  1.00 12.43      B000 N  
ATOM    833  CA  LEU A 104       9.363   0.650  39.738  1.00 12.48      B000 C  
ATOM    834  C   LEU A 104       9.314   2.165  39.956  1.00 12.89      B000 C  
ATOM    835  O   LEU A 104       8.308   2.696  40.432  1.00 12.64      B000 O  
ATOM    836  CB  LEU A 104      10.000  -0.035  40.957  1.00 12.39      B000 C  
ATOM    837  CG  LEU A 104       9.794  -1.542  41.125  1.00 12.46      B000 C  
ATOM    838  CD1 LEU A 104      10.810  -2.127  42.098  1.00 11.34      B000 C  
ATOM    839  CD2 LEU A 104       8.375  -1.846  41.596  1.00 12.88      B000 C  
ATOM    840  N   LEU A 105      10.401   2.846  39.596  1.00 13.09      B000 N  
ATOM    841  CA  LEU A 105      10.537   4.287  39.819  1.00 13.32      B000 C  
ATOM    842  C   LEU A 105      10.469   5.077  38.516  1.00 13.50      B000 C  
ATOM    843  O   LEU A 105      10.477   6.312  38.530  1.00 13.46      B000 O  
ATOM    844  CB  LEU A 105      11.844   4.603  40.571  1.00 13.47      B000 C  
ATOM    845  CG  LEU A 105      12.035   4.082  42.006  1.00 14.50      B000 C  
ATOM    846  CD1 LEU A 105      13.496   4.133  42.434  1.00 14.75      B000 C  
ATOM    847  CD2 LEU A 105      11.182   4.860  42.989  1.00 16.36      B000 C  
ATOM    848  N   ASP A 106      10.396   4.362  37.396  1.00 13.40      B000 N  
ATOM    849  CA  ASP A 106      10.304   4.994  36.085  1.00 13.63      B000 C  
ATOM    850  C   ASP A 106       8.909   4.851  35.484  1.00 13.67      B000 C  
ATOM    851  O   ASP A 106       7.964   5.472  35.966  1.00 13.63      B000 O  
ATOM    852  CB  ASP A 106      11.393   4.460  35.150  1.00 13.86      B000 C  
ATOM    853  CG  ASP A 106      12.786   4.904  35.567  1.00 14.31      B000 C  
ATOM    854  OD1 ASP A 106      12.918   6.031  36.094  1.00 15.10      B000 O  
ATOM    855  OD2 ASP A 106      13.743   4.130  35.365  1.00 14.03      B000 O1-
ATOM    856  N   LYS A 107       8.773   4.021  34.453  1.00 13.77      B000 N  
ATOM    857  CA  LYS A 107       7.504   3.908  33.735  1.00 14.30      B000 C  
ATOM    858  C   LYS A 107       6.337   3.455  34.616  1.00 13.61      B000 C  
ATOM    859  O   LYS A 107       5.240   3.983  34.486  1.00 13.58      B000 O  
ATOM    860  CB  LYS A 107       7.647   3.021  32.491  1.00 14.66      B000 C  
ATOM    861  CG  LYS A 107       8.536   3.619  31.400  1.00 17.19      B000 C  
ATOM    862  CD  LYS A 107       7.848   4.767  30.653  1.00 21.47      B000 C  
ATOM    863  CE  LYS A 107       8.734   5.334  29.546  1.00 22.23      B000 C  
ATOM    864  NZ  LYS A 107       8.944   4.361  28.435  1.00 24.21      B000 N1+
ATOM    865  N   PHE A 108       6.570   2.496  35.509  1.00 13.44      B000 N  
ATOM    866  CA  PHE A 108       5.506   2.029  36.401  1.00 13.24      B000 C  
ATOM    867  C   PHE A 108       4.984   3.163  37.287  1.00 13.42      B000 C  
ATOM    868  O   PHE A 108       3.770   3.396  37.349  1.00 13.25      B000 O  
ATOM    869  CB  PHE A 108       5.972   0.835  37.242  1.00 12.76      B000 C  
ATOM    870  CG  PHE A 108       4.977   0.382  38.278  1.00 13.14      B000 C  
ATOM    871  CD1 PHE A 108       3.805  -0.274  37.905  1.00 13.51      B000 C  
ATOM    872  CD2 PHE A 108       5.230   0.584  39.633  1.00 12.41      B000 C  
ATOM    873  CE1 PHE A 108       2.894  -0.713  38.865  1.00 13.66      B000 C  
ATOM    874  CE2 PHE A 108       4.323   0.151  40.603  1.00 13.07      B000 C  
ATOM    875  CZ  PHE A 108       3.153  -0.497  40.221  1.00 13.41      B000 C  
ATOM    876  N   MET A 109       5.903   3.875  37.941  1.00 13.57      B000 N  
ATOM    877  CA AMET A 109       5.545   4.994  38.814  0.50 14.23      B000 C  
ATOM    878  CA BMET A 109       5.520   4.986  38.812  0.50 14.01      B000 C  
ATOM    879  C   MET A 109       4.804   6.086  38.041  1.00 14.21      B000 C  
ATOM    880  O   MET A 109       3.757   6.568  38.477  1.00 14.26      B000 O  
ATOM    881  CB AMET A 109       6.797   5.558  39.506  0.50 14.29      B000 C  
ATOM    882  CB BMET A 109       6.721   5.565  39.561  0.50 13.89      B000 C  
ATOM    883  CG AMET A 109       6.544   6.740  40.439  0.50 15.55      B000 C  
ATOM    884  CG BMET A 109       6.348   6.761  40.429  0.50 14.23      B000 C  
ATOM    885  SD AMET A 109       6.447   8.320  39.572  0.50 19.20      B000 S  
ATOM    886  SD BMET A 109       7.733   7.410  41.356  0.50 15.19      B000 S  
ATOM    887  CE AMET A 109       8.162   8.582  39.131  0.50 17.86      B000 C  
ATOM    888  CE BMET A 109       8.287   5.923  42.166  0.50 15.97      B000 C  
ATOM    889  N   LYS A 110       5.365   6.479  36.897  1.00 14.85      B000 N  
ATOM    890  CA  LYS A 110       4.763   7.521  36.072  1.00 15.31      B000 C  
ATOM    891  C   LYS A 110       3.346   7.152  35.657  1.00 15.22      B000 C  
ATOM    892  O   LYS A 110       2.430   7.959  35.818  1.00 15.23      B000 O  
ATOM    893  CB  LYS A 110       5.603   7.810  34.826  1.00 15.80      B000 C  
ATOM    894  CG  LYS A 110       6.890   8.573  35.082  1.00 17.73      B000 C  
ATOM    895  CD  LYS A 110       7.374   9.189  33.773  1.00 20.28      B000 C  
ATOM    896  CE  LYS A 110       8.862   8.967  33.569  1.00 21.19      B000 C  
ATOM    897  NZ  LYS A 110       9.308   9.425  32.217  1.00 22.45      B000 N1+
ATOM    898  N   ASP A 111       3.170   5.929  35.151  1.00 15.04      B000 N  
ATOM    899  CA  ASP A 111       1.860   5.451  34.698  1.00 15.39      B000 C  
ATOM    900  C   ASP A 111       0.841   5.535  35.821  1.00 15.21      B000 C  
ATOM    901  O   ASP A 111      -0.273   6.014  35.615  1.00 15.09      B000 O  
ATOM    902  CB  ASP A 111       1.923   3.996  34.203  1.00 15.23      B000 C  
ATOM    903  CG  ASP A 111       2.618   3.842  32.856  1.00 15.91      B000 C  
ATOM    904  OD1 ASP A 111       2.917   4.850  32.185  1.00 16.75      B000 O  
ATOM    905  OD2 ASP A 111       2.861   2.680  32.465  1.00 17.84      B000 O1-
ATOM    906  N   LEU A 112       1.230   5.053  36.999  1.00 14.86      B000 N  
ATOM    907  CA  LEU A 112       0.358   5.035  38.170  1.00 15.12      B000 C  
ATOM    908  C   LEU A 112      -0.034   6.431  38.635  1.00 15.05      B000 C  
ATOM    909  O   LEU A 112      -1.216   6.706  38.846  1.00 15.07      B000 O  
ATOM    910  CB  LEU A 112       1.033   4.299  39.331  1.00 15.00      B000 C  
ATOM    911  CG  LEU A 112       0.577   2.871  39.613  1.00 16.98      B000 C  
ATOM    912  CD1 LEU A 112       0.841   1.975  38.405  1.00 17.66      B000 C  
ATOM    913  CD2 LEU A 112       1.269   2.343  40.875  1.00 16.85      B000 C  
ATOM    914  N   ILE A 113       0.965   7.293  38.801  1.00 14.80      B000 N  
ATOM    915  CA  ILE A 113       0.755   8.648  39.313  1.00 14.99      B000 C  
ATOM    916  C   ILE A 113      -0.053   9.505  38.330  1.00 14.91      B000 C  
ATOM    917  O   ILE A 113      -0.984  10.205  38.736  1.00 14.57      B000 O  
ATOM    918  CB  ILE A 113       2.103   9.330  39.693  1.00 15.18      B000 C  
ATOM    919  CG1 ILE A 113       2.796   8.574  40.842  1.00 15.22      B000 C  
ATOM    920  CG2 ILE A 113       1.912  10.816  40.062  1.00 15.86      B000 C  
ATOM    921  CD1 ILE A 113       1.980   8.446  42.142  1.00 16.64      B000 C  
ATOM    922  N   ILE A 114       0.289   9.434  37.043  1.00 14.87      B000 N  
ATOM    923  CA  ILE A 114      -0.468  10.164  36.015  1.00 15.01      B000 C  
ATOM    924  C   ILE A 114      -1.938   9.747  36.042  1.00 15.08      B000 C  
ATOM    925  O   ILE A 114      -2.829  10.596  36.065  1.00 14.35      B000 O  
ATOM    926  CB  ILE A 114       0.146  10.001  34.612  1.00 15.37      B000 C  
ATOM    927  CG1 ILE A 114       1.489  10.735  34.546  1.00 15.86      B000 C  
ATOM    928  CG2 ILE A 114      -0.809  10.526  33.514  1.00 16.38      B000 C  
ATOM    929  CD1 ILE A 114       2.345  10.360  33.349  1.00 18.23      B000 C  
ATOM    930  N   ARG A 115      -2.183   8.439  36.074  1.00 14.93      B000 N  
ATOM    931  CA  ARG A 115      -3.555   7.935  36.077  1.00 15.69      B000 C  
ATOM    932  C   ARG A 115      -4.335   8.309  37.334  1.00 15.99      B000 C  
ATOM    933  O   ARG A 115      -5.503   8.681  37.242  1.00 16.21      B000 O  
ATOM    934  CB  ARG A 115      -3.586   6.428  35.801  1.00 15.56      B000 C  
ATOM    935  CG  ARG A 115      -3.374   6.145  34.335  1.00 16.42      B000 C  
ATOM    936  CD  ARG A 115      -2.971   4.721  34.044  1.00 19.01      B000 C  
ATOM    937  NE  ARG A 115      -3.030   4.479  32.602  1.00 21.99      B000 N  
ATOM    938  CZ  ARG A 115      -2.109   4.867  31.722  1.00 23.86      B000 C  
ATOM    939  NH1 ARG A 115      -1.018   5.517  32.112  1.00 24.60      B000 N1+
ATOM    940  NH2 ARG A 115      -2.281   4.598  30.434  1.00 25.04      B000 N  
ATOM    941  N   ILE A 116      -3.682   8.237  38.496  1.00 16.39      B000 N  
ATOM    942  CA  ILE A 116      -4.306   8.651  39.754  1.00 16.98      B000 C  
ATOM    943  C   ILE A 116      -4.696  10.134  39.713  1.00 16.99      B000 C  
ATOM    944  O   ILE A 116      -5.820  10.502  40.064  1.00 16.86      B000 O  
ATOM    945  CB  ILE A 116      -3.381   8.394  40.959  1.00 17.20      B000 C  
ATOM    946  CG1 ILE A 116      -3.348   6.895  41.284  1.00 17.70      B000 C  
ATOM    947  CG2 ILE A 116      -3.848   9.190  42.185  1.00 18.16      B000 C  
ATOM    948  CD1 ILE A 116      -2.158   6.474  42.129  1.00 18.42      B000 C  
ATOM    949  N   LEU A 117      -3.766  10.973  39.274  1.00 17.09      B000 N  
ATOM    950  CA  LEU A 117      -4.005  12.410  39.234  1.00 17.59      B000 C  
ATOM    951  C   LEU A 117      -5.062  12.788  38.203  1.00 17.49      B000 C  
ATOM    952  O   LEU A 117      -5.839  13.722  38.430  1.00 17.07      B000 O  
ATOM    953  CB  LEU A 117      -2.695  13.178  39.021  1.00 17.77      B000 C  
ATOM    954  CG  LEU A 117      -1.717  13.086  40.203  1.00 19.54      B000 C  
ATOM    955  CD1 LEU A 117      -0.404  13.733  39.851  1.00 20.12      B000 C  
ATOM    956  CD2 LEU A 117      -2.276  13.688  41.498  1.00 21.09      B000 C  
ATOM    957  N   ALA A 118      -5.098  12.061  37.085  1.00 16.94      B000 N  
ATOM    958  CA  ALA A 118      -6.143  12.252  36.076  1.00 16.60      B000 C  
ATOM    959  C   ALA A 118      -7.525  11.922  36.635  1.00 16.65      B000 C  
ATOM    960  O   ALA A 118      -8.485  12.652  36.385  1.00 16.13      B000 O  
ATOM    961  CB  ALA A 118      -5.858  11.426  34.818  1.00 16.64      B000 C  
ATOM    962  N   MET A 119      -7.618  10.829  37.395  1.00 16.01      B000 N  
ATOM    963  CA  MET A 119      -8.880  10.451  38.037  1.00 16.65      B000 C  
ATOM    964  C   MET A 119      -9.267  11.466  39.106  1.00 16.37      B000 C  
ATOM    965  O   MET A 119     -10.429  11.885  39.178  1.00 16.60      B000 O  
ATOM    966  CB  MET A 119      -8.817   9.030  38.624  1.00 16.93      B000 C  
ATOM    967  CG  MET A 119     -10.144   8.527  39.231  1.00 18.99      B000 C  
ATOM    968  SD  MET A 119     -11.613   8.773  38.189  1.00 24.17      B000 S  
ATOM    969  CE  MET A 119     -11.345   7.567  36.891  1.00 24.11      B000 C  
ATOM    970  N   VAL A 120      -8.294  11.868  39.920  1.00 16.08      B000 N  
ATOM    971  CA  VAL A 120      -8.519  12.897  40.941  1.00 16.19      B000 C  
ATOM    972  C   VAL A 120      -9.061  14.186  40.312  1.00 16.66      B000 C  
ATOM    973  O   VAL A 120      -9.991  14.794  40.849  1.00 16.28      B000 O  
ATOM    974  CB  VAL A 120      -7.243  13.186  41.774  1.00 16.03      B000 C  
ATOM    975  CG1 VAL A 120      -7.388  14.479  42.578  1.00 15.09      B000 C  
ATOM    976  CG2 VAL A 120      -6.934  12.005  42.706  1.00 15.62      B000 C  
ATOM    977  N   SER A 121      -8.492  14.577  39.171  1.00 17.07      B000 N  
ATOM    978  CA ASER A 121      -8.891  15.813  38.506  0.50 17.54      B000 C  
ATOM    979  CA BSER A 121      -8.886  15.808  38.476  0.50 17.89      B000 C  
ATOM    980  C   SER A 121     -10.363  15.790  38.088  1.00 18.15      B000 C  
ATOM    981  O   SER A 121     -11.054  16.807  38.182  1.00 18.26      B000 O  
ATOM    982  CB ASER A 121      -7.975  16.108  37.315  0.50 17.43      B000 C  
ATOM    983  CB BSER A 121      -8.022  16.035  37.232  0.50 17.86      B000 C  
ATOM    984  OG ASER A 121      -6.622  16.191  37.739  0.50 16.50      B000 O  
ATOM    985  OG BSER A 121      -8.428  15.195  36.162  0.50 19.00      B000 O  
ATOM    986  N   GLU A 122     -10.844  14.628  37.644  1.00 18.91      B000 N  
ATOM    987  CA  GLU A 122     -12.244  14.492  37.252  1.00 20.24      B000 C  
ATOM    988  C   GLU A 122     -13.175  14.397  38.458  1.00 21.06      B000 C  
ATOM    989  O   GLU A 122     -14.231  15.032  38.483  1.00 21.32      B000 O  
ATOM    990  CB  GLU A 122     -12.465  13.297  36.318  1.00 20.07      B000 C  
ATOM    991  CG  GLU A 122     -13.940  13.143  35.928  1.00 20.82      B000 C  
ATOM    992  CD  GLU A 122     -14.198  12.109  34.852  1.00 21.18      B000 C  
ATOM    993  OE1 GLU A 122     -15.367  11.689  34.726  1.00 22.04      B000 O  
ATOM    994  OE2 GLU A 122     -13.254  11.720  34.137  1.00 20.95      B000 O1-
ATOM    995  N   GLN A 123     -12.779  13.607  39.452  1.00 22.18      B000 N  
ATOM    996  CA  GLN A 123     -13.641  13.327  40.599  1.00 23.47      B000 C  
ATOM    997  C   GLN A 123     -13.822  14.546  41.510  1.00 23.93      B000 C  
ATOM    998  O   GLN A 123     -14.882  14.719  42.113  1.00 24.06      B000 O  
ATOM    999  CB  GLN A 123     -13.122  12.114  41.379  1.00 23.52      B000 C  
ATOM   1000  CG  GLN A 123     -14.209  11.340  42.117  1.00 24.85      B000 C  
ATOM   1001  CD  GLN A 123     -13.771   9.944  42.527  1.00 26.07      B000 C  
ATOM   1002  NE2 GLN A 123     -12.674   9.858  43.274  1.00 26.67      B000 N  
ATOM   1003  OE1 GLN A 123     -14.409   8.955  42.171  1.00 26.96      B000 O  
ATOM   1004  N   GLU A 124     -12.790  15.386  41.597  1.00 24.71      B000 N  
ATOM   1005  CA  GLU A 124     -12.849  16.637  42.360  1.00 25.43      B000 C  
ATOM   1006  C   GLU A 124     -14.066  17.477  41.979  1.00 25.65      B000 C  
ATOM   1007  O   GLU A 124     -14.316  17.723  40.798  1.00 26.15      B000 O  
ATOM   1008  CB  GLU A 124     -11.573  17.459  42.147  1.00 25.65      B000 C  
ATOM   1009  CG  GLU A 124     -10.419  17.044  43.040  1.00 26.61      B000 C  
ATOM   1010  CD  GLU A 124      -9.152  17.848  42.811  1.00 27.01      B000 C  
ATOM   1011  OE1 GLU A 124      -8.985  18.450  41.725  1.00 27.27      B000 O  
ATOM   1012  OE2 GLU A 124      -8.308  17.868  43.727  1.00 27.81      B000 O1-
ATOM   1013  N   ARG A 125     -14.763  11.577  42.255  1.00106.03      B000 N  
ATOM   1014  CA  ARG A 125     -14.226  12.684  41.474  1.00106.81      B000 C  
ATOM   1015  C   ARG A 125     -15.361  13.546  40.935  1.00105.46      B000 C  
ATOM   1016  O   ARG A 125     -15.120  14.619  40.390  1.00105.08      B000 O  
ATOM   1017  CB  ARG A 125     -13.360  12.180  40.320  1.00109.96      B000 C  
ATOM   1018  CG  ARG A 125     -12.503  10.957  40.663  1.00114.58      B000 C  
ATOM   1019  CD  ARG A 125     -11.510  11.161  41.826  1.00117.73      B000 C  
ATOM   1020  NE  ARG A 125     -10.952   9.870  42.262  1.00120.74      B000 N  
ATOM   1021  CZ  ARG A 125      -9.931   9.716  43.104  1.00121.63      B000 C  
ATOM   1022  NH1 ARG A 125      -9.319  10.775  43.623  1.00121.63      B000 N1+
ATOM   1023  NH2 ARG A 125      -9.522   8.492  43.425  1.00121.58      B000 N  
ATOM   1024  N   ASN A 126     -16.597  13.068  41.072  1.00104.16      B000 N  
ATOM   1025  CA  ASN A 126     -17.745  13.844  40.625  1.00103.01      B000 C  
ATOM   1026  C   ASN A 126     -18.663  14.174  41.788  1.00102.26      B000 C  
ATOM   1027  O   ASN A 126     -19.748  14.704  41.584  1.00102.37      B000 O  
ATOM   1028  CB  ASN A 126     -18.550  13.099  39.557  1.00103.55      B000 C  
ATOM   1029  CG  ASN A 126     -17.720  12.737  38.341  1.00104.49      B000 C  
ATOM   1030  ND2 ASN A 126     -18.111  11.663  37.659  1.00104.94      B000 N  
ATOM   1031  OD1 ASN A 126     -16.747  13.418  38.005  1.00105.06      B000 O  
ATOM   1032  N   GLU A 127     -18.242  13.863  43.009  1.00100.35      B000 N  
ATOM   1033  CA  GLU A 127     -19.076  14.160  44.166  1.00 99.51      B000 C  
ATOM   1034  C   GLU A 127     -19.364  15.657  44.127  1.00 98.45      B000 C  
ATOM   1035  O   GLU A 127     -20.400  16.127  44.607  1.00 98.82      B000 O  
ATOM   1036  CB  GLU A 127     -18.347  13.785  45.466  1.00100.09      B000 C  
ATOM   1037  CG  GLU A 127     -19.158  14.043  46.747  1.00100.54      B000 C  
ATOM   1038  CD  GLU A 127     -20.346  13.102  46.914  1.00101.39      B000 C  
ATOM   1039  OE1 GLU A 127     -21.030  12.816  45.903  1.00101.71      B000 O  
ATOM   1040  OE2 GLU A 127     -20.598  12.659  48.064  1.00101.64      B000 O1-
ATOM   1041  N   SER A 128     -18.432  16.394  43.534  1.00 96.63      B000 N  
ATOM   1042  CA  SER A 128     -18.558  17.839  43.401  1.00 94.26      B000 C  
ATOM   1043  C   SER A 128     -19.860  18.128  42.674  1.00 92.74      B000 C  
ATOM   1044  O   SER A 128     -20.926  18.240  43.282  1.00 92.01      B000 O  
ATOM   1045  CB  SER A 128     -17.390  18.402  42.577  1.00 94.65      B000 C  
ATOM   1046  OG  SER A 128     -16.129  17.955  43.061  1.00 95.00      B000 O  
ATOM   1047  N   LYS A 129     -19.760  18.222  41.355  1.00 90.62      B000 N  
ATOM   1048  CA  LYS A 129     -20.902  18.507  40.510  1.00 90.15      B000 C  
ATOM   1049  C   LYS A 129     -22.183  17.787  40.910  1.00 88.99      B000 C  
ATOM   1050  O   LYS A 129     -23.259  18.381  40.939  1.00 88.96      B000 O  
ATOM   1051  CB  LYS A 129     -20.572  18.148  39.069  1.00 91.80      B000 C  
ATOM   1052  CG  LYS A 129     -19.401  18.917  38.490  1.00 94.04      B000 C  
ATOM   1053  CD  LYS A 129     -19.606  19.140  36.986  1.00 96.43      B000 C  
ATOM   1054  CE  LYS A 129     -18.621  20.164  36.402  1.00 97.39      B000 C  
ATOM   1055  NZ  LYS A 129     -18.964  20.522  34.982  1.00 97.82      B000 N1+
ATOM   1056  N   ARG A 130     -22.063  16.488  41.162  1.00 88.57      B000 N  
ATOM   1057  CA  ARG A 130     -23.187  15.633  41.539  1.00 87.72      B000 C  
ATOM   1058  C   ARG A 130     -24.089  16.300  42.554  1.00 85.13      B000 C  
ATOM   1059  O   ARG A 130     -25.294  16.405  42.348  1.00 83.32      B000 O  
ATOM   1060  CB  ARG A 130     -22.661  14.298  42.100  1.00 90.87      B000 C  
ATOM   1061  CG  ARG A 130     -23.722  13.239  42.425  1.00 93.85      B000 C  
ATOM   1062  CD  ARG A 130     -23.060  11.916  42.815  1.00 96.47      B000 C  
ATOM   1063  NE  ARG A 130     -24.011  10.958  43.382  1.00100.37      B000 N  
ATOM   1064  CZ  ARG A 130     -24.631  11.106  44.554  1.00102.02      B000 C  
ATOM   1065  NH1 ARG A 130     -24.405  12.182  45.303  1.00102.61      B000 N1+
ATOM   1066  NH2 ARG A 130     -25.471  10.172  44.986  1.00102.70      B000 N  
ATOM   1067  N   ARG A 131     -23.506  16.745  43.658  1.00 83.90      B000 N  
ATOM   1068  CA  ARG A 131     -24.312  17.392  44.675  1.00 82.26      B000 C  
ATOM   1069  C   ARG A 131     -24.843  18.702  44.146  1.00 79.14      B000 C  
ATOM   1070  O   ARG A 131     -25.944  19.128  44.509  1.00 78.42      B000 O  
ATOM   1071  CB  ARG A 131     -23.519  17.602  45.965  1.00 84.21      B000 C  
ATOM   1072  CG  ARG A 131     -23.522  16.347  46.836  1.00 87.89      B000 C  
ATOM   1073  CD  ARG A 131     -23.387  16.596  48.339  1.00 91.24      B000 C  
ATOM   1074  NE  ARG A 131     -22.045  16.393  48.792  1.00 93.74      B000 N  
ATOM   1075  CZ  ARG A 131     -21.512  15.646  49.752  1.00 95.34      B000 C  
ATOM   1076  NH1 ARG A 131     -20.193  15.763  49.832  1.00 95.19      B000 N1+
ATOM   1077  NH2 ARG A 131     -22.169  14.834  50.587  1.00 96.50      B000 N  
ATOM   1078  N   GLN A 132     -24.063  19.332  43.273  1.00 75.65      B000 N  
ATOM   1079  CA  GLN A 132     -24.494  20.584  42.679  1.00 72.29      B000 C  
ATOM   1080  C   GLN A 132     -25.732  20.297  41.850  1.00 70.12      B000 C  
ATOM   1081  O   GLN A 132     -26.831  20.765  42.175  1.00 69.47      B000 O  
ATOM   1082  CB  GLN A 132     -23.403  21.192  41.791  1.00 72.55      B000 C  
ATOM   1083  CG  GLN A 132     -23.966  22.049  40.657  1.00 72.21      B000 C  
ATOM   1084  CD  GLN A 132     -22.933  22.937  39.965  1.00 71.73      B000 C  
ATOM   1085  NE2 GLN A 132     -23.241  24.225  39.892  1.00 71.02      B000 N  
ATOM   1086  OE1 GLN A 132     -21.883  22.477  39.493  1.00 69.75      B000 O  
ATOM   1087  N   ALA A 133     -25.553  19.504  40.795  1.00 67.73      B000 N  
ATOM   1088  CA  ALA A 133     -26.656  19.159  39.910  1.00 65.49      B000 C  
ATOM   1089  C   ALA A 133     -27.834  18.662  40.722  1.00 64.17      B000 C  
ATOM   1090  O   ALA A 133     -29.001  18.909  40.400  1.00 62.32      B000 O  
ATOM   1091  CB  ALA A 133     -26.215  18.111  38.936  1.00 65.06      B000 C  
ATOM   1092  N   GLN A 134     -27.507  17.965  41.800  1.00 64.85      B000 N  
ATOM   1093  CA  GLN A 134     -28.511  17.414  42.689  1.00 65.30      B000 C  
ATOM   1094  C   GLN A 134     -29.325  18.545  43.282  1.00 63.78      B000 C  
ATOM   1095  O   GLN A 134     -30.556  18.512  43.248  1.00 62.95      B000 O  
ATOM   1096  CB  GLN A 134     -27.825  16.622  43.795  1.00 67.95      B000 C  
ATOM   1097  CG  GLN A 134     -28.760  15.908  44.765  1.00 72.20      B000 C  
ATOM   1098  CD  GLN A 134     -28.011  15.442  46.019  1.00 74.83      B000 C  
ATOM   1099  NE2 GLN A 134     -28.522  15.818  47.199  1.00 74.11      B000 N  
ATOM   1100  OE1 GLN A 134     -26.975  14.762  45.921  1.00 76.69      B000 O  
ATOM   1101  N   GLY A 135     -28.621  19.549  43.805  1.00 62.69      B000 N  
ATOM   1102  CA  GLY A 135     -29.273  20.699  44.419  1.00 61.08      B000 C  
ATOM   1103  C   GLY A 135     -30.056  21.554  43.441  1.00 59.48      B000 C  
ATOM   1104  O   GLY A 135     -31.198  21.969  43.699  1.00 58.16      B000 O  
ATOM   1105  N   ILE A 136     -29.423  21.832  42.311  1.00 58.24      B000 N  
ATOM   1106  CA  ILE A 136     -30.064  22.615  41.290  1.00 58.41      B000 C  
ATOM   1107  C   ILE A 136     -31.431  22.014  41.061  1.00 60.77      B000 C  
ATOM   1108  O   ILE A 136     -32.452  22.625  41.365  1.00 60.82      B000 O  
ATOM   1109  CB  ILE A 136     -29.302  22.534  39.982  1.00 56.08      B000 C  
ATOM   1110  CG1 ILE A 136     -27.902  23.107  40.173  1.00 55.26      B000 C  
ATOM   1111  CG2 ILE A 136     -30.078  23.234  38.890  1.00 54.61      B000 C  
ATOM   1112  CD1 ILE A 136     -27.137  23.298  38.875  1.00 55.85      B000 C  
ATOM   1113  N   GLN A 137     -31.425  20.794  40.538  1.00 63.51      B000 N  
ATOM   1114  CA  GLN A 137     -32.646  20.087  40.223  1.00 66.09      B000 C  
ATOM   1115  C   GLN A 137     -33.704  20.284  41.296  1.00 66.66      B000 C  
ATOM   1116  O   GLN A 137     -34.819  20.703  40.990  1.00 66.68      B000 O  
ATOM   1117  CB  GLN A 137     -32.366  18.599  40.018  1.00 69.06      B000 C  
ATOM   1118  CG  GLN A 137     -33.616  17.792  39.629  1.00 73.89      B000 C  
ATOM   1119  CD  GLN A 137     -33.637  16.374  40.237  1.00 76.15      B000 C  
ATOM   1120  NE2 GLN A 137     -32.450  15.813  40.477  1.00 76.19      B000 N  
ATOM   1121  OE1 GLN A 137     -34.711  15.794  40.476  1.00 76.77      B000 O  
ATOM   1122  N   VAL A 138     -33.363  20.001  42.548  1.00 66.92      B000 N  
ATOM   1123  CA  VAL A 138     -34.338  20.159  43.627  1.00 68.37      B000 C  
ATOM   1124  C   VAL A 138     -35.017  21.510  43.551  1.00 69.54      B000 C  
ATOM   1125  O   VAL A 138     -36.245  21.620  43.632  1.00 68.60      B000 O  
ATOM   1126  CB  VAL A 138     -33.690  20.121  44.984  1.00 68.40      B000 C  
ATOM   1127  CG1 VAL A 138     -34.778  20.056  46.047  1.00 68.28      B000 C  
ATOM   1128  CG2 VAL A 138     -32.723  18.957  45.071  1.00 69.68      B000 C  
ATOM   1129  N   ALA A 139     -34.172  22.532  43.428  1.00 71.26      B000 N  
ATOM   1130  CA  ALA A 139     -34.584  23.924  43.331  1.00 72.60      B000 C  
ATOM   1131  C   ALA A 139     -35.421  24.156  42.086  1.00 74.17      B000 C  
ATOM   1132  O   ALA A 139     -36.547  24.645  42.170  1.00 73.68      B000 O  
ATOM   1133  CB  ALA A 139     -33.365  24.788  43.288  1.00 72.16      B000 C  
ATOM   1134  N   LYS A 140     -34.852  23.807  40.936  1.00 76.21      B000 N  
ATOM   1135  CA  LYS A 140     -35.523  23.945  39.649  1.00 78.94      B000 C  
ATOM   1136  C   LYS A 140     -36.953  23.400  39.745  1.00 80.37      B000 C  
ATOM   1137  O   LYS A 140     -37.844  23.802  39.000  1.00 80.70      B000 O  
ATOM   1138  CB  LYS A 140     -34.729  23.173  38.581  1.00 79.76      B000 C  
ATOM   1139  CG  LYS A 140     -35.084  23.498  37.111  1.00 80.66      B000 C  
ATOM   1140  CD  LYS A 140     -34.011  22.968  36.113  1.00 81.11      B000 C  
ATOM   1141  CE  LYS A 140     -34.394  23.262  34.640  1.00 81.95      B000 C  
ATOM   1142  NZ  LYS A 140     -33.399  22.784  33.619  1.00 80.62      B000 N1+
ATOM   1143  N   GLU A 141     -37.162  22.492  40.687  1.00 82.05      B000 N  
ATOM   1144  CA  GLU A 141     -38.460  21.859  40.905  1.00 83.68      B000 C  
ATOM   1145  C   GLU A 141     -39.350  22.764  41.734  1.00 83.65      B000 C  
ATOM   1146  O   GLU A 141     -40.559  22.835  41.536  1.00 82.52      B000 O  
ATOM   1147  CB  GLU A 141     -38.237  20.542  41.645  1.00 85.80      B000 C  
ATOM   1148  CG  GLU A 141     -39.333  19.492  41.516  1.00 88.88      B000 C  
ATOM   1149  CD  GLU A 141     -38.782  18.070  41.732  1.00 90.95      B000 C  
ATOM   1150  OE1 GLU A 141     -37.976  17.600  40.880  1.00 91.12      B000 O  
ATOM   1151  OE2 GLU A 141     -39.145  17.433  42.755  1.00 92.39      B000 O1-
ATOM   1152  N   LYS A 142     -38.723  23.450  42.680  1.00 84.88      B000 N  
ATOM   1153  CA  LYS A 142     -39.419  24.353  43.580  1.00 85.60      B000 C  
ATOM   1154  C   LYS A 142     -39.815  25.636  42.831  1.00 84.57      B000 C  
ATOM   1155  O   LYS A 142     -40.582  26.461  43.349  1.00 84.07      B000 O  
ATOM   1156  CB  LYS A 142     -38.505  24.668  44.772  1.00 87.49      B000 C  
ATOM   1157  CG  LYS A 142     -37.749  23.442  45.322  1.00 90.54      B000 C  
ATOM   1158  CD  LYS A 142     -36.972  23.722  46.643  1.00 93.81      B000 C  
ATOM   1159  CE  LYS A 142     -35.691  24.609  46.479  1.00 95.48      B000 C  
ATOM   1160  NZ  LYS A 142     -34.927  24.929  47.771  1.00 95.11      B000 N1+
ATOM   1161  N   GLY A 143     -39.304  25.782  41.604  1.00 82.95      B000 N  
ATOM   1162  CA  GLY A 143     -39.596  26.958  40.795  1.00 80.89      B000 C  
ATOM   1163  C   GLY A 143     -38.842  28.174  41.301  1.00 79.24      B000 C  
ATOM   1164  O   GLY A 143     -39.417  29.213  41.628  1.00 79.90      B000 O  
ATOM   1165  N   VAL A 144     -37.529  28.045  41.366  1.00 77.77      B000 N  
ATOM   1166  CA  VAL A 144     -36.684  29.113  41.865  1.00 75.19      B000 C  
ATOM   1167  C   VAL A 144     -36.063  29.853  40.715  1.00 75.03      B000 C  
ATOM   1168  O   VAL A 144     -36.202  31.059  40.618  1.00 75.59      B000 O  
ATOM   1169  CB  VAL A 144     -35.600  28.541  42.781  1.00 72.87      B000 C  
ATOM   1170  CG1 VAL A 144     -34.290  29.256  42.575  1.00 72.02      B000 C  
ATOM   1171  CG2 VAL A 144     -36.064  28.650  44.211  1.00 71.10      B000 C  
ATOM   1172  N   TYR A 145     -35.361  29.130  39.857  1.00 75.07      B000 N  
ATOM   1173  CA  TYR A 145     -34.741  29.738  38.695  1.00 75.71      B000 C  
ATOM   1174  C   TYR A 145     -35.821  30.493  37.920  1.00 76.22      B000 C  
ATOM   1175  O   TYR A 145     -36.782  29.887  37.437  1.00 76.47      B000 O  
ATOM   1176  CB  TYR A 145     -34.119  28.639  37.846  1.00 75.93      B000 C  
ATOM   1177  CG  TYR A 145     -32.865  28.085  38.476  1.00 75.88      B000 C  
ATOM   1178  CD1 TYR A 145     -31.644  28.709  38.259  1.00 76.47      B000 C  
ATOM   1179  CD2 TYR A 145     -32.892  26.963  39.301  1.00 75.41      B000 C  
ATOM   1180  CE1 TYR A 145     -30.478  28.240  38.832  1.00 76.37      B000 C  
ATOM   1181  CE2 TYR A 145     -31.725  26.482  39.891  1.00 75.46      B000 C  
ATOM   1182  CZ  TYR A 145     -30.520  27.137  39.646  1.00 76.00      B000 C  
ATOM   1183  OH  TYR A 145     -29.335  26.738  40.224  1.00 77.25      B000 O  
ATOM   1184  N   LYS A 146     -35.675  31.817  37.821  1.00 76.51      B000 N  
ATOM   1185  CA  LYS A 146     -36.668  32.631  37.124  1.00 77.04      B000 C  
ATOM   1186  C   LYS A 146     -36.119  33.568  36.059  1.00 76.37      B000 C  
ATOM   1187  O   LYS A 146     -36.616  34.674  35.863  1.00 75.66      B000 O  
ATOM   1188  CB  LYS A 146     -37.504  33.417  38.135  1.00 77.93      B000 C  
ATOM   1189  CG  LYS A 146     -38.619  32.591  38.758  1.00 80.27      B000 C  
ATOM   1190  CD  LYS A 146     -39.306  33.342  39.896  1.00 83.62      B000 C  
ATOM   1191  CE  LYS A 146     -40.445  32.512  40.515  1.00 85.63      B000 C  
ATOM   1192  NZ  LYS A 146     -41.100  33.166  41.706  1.00 86.40      B000 N1+
ATOM   1193  N   GLY A 147     -35.102  33.106  35.353  1.00 76.38      B000 N  
ATOM   1194  CA  GLY A 147     -34.523  33.915  34.306  1.00 76.44      B000 C  
ATOM   1195  C   GLY A 147     -33.920  35.200  34.821  1.00 76.88      B000 C  
ATOM   1196  O   GLY A 147     -33.521  35.296  35.992  1.00 76.82      B000 O  
ATOM   1197  N   ARG A 148     -33.862  36.191  33.929  1.00 76.56      B000 N  
ATOM   1198  CA  ARG A 148     -33.304  37.504  34.239  1.00 75.21      B000 C  
ATOM   1199  C   ARG A 148     -34.389  38.420  34.772  1.00 74.51      B000 C  
ATOM   1200  O   ARG A 148     -35.507  38.426  34.264  1.00 75.11      B000 O  
ATOM   1201  CB  ARG A 148     -32.689  38.110  32.979  1.00 74.64      B000 C  
ATOM   1202  CG  ARG A 148     -31.972  39.418  33.198  1.00 74.59      B000 C  
ATOM   1203  CD  ARG A 148     -31.723  40.106  31.856  1.00 74.50      B000 C  
ATOM   1204  NE  ARG A 148     -30.321  40.103  31.446  1.00 73.66      B000 N  
ATOM   1205  CZ  ARG A 148     -29.872  40.662  30.323  1.00 73.79      B000 C  
ATOM   1206  NH1 ARG A 148     -30.714  41.268  29.496  1.00 73.79      B000 N1+
ATOM   1207  NH2 ARG A 148     -28.577  40.626  30.030  1.00 73.95      B000 N  
ATOM   1208  N   PRO A 149     -34.087  39.183  35.830  1.00 74.11      B000 N  
ATOM   1209  CA  PRO A 149     -35.113  40.085  36.358  1.00 73.95      B000 C  
ATOM   1210  C   PRO A 149     -34.947  41.381  35.558  1.00 74.08      B000 C  
ATOM   1211  O   PRO A 149     -33.972  41.539  34.807  1.00 73.75      B000 O  
ATOM   1212  CB  PRO A 149     -34.730  40.250  37.829  1.00 73.99      B000 C  
ATOM   1213  CG  PRO A 149     -33.525  39.283  38.036  1.00 74.33      B000 C  
ATOM   1214  CD  PRO A 149     -32.895  39.185  36.689  1.00 74.16      B000 C  
ATOM   1215  N   LEU A 150     -35.881  42.305  35.716  1.00 73.79      B000 N  
ATOM   1216  CA  LEU A 150     -35.821  43.549  34.978  1.00 73.40      B000 C  
ATOM   1217  C   LEU A 150     -34.512  44.269  35.219  1.00 73.28      B000 C  
ATOM   1218  O   LEU A 150     -34.025  44.348  36.350  1.00 73.02      B000 O  
ATOM   1219  CB  LEU A 150     -36.975  44.442  35.386  1.00 74.55      B000 C  
ATOM   1220  CG  LEU A 150     -38.343  43.856  35.046  1.00 75.55      B000 C  
ATOM   1221  CD1 LEU A 150     -39.449  44.854  35.408  1.00 76.11      B000 C  
ATOM   1222  CD2 LEU A 150     -38.373  43.518  33.554  1.00 77.01      B000 C  
ATOM   1223  N   LEU A 151     -33.940  44.785  34.143  1.00 72.31      B000 N  
ATOM   1224  CA  LEU A 151     -32.695  45.508  34.221  1.00 70.39      B000 C  
ATOM   1225  C   LEU A 151     -33.012  47.003  34.425  1.00 70.31      B000 C  
ATOM   1226  O   LEU A 151     -32.247  47.725  35.070  1.00 71.78      B000 O  
ATOM   1227  CB  LEU A 151     -31.900  45.244  32.947  1.00 69.73      B000 C  
ATOM   1228  CG  LEU A 151     -30.374  45.191  33.049  1.00 69.86      B000 C  
ATOM   1229  CD1 LEU A 151     -29.944  44.677  34.400  1.00 71.19      B000 C  
ATOM   1230  CD2 LEU A 151     -29.826  44.298  31.955  1.00 69.58      B000 C  
ATOM   1231  N   TYR A 152     -34.148  47.465  33.904  1.00 68.00      B000 N  
ATOM   1232  CA  TYR A 152     -34.531  48.853  34.079  1.00 66.49      B000 C  
ATOM   1233  C   TYR A 152     -35.885  48.929  34.728  1.00 67.03      B000 C  
ATOM   1234  O   TYR A 152     -36.888  48.619  34.116  1.00 67.12      B000 O  
ATOM   1235  CB  TYR A 152     -34.572  49.594  32.746  1.00 64.68      B000 C  
ATOM   1236  CG  TYR A 152     -33.246  49.651  32.032  1.00 63.05      B000 C  
ATOM   1237  CD1 TYR A 152     -32.950  48.758  31.026  1.00 61.93      B000 C  
ATOM   1238  CD2 TYR A 152     -32.275  50.599  32.376  1.00 63.47      B000 C  
ATOM   1239  CE1 TYR A 152     -31.722  48.789  30.365  1.00 62.09      B000 C  
ATOM   1240  CE2 TYR A 152     -31.038  50.640  31.722  1.00 62.72      B000 C  
ATOM   1241  CZ  TYR A 152     -30.771  49.727  30.712  1.00 62.37      B000 C  
ATOM   1242  OH  TYR A 152     -29.569  49.731  30.035  1.00 61.86      B000 O  
ATOM   1243  N   SER A 153     -35.909  49.365  35.975  1.00 68.93      B000 N  
ATOM   1244  CA  SER A 153     -37.148  49.486  36.731  1.00 70.78      B000 C  
ATOM   1245  C   SER A 153     -36.737  49.835  38.136  1.00 72.01      B000 C  
ATOM   1246  O   SER A 153     -35.589  49.602  38.521  1.00 72.19      B000 O  
ATOM   1247  CB  SER A 153     -37.864  48.148  36.783  1.00 70.97      B000 C  
ATOM   1248  OG  SER A 153     -37.057  47.217  37.493  1.00 72.01      B000 O  
ATOM   1249  N   PRO A 154     -37.653  50.394  38.932  1.00 73.31      B000 N  
ATOM   1250  CA  PRO A 154     -37.175  50.687  40.289  1.00 74.80      B000 C  
ATOM   1251  C   PRO A 154     -36.765  49.337  40.893  1.00 76.87      B000 C  
ATOM   1252  O   PRO A 154     -37.026  48.288  40.295  1.00 77.75      B000 O  
ATOM   1253  CB  PRO A 154     -38.391  51.307  40.957  1.00 73.99      B000 C  
ATOM   1254  CG  PRO A 154     -39.553  50.665  40.211  1.00 73.86      B000 C  
ATOM   1255  CD  PRO A 154     -39.101  50.631  38.788  1.00 72.84      B000 C  
ATOM   1256  N   ASN A 155     -36.117  49.340  42.050  1.00 78.65      B000 N  
ATOM   1257  CA  ASN A 155     -35.675  48.080  42.671  1.00 80.67      B000 C  
ATOM   1258  C   ASN A 155     -34.443  47.487  41.982  1.00 80.24      B000 C  
ATOM   1259  O   ASN A 155     -33.545  46.966  42.641  1.00 80.38      B000 O  
ATOM   1260  CB  ASN A 155     -36.774  47.010  42.640  1.00 83.14      B000 C  
ATOM   1261  CG  ASN A 155     -38.134  47.550  43.020  1.00 86.64      B000 C  
ATOM   1262  ND2 ASN A 155     -39.169  47.094  42.308  1.00 87.38      B000 N  
ATOM   1263  OD1 ASN A 155     -38.263  48.361  43.952  1.00 88.50      B000 O  
ATOM   1264  N   ALA A 156     -34.413  47.550  40.660  1.00 79.47      B000 N  
ATOM   1265  CA  ALA A 156     -33.291  47.006  39.909  1.00 79.67      B000 C  
ATOM   1266  C   ALA A 156     -31.953  47.114  40.636  1.00 79.22      B000 C  
ATOM   1267  O   ALA A 156     -31.637  48.132  41.237  1.00 79.41      B000 O  
ATOM   1268  CB  ALA A 156     -33.198  47.690  38.557  1.00 80.16      B000 C  
ATOM   1269  N   LYS A 157     -31.168  46.047  40.564  1.00 79.22      B000 N  
ATOM   1270  CA  LYS A 157     -29.849  45.984  41.189  1.00 79.38      B000 C  
ATOM   1271  C   LYS A 157     -29.089  47.306  41.086  1.00 78.06      B000 C  
ATOM   1272  O   LYS A 157     -29.027  48.054  42.058  1.00 77.60      B000 O  
ATOM   1273  CB  LYS A 157     -29.048  44.874  40.513  1.00 81.51      B000 C  
ATOM   1274  CG  LYS A 157     -27.798  44.368  41.236  1.00 83.85      B000 C  
ATOM   1275  CD  LYS A 157     -27.262  43.155  40.453  1.00 86.74      B000 C  
ATOM   1276  CE  LYS A 157     -26.137  42.398  41.145  1.00 87.62      B000 C  
ATOM   1277  NZ  LYS A 157     -25.773  41.156  40.374  1.00 89.22      B000 N1+
ATOM   1278  N   ASP A 158     -28.523  47.585  39.907  1.00 76.74      B000 N  
ATOM   1279  CA  ASP A 158     -27.751  48.810  39.651  1.00 75.06      B000 C  
ATOM   1280  C   ASP A 158     -28.577  50.085  39.797  1.00 73.47      B000 C  
ATOM   1281  O   ASP A 158     -29.448  50.365  38.986  1.00 73.43      B000 O  
ATOM   1282  CB  ASP A 158     -27.151  48.778  38.247  1.00 76.28      B000 C  
ATOM   1283  CG  ASP A 158     -26.273  49.993  37.956  1.00 78.20      B000 C  
ATOM   1284  OD1 ASP A 158     -26.486  51.060  38.583  1.00 78.02      B000 O  
ATOM   1285  OD2 ASP A 158     -25.374  49.886  37.083  1.00 79.69      B000 O1-
ATOM   1286  N   PRO A 159     -28.267  50.902  40.813  1.00 72.05      B000 N  
ATOM   1287  CA  PRO A 159     -28.974  52.153  41.087  1.00 69.72      B000 C  
ATOM   1288  C   PRO A 159     -29.088  53.073  39.897  1.00 68.38      B000 C  
ATOM   1289  O   PRO A 159     -30.097  53.748  39.741  1.00 68.58      B000 O  
ATOM   1290  CB  PRO A 159     -28.150  52.778  42.197  1.00 69.87      B000 C  
ATOM   1291  CG  PRO A 159     -27.529  51.606  42.879  1.00 70.38      B000 C  
ATOM   1292  CD  PRO A 159     -27.116  50.755  41.721  1.00 71.11      B000 C  
ATOM   1293  N   GLN A 160     -28.055  53.105  39.064  1.00 66.91      B000 N  
ATOM   1294  CA  GLN A 160     -28.069  53.985  37.909  1.00 66.42      B000 C  
ATOM   1295  C   GLN A 160     -29.183  53.616  36.966  1.00 66.39      B000 C  
ATOM   1296  O   GLN A 160     -29.937  54.475  36.507  1.00 65.81      B000 O  
ATOM   1297  CB  GLN A 160     -26.735  53.944  37.175  1.00 66.15      B000 C  
ATOM   1298  CG  GLN A 160     -25.551  54.247  38.078  1.00 67.55      B000 C  
ATOM   1299  CD  GLN A 160     -24.302  54.663  37.316  1.00 68.67      B000 C  
ATOM   1300  NE2 GLN A 160     -23.527  55.579  37.901  1.00 68.41      B000 N  
ATOM   1301  OE1 GLN A 160     -24.028  54.163  36.222  1.00 70.31      B000 O  
ATOM   1302  N   LYS A 161     -29.305  52.335  36.663  1.00 66.91      B000 N  
ATOM   1303  CA  LYS A 161     -30.375  51.965  35.765  1.00 67.10      B000 C  
ATOM   1304  C   LYS A 161     -31.671  52.433  36.374  1.00 66.25      B000 C  
ATOM   1305  O   LYS A 161     -32.555  52.880  35.653  1.00 66.67      B000 O  
ATOM   1306  CB  LYS A 161     -30.395  50.461  35.488  1.00 68.02      B000 C  
ATOM   1307  CG  LYS A 161     -29.190  49.989  34.667  1.00 70.02      B000 C  
ATOM   1308  CD  LYS A 161     -29.443  48.633  34.010  1.00 71.83      B000 C  
ATOM   1309  CE  LYS A 161     -28.213  47.709  34.111  1.00 73.07      B000 C  
ATOM   1310  NZ  LYS A 161     -27.008  48.191  33.365  1.00 74.05      B000 N1+
ATOM   1311  N   ARG A 162     -31.783  52.366  37.698  1.00 65.60      B000 N  
ATOM   1312  CA  ARG A 162     -33.008  52.833  38.334  1.00 66.53      B000 C  
ATOM   1313  C   ARG A 162     -33.244  54.255  37.839  1.00 66.04      B000 C  
ATOM   1314  O   ARG A 162     -34.324  54.611  37.347  1.00 65.36      B000 O  
ATOM   1315  CB  ARG A 162     -32.890  52.828  39.869  1.00 68.96      B000 C  
ATOM   1316  CG  ARG A 162     -32.938  51.434  40.511  1.00 72.56      B000 C  
ATOM   1317  CD  ARG A 162     -33.684  51.415  41.861  1.00 75.43      B000 C  
ATOM   1318  NE  ARG A 162     -32.847  51.745  43.014  1.00 77.75      B000 N  
ATOM   1319  CZ  ARG A 162     -31.922  50.942  43.542  1.00 78.52      B000 C  
ATOM   1320  NH1 ARG A 162     -31.211  51.339  44.590  1.00 80.04      B000 N1+
ATOM   1321  NH2 ARG A 162     -31.701  49.743  43.030  1.00 79.21      B000 N  
ATOM   1322  N   VAL A 163     -32.209  55.073  37.950  1.00 65.53      B000 N  
ATOM   1323  CA  VAL A 163     -32.318  56.448  37.515  1.00 64.28      B000 C  
ATOM   1324  C   VAL A 163     -32.790  56.498  36.072  1.00 63.62      B000 C  
ATOM   1325  O   VAL A 163     -33.730  57.221  35.733  1.00 63.88      B000 O  
ATOM   1326  CB  VAL A 163     -30.993  57.156  37.618  1.00 63.25      B000 C  
ATOM   1327  CG1 VAL A 163     -31.182  58.603  37.260  1.00 63.48      B000 C  
ATOM   1328  CG2 VAL A 163     -30.449  57.007  39.017  1.00 63.51      B000 C  
ATOM   1329  N   ILE A 164     -32.150  55.716  35.219  1.00 62.26      B000 N  
ATOM   1330  CA  ILE A 164     -32.556  55.728  33.847  1.00 62.51      B000 C  
ATOM   1331  C   ILE A 164     -34.020  55.382  33.718  1.00 63.84      B000 C  
ATOM   1332  O   ILE A 164     -34.780  56.122  33.108  1.00 64.33      B000 O  
ATOM   1333  CB  ILE A 164     -31.740  54.774  33.038  1.00 62.24      B000 C  
ATOM   1334  CG1 ILE A 164     -30.472  55.478  32.598  1.00 61.83      B000 C  
ATOM   1335  CG2 ILE A 164     -32.531  54.283  31.857  1.00 61.53      B000 C  
ATOM   1336  CD1 ILE A 164     -29.670  54.700  31.598  1.00 63.15      B000 C  
ATOM   1337  N   TYR A 165     -34.420  54.262  34.295  1.00 65.35      B000 N  
ATOM   1338  CA  TYR A 165     -35.810  53.841  34.214  1.00 66.63      B000 C  
ATOM   1339  C   TYR A 165     -36.721  55.031  34.414  1.00 67.46      B000 C  
ATOM   1340  O   TYR A 165     -37.548  55.342  33.549  1.00 67.42      B000 O  
ATOM   1341  CB  TYR A 165     -36.119  52.793  35.283  1.00 67.37      B000 C  
ATOM   1342  CG  TYR A 165     -37.598  52.490  35.458  1.00 67.95      B000 C  
ATOM   1343  CD1 TYR A 165     -38.228  51.509  34.693  1.00 67.94      B000 C  
ATOM   1344  CD2 TYR A 165     -38.366  53.184  36.397  1.00 68.60      B000 C  
ATOM   1345  CE1 TYR A 165     -39.590  51.223  34.865  1.00 68.68      B000 C  
ATOM   1346  CE2 TYR A 165     -39.727  52.908  36.575  1.00 69.69      B000 C  
ATOM   1347  CZ  TYR A 165     -40.331  51.927  35.811  1.00 69.29      B000 C  
ATOM   1348  OH  TYR A 165     -41.669  51.649  36.005  1.00 70.14      B000 O  
ATOM   1349  N   HIS A 166     -36.558  55.699  35.549  1.00 68.27      B000 N  
ATOM   1350  CA  HIS A 166     -37.406  56.833  35.857  1.00 69.49      B000 C  
ATOM   1351  C   HIS A 166     -37.425  57.869  34.765  1.00 68.76      B000 C  
ATOM   1352  O   HIS A 166     -38.494  58.296  34.330  1.00 68.77      B000 O  
ATOM   1353  CB  HIS A 166     -36.995  57.469  37.175  1.00 71.71      B000 C  
ATOM   1354  CG  HIS A 166     -37.517  56.739  38.372  1.00 74.22      B000 C  
ATOM   1355  CD2 HIS A 166     -38.649  56.914  39.102  1.00 75.22      B000 C  
ATOM   1356  ND1 HIS A 166     -36.866  55.659  38.927  1.00 74.71      B000 N  
ATOM   1357  CE1 HIS A 166     -37.571  55.199  39.948  1.00 75.38      B000 C  
ATOM   1358  NE2 HIS A 166     -38.657  55.942  40.076  1.00 75.34      B000 N  
ATOM   1359  N   ARG A 167     -36.246  58.265  34.310  1.00 67.86      B000 N  
ATOM   1360  CA  ARG A 167     -36.189  59.260  33.264  1.00 68.56      B000 C  
ATOM   1361  C   ARG A 167     -36.986  58.807  32.054  1.00 67.97      B000 C  
ATOM   1362  O   ARG A 167     -37.661  59.603  31.408  1.00 68.53      B000 O  
ATOM   1363  CB  ARG A 167     -34.744  59.534  32.883  1.00 70.11      B000 C  
ATOM   1364  CG  ARG A 167     -34.551  60.411  31.648  1.00 72.44      B000 C  
ATOM   1365  CD  ARG A 167     -35.153  61.800  31.774  1.00 74.54      B000 C  
ATOM   1366  NE  ARG A 167     -34.721  62.644  30.663  1.00 76.14      B000 N  
ATOM   1367  CZ  ARG A 167     -35.244  63.832  30.382  1.00 78.03      B000 C  
ATOM   1368  NH1 ARG A 167     -36.227  64.333  31.124  1.00 79.00      B000 N1+
ATOM   1369  NH2 ARG A 167     -34.778  64.529  29.356  1.00 79.53      B000 N  
ATOM   1370  N   VAL A 168     -36.924  57.527  31.741  1.00 67.70      B000 N  
ATOM   1371  CA  VAL A 168     -37.674  57.036  30.606  1.00 68.23      B000 C  
ATOM   1372  C   VAL A 168     -39.117  57.406  30.833  1.00 69.10      B000 C  
ATOM   1373  O   VAL A 168     -39.739  58.057  30.008  1.00 69.53      B000 O  
ATOM   1374  CB  VAL A 168     -37.594  55.537  30.499  1.00 67.66      B000 C  
ATOM   1375  CG1 VAL A 168     -38.265  55.081  29.223  1.00 67.05      B000 C  
ATOM   1376  CG2 VAL A 168     -36.153  55.112  30.538  1.00 67.97      B000 C  
ATOM   1377  N   VAL A 169     -39.643  56.981  31.969  1.00 70.78      B000 N  
ATOM   1378  CA  VAL A 169     -41.022  57.272  32.336  1.00 73.19      B000 C  
ATOM   1379  C   VAL A 169     -41.337  58.753  32.188  1.00 74.20      B000 C  
ATOM   1380  O   VAL A 169     -42.226  59.150  31.431  1.00 74.11      B000 O  
ATOM   1381  CB  VAL A 169     -41.289  56.875  33.797  1.00 73.91      B000 C  
ATOM   1382  CG1 VAL A 169     -42.658  57.403  34.251  1.00 74.03      B000 C  
ATOM   1383  CG2 VAL A 169     -41.208  55.365  33.937  1.00 73.76      B000 C  
ATOM   1384  N   GLU A 170     -40.612  59.561  32.951  1.00 75.62      B000 N  
ATOM   1385  CA  GLU A 170     -40.781  61.003  32.923  1.00 77.43      B000 C  
ATOM   1386  C   GLU A 170     -40.914  61.474  31.484  1.00 76.96      B000 C  
ATOM   1387  O   GLU A 170     -41.809  62.245  31.157  1.00 76.47      B000 O  
ATOM   1388  CB  GLU A 170     -39.577  61.661  33.598  1.00 79.51      B000 C  
ATOM   1389  CG  GLU A 170     -39.464  63.162  33.414  1.00 83.22      B000 C  
ATOM   1390  CD  GLU A 170     -38.369  63.778  34.299  1.00 85.98      B000 C  
ATOM   1391  OE1 GLU A 170     -38.655  64.078  35.488  1.00 87.58      B000 O  
ATOM   1392  OE2 GLU A 170     -37.224  63.948  33.806  1.00 86.48      B000 O1-
ATOM   1393  N   MET A 171     -40.030  60.986  30.623  1.00 77.23      B000 N  
ATOM   1394  CA  MET A 171     -40.062  61.356  29.222  1.00 77.82      B000 C  
ATOM   1395  C   MET A 171     -41.290  60.812  28.508  1.00 78.98      B000 C  
ATOM   1396  O   MET A 171     -41.641  61.257  27.427  1.00 79.06      B000 O  
ATOM   1397  CB  MET A 171     -38.810  60.867  28.532  1.00 76.94      B000 C  
ATOM   1398  CG  MET A 171     -37.585  61.661  28.879  1.00 77.78      B000 C  
ATOM   1399  SD  MET A 171     -36.139  61.126  27.959  1.00 79.99      B000 S  
ATOM   1400  CE  MET A 171     -36.505  61.696  26.295  1.00 78.97      B000 C  
ATOM   1401  N   LEU A 172     -41.948  59.839  29.109  1.00 80.87      B000 N  
ATOM   1402  CA  LEU A 172     -43.141  59.293  28.496  1.00 83.78      B000 C  
ATOM   1403  C   LEU A 172     -44.322  60.191  28.823  1.00 85.66      B000 C  
ATOM   1404  O   LEU A 172     -45.105  60.548  27.941  1.00 85.82      B000 O  
ATOM   1405  CB  LEU A 172     -43.398  57.870  28.998  1.00 84.17      B000 C  
ATOM   1406  CG  LEU A 172     -42.491  56.799  28.384  1.00 84.10      B000 C  
ATOM   1407  CD1 LEU A 172     -42.813  55.451  28.994  1.00 83.94      B000 C  
ATOM   1408  CD2 LEU A 172     -42.687  56.756  26.871  1.00 84.12      B000 C  
ATOM   1409  N   GLU A 173     -44.445  60.550  30.097  1.00 88.04      B000 N  
ATOM   1410  CA  GLU A 173     -45.524  61.428  30.546  1.00 91.15      B000 C  
ATOM   1411  C   GLU A 173     -45.378  62.771  29.821  1.00 91.55      B000 C  
ATOM   1412  O   GLU A 173     -46.359  63.370  29.368  1.00 91.35      B000 O  
ATOM   1413  CB  GLU A 173     -45.426  61.654  32.057  1.00 93.79      B000 C  
ATOM   1414  CG  GLU A 173     -45.378  60.368  32.884  1.00 97.94      B000 C  
ATOM   1415  CD  GLU A 173     -45.278  60.624  34.401  1.00100.24      B000 C  
ATOM   1416  OE1 GLU A 173     -44.338  61.349  34.833  1.00100.84      B000 O  
ATOM   1417  OE2 GLU A 173     -46.141  60.089  35.152  1.00100.93      B000 O1-
ATOM   1418  N   GLU A 174     -44.130  63.227  29.727  1.00 92.04      B000 N  
ATOM   1419  CA  GLU A 174     -43.780  64.476  29.054  1.00 91.90      B000 C  
ATOM   1420  C   GLU A 174     -44.200  64.330  27.581  1.00 90.89      B000 C  
ATOM   1421  O   GLU A 174     -44.075  65.260  26.786  1.00 91.69      B000 O  
ATOM   1422  CB  GLU A 174     -42.263  64.704  29.188  1.00 92.71      B000 C  
ATOM   1423  CG  GLU A 174     -41.777  66.138  29.050  1.00 94.82      B000 C  
ATOM   1424  CD  GLU A 174     -40.410  66.352  29.709  1.00 96.88      B000 C  
ATOM   1425  OE1 GLU A 174     -40.347  66.351  30.966  1.00 97.22      B000 O  
ATOM   1426  OE2 GLU A 174     -39.402  66.511  28.974  1.00 97.62      B000 O1-
ATOM   1427  N   GLY A 175     -44.691  63.145  27.233  1.00 89.07      B000 N  
ATOM   1428  CA  GLY A 175     -45.154  62.883  25.883  1.00 87.36      B000 C  
ATOM   1429  C   GLY A 175     -44.128  62.853  24.769  1.00 86.30      B000 C  
ATOM   1430  O   GLY A 175     -44.484  63.016  23.593  1.00 86.13      B000 O  
ATOM   1431  N   GLN A 176     -42.862  62.642  25.110  1.00 84.71      B000 N  
ATOM   1432  CA  GLN A 176     -41.819  62.592  24.089  1.00 83.59      B000 C  
ATOM   1433  C   GLN A 176     -42.088  61.473  23.077  1.00 82.25      B000 C  
ATOM   1434  O   GLN A 176     -43.091  60.752  23.176  1.00 82.50      B000 O  
ATOM   1435  CB  GLN A 176     -40.475  62.345  24.753  1.00 84.79      B000 C  
ATOM   1436  CG  GLN A 176     -40.166  63.286  25.900  1.00 86.80      B000 C  
ATOM   1437  CD  GLN A 176     -39.868  64.698  25.435  1.00 88.55      B000 C  
ATOM   1438  NE2 GLN A 176     -40.691  65.649  25.885  1.00 89.23      B000 N  
ATOM   1439  OE1 GLN A 176     -38.907  64.938  24.680  1.00 89.62      B000 O  
ATOM   1440  N   ALA A 177     -41.199  61.331  22.093  1.00 80.48      B000 N  
ATOM   1441  CA  ALA A 177     -41.346  60.267  21.097  1.00 77.95      B000 C  
ATOM   1442  C   ALA A 177     -40.471  59.088  21.483  1.00 76.54      B000 C  
ATOM   1443  O   ALA A 177     -39.386  59.253  22.048  1.00 76.32      B000 O  
ATOM   1444  CB  ALA A 177     -40.947  60.761  19.726  1.00 77.40      B000 C  
ATOM   1445  N   ILE A 178     -40.940  57.893  21.171  1.00 74.44      B000 N  
ATOM   1446  CA  ILE A 178     -40.180  56.704  21.491  1.00 72.32      B000 C  
ATOM   1447  C   ILE A 178     -38.748  56.853  21.034  1.00 70.92      B000 C  
ATOM   1448  O   ILE A 178     -37.847  56.961  21.849  1.00 69.92      B000 O  
ATOM   1449  CB  ILE A 178     -40.773  55.474  20.812  1.00 72.93      B000 C  
ATOM   1450  CG1 ILE A 178     -42.180  55.209  21.359  1.00 72.99      B000 C  
ATOM   1451  CG2 ILE A 178     -39.857  54.287  21.005  1.00 73.00      B000 C  
ATOM   1452  CD1 ILE A 178     -42.242  55.098  22.864  1.00 72.40      B000 C  
ATOM   1453  N   SER A 179     -38.559  56.868  19.722  1.00 70.59      B000 N  
ATOM   1454  CA  SER A 179     -37.237  56.986  19.119  1.00 71.41      B000 C  
ATOM   1455  C   SER A 179     -36.292  57.913  19.858  1.00 71.07      B000 C  
ATOM   1456  O   SER A 179     -35.120  57.592  20.062  1.00 70.94      B000 O  
ATOM   1457  CB  SER A 179     -37.356  57.477  17.677  1.00 71.95      B000 C  
ATOM   1458  OG  SER A 179     -38.064  56.552  16.870  1.00 73.35      B000 O  
ATOM   1459  N   LYS A 180     -36.800  59.075  20.246  1.00 71.47      B000 N  
ATOM   1460  CA  LYS A 180     -35.971  60.038  20.947  1.00 72.06      B000 C  
ATOM   1461  C   LYS A 180     -35.565  59.463  22.296  1.00 71.41      B000 C  
ATOM   1462  O   LYS A 180     -34.388  59.516  22.664  1.00 70.67      B000 O  
ATOM   1463  CB  LYS A 180     -36.719  61.360  21.128  1.00 73.85      B000 C  
ATOM   1464  CG  LYS A 180     -35.799  62.529  21.499  1.00 76.40      B000 C  
ATOM   1465  CD  LYS A 180     -36.567  63.832  21.797  1.00 77.98      B000 C  
ATOM   1466  CE  LYS A 180     -35.602  64.929  22.281  1.00 79.40      B000 C  
ATOM   1467  NZ  LYS A 180     -36.288  66.150  22.803  1.00 80.55      B000 N1+
ATOM   1468  N   ILE A 181     -36.540  58.906  23.022  1.00 71.04      B000 N  
ATOM   1469  CA  ILE A 181     -36.282  58.294  24.329  1.00 70.26      B000 C  
ATOM   1470  C   ILE A 181     -35.155  57.285  24.189  1.00 70.12      B000 C  
ATOM   1471  O   ILE A 181     -34.139  57.369  24.863  1.00 69.60      B000 O  
ATOM   1472  CB  ILE A 181     -37.475  57.498  24.836  1.00 70.44      B000 C  
ATOM   1473  CG1 ILE A 181     -38.736  58.349  24.819  1.00 70.66      B000 C  
ATOM   1474  CG2 ILE A 181     -37.178  57.007  26.242  1.00 70.54      B000 C  
ATOM   1475  CD1 ILE A 181     -38.752  59.394  25.874  1.00 71.72      B000 C  
ATOM   1476  N   ALA A 182     -35.365  56.312  23.315  1.00 70.05      B000 N  
ATOM   1477  CA  ALA A 182     -34.379  55.288  23.063  1.00 70.91      B000 C  
ATOM   1478  C   ALA A 182     -32.974  55.865  22.944  1.00 71.64      B000 C  
ATOM   1479  O   ALA A 182     -32.109  55.546  23.749  1.00 71.83      B000 O  
ATOM   1480  CB  ALA A 182     -34.733  54.548  21.802  1.00 71.72      B000 C  
ATOM   1481  N   LYS A 183     -32.753  56.709  21.941  1.00 72.54      B000 N  
ATOM   1482  CA  LYS A 183     -31.439  57.306  21.727  1.00 73.83      B000 C  
ATOM   1483  C   LYS A 183     -30.943  58.068  22.934  1.00 73.37      B000 C  
ATOM   1484  O   LYS A 183     -29.764  58.014  23.265  1.00 72.96      B000 O  
ATOM   1485  CB  LYS A 183     -31.454  58.283  20.552  1.00 76.64      B000 C  
ATOM   1486  CG  LYS A 183     -31.622  57.678  19.168  1.00 80.72      B000 C  
ATOM   1487  CD  LYS A 183     -31.480  58.778  18.097  1.00 84.44      B000 C  
ATOM   1488  CE  LYS A 183     -31.900  58.301  16.696  1.00 86.37      B000 C  
ATOM   1489  NZ  LYS A 183     -31.837  59.413  15.680  1.00 87.65      B000 N1+
ATOM   1490  N   GLU A 184     -31.834  58.798  23.586  1.00 72.74      B000 N  
ATOM   1491  CA  GLU A 184     -31.418  59.579  24.731  1.00 73.06      B000 C  
ATOM   1492  C   GLU A 184     -30.949  58.748  25.909  1.00 72.69      B000 C  
ATOM   1493  O   GLU A 184     -30.137  59.201  26.720  1.00 73.06      B000 O  
ATOM   1494  CB  GLU A 184     -32.546  60.496  25.182  1.00 74.48      B000 C  
ATOM   1495  CG  GLU A 184     -32.137  61.404  26.326  1.00 77.50      B000 C  
ATOM   1496  CD  GLU A 184     -32.981  62.659  26.398  1.00 79.15      B000 C  
ATOM   1497  OE1 GLU A 184     -33.194  63.279  25.324  1.00 80.48      B000 O  
ATOM   1498  OE2 GLU A 184     -33.416  63.022  27.522  1.00 79.59      B000 O1-
ATOM   1499  N   VAL A 185     -31.445  57.526  26.000  1.00 71.84      B000 N  
ATOM   1500  CA  VAL A 185     -31.090  56.671  27.107  1.00 70.39      B000 C  
ATOM   1501  C   VAL A 185     -30.315  55.451  26.671  1.00 70.05      B000 C  
ATOM   1502  O   VAL A 185     -30.061  54.559  27.468  1.00 71.39      B000 O  
ATOM   1503  CB  VAL A 185     -32.340  56.234  27.842  1.00 70.18      B000 C  
ATOM   1504  CG1 VAL A 185     -31.980  55.745  29.213  1.00 71.55      B000 C  
ATOM   1505  CG2 VAL A 185     -33.288  57.390  27.945  1.00 69.78      B000 C  
ATOM   1506  N   ASN A 186     -29.943  55.411  25.400  1.00 69.55      B000 N  
ATOM   1507  CA  ASN A 186     -29.177  54.295  24.860  1.00 69.00      B000 C  
ATOM   1508  C   ASN A 186     -29.848  52.965  25.159  1.00 68.21      B000 C  
ATOM   1509  O   ASN A 186     -29.237  52.030  25.654  1.00 68.07      B000 O  
ATOM   1510  CB  ASN A 186     -27.777  54.322  25.449  1.00 70.73      B000 C  
ATOM   1511  CG  ASN A 186     -26.808  53.464  24.673  1.00 73.60      B000 C  
ATOM   1512  ND2 ASN A 186     -25.984  52.696  25.397  1.00 75.32      B000 N  
ATOM   1513  OD1 ASN A 186     -26.777  53.502  23.434  1.00 75.55      B000 O  
ATOM   1514  N   ILE A 187     -31.124  52.890  24.837  1.00 67.86      B000 N  
ATOM   1515  CA  ILE A 187     -31.903  51.701  25.071  1.00 67.49      B000 C  
ATOM   1516  C   ILE A 187     -32.608  51.335  23.779  1.00 68.14      B000 C  
ATOM   1517  O   ILE A 187     -32.606  52.110  22.833  1.00 69.12      B000 O  
ATOM   1518  CB  ILE A 187     -32.911  51.983  26.176  1.00 67.63      B000 C  
ATOM   1519  CG1 ILE A 187     -32.212  51.815  27.509  1.00 68.04      B000 C  
ATOM   1520  CG2 ILE A 187     -34.134  51.103  26.068  1.00 66.12      B000 C  
ATOM   1521  CD1 ILE A 187     -33.136  52.040  28.653  1.00 71.82      B000 C  
ATOM   1522  N   THR A 188     -33.186  50.143  23.732  1.00 68.25      B000 N  
ATOM   1523  CA  THR A 188     -33.904  49.695  22.554  1.00 68.15      B000 C  
ATOM   1524  C   THR A 188     -35.320  50.205  22.619  1.00 67.73      B000 C  
ATOM   1525  O   THR A 188     -35.868  50.407  23.701  1.00 67.88      B000 O  
ATOM   1526  CB  THR A 188     -33.976  48.182  22.493  1.00 68.79      B000 C  
ATOM   1527  CG2 THR A 188     -34.860  47.725  21.306  1.00 70.57      B000 C  
ATOM   1528  OG1 THR A 188     -32.649  47.663  22.363  1.00 68.51      B000 O  
ATOM   1529  N   ARG A 189     -35.922  50.406  21.458  1.00 67.48      B000 N  
ATOM   1530  CA  ARG A 189     -37.290  50.876  21.442  1.00 67.25      B000 C  
ATOM   1531  C   ARG A 189     -38.126  49.855  22.205  1.00 67.51      B000 C  
ATOM   1532  O   ARG A 189     -38.826  50.195  23.168  1.00 66.43      B000 O  
ATOM   1533  CB  ARG A 189     -37.774  50.995  19.998  1.00 67.14      B000 C  
ATOM   1534  CG  ARG A 189     -36.821  51.793  19.097  1.00 66.81      B000 C  
ATOM   1535  CD  ARG A 189     -37.587  52.746  18.175  1.00 64.85      B000 C  
ATOM   1536  NE  ARG A 189     -38.519  52.036  17.300  1.00 63.52      B000 N  
ATOM   1537  CZ  ARG A 189     -38.140  51.173  16.359  1.00 63.08      B000 C  
ATOM   1538  NH1 ARG A 189     -39.065  50.571  15.609  1.00 61.97      B000 N1+
ATOM   1539  NH2 ARG A 189     -36.839  50.920  16.161  1.00 61.90      B000 N  
ATOM   1540  N   GLN A 190     -38.023  48.596  21.775  1.00 67.71      B000 N  
ATOM   1541  CA  GLN A 190     -38.766  47.499  22.382  1.00 66.66      B000 C  
ATOM   1542  C   GLN A 190     -38.764  47.683  23.877  1.00 65.80      B000 C  
ATOM   1543  O   GLN A 190     -39.821  47.688  24.527  1.00 64.44      B000 O  
ATOM   1544  CB  GLN A 190     -38.114  46.168  22.015  1.00 67.84      B000 C  
ATOM   1545  CG  GLN A 190     -38.607  44.967  22.826  1.00 69.46      B000 C  
ATOM   1546  CD  GLN A 190     -38.186  43.617  22.225  1.00 69.79      B000 C  
ATOM   1547  NE2 GLN A 190     -39.182  42.809  21.877  1.00 69.01      B000 N  
ATOM   1548  OE1 GLN A 190     -36.991  43.306  22.075  1.00 69.59      B000 O  
ATOM   1549  N   THR A 191     -37.557  47.887  24.397  1.00 64.53      B000 N  
ATOM   1550  CA  THR A 191     -37.355  48.043  25.816  1.00 63.33      B000 C  
ATOM   1551  C   THR A 191     -38.166  49.180  26.366  1.00 63.00      B000 C  
ATOM   1552  O   THR A 191     -38.806  49.046  27.403  1.00 62.55      B000 O  
ATOM   1553  CB  THR A 191     -35.894  48.282  26.134  1.00 63.79      B000 C  
ATOM   1554  CG2 THR A 191     -35.636  47.926  27.573  1.00 64.85      B000 C  
ATOM   1555  OG1 THR A 191     -35.069  47.448  25.308  1.00 64.95      B000 O  
ATOM   1556  N   VAL A 192     -38.141  50.308  25.671  1.00 63.40      B000 N  
ATOM   1557  CA  VAL A 192     -38.911  51.457  26.118  1.00 64.11      B000 C  
ATOM   1558  C   VAL A 192     -40.368  51.057  26.119  1.00 65.09      B000 C  
ATOM   1559  O   VAL A 192     -41.094  51.339  27.073  1.00 65.24      B000 O  
ATOM   1560  CB  VAL A 192     -38.733  52.671  25.191  1.00 64.35      B000 C  
ATOM   1561  CG1 VAL A 192     -39.745  53.751  25.555  1.00 64.25      B000 C  
ATOM   1562  CG2 VAL A 192     -37.321  53.227  25.317  1.00 63.83      B000 C  
ATOM   1563  N   TYR A 193     -40.799  50.392  25.051  1.00 66.26      B000 N  
ATOM   1564  CA  TYR A 193     -42.184  49.964  24.983  1.00 68.11      B000 C  
ATOM   1565  C   TYR A 193     -42.516  49.136  26.216  1.00 68.75      B000 C  
ATOM   1566  O   TYR A 193     -43.553  49.342  26.868  1.00 68.60      B000 O  
ATOM   1567  CB  TYR A 193     -42.427  49.147  23.725  1.00 70.06      B000 C  
ATOM   1568  CG  TYR A 193     -42.700  49.991  22.489  1.00 72.52      B000 C  
ATOM   1569  CD1 TYR A 193     -41.683  50.275  21.573  1.00 73.65      B000 C  
ATOM   1570  CD2 TYR A 193     -43.983  50.503  22.234  1.00 72.77      B000 C  
ATOM   1571  CE1 TYR A 193     -41.932  51.044  20.425  1.00 74.52      B000 C  
ATOM   1572  CE2 TYR A 193     -44.241  51.279  21.091  1.00 73.48      B000 C  
ATOM   1573  CZ  TYR A 193     -43.210  51.545  20.192  1.00 74.33      B000 C  
ATOM   1574  OH  TYR A 193     -43.439  52.316  19.066  1.00 74.98      B000 O  
ATOM   1575  N   ARG A 194     -41.626  48.203  26.534  1.00 68.80      B000 N  
ATOM   1576  CA  ARG A 194     -41.805  47.365  27.709  1.00 69.06      B000 C  
ATOM   1577  C   ARG A 194     -42.057  48.260  28.913  1.00 70.03      B000 C  
ATOM   1578  O   ARG A 194     -42.980  48.036  29.675  1.00 69.21      B000 O  
ATOM   1579  CB  ARG A 194     -40.555  46.501  27.946  1.00 67.85      B000 C  
ATOM   1580  CG  ARG A 194     -40.729  45.394  29.003  1.00 66.61      B000 C  
ATOM   1581  CD  ARG A 194     -40.667  45.939  30.422  1.00 65.66      B000 C  
ATOM   1582  NE  ARG A 194     -39.288  46.155  30.834  1.00 63.87      B000 N  
ATOM   1583  CZ  ARG A 194     -38.930  46.899  31.873  1.00 62.30      B000 C  
ATOM   1584  NH1 ARG A 194     -39.853  47.514  32.616  1.00 59.71      B000 N1+
ATOM   1585  NH2 ARG A 194     -37.645  47.018  32.160  1.00 62.70      B000 N  
ATOM   1586  N   ILE A 195     -41.245  49.291  29.075  1.00 72.26      B000 N  
ATOM   1587  CA  ILE A 195     -41.430  50.170  30.209  1.00 75.48      B000 C  
ATOM   1588  C   ILE A 195     -42.772  50.870  30.155  1.00 78.73      B000 C  
ATOM   1589  O   ILE A 195     -43.362  51.182  31.183  1.00 78.80      B000 O  
ATOM   1590  CB  ILE A 195     -40.353  51.221  30.268  1.00 74.40      B000 C  
ATOM   1591  CG1 ILE A 195     -38.995  50.555  30.078  1.00 74.16      B000 C  
ATOM   1592  CG2 ILE A 195     -40.415  51.929  31.608  1.00 73.51      B000 C  
ATOM   1593  CD1 ILE A 195     -37.840  51.503  30.189  1.00 74.73      B000 C  
ATOM   1594  N   LYS A 196     -43.255  51.114  28.948  1.00 82.85      B000 N  
ATOM   1595  CA  LYS A 196     -44.526  51.787  28.769  1.00 87.75      B000 C  
ATOM   1596  C   LYS A 196     -45.707  50.935  29.195  1.00 91.69      B000 C  
ATOM   1597  O   LYS A 196     -46.324  51.181  30.227  1.00 91.58      B000 O  
ATOM   1598  CB  LYS A 196     -44.704  52.169  27.308  1.00 88.01      B000 C  
ATOM   1599  CG  LYS A 196     -45.983  52.944  27.006  1.00 89.32      B000 C  
ATOM   1600  CD  LYS A 196     -46.132  53.127  25.493  1.00 91.29      B000 C  
ATOM   1601  CE  LYS A 196     -47.333  53.996  25.093  1.00 92.00      B000 C  
ATOM   1602  NZ  LYS A 196     -47.467  54.089  23.590  1.00 92.20      B000 N1+
ATOM   1603  N   HIS A 197     -46.038  49.947  28.369  1.00 97.11      B000 N  
ATOM   1604  CA  HIS A 197     -47.175  49.065  28.639  1.00102.70      B000 C  
ATOM   1605  C   HIS A 197     -47.012  48.333  29.975  1.00104.49      B000 C  
ATOM   1606  O   HIS A 197     -47.831  47.489  30.354  1.00104.37      B000 O  
ATOM   1607  CB  HIS A 197     -47.349  48.052  27.487  1.00106.04      B000 C  
ATOM   1608  CG  HIS A 197     -47.589  48.681  26.141  1.00110.13      B000 C  
ATOM   1609  CD2 HIS A 197     -46.820  49.507  25.388  1.00111.30      B000 C  
ATOM   1610  ND1 HIS A 197     -48.734  48.447  25.399  1.00111.73      B000 N  
ATOM   1611  CE1 HIS A 197     -48.654  49.100  24.253  1.00112.22      B000 C  
ATOM   1612  NE2 HIS A 197     -47.503  49.751  24.219  1.00111.98      B000 N  
ATOM   1613  N   ASP A 198     -45.943  48.675  30.682  1.00106.86      B000 N  
ATOM   1614  CA  ASP A 198     -45.650  48.077  31.971  1.00109.37      B000 C  
ATOM   1615  C   ASP A 198     -46.124  49.056  33.028  1.00110.81      B000 C  
ATOM   1616  O   ASP A 198     -46.642  48.661  34.067  1.00111.00      B000 O  
ATOM   1617  CB  ASP A 198     -44.145  47.849  32.103  1.00110.48      B000 C  
ATOM   1618  CG  ASP A 198     -43.793  46.918  33.239  1.00112.00      B000 C  
ATOM   1619  OD1 ASP A 198     -44.226  47.202  34.377  1.00113.75      B000 O  
ATOM   1620  OD2 ASP A 198     -43.084  45.909  32.998  1.00112.48      B000 O1-
ATOM   1621  N   ASN A 199     -45.941  50.343  32.743  1.00112.78      B000 N  
ATOM   1622  CA  ASN A 199     -46.346  51.417  33.648  1.00114.81      B000 C  
ATOM   1623  C   ASN A 199     -47.880  51.593  33.647  1.00115.92      B000 C  
ATOM   1624  O   ASN A 199     -48.478  52.081  32.674  1.00116.06      B000 O  
ATOM   1625  CB  ASN A 199     -45.641  52.729  33.254  1.00114.50      B000 C  
ATOM   1626  CG  ASN A 199     -45.651  53.768  34.371  1.00114.49      B000 C  
ATOM   1627  ND2 ASN A 199     -44.561  53.825  35.141  1.00113.57      B000 N  
ATOM   1628  OD1 ASN A 199     -46.630  54.503  34.549  1.00114.58      B000 O  
ATOM   1629  N   GLY A 200     -48.490  51.174  34.756  1.00117.03      B000 N  
ATOM   1630  CA  GLY A 200     -49.931  51.236  34.932  1.00117.80      B000 C  
ATOM   1631  C   GLY A 200     -50.360  50.169  35.930  1.00118.50      B000 C  
ATOM   1632  O   GLY A 200     -51.101  49.239  35.542  1.00118.93      B000 O  
TER   
ATOM   1633  N   MET B   1     -24.649  -9.228  59.623  1.00 16.30      B000 N  
ATOM   1634  CA  MET B   1     -25.510  -8.050  59.325  1.00 16.62      B000 C  
ATOM   1635  C   MET B   1     -24.782  -7.074  58.403  1.00 16.24      B000 C  
ATOM   1636  O   MET B   1     -23.559  -6.949  58.466  1.00 16.14      B000 O  
ATOM   1637  CB  MET B   1     -25.911  -7.351  60.624  1.00 16.88      B000 C  
ATOM   1638  CG  MET B   1     -27.015  -6.326  60.462  1.00 19.10      B000 C  
ATOM   1639  SD  MET B   1     -27.252  -5.355  61.955  1.00 24.10      B000 S  
ATOM   1640  CE  MET B   1     -28.430  -4.141  61.367  1.00 22.92      B000 C  
ATOM   1641  N   ILE B   2     -25.542  -6.391  57.549  1.00 15.72      B000 N  
ATOM   1642  CA  ILE B   2     -24.984  -5.396  56.637  1.00 15.58      B000 C  
ATOM   1643  C   ILE B   2     -25.306  -3.988  57.131  1.00 15.37      B000 C  
ATOM   1644  O   ILE B   2     -26.474  -3.612  57.266  1.00 15.37      B000 O  
ATOM   1645  CB  ILE B   2     -25.505  -5.574  55.191  1.00 15.58      B000 C  
ATOM   1646  CG1 ILE B   2     -25.245  -7.002  54.690  1.00 16.10      B000 C  
ATOM   1647  CG2 ILE B   2     -24.855  -4.546  54.274  1.00 15.06      B000 C  
ATOM   1648  CD1 ILE B   2     -25.753  -7.274  53.275  1.00 17.57      B000 C  
ATOM   1649  N   ILE B   3     -24.253  -3.220  57.389  1.00 15.11      B000 N  
ATOM   1650  CA  ILE B   3     -24.363  -1.897  57.992  1.00 15.30      B000 C  
ATOM   1651  C   ILE B   3     -23.753  -0.866  57.046  1.00 14.89      B000 C  
ATOM   1652  O   ILE B   3     -22.739  -1.134  56.412  1.00 15.05      B000 O  
ATOM   1653  CB  ILE B   3     -23.641  -1.865  59.374  1.00 15.32      B000 C  
ATOM   1654  CG1 ILE B   3     -24.446  -2.641  60.424  1.00 16.31      B000 C  
ATOM   1655  CG2 ILE B   3     -23.372  -0.442  59.858  1.00 16.36      B000 C  
ATOM   1656  CD1 ILE B   3     -23.966  -4.058  60.636  1.00 17.82      B000 C  
ATOM   1657  N   GLY B   4     -24.387   0.299  56.949  1.00 14.48      B000 N  
ATOM   1658  CA  GLY B   4     -23.866   1.395  56.137  1.00 14.14      B000 C  
ATOM   1659  C   GLY B   4     -23.440   2.576  56.989  1.00 13.93      B000 C  
ATOM   1660  O   GLY B   4     -23.989   2.803  58.072  1.00 13.68      B000 O  
ATOM   1661  N   TYR B   5     -22.448   3.314  56.503  1.00 13.64      B000 N  
ATOM   1662  CA  TYR B   5     -22.073   4.588  57.095  1.00 13.74      B000 C  
ATOM   1663  C   TYR B   5     -22.132   5.659  56.015  1.00 13.84      B000 C  
ATOM   1664  O   TYR B   5     -21.511   5.524  54.959  1.00 13.66      B000 O  
ATOM   1665  CB  TYR B   5     -20.677   4.534  57.720  1.00 13.53      B000 C  
ATOM   1666  CG  TYR B   5     -20.162   5.894  58.154  1.00 13.92      B000 C  
ATOM   1667  CD1 TYR B   5     -20.645   6.509  59.309  1.00 14.18      B000 C  
ATOM   1668  CD2 TYR B   5     -19.196   6.570  57.396  1.00 13.77      B000 C  
ATOM   1669  CE1 TYR B   5     -20.180   7.763  59.706  1.00 15.16      B000 C  
ATOM   1670  CE2 TYR B   5     -18.727   7.819  57.786  1.00 14.73      B000 C  
ATOM   1671  CZ  TYR B   5     -19.218   8.407  58.939  1.00 14.89      B000 C  
ATOM   1672  OH  TYR B   5     -18.756   9.642  59.326  1.00 16.15      B000 O  
ATOM   1673  N   ALA B   6     -22.891   6.715  56.293  1.00 14.06      B000 N  
ATOM   1674  CA  ALA B   6     -23.062   7.818  55.367  1.00 14.47      B000 C  
ATOM   1675  C   ALA B   6     -22.550   9.108  55.990  1.00 14.65      B000 C  
ATOM   1676  O   ALA B   6     -22.772   9.369  57.172  1.00 14.75      B000 O  
ATOM   1677  CB  ALA B   6     -24.527   7.959  54.979  1.00 14.65      B000 C  
ATOM   1678  N   ARG B   7     -21.858   9.912  55.190  1.00 14.70      B000 N  
ATOM   1679  CA  ARG B   7     -21.359  11.199  55.665  1.00 15.00      B000 C  
ATOM   1680  C   ARG B   7     -21.475  12.288  54.603  1.00 15.29      B000 C  
ATOM   1681  O   ARG B   7     -21.218  12.051  53.422  1.00 15.29      B000 O  
ATOM   1682  CB  ARG B   7     -19.908  11.074  56.150  1.00 14.80      B000 C  
ATOM   1683  CG  ARG B   7     -19.366  12.335  56.825  1.00 14.59      B000 C  
ATOM   1684  CD  ARG B   7     -17.872  12.253  57.109  1.00 13.91      B000 C  
ATOM   1685  NE  ARG B   7     -17.060  12.117  55.898  1.00 14.03      B000 N  
ATOM   1686  CZ  ARG B   7     -16.783  13.107  55.049  1.00 13.48      B000 C  
ATOM   1687  NH1 ARG B   7     -17.260  14.328  55.255  1.00 13.61      B000 N1+
ATOM   1688  NH2 ARG B   7     -16.027  12.874  53.988  1.00 13.93      B000 N  
ATOM   1689  N   VAL B   8     -21.882  13.475  55.044  1.00 15.72      B000 N  
ATOM   1690  CA  VAL B   8     -21.821  14.692  54.243  1.00 16.38      B000 C  
ATOM   1691  C   VAL B   8     -21.195  15.793  55.100  1.00 16.84      B000 C  
ATOM   1692  O   VAL B   8     -21.363  15.791  56.323  1.00 16.89      B000 O  
ATOM   1693  CB  VAL B   8     -23.223  15.128  53.723  1.00 16.28      B000 C  
ATOM   1694  CG1 VAL B   8     -23.687  14.224  52.581  1.00 16.12      B000 C  
ATOM   1695  CG2 VAL B   8     -24.263  15.149  54.849  1.00 16.38      B000 C  
ATOM   1696  N   SER B   9     -20.462  16.712  54.475  1.00 17.44      B000 N  
ATOM   1697  CA  SER B   9     -19.905  17.862  55.198  1.00 18.28      B000 C  
ATOM   1698  C   SER B   9     -20.904  19.020  55.280  1.00 18.88      B000 C  
ATOM   1699  O   SER B   9     -20.816  19.867  56.176  1.00 18.84      B000 O  
ATOM   1700  CB  SER B   9     -18.572  18.324  54.588  1.00 18.31      B000 C  
ATOM   1701  OG  SER B   9     -18.730  18.771  53.254  1.00 18.52      B000 O  
ATOM   1702  N   SER B  10     -21.850  19.048  54.343  1.00 19.53      B000 N  
ATOM   1703  CA  SER B  10     -22.940  20.022  54.362  1.00 20.43      B000 C  
ATOM   1704  C   SER B  10     -24.187  19.453  53.692  1.00 20.80      B000 C  
ATOM   1705  O   SER B  10     -24.115  18.464  52.955  1.00 20.85      B000 O  
ATOM   1706  CB  SER B  10     -22.519  21.336  53.695  1.00 20.34      B000 C  
ATOM   1707  OG  SER B  10     -22.302  21.153  52.311  1.00 21.38      B000 O  
ATOM   1708  N   LEU B  11     -25.324  20.095  53.940  1.00 21.44      B000 N  
ATOM   1709  CA  LEU B  11     -26.613  19.616  53.443  1.00 22.10      B000 C  
ATOM   1710  C   LEU B  11     -26.840  19.884  51.948  1.00 22.58      B000 C  
ATOM   1711  O   LEU B  11     -27.820  19.407  51.371  1.00 22.66      B000 O  
ATOM   1712  CB  LEU B  11     -27.754  20.192  54.287  1.00 22.10      B000 C  
ATOM   1713  CG  LEU B  11     -27.726  19.888  55.793  1.00 22.20      B000 C  
ATOM   1714  CD1 LEU B  11     -28.056  18.432  56.083  1.00 22.71      B000 C  
ATOM   1715  CD2 LEU B  11     -28.685  20.801  56.538  1.00 22.35      B000 C  
ATOM   1716  N   ASP B  12     -25.925  20.636  51.334  1.00 23.14      B000 N  
ATOM   1717  CA  ASP B  12     -25.936  20.899  49.892  1.00 23.64      B000 C  
ATOM   1718  C   ASP B  12     -25.697  19.628  49.085  1.00 23.70      B000 C  
ATOM   1719  O   ASP B  12     -26.205  19.488  47.968  1.00 23.92      B000 O  
ATOM   1720  CB  ASP B  12     -24.857  21.924  49.523  1.00 23.90      B000 C  
ATOM   1721  CG  ASP B  12     -25.111  23.295  50.123  1.00 24.38      B000 C  
ATOM   1722  OD1 ASP B  12     -26.166  23.495  50.762  1.00 25.34      B000 O  
ATOM   1723  OD2 ASP B  12     -24.245  24.180  49.951  1.00 25.38      B000 O1-
ATOM   1724  N   GLN B  13     -24.912  18.719  49.656  1.00 23.65      B000 N  
ATOM   1725  CA  GLN B  13     -24.540  17.467  49.005  1.00 23.45      B000 C  
ATOM   1726  C   GLN B  13     -25.732  16.522  48.920  1.00 23.08      B000 C  
ATOM   1727  O   GLN B  13     -26.659  16.596  49.731  1.00 22.85      B000 O  
ATOM   1728  CB  GLN B  13     -23.377  16.810  49.749  1.00 23.66      B000 C  
ATOM   1729  CG  GLN B  13     -22.054  17.560  49.613  1.00 24.30      B000 C  
ATOM   1730  CD  GLN B  13     -21.199  17.484  50.867  1.00 24.98      B000 C  
ATOM   1731  NE2 GLN B  13     -20.722  18.638  51.322  1.00 25.66      B000 N  
ATOM   1732  OE1 GLN B  13     -20.972  16.406  51.422  1.00 25.81      B000 O  
ATOM   1733  N   ASN B  14     -25.705  15.639  47.926  1.00 22.73      B000 N  
ATOM   1734  CA  ASN B  14     -26.812  14.721  47.695  1.00 22.21      B000 C  
ATOM   1735  C   ASN B  14     -26.766  13.541  48.668  1.00 21.78      B000 C  
ATOM   1736  O   ASN B  14     -26.336  12.438  48.316  1.00 21.63      B000 O  
ATOM   1737  CB  ASN B  14     -26.819  14.250  46.236  1.00 22.48      B000 C  
ATOM   1738  CG  ASN B  14     -28.188  13.772  45.774  1.00 22.78      B000 C  
ATOM   1739  ND2 ASN B  14     -28.374  13.719  44.460  1.00 23.63      B000 N  
ATOM   1740  OD1 ASN B  14     -29.064  13.449  46.581  1.00 23.43      B000 O  
ATOM   1741  N   LEU B  15     -27.207  13.791  49.897  1.00 21.37      B000 N  
ATOM   1742  CA  LEU B  15     -27.250  12.761  50.934  1.00 21.07      B000 C  
ATOM   1743  C   LEU B  15     -28.183  11.609  50.573  1.00 20.85      B000 C  
ATOM   1744  O   LEU B  15     -27.867  10.449  50.850  1.00 20.52      B000 O  
ATOM   1745  CB  LEU B  15     -27.634  13.363  52.293  1.00 21.11      B000 C  
ATOM   1746  CG  LEU B  15     -27.722  12.436  53.515  1.00 20.83      B000 C  
ATOM   1747  CD1 LEU B  15     -26.409  11.711  53.777  1.00 20.71      B000 C  
ATOM   1748  CD2 LEU B  15     -28.154  13.222  54.747  1.00 21.10      B000 C  
ATOM   1749  N   GLU B  16     -29.325  11.928  49.961  1.00 20.69      B000 N  
ATOM   1750  CA  GLU B  16     -30.315  10.916  49.577  1.00 20.57      B000 C  
ATOM   1751  C   GLU B  16     -29.761   9.906  48.564  1.00 20.11      B000 C  
ATOM   1752  O   GLU B  16     -30.030   8.711  48.682  1.00 19.67      B000 O  
ATOM   1753  CB  GLU B  16     -31.605  11.568  49.053  1.00 20.91      B000 C  
ATOM   1754  CG  GLU B  16     -32.665  10.588  48.507  1.00 22.58      B000 C  
ATOM   1755  CD  GLU B  16     -33.536   9.942  49.583  1.00 24.53      B000 C  
ATOM   1756  OE1 GLU B  16     -33.005   9.440  50.600  1.00 25.74      B000 O  
ATOM   1757  OE2 GLU B  16     -34.773   9.919  49.399  1.00 25.78      B000 O1-
ATOM   1758  N   ARG B  17     -29.000  10.390  47.577  1.00 19.58      B000 N  
ATOM   1759  CA  ARG B  17     -28.318   9.515  46.615  1.00 19.33      B000 C  
ATOM   1760  C   ARG B  17     -27.391   8.545  47.347  1.00 18.46      B000 C  
ATOM   1761  O   ARG B  17     -27.385   7.345  47.066  1.00 18.27      B000 O  
ATOM   1762  CB  ARG B  17     -27.511  10.328  45.594  1.00 19.84      B000 C  
ATOM   1763  CG  ARG B  17     -26.819   9.477  44.520  1.00 21.56      B000 C  
ATOM   1764  CD  ARG B  17     -25.522  10.114  43.990  1.00 24.46      B000 C  
ATOM   1765  NE  ARG B  17     -24.412  10.008  44.944  1.00 26.14      B000 N  
ATOM   1766  CZ  ARG B  17     -23.708  11.038  45.408  1.00 27.44      B000 C  
ATOM   1767  NH1 ARG B  17     -23.966  12.279  45.001  1.00 27.62      B000 N1+
ATOM   1768  NH2 ARG B  17     -22.728  10.830  46.276  1.00 28.01      B000 N  
ATOM   1769  N   GLN B  18     -26.609   9.084  48.279  1.00 17.59      B000 N  
ATOM   1770  CA  GLN B  18     -25.688   8.283  49.079  1.00 16.68      B000 C  
ATOM   1771  C   GLN B  18     -26.440   7.207  49.869  1.00 16.26      B000 C  
ATOM   1772  O   GLN B  18     -26.041   6.042  49.873  1.00 15.97      B000 O  
ATOM   1773  CB  GLN B  18     -24.865   9.183  50.007  1.00 16.74      B000 C  
ATOM   1774  CG  GLN B  18     -23.675   8.478  50.641  1.00 15.66      B000 C  
ATOM   1775  CD  GLN B  18     -22.856   9.355  51.576  1.00 14.51      B000 C  
ATOM   1776  NE2 GLN B  18     -22.925  10.672  51.392  1.00 15.06      B000 N  
ATOM   1777  OE1 GLN B  18     -22.158   8.843  52.444  1.00 13.85      B000 O  
ATOM   1778  N   LEU B  19     -27.535   7.600  50.520  1.00 16.02      B000 N  
ATOM   1779  CA  LEU B  19     -28.361   6.654  51.276  1.00 15.75      B000 C  
ATOM   1780  C   LEU B  19     -28.964   5.572  50.381  1.00 15.97      B000 C  
ATOM   1781  O   LEU B  19     -28.981   4.397  50.746  1.00 15.69      B000 O  
ATOM   1782  CB  LEU B  19     -29.467   7.385  52.052  1.00 15.40      B000 C  
ATOM   1783  CG  LEU B  19     -29.020   8.340  53.167  1.00 15.06      B000 C  
ATOM   1784  CD1 LEU B  19     -30.214   9.108  53.733  1.00 14.93      B000 C  
ATOM   1785  CD2 LEU B  19     -28.283   7.603  54.282  1.00 14.15      B000 C  
ATOM   1786  N   GLU B  20     -29.446   5.976  49.204  1.00 16.22      B000 N  
ATOM   1787  CA  GLU B  20     -30.008   5.043  48.227  1.00 16.43      B000 C  
ATOM   1788  C   GLU B  20     -28.994   4.022  47.722  1.00 16.01      B000 C  
ATOM   1789  O   GLU B  20     -29.330   2.853  47.525  1.00 15.68      B000 O  
ATOM   1790  CB  GLU B  20     -30.628   5.796  47.046  1.00 16.61      B000 C  
ATOM   1791  CG  GLU B  20     -32.011   6.373  47.339  1.00 19.05      B000 C  
ATOM   1792  CD  GLU B  20     -33.002   5.327  47.834  1.00 21.86      B000 C  
ATOM   1793  OE1 GLU B  20     -33.125   4.264  47.187  1.00 23.62      B000 O  
ATOM   1794  OE2 GLU B  20     -33.665   5.572  48.866  1.00 23.15      B000 O1-
ATOM   1795  N   ASN B  21     -27.759   4.470  47.512  1.00 15.55      B000 N  
ATOM   1796  CA  ASN B  21     -26.687   3.581  47.086  1.00 15.49      B000 C  
ATOM   1797  C   ASN B  21     -26.363   2.521  48.145  1.00 14.94      B000 C  
ATOM   1798  O   ASN B  21     -26.182   1.353  47.814  1.00 14.84      B000 O  
ATOM   1799  CB  ASN B  21     -25.435   4.375  46.672  1.00 15.94      B000 C  
ATOM   1800  CG  ASN B  21     -25.553   4.962  45.265  1.00 17.66      B000 C  
ATOM   1801  ND2 ASN B  21     -24.917   6.106  45.043  1.00 19.03      B000 N  
ATOM   1802  OD1 ASN B  21     -26.208   4.389  44.391  1.00 20.25      B000 O  
ATOM   1803  N   LEU B  22     -26.305   2.929  49.410  1.00 14.47      B000 N  
ATOM   1804  CA  LEU B  22     -26.084   1.981  50.507  1.00 14.70      B000 C  
ATOM   1805  C   LEU B  22     -27.210   0.951  50.591  1.00 14.90      B000 C  
ATOM   1806  O   LEU B  22     -26.956  -0.235  50.789  1.00 14.58      B000 O  
ATOM   1807  CB  LEU B  22     -25.913   2.707  51.850  1.00 14.40      B000 C  
ATOM   1808  CG  LEU B  22     -24.747   3.695  51.985  1.00 14.77      B000 C  
ATOM   1809  CD1 LEU B  22     -24.699   4.289  53.390  1.00 14.51      B000 C  
ATOM   1810  CD2 LEU B  22     -23.403   3.047  51.629  1.00 15.33      B000 C  
ATOM   1811  N   LYS B  23     -28.446   1.408  50.416  1.00 15.31      B000 N  
ATOM   1812  CA  LYS B  23     -29.612   0.522  50.426  1.00 15.77      B000 C  
ATOM   1813  C   LYS B  23     -29.564  -0.493  49.284  1.00 15.75      B000 C  
ATOM   1814  O   LYS B  23     -29.902  -1.661  49.472  1.00 15.71      B000 O  
ATOM   1815  CB  LYS B  23     -30.904   1.337  50.367  1.00 15.94      B000 C  
ATOM   1816  CG  LYS B  23     -31.116   2.216  51.582  1.00 17.54      B000 C  
ATOM   1817  CD  LYS B  23     -32.399   3.023  51.478  1.00 20.67      B000 C  
ATOM   1818  CE  LYS B  23     -32.554   3.965  52.663  1.00 21.79      B000 C  
ATOM   1819  NZ  LYS B  23     -32.394   3.274  53.976  1.00 23.03      B000 N1+
ATOM   1820  N   THR B  24     -29.131  -0.032  48.110  1.00 15.92      B000 N  
ATOM   1821  CA  THR B  24     -28.954  -0.879  46.926  1.00 16.11      B000 C  
ATOM   1822  C   THR B  24     -28.066  -2.104  47.203  1.00 16.03      B000 C  
ATOM   1823  O   THR B  24     -28.332  -3.202  46.701  1.00 16.04      B000 O  
ATOM   1824  CB  THR B  24     -28.392  -0.046  45.736  1.00 16.18      B000 C  
ATOM   1825  CG2 THR B  24     -27.954  -0.941  44.576  1.00 16.56      B000 C  
ATOM   1826  OG1 THR B  24     -29.397   0.869  45.281  1.00 16.48      B000 O  
ATOM   1827  N   PHE B  25     -27.028  -1.911  48.011  1.00 16.15      B000 N  
ATOM   1828  CA  PHE B  25     -26.127  -2.998  48.379  1.00 16.13      B000 C  
ATOM   1829  C   PHE B  25     -26.518  -3.672  49.696  1.00 16.25      B000 C  
ATOM   1830  O   PHE B  25     -25.767  -4.489  50.240  1.00 16.44      B000 O  
ATOM   1831  CB  PHE B  25     -24.679  -2.506  48.387  1.00 16.25      B000 C  
ATOM   1832  CG  PHE B  25     -24.113  -2.327  47.010  1.00 16.31      B000 C  
ATOM   1833  CD1 PHE B  25     -24.398  -1.184  46.269  1.00 16.03      B000 C  
ATOM   1834  CD2 PHE B  25     -23.325  -3.320  46.436  1.00 16.53      B000 C  
ATOM   1835  CE1 PHE B  25     -23.878  -1.019  44.978  1.00 16.71      B000 C  
ATOM   1836  CE2 PHE B  25     -22.808  -3.168  45.149  1.00 16.78      B000 C  
ATOM   1837  CZ  PHE B  25     -23.085  -2.014  44.423  1.00 16.08      B000 C  
ATOM   1838  N   GLY B  26     -27.702  -3.326  50.198  1.00 16.02      B000 N  
ATOM   1839  CA  GLY B  26     -28.347  -4.098  51.257  1.00 16.13      B000 C  
ATOM   1840  C   GLY B  26     -28.095  -3.668  52.688  1.00 15.98      B000 C  
ATOM   1841  O   GLY B  26     -28.323  -4.451  53.608  1.00 15.76      B000 O  
ATOM   1842  N   ALA B  27     -27.626  -2.434  52.880  1.00 15.79      B000 N  
ATOM   1843  CA  ALA B  27     -27.463  -1.878  54.225  1.00 15.87      B000 C  
ATOM   1844  C   ALA B  27     -28.790  -1.917  54.980  1.00 15.97      B000 C  
ATOM   1845  O   ALA B  27     -29.793  -1.380  54.509  1.00 15.77      B000 O  
ATOM   1846  CB  ALA B  27     -26.926  -0.456  54.157  1.00 15.96      B000 C  
ATOM   1847  N   GLU B  28     -28.787  -2.573  56.139  1.00 16.07      B000 N  
ATOM   1848  CA  GLU B  28     -29.995  -2.764  56.942  1.00 16.22      B000 C  
ATOM   1849  C   GLU B  28     -30.128  -1.665  57.996  1.00 16.27      B000 C  
ATOM   1850  O   GLU B  28     -31.240  -1.245  58.345  1.00 15.91      B000 O  
ATOM   1851  CB  GLU B  28     -29.969  -4.142  57.608  1.00 16.25      B000 C  
ATOM   1852  CG  GLU B  28     -31.261  -4.533  58.307  1.00 16.99      B000 C  
ATOM   1853  CD  GLU B  28     -31.127  -5.774  59.165  1.00 17.72      B000 C  
ATOM   1854  OE1 GLU B  28     -30.244  -6.615  58.894  1.00 18.01      B000 O  
ATOM   1855  OE2 GLU B  28     -31.924  -5.915  60.116  1.00 18.41      B000 O1-
ATOM   1856  N   LYS B  29     -28.984  -1.235  58.516  1.00 16.15      B000 N  
ATOM   1857  CA  LYS B  29     -28.899  -0.093  59.412  1.00 16.27      B000 C  
ATOM   1858  C   LYS B  29     -27.871   0.871  58.842  1.00 15.98      B000 C  
ATOM   1859  O   LYS B  29     -26.780   0.457  58.460  1.00 15.96      B000 O  
ATOM   1860  CB  LYS B  29     -28.484  -0.533  60.820  1.00 16.56      B000 C  
ATOM   1861  CG  LYS B  29     -28.055   0.600  61.765  1.00 17.69      B000 C  
ATOM   1862  CD  LYS B  29     -29.226   1.489  62.187  1.00 20.56      B000 C  
ATOM   1863  CE  LYS B  29     -28.733   2.728  62.932  1.00 21.44      B000 C  
ATOM   1864  NZ  LYS B  29     -29.859   3.494  63.541  1.00 22.70      B000 N1+
ATOM   1865  N   ILE B  30     -28.229   2.149  58.778  1.00 15.68      B000 N  
ATOM   1866  CA  ILE B  30     -27.312   3.171  58.293  1.00 15.26      B000 C  
ATOM   1867  C   ILE B  30     -27.066   4.201  59.388  1.00 15.10      B000 C  
ATOM   1868  O   ILE B  30     -28.013   4.739  59.971  1.00 14.64      B000 O  
ATOM   1869  CB  ILE B  30     -27.838   3.859  57.003  1.00 15.21      B000 C  
ATOM   1870  CG1 ILE B  30     -27.995   2.830  55.876  1.00 15.51      B000 C  
ATOM   1871  CG2 ILE B  30     -26.905   5.008  56.581  1.00 15.27      B000 C  
ATOM   1872  CD1 ILE B  30     -28.721   3.346  54.642  1.00 16.72      B000 C  
ATOM   1873  N   PHE B  31     -25.790   4.436  59.677  1.00 14.86      B000 N  
ATOM   1874  CA  PHE B  31     -25.362   5.521  60.547  1.00 15.09      B000 C  
ATOM   1875  C   PHE B  31     -25.032   6.716  59.654  1.00 15.27      B000 C  
ATOM   1876  O   PHE B  31     -24.195   6.607  58.757  1.00 15.15      B000 O  
ATOM   1877  CB  PHE B  31     -24.128   5.102  61.360  1.00 14.82      B000 C  
ATOM   1878  CG  PHE B  31     -24.384   3.979  62.336  1.00 15.36      B000 C  
ATOM   1879  CD1 PHE B  31     -24.285   2.648  61.936  1.00 15.01      B000 C  
ATOM   1880  CD2 PHE B  31     -24.713   4.257  63.660  1.00 15.44      B000 C  
ATOM   1881  CE1 PHE B  31     -24.518   1.610  62.837  1.00 15.78      B000 C  
ATOM   1882  CE2 PHE B  31     -24.950   3.225  64.575  1.00 16.10      B000 C  
ATOM   1883  CZ  PHE B  31     -24.855   1.900  64.162  1.00 15.68      B000 C  
ATOM   1884  N   THR B  32     -25.711   7.839  59.881  1.00 15.72      B000 N  
ATOM   1885  CA  THR B  32     -25.526   9.034  59.055  1.00 16.05      B000 C  
ATOM   1886  C   THR B  32     -24.926  10.170  59.877  1.00 16.21      B000 C  
ATOM   1887  O   THR B  32     -25.392  10.470  60.976  1.00 16.00      B000 O  
ATOM   1888  CB  THR B  32     -26.846   9.491  58.397  1.00 16.14      B000 C  
ATOM   1889  CG2 THR B  32     -26.603  10.651  57.434  1.00 16.48      B000 C  
ATOM   1890  OG1 THR B  32     -27.419   8.401  57.665  1.00 16.96      B000 O  
ATOM   1891  N   GLU B  33     -23.889  10.793  59.328  1.00 16.38      B000 N  
ATOM   1892  CA  GLU B  33     -23.149  11.834  60.031  1.00 16.73      B000 C  
ATOM   1893  C   GLU B  33     -23.004  13.095  59.177  1.00 17.13      B000 C  
ATOM   1894  O   GLU B  33     -22.765  13.015  57.972  1.00 16.89      B000 O  
ATOM   1895  CB  GLU B  33     -21.774  11.294  60.445  1.00 16.45      B000 C  
ATOM   1896  CG  GLU B  33     -20.954  12.214  61.343  1.00 16.24      B000 C  
ATOM   1897  CD  GLU B  33     -20.031  11.454  62.279  1.00 16.07      B000 C  
ATOM   1898  OE1 GLU B  33     -19.939  11.845  63.461  1.00 16.62      B000 O  
ATOM   1899  OE2 GLU B  33     -19.414  10.459  61.852  1.00 16.27      B000 O1-
ATOM   1900  N   LYS B  34     -23.171  14.255  59.811  1.00 17.78      B000 N  
ATOM   1901  CA  LYS B  34     -22.863  15.530  59.174  1.00 18.52      B000 C  
ATOM   1902  C   LYS B  34     -21.604  16.122  59.808  1.00 18.86      B000 C  
ATOM   1903  O   LYS B  34     -21.661  16.760  60.863  1.00 18.56      B000 O  
ATOM   1904  CB  LYS B  34     -24.034  16.514  59.263  1.00 18.57      B000 C  
ATOM   1905  CG  LYS B  34     -23.840  17.753  58.394  1.00 19.45      B000 C  
ATOM   1906  CD  LYS B  34     -24.739  18.900  58.813  1.00 20.82      B000 C  
ATOM   1907  CE  LYS B  34     -24.282  20.196  58.158  1.00 21.29      B000 C  
ATOM   1908  NZ  LYS B  34     -25.040  21.375  58.657  1.00 22.50      B000 N1+
ATOM   1909  N   GLN B  35     -20.473  15.886  59.153  1.00 19.55      B000 N  
ATOM   1910  CA  GLN B  35     -19.163  16.321  59.632  1.00 20.49      B000 C  
ATOM   1911  C   GLN B  35     -18.169  16.297  58.477  1.00 20.87      B000 C  
ATOM   1912  O   GLN B  35     -18.431  15.677  57.445  1.00 20.89      B000 O  
ATOM   1913  CB  GLN B  35     -18.681  15.405  60.769  1.00 20.62      B000 C  
ATOM   1914  CG  GLN B  35     -17.399  15.868  61.467  1.00 21.58      B000 C  
ATOM   1915  CD  GLN B  35     -17.513  17.268  62.042  1.00 22.30      B000 C  
ATOM   1916  NE2 GLN B  35     -18.342  17.421  63.067  1.00 22.26      B000 N  
ATOM   1917  OE1 GLN B  35     -16.872  18.203  61.560  1.00 22.60      B000 O  
ATOM   1918  N   SER B  36     -17.035  16.975  58.648  1.00 21.55      B000 N  
ATOM   1919  CA  SER B  36     -15.940  16.897  57.685  1.00 22.25      B000 C  
ATOM   1920  C   SER B  36     -15.243  15.537  57.775  1.00 22.56      B000 C  
ATOM   1921  O   SER B  36     -15.397  14.808  58.762  1.00 22.26      B000 O  
ATOM   1922  CB  SER B  36     -14.938  18.036  57.902  1.00 22.47      B000 C  
ATOM   1923  OG  SER B  36     -14.137  17.814  59.051  1.00 23.38      B000 O  
ATOM   1924  N   GLY B  37     -14.485  15.197  56.740  1.00 23.25      B000 N  
ATOM   1925  CA  GLY B  37     -13.761  13.932  56.708  1.00 24.26      B000 C  
ATOM   1926  C   GLY B  37     -12.327  14.076  57.176  1.00 25.01      B000 C  
ATOM   1927  O   GLY B  37     -11.574  13.107  57.177  1.00 24.78      B000 O  
ATOM   1928  N   LYS B  38     -11.964  15.288  57.590  1.00 25.97      B000 N  
ATOM   1929  CA  LYS B  38     -10.585  15.622  57.958  1.00 27.00      B000 C  
ATOM   1930  C   LYS B  38     -10.021  14.715  59.058  1.00 27.45      B000 C  
ATOM   1931  O   LYS B  38      -8.878  14.257  58.961  1.00 27.59      B000 O  
ATOM   1932  CB  LYS B  38     -10.480  17.094  58.378  1.00 27.12      B000 C  
ATOM   1933  CG  LYS B  38      -9.060  17.643  58.363  1.00 27.88      B000 C  
ATOM   1934  CD  LYS B  38      -8.956  18.978  59.077  1.00 28.85      B000 C  
ATOM   1935  CE  LYS B  38      -7.501  19.405  59.207  1.00 29.51      B000 C  
ATOM   1936  NZ  LYS B  38      -7.343  20.626  60.046  1.00 30.08      B000 N1+
ATOM   1937  N   SER B  39     -10.828  14.456  60.088  1.00 27.82      B000 N  
ATOM   1938  CA  SER B  39     -10.373  13.694  61.251  1.00 28.24      B000 C  
ATOM   1939  C   SER B  39     -11.368  12.622  61.691  1.00 28.54      B000 C  
ATOM   1940  O   SER B  39     -12.574  12.753  61.474  1.00 28.66      B000 O  
ATOM   1941  CB  SER B  39     -10.079  14.639  62.421  1.00 28.29      B000 C  
ATOM   1942  OG  SER B  39      -9.621  13.926  63.559  1.00 28.37      B000 O  
ATOM   1943  N   ILE B  40     -10.845  11.564  62.306  1.00 28.77      B000 N  
ATOM   1944  CA  ILE B  40     -11.675  10.532  62.936  1.00 29.01      B000 C  
ATOM   1945  C   ILE B  40     -11.961  10.875  64.398  1.00 28.96      B000 C  
ATOM   1946  O   ILE B  40     -12.923  10.373  64.987  1.00 29.12      B000 O  
ATOM   1947  CB  ILE B  40     -11.034   9.115  62.849  1.00 29.21      B000 C  
ATOM   1948  CG1 ILE B  40      -9.612   9.108  63.440  1.00 29.54      B000 C  
ATOM   1949  CG2 ILE B  40     -11.055   8.607  61.408  1.00 28.99      B000 C  
ATOM   1950  CD1 ILE B  40      -9.194   7.779  64.068  1.00 29.55      B000 C  
ATOM   1951  N   GLU B  41     -11.123  11.742  64.968  1.00 28.73      B000 N  
ATOM   1952  CA  GLU B  41     -11.218  12.134  66.377  1.00 28.39      B000 C  
ATOM   1953  C   GLU B  41     -12.481  12.945  66.681  1.00 28.02      B000 C  
ATOM   1954  O   GLU B  41     -12.970  12.935  67.813  1.00 27.96      B000 O  
ATOM   1955  CB  GLU B  41      -9.968  12.921  66.794  1.00 28.57      B000 C  
ATOM   1956  CG  GLU B  41      -9.746  13.016  68.303  1.00 29.02      B000 C  
ATOM   1957  CD  GLU B  41      -8.523  13.843  68.690  1.00 29.80      B000 C  
ATOM   1958  OE1 GLU B  41      -8.342  14.097  69.901  1.00 30.00      B000 O  
ATOM   1959  OE2 GLU B  41      -7.741  14.241  67.797  1.00 30.32      B000 O1-
ATOM   1960  N   ASN B  42     -13.008  13.637  65.673  1.00 27.49      B000 N  
ATOM   1961  CA  ASN B  42     -14.215  14.451  65.841  1.00 27.02      B000 C  
ATOM   1962  C   ASN B  42     -15.466  13.866  65.172  1.00 26.33      B000 C  
ATOM   1963  O   ASN B  42     -16.376  14.605  64.780  1.00 26.43      B000 O  
ATOM   1964  CB  ASN B  42     -13.968  15.906  65.398  1.00 27.26      B000 C  
ATOM   1965  CG  ASN B  42     -13.307  16.010  64.027  1.00 27.96      B000 C  
ATOM   1966  ND2 ASN B  42     -12.322  16.898  63.917  1.00 28.82      B000 N  
ATOM   1967  OD1 ASN B  42     -13.679  15.314  63.080  1.00 28.82      B000 O  
ATOM   1968  N   ARG B  43     -15.512  12.542  65.048  1.00 25.32      B000 N  
ATOM   1969  CA  ARG B  43     -16.673  11.881  64.457  1.00 24.31      B000 C  
ATOM   1970  C   ARG B  43     -17.232  10.753  65.326  1.00 23.39      B000 C  
ATOM   1971  O   ARG B  43     -16.868   9.588  65.148  1.00 23.08      B000 O  
ATOM   1972  CB  ARG B  43     -16.370  11.411  63.036  1.00 24.38      B000 C  
ATOM   1973  CG  ARG B  43     -16.507  12.525  62.014  1.00 24.71      B000 C  
ATOM   1974  CD  ARG B  43     -16.455  12.005  60.607  1.00 24.43      B000 C  
ATOM   1975  NE  ARG B  43     -15.088  11.703  60.200  1.00 25.66      B000 N  
ATOM   1976  CZ  ARG B  43     -14.760  10.783  59.304  1.00 25.81      B000 C  
ATOM   1977  NH1 ARG B  43     -15.702  10.055  58.712  1.00 26.47      B000 N1+
ATOM   1978  NH2 ARG B  43     -13.484  10.583  59.005  1.00 27.06      B000 N  
ATOM   1979  N   PRO B  44     -18.132  11.104  66.267  1.00 22.64      B000 N  
ATOM   1980  CA  PRO B  44     -18.700  10.119  67.191  1.00 22.11      B000 C  
ATOM   1981  C   PRO B  44     -19.597   9.090  66.499  1.00 21.55      B000 C  
ATOM   1982  O   PRO B  44     -19.665   7.941  66.944  1.00 21.48      B000 O  
ATOM   1983  CB  PRO B  44     -19.508  10.976  68.176  1.00 22.11      B000 C  
ATOM   1984  CG  PRO B  44     -19.802  12.234  67.456  1.00 22.33      B000 C  
ATOM   1985  CD  PRO B  44     -18.651  12.462  66.516  1.00 22.53      B000 C  
ATOM   1986  N   ILE B  45     -20.266   9.494  65.422  1.00 20.88      B000 N  
ATOM   1987  CA  ILE B  45     -21.191   8.602  64.718  1.00 20.23      B000 C  
ATOM   1988  C   ILE B  45     -20.445   7.506  63.947  1.00 19.93      B000 C  
ATOM   1989  O   ILE B  45     -20.875   6.352  63.947  1.00 19.73      B000 O  
ATOM   1990  CB  ILE B  45     -22.206   9.378  63.834  1.00 20.23      B000 C  
ATOM   1991  CG1 ILE B  45     -23.110  10.247  64.725  1.00 20.37      B000 C  
ATOM   1992  CG2 ILE B  45     -23.056   8.418  62.989  1.00 20.07      B000 C  
ATOM   1993  CD1 ILE B  45     -23.913  11.311  63.989  1.00 20.55      B000 C  
ATOM   1994  N   LEU B  46     -19.321   7.856  63.317  1.00 19.62      B000 N  
ATOM   1995  CA  LEU B  46     -18.449   6.834  62.730  1.00 19.43      B000 C  
ATOM   1996  C   LEU B  46     -17.969   5.850  63.803  1.00 19.37      B000 C  
ATOM   1997  O   LEU B  46     -17.978   4.639  63.586  1.00 19.29      B000 O  
ATOM   1998  CB  LEU B  46     -17.254   7.452  61.983  1.00 19.35      B000 C  
ATOM   1999  CG  LEU B  46     -16.238   6.479  61.358  1.00 19.54      B000 C  
ATOM   2000  CD1 LEU B  46     -16.903   5.445  60.448  1.00 19.51      B000 C  
ATOM   2001  CD2 LEU B  46     -15.143   7.220  60.596  1.00 19.33      B000 C  
ATOM   2002  N   GLN B  47     -17.575   6.378  64.959  1.00 19.40      B000 N  
ATOM   2003  CA  GLN B  47     -17.109   5.546  66.067  1.00 19.63      B000 C  
ATOM   2004  C   GLN B  47     -18.182   4.582  66.567  1.00 19.17      B000 C  
ATOM   2005  O   GLN B  47     -17.879   3.450  66.943  1.00 19.18      B000 O  
ATOM   2006  CB  GLN B  47     -16.590   6.413  67.220  1.00 20.02      B000 C  
ATOM   2007  CG  GLN B  47     -15.430   5.778  67.987  1.00 22.02      B000 C  
ATOM   2008  CD  GLN B  47     -14.276   5.363  67.075  1.00 24.13      B000 C  
ATOM   2009  NE2 GLN B  47     -13.763   6.308  66.292  1.00 25.64      B000 N  
ATOM   2010  OE1 GLN B  47     -13.861   4.203  67.069  1.00 25.89      B000 O  
ATOM   2011  N   LYS B  48     -19.434   5.029  66.555  1.00 18.75      B000 N  
ATOM   2012  CA  LYS B  48     -20.551   4.165  66.931  1.00 18.40      B000 C  
ATOM   2013  C   LYS B  48     -20.757   3.049  65.917  1.00 17.78      B000 C  
ATOM   2014  O   LYS B  48     -20.978   1.902  66.298  1.00 17.67      B000 O  
ATOM   2015  CB  LYS B  48     -21.831   4.971  67.131  1.00 18.68      B000 C  
ATOM   2016  CG  LYS B  48     -21.803   5.792  68.399  1.00 19.80      B000 C  
ATOM   2017  CD  LYS B  48     -23.166   6.293  68.791  1.00 21.12      B000 C  
ATOM   2018  CE  LYS B  48     -23.064   7.128  70.050  1.00 21.85      B000 C  
ATOM   2019  NZ  LYS B  48     -22.718   6.314  71.257  1.00 22.33      B000 N1+
ATOM   2020  N   ALA B  49     -20.660   3.389  64.632  1.00 16.90      B000 N  
ATOM   2021  CA  ALA B  49     -20.762   2.408  63.555  1.00 16.24      B000 C  
ATOM   2022  C   ALA B  49     -19.681   1.332  63.661  1.00 15.90      B000 C  
ATOM   2023  O   ALA B  49     -19.962   0.147  63.484  1.00 15.35      B000 O  
ATOM   2024  CB  ALA B  49     -20.697   3.098  62.187  1.00 16.17      B000 C  
ATOM   2025  N   LEU B  50     -18.449   1.758  63.942  1.00 15.83      B000 N  
ATOM   2026  CA  LEU B  50     -17.308   0.848  64.047  1.00 15.59      B000 C  
ATOM   2027  C   LEU B  50     -17.400  -0.052  65.274  1.00 15.91      B000 C  
ATOM   2028  O   LEU B  50     -17.011  -1.221  65.221  1.00 15.88      B000 O  
ATOM   2029  CB  LEU B  50     -15.991   1.628  64.070  1.00 15.82      B000 C  
ATOM   2030  CG  LEU B  50     -15.611   2.381  62.793  1.00 15.38      B000 C  
ATOM   2031  CD1 LEU B  50     -14.493   3.378  63.086  1.00 15.78      B000 C  
ATOM   2032  CD2 LEU B  50     -15.211   1.418  61.678  1.00 16.07      B000 C  
ATOM   2033  N   ASN B  51     -17.905   0.498  66.374  1.00 15.50      B000 N  
ATOM   2034  CA  ASN B  51     -18.136  -0.289  67.587  1.00 15.79      B000 C  
ATOM   2035  C   ASN B  51     -19.335  -1.221  67.436  1.00 15.19      B000 C  
ATOM   2036  O   ASN B  51     -19.374  -2.289  68.050  1.00 15.18      B000 O  
ATOM   2037  CB  ASN B  51     -18.306   0.619  68.809  1.00 16.02      B000 C  
ATOM   2038  CG  ASN B  51     -16.974   1.129  69.355  1.00 17.93      B000 C  
ATOM   2039  ND2 ASN B  51     -16.977   2.358  69.858  1.00 19.45      B000 N  
ATOM   2040  OD1 ASN B  51     -15.961   0.423  69.335  1.00 20.38      B000 O  
ATOM   2041  N   PHE B  52     -20.296  -0.819  66.603  1.00 14.66      B000 N  
ATOM   2042  CA  PHE B  52     -21.517  -1.600  66.385  1.00 14.20      B000 C  
ATOM   2043  C   PHE B  52     -21.258  -2.912  65.642  1.00 13.98      B000 C  
ATOM   2044  O   PHE B  52     -21.751  -3.966  66.053  1.00 13.59      B000 O  
ATOM   2045  CB  PHE B  52     -22.583  -0.768  65.657  1.00 14.15      B000 C  
ATOM   2046  CG  PHE B  52     -23.873  -1.506  65.415  1.00 13.68      B000 C  
ATOM   2047  CD1 PHE B  52     -24.860  -1.545  66.395  1.00 13.46      B000 C  
ATOM   2048  CD2 PHE B  52     -24.100  -2.164  64.208  1.00 13.35      B000 C  
ATOM   2049  CE1 PHE B  52     -26.054  -2.226  66.174  1.00 13.53      B000 C  
ATOM   2050  CE2 PHE B  52     -25.289  -2.851  63.981  1.00 13.04      B000 C  
ATOM   2051  CZ  PHE B  52     -26.267  -2.879  64.965  1.00 13.07      B000 C  
ATOM   2052  N   VAL B  53     -20.491  -2.846  64.553  1.00 14.05      B000 N  
ATOM   2053  CA  VAL B  53     -20.244  -4.030  63.724  1.00 14.22      B000 C  
ATOM   2054  C   VAL B  53     -19.461  -5.102  64.474  1.00 14.44      B000 C  
ATOM   2055  O   VAL B  53     -18.630  -4.790  65.329  1.00 14.44      B000 O  
ATOM   2056  CB  VAL B  53     -19.540  -3.700  62.366  1.00 13.98      B000 C  
ATOM   2057  CG1 VAL B  53     -20.503  -3.008  61.418  1.00 14.09      B000 C  
ATOM   2058  CG2 VAL B  53     -18.282  -2.864  62.571  1.00 13.86      B000 C  
ATOM   2059  N   GLU B  54     -19.746  -6.358  64.152  1.00 14.84      B000 N  
ATOM   2060  CA  GLU B  54     -19.082  -7.493  64.776  1.00 15.64      B000 C  
ATOM   2061  C   GLU B  54     -18.517  -8.432  63.727  1.00 15.98      B000 C  
ATOM   2062  O   GLU B  54     -18.829  -8.304  62.545  1.00 16.01      B000 O  
ATOM   2063  CB  GLU B  54     -20.063  -8.252  65.668  1.00 15.73      B000 C  
ATOM   2064  CG  GLU B  54     -20.387  -7.542  66.963  1.00 16.39      B000 C  
ATOM   2065  CD  GLU B  54     -21.516  -8.198  67.727  1.00 17.41      B000 C  
ATOM   2066  OE1 GLU B  54     -21.795  -9.394  67.483  1.00 17.59      B000 O  
ATOM   2067  OE2 GLU B  54     -22.124  -7.518  68.580  1.00 18.13      B000 O1-
ATOM   2068  N   MET B  55     -17.689  -9.375  64.173  1.00 16.43      B000 N  
ATOM   2069  CA  MET B  55     -17.139 -10.416  63.310  1.00 17.03      B000 C  
ATOM   2070  C   MET B  55     -18.225 -11.005  62.410  1.00 16.92      B000 C  
ATOM   2071  O   MET B  55     -19.275 -11.433  62.893  1.00 16.84      B000 O  
ATOM   2072  CB  MET B  55     -16.516 -11.522  64.163  1.00 17.48      B000 C  
ATOM   2073  CG  MET B  55     -15.794 -12.598  63.369  1.00 19.20      B000 C  
ATOM   2074  SD  MET B  55     -15.411 -14.069  64.333  1.00 23.25      B000 S  
ATOM   2075  CE  MET B  55     -14.600 -13.376  65.779  1.00 23.39      B000 C  
ATOM   2076  N   GLY B  56     -17.967 -11.006  61.106  1.00 17.02      B000 N  
ATOM   2077  CA  GLY B  56     -18.899 -11.576  60.138  1.00 17.12      B000 C  
ATOM   2078  C   GLY B  56     -19.826 -10.566  59.484  1.00 17.00      B000 C  
ATOM   2079  O   GLY B  56     -20.470 -10.877  58.481  1.00 17.47      B000 O  
ATOM   2080  N   ASP B  57     -19.896  -9.363  60.047  1.00 16.58      B000 N  
ATOM   2081  CA  ASP B  57     -20.687  -8.277  59.460  1.00 16.10      B000 C  
ATOM   2082  C   ASP B  57     -20.040  -7.688  58.209  1.00 16.10      B000 C  
ATOM   2083  O   ASP B  57     -18.858  -7.922  57.932  1.00 15.94      B000 O  
ATOM   2084  CB  ASP B  57     -20.922  -7.156  60.480  1.00 16.04      B000 C  
ATOM   2085  CG  ASP B  57     -21.908  -7.544  61.572  1.00 15.41      B000 C  
ATOM   2086  OD1 ASP B  57     -22.648  -8.539  61.408  1.00 14.50      B000 O  
ATOM   2087  OD2 ASP B  57     -21.950  -6.834  62.599  1.00 15.25      B000 O1-
ATOM   2088  N   ARG B  58     -20.828  -6.918  57.463  1.00 15.53      B000 N  
ATOM   2089  CA  ARG B  58     -20.325  -6.136  56.341  1.00 15.35      B000 C  
ATOM   2090  C   ARG B  58     -20.571  -4.652  56.621  1.00 14.81      B000 C  
ATOM   2091  O   ARG B  58     -21.655  -4.268  57.068  1.00 14.66      B000 O  
ATOM   2092  CB  ARG B  58     -20.998  -6.573  55.035  1.00 15.49      B000 C  
ATOM   2093  CG  ARG B  58     -20.478  -5.871  53.776  1.00 17.30      B000 C  
ATOM   2094  CD  ARG B  58     -21.180  -6.391  52.522  1.00 20.65      B000 C  
ATOM   2095  NE  ARG B  58     -20.925  -7.817  52.332  1.00 23.61      B000 N  
ATOM   2096  CZ  ARG B  58     -21.621  -8.623  51.533  1.00 25.52      B000 C  
ATOM   2097  NH1 ARG B  58     -22.637  -8.160  50.816  1.00 25.95      B000 N1+
ATOM   2098  NH2 ARG B  58     -21.292  -9.905  51.452  1.00 26.59      B000 N  
ATOM   2099  N   PHE B  59     -19.545  -3.842  56.371  1.00 14.14      B000 N  
ATOM   2100  CA  PHE B  59     -19.558  -2.404  56.606  1.00 13.77      B000 C  
ATOM   2101  C   PHE B  59     -19.430  -1.705  55.252  1.00 13.63      B000 C  
ATOM   2102  O   PHE B  59     -18.422  -1.851  54.561  1.00 13.36      B000 O  
ATOM   2103  CB  PHE B  59     -18.381  -2.038  57.521  1.00 13.74      B000 C  
ATOM   2104  CG  PHE B  59     -18.389  -0.612  58.022  1.00 14.60      B000 C  
ATOM   2105  CD1 PHE B  59     -18.783  -0.328  59.326  1.00 16.11      B000 C  
ATOM   2106  CD2 PHE B  59     -17.970   0.439  57.208  1.00 15.70      B000 C  
ATOM   2107  CE1 PHE B  59     -18.774   0.986  59.813  1.00 16.47      B000 C  
ATOM   2108  CE2 PHE B  59     -17.961   1.756  57.681  1.00 16.07      B000 C  
ATOM   2109  CZ  PHE B  59     -18.362   2.027  58.990  1.00 14.84      B000 C  
ATOM   2110  N   ILE B  60     -20.458  -0.952  54.872  1.00 13.50      B000 N  
ATOM   2111  CA  ILE B  60     -20.533  -0.403  53.524  1.00 13.66      B000 C  
ATOM   2112  C   ILE B  60     -20.469   1.114  53.527  1.00 13.16      B000 C  
ATOM   2113  O   ILE B  60     -21.134   1.770  54.326  1.00 12.80      B000 O  
ATOM   2114  CB  ILE B  60     -21.811  -0.866  52.781  1.00 13.89      B000 C  
ATOM   2115  CG1 ILE B  60     -21.949  -2.389  52.846  1.00 14.73      B000 C  
ATOM   2116  CG2 ILE B  60     -21.794  -0.389  51.335  1.00 14.93      B000 C  
ATOM   2117  CD1 ILE B  60     -23.156  -2.930  52.097  1.00 16.78      B000 C  
ATOM   2118  N   VAL B  61     -19.644   1.652  52.632  1.00 13.02      B000 N  
ATOM   2119  CA  VAL B  61     -19.640   3.081  52.329  1.00 13.17      B000 C  
ATOM   2120  C   VAL B  61     -19.782   3.281  50.816  1.00 13.36      B000 C  
ATOM   2121  O   VAL B  61     -19.509   2.365  50.037  1.00 12.91      B000 O  
ATOM   2122  CB  VAL B  61     -18.361   3.782  52.849  1.00 13.06      B000 C  
ATOM   2123  CG1 VAL B  61     -18.278   3.708  54.385  1.00 13.06      B000 C  
ATOM   2124  CG2 VAL B  61     -17.107   3.180  52.209  1.00 13.66      B000 C  
ATOM   2125  N   GLU B  62     -20.204   4.475  50.406  1.00 13.78      B000 N  
ATOM   2126  CA  GLU B  62     -20.332   4.783  48.987  1.00 14.26      B000 C  
ATOM   2127  C   GLU B  62     -18.957   4.947  48.332  1.00 13.96      B000 C  
ATOM   2128  O   GLU B  62     -18.742   4.510  47.200  1.00 13.82      B000 O  
ATOM   2129  CB  GLU B  62     -21.170   6.045  48.784  1.00 14.56      B000 C  
ATOM   2130  CG  GLU B  62     -21.469   6.361  47.333  1.00 16.44      B000 C  
ATOM   2131  CD  GLU B  62     -22.238   7.659  47.163  1.00 18.66      B000 C  
ATOM   2132  OE1 GLU B  62     -23.296   7.634  46.505  1.00 20.84      B000 O  
ATOM   2133  OE2 GLU B  62     -21.793   8.698  47.695  1.00 19.51      B000 O1-
ATOM   2134  N   SER B  63     -18.053   5.595  49.055  1.00 14.08      B000 N  
ATOM   2135  CA  SER B  63     -16.665   5.779  48.639  1.00 14.30      B000 C  
ATOM   2136  C   SER B  63     -15.808   5.915  49.894  1.00 14.24      B000 C  
ATOM   2137  O   SER B  63     -16.314   6.239  50.972  1.00 13.36      B000 O  
ATOM   2138  CB  SER B  63     -16.526   7.012  47.740  1.00 14.68      B000 C  
ATOM   2139  OG  SER B  63     -17.090   8.160  48.344  1.00 15.95      B000 O  
ATOM   2140  N   ILE B  64     -14.505   5.671  49.764  1.00 14.48      B000 N  
ATOM   2141  CA  ILE B  64     -13.652   5.638  50.950  1.00 14.73      B000 C  
ATOM   2142  C   ILE B  64     -13.485   7.026  51.588  1.00 14.87      B000 C  
ATOM   2143  O   ILE B  64     -13.226   7.138  52.783  1.00 14.37      B000 O  
ATOM   2144  CB  ILE B  64     -12.297   4.938  50.673  1.00 15.10      B000 C  
ATOM   2145  CG1 ILE B  64     -11.877   4.111  51.896  1.00 16.17      B000 C  
ATOM   2146  CG2 ILE B  64     -11.230   5.941  50.231  1.00 14.76      B000 C  
ATOM   2147  CD1 ILE B  64     -10.757   3.111  51.608  1.00 18.59      B000 C  
ATOM   2148  N   ASP B  65     -13.658   8.076  50.788  1.00 15.38      B000 N  
ATOM   2149  CA  ASP B  65     -13.603   9.447  51.302  1.00 16.06      B000 C  
ATOM   2150  C   ASP B  65     -14.713   9.742  52.317  1.00 15.92      B000 C  
ATOM   2151  O   ASP B  65     -14.603  10.670  53.107  1.00 15.69      B000 O  
ATOM   2152  CB  ASP B  65     -13.621  10.467  50.158  1.00 16.35      B000 C  
ATOM   2153  CG  ASP B  65     -14.748  10.232  49.191  1.00 17.19      B000 C  
ATOM   2154  OD1 ASP B  65     -15.865  10.721  49.448  1.00 19.47      B000 O  
ATOM   2155  OD2 ASP B  65     -14.510   9.570  48.162  1.00 19.12      B000 O1-
ATOM   2156  N   ARG B  66     -15.773   8.942  52.297  1.00 16.32      B000 N  
ATOM   2157  CA  ARG B  66     -16.793   9.033  53.348  1.00 16.67      B000 C  
ATOM   2158  C   ARG B  66     -16.217   8.639  54.709  1.00 16.98      B000 C  
ATOM   2159  O   ARG B  66     -16.525   9.272  55.722  1.00 17.18      B000 O  
ATOM   2160  CB  ARG B  66     -18.041   8.211  52.994  1.00 16.65      B000 C  
ATOM   2161  CG  ARG B  66     -18.748   8.626  51.691  1.00 16.57      B000 C  
ATOM   2162  CD  ARG B  66     -19.157  10.099  51.684  1.00 16.87      B000 C  
ATOM   2163  NE  ARG B  66     -18.109  10.954  51.124  1.00 15.80      B000 N  
ATOM   2164  CZ  ARG B  66     -18.037  12.275  51.278  1.00 15.60      B000 C  
ATOM   2165  NH1 ARG B  66     -18.950  12.931  51.989  1.00 15.59      B000 N1+
ATOM   2166  NH2 ARG B  66     -17.036  12.943  50.718  1.00 16.54      B000 N  
ATOM   2167  N   LEU B  67     -15.361   7.615  54.725  1.00 17.71      B000 N  
ATOM   2168  CA  LEU B  67     -14.643   7.220  55.943  1.00 18.29      B000 C  
ATOM   2169  C   LEU B  67     -13.704   8.309  56.427  1.00 18.59      B000 C  
ATOM   2170  O   LEU B  67     -13.612   8.563  57.625  1.00 19.52      B000 O  
ATOM   2171  CB  LEU B  67     -13.841   5.929  55.730  1.00 18.38      B000 C  
ATOM   2172  CG  LEU B  67     -14.539   4.577  55.832  1.00 18.45      B000 C  
ATOM   2173  CD1 LEU B  67     -15.305   4.460  57.143  1.00 18.21      B000 C  
ATOM   2174  CD2 LEU B  67     -13.522   3.454  55.701  1.00 17.77      B000 C  
ATOM   2175  N   GLY B  68     -12.987   8.940  55.498  1.00 18.72      B000 N  
ATOM   2176  CA  GLY B  68     -12.055   9.997  55.861  1.00 18.43      B000 C  
ATOM   2177  C   GLY B  68     -11.281  10.573  54.697  1.00 18.13      B000 C  
ATOM   2178  O   GLY B  68     -11.160   9.945  53.645  1.00 18.07      B000 O  
ATOM   2179  N   ARG B  69     -10.769  11.781  54.906  1.00 17.97      B000 N  
ATOM   2180  CA  ARG B  69      -9.960  12.494  53.924  1.00 17.93      B000 C  
ATOM   2181  C   ARG B  69      -8.471  12.403  54.260  1.00 17.62      B000 C  
ATOM   2182  O   ARG B  69      -7.639  13.040  53.619  1.00 17.48      B000 O  
ATOM   2183  CB  ARG B  69     -10.402  13.960  53.853  1.00 18.09      B000 C  
ATOM   2184  CG  ARG B  69     -11.768  14.170  53.218  1.00 18.64      B000 C  
ATOM   2185  CD  ARG B  69     -11.714  13.889  51.726  1.00 17.63      B000 C  
ATOM   2186  NE  ARG B  69     -12.998  14.107  51.064  1.00 17.08      B000 N  
ATOM   2187  CZ  ARG B  69     -13.195  13.944  49.758  1.00 17.08      B000 C  
ATOM   2188  NH1 ARG B  69     -12.190  13.563  48.975  1.00 15.19      B000 N1+
ATOM   2189  NH2 ARG B  69     -14.394  14.160  49.234  1.00 16.56      B000 N  
ATOM   2190  N   ASN B  70      -8.143  11.602  55.269  1.00 17.63      B000 N  
ATOM   2191  CA  ASN B  70      -6.757  11.413  55.676  1.00 17.32      B000 C  
ATOM   2192  C   ASN B  70      -6.295   9.981  55.433  1.00 17.10      B000 C  
ATOM   2193  O   ASN B  70      -6.817   9.040  56.037  1.00 16.76      B000 O  
ATOM   2194  CB  ASN B  70      -6.574  11.819  57.142  1.00 17.68      B000 C  
ATOM   2195  CG  ASN B  70      -5.129  11.758  57.588  1.00 17.60      B000 C  
ATOM   2196  ND2 ASN B  70      -4.454  12.903  57.582  1.00 18.59      B000 N  
ATOM   2197  OD1 ASN B  70      -4.625  10.692  57.940  1.00 18.49      B000 O  
ATOM   2198  N   TYR B  71      -5.324   9.842  54.529  1.00 16.79      B000 N  
ATOM   2199  CA  TYR B  71      -4.733   8.556  54.142  1.00 16.79      B000 C  
ATOM   2200  C   TYR B  71      -4.392   7.679  55.353  1.00 16.72      B000 C  
ATOM   2201  O   TYR B  71      -4.872   6.551  55.450  1.00 16.99      B000 O  
ATOM   2202  CB  TYR B  71      -3.495   8.818  53.268  1.00 16.74      B000 C  
ATOM   2203  CG  TYR B  71      -2.687   7.611  52.832  1.00 16.98      B000 C  
ATOM   2204  CD1 TYR B  71      -3.004   6.918  51.661  1.00 16.53      B000 C  
ATOM   2205  CD2 TYR B  71      -1.566   7.201  53.555  1.00 16.89      B000 C  
ATOM   2206  CE1 TYR B  71      -2.232   5.821  51.239  1.00 17.57      B000 C  
ATOM   2207  CE2 TYR B  71      -0.797   6.112  53.150  1.00 17.45      B000 C  
ATOM   2208  CZ  TYR B  71      -1.135   5.430  51.993  1.00 17.94      B000 C  
ATOM   2209  OH  TYR B  71      -0.369   4.359  51.602  1.00 19.38      B000 O  
ATOM   2210  N   ASN B  72      -3.579   8.201  56.270  1.00 16.44      B000 N  
ATOM   2211  CA  ASN B  72      -3.192   7.468  57.477  1.00 16.47      B000 C  
ATOM   2212  C   ASN B  72      -4.395   6.988  58.289  1.00 16.43      B000 C  
ATOM   2213  O   ASN B  72      -4.462   5.826  58.694  1.00 16.34      B000 O  
ATOM   2214  CB  ASN B  72      -2.272   8.318  58.366  1.00 16.39      B000 C  
ATOM   2215  CG  ASN B  72      -0.897   8.557  57.752  1.00 16.60      B000 C  
ATOM   2216  ND2 ASN B  72      -0.129   9.446  58.375  1.00 17.08      B000 N  
ATOM   2217  OD1 ASN B  72      -0.522   7.949  56.751  1.00 16.26      B000 O  
ATOM   2218  N   GLU B  73      -5.354   7.886  58.504  1.00 16.47      B000 N  
ATOM   2219  CA  GLU B  73      -6.528   7.573  59.325  1.00 16.57      B000 C  
ATOM   2220  C   GLU B  73      -7.469   6.567  58.669  1.00 16.40      B000 C  
ATOM   2221  O   GLU B  73      -7.998   5.679  59.343  1.00 16.16      B000 O  
ATOM   2222  CB  GLU B  73      -7.277   8.848  59.702  1.00 16.70      B000 C  
ATOM   2223  CG  GLU B  73      -6.490   9.746  60.643  1.00 17.44      B000 C  
ATOM   2224  CD  GLU B  73      -7.304  10.908  61.173  1.00 18.51      B000 C  
ATOM   2225  OE1 GLU B  73      -8.409  11.165  60.644  1.00 18.14      B000 O  
ATOM   2226  OE2 GLU B  73      -6.831  11.565  62.123  1.00 18.79      B000 O1-
ATOM   2227  N   VAL B  74      -7.665   6.694  57.357  1.00 16.15      B000 N  
ATOM   2228  CA  VAL B  74      -8.465   5.724  56.609  1.00 16.23      B000 C  
ATOM   2229  C   VAL B  74      -7.858   4.327  56.713  1.00 16.13      B000 C  
ATOM   2230  O   VAL B  74      -8.568   3.355  56.982  1.00 16.10      B000 O  
ATOM   2231  CB  VAL B  74      -8.630   6.131  55.127  1.00 16.17      B000 C  
ATOM   2232  CG1 VAL B  74      -9.199   4.982  54.314  1.00 16.97      B000 C  
ATOM   2233  CG2 VAL B  74      -9.518   7.358  55.015  1.00 16.27      B000 C  
ATOM   2234  N   ILE B  75      -6.544   4.241  56.507  1.00 16.06      B000 N  
ATOM   2235  CA  ILE B  75      -5.807   2.983  56.634  1.00 16.25      B000 C  
ATOM   2236  C   ILE B  75      -5.998   2.381  58.032  1.00 16.13      B000 C  
ATOM   2237  O   ILE B  75      -6.228   1.180  58.170  1.00 16.17      B000 O  
ATOM   2238  CB  ILE B  75      -4.289   3.182  56.337  1.00 16.03      B000 C  
ATOM   2239  CG1 ILE B  75      -4.045   3.594  54.871  1.00 16.80      B000 C  
ATOM   2240  CG2 ILE B  75      -3.473   1.943  56.716  1.00 16.41      B000 C  
ATOM   2241  CD1 ILE B  75      -4.810   2.799  53.830  1.00 18.04      B000 C  
ATOM   2242  N   HIS B  76      -5.913   3.227  59.056  1.00 16.42      B000 N  
ATOM   2243  CA  HIS B  76      -6.096   2.796  60.442  1.00 16.78      B000 C  
ATOM   2244  C   HIS B  76      -7.493   2.211  60.668  1.00 16.55      B000 C  
ATOM   2245  O   HIS B  76      -7.645   1.181  61.331  1.00 16.34      B000 O  
ATOM   2246  CB  HIS B  76      -5.838   3.962  61.404  1.00 16.81      B000 C  
ATOM   2247  CG  HIS B  76      -6.044   3.617  62.845  1.00 18.07      B000 C  
ATOM   2248  CD2 HIS B  76      -7.118   3.778  63.655  1.00 18.38      B000 C  
ATOM   2249  ND1 HIS B  76      -5.067   3.029  63.618  1.00 18.88      B000 N  
ATOM   2250  CE1 HIS B  76      -5.528   2.841  64.842  1.00 19.18      B000 C  
ATOM   2251  NE2 HIS B  76      -6.771   3.287  64.890  1.00 19.66      B000 N  
ATOM   2252  N   THR B  77      -8.499   2.876  60.106  1.00 16.50      B000 N  
ATOM   2253  CA  THR B  77      -9.893   2.439  60.195  1.00 16.70      B000 C  
ATOM   2254  C   THR B  77     -10.139   1.113  59.467  1.00 16.60      B000 C  
ATOM   2255  O   THR B  77     -10.820   0.231  59.996  1.00 16.23      B000 O  
ATOM   2256  CB  THR B  77     -10.849   3.543  59.678  1.00 16.94      B000 C  
ATOM   2257  CG2 THR B  77     -12.315   3.090  59.734  1.00 17.05      B000 C  
ATOM   2258  OG1 THR B  77     -10.691   4.716  60.486  1.00 17.39      B000 O  
ATOM   2259  N   VAL B  78      -9.580   0.974  58.264  1.00 16.55      B000 N  
ATOM   2260  CA  VAL B  78      -9.694  -0.273  57.497  1.00 16.59      B000 C  
ATOM   2261  C   VAL B  78      -8.992  -1.420  58.237  1.00 16.84      B000 C  
ATOM   2262  O   VAL B  78      -9.518  -2.533  58.302  1.00 16.60      B000 O  
ATOM   2263  CB  VAL B  78      -9.159  -0.120  56.040  1.00 16.72      B000 C  
ATOM   2264  CG1 VAL B  78      -9.320  -1.420  55.253  1.00 16.99      B000 C  
ATOM   2265  CG2 VAL B  78      -9.897   1.001  55.316  1.00 16.37      B000 C  
ATOM   2266  N   ASN B  79      -7.825  -1.131  58.814  1.00 17.12      B000 N  
ATOM   2267  CA  ASN B  79      -7.105  -2.103  59.639  1.00 17.54      B000 C  
ATOM   2268  C   ASN B  79      -7.926  -2.566  60.841  1.00 17.62      B000 C  
ATOM   2269  O   ASN B  79      -7.898  -3.744  61.191  1.00 17.71      B000 O  
ATOM   2270  CB  ASN B  79      -5.758  -1.550  60.111  1.00 17.63      B000 C  
ATOM   2271  CG  ASN B  79      -4.702  -1.547  59.016  1.00 18.59      B000 C  
ATOM   2272  ND2 ASN B  79      -3.652  -0.762  59.218  1.00 18.97      B000 N  
ATOM   2273  OD1 ASN B  79      -4.827  -2.237  58.002  1.00 20.27      B000 O  
ATOM   2274  N   TYR B  80      -8.650  -1.633  61.462  1.00 17.67      B000 N  
ATOM   2275  CA  TYR B  80      -9.543  -1.953  62.574  1.00 17.92      B000 C  
ATOM   2276  C   TYR B  80     -10.600  -2.971  62.157  1.00 17.96      B000 C  
ATOM   2277  O   TYR B  80     -10.805  -3.980  62.845  1.00 17.95      B000 O  
ATOM   2278  CB  TYR B  80     -10.218  -0.692  63.129  1.00 17.89      B000 C  
ATOM   2279  CG  TYR B  80     -11.297  -0.981  64.153  1.00 17.90      B000 C  
ATOM   2280  CD1 TYR B  80     -10.975  -1.201  65.491  1.00 17.60      B000 C  
ATOM   2281  CD2 TYR B  80     -12.644  -1.044  63.778  1.00 17.40      B000 C  
ATOM   2282  CE1 TYR B  80     -11.965  -1.473  66.438  1.00 18.16      B000 C  
ATOM   2283  CE2 TYR B  80     -13.639  -1.317  64.716  1.00 17.87      B000 C  
ATOM   2284  CZ  TYR B  80     -13.292  -1.527  66.043  1.00 17.68      B000 C  
ATOM   2285  OH  TYR B  80     -14.270  -1.796  66.973  1.00 17.60      B000 O  
ATOM   2286  N   LEU B  81     -11.267  -2.688  61.040  1.00 18.08      B000 N  
ATOM   2287  CA  LEU B  81     -12.284  -3.577  60.487  1.00 18.44      B000 C  
ATOM   2288  C   LEU B  81     -11.688  -4.932  60.132  1.00 18.87      B000 C  
ATOM   2289  O   LEU B  81     -12.286  -5.969  60.415  1.00 18.57      B000 O  
ATOM   2290  CB  LEU B  81     -12.948  -2.949  59.253  1.00 18.15      B000 C  
ATOM   2291  CG  LEU B  81     -13.832  -1.719  59.482  1.00 17.70      B000 C  
ATOM   2292  CD1 LEU B  81     -14.131  -1.022  58.160  1.00 17.76      B000 C  
ATOM   2293  CD2 LEU B  81     -15.124  -2.097  60.207  1.00 17.47      B000 C  
ATOM   2294  N   LYS B  82     -10.502  -4.903  59.521  1.00 19.58      B000 N  
ATOM   2295  CA  LYS B  82      -9.764  -6.109  59.165  1.00 20.30      B000 C  
ATOM   2296  C   LYS B  82      -9.510  -6.968  60.403  1.00 20.20      B000 C  
ATOM   2297  O   LYS B  82      -9.789  -8.170  60.393  1.00 20.26      B000 O  
ATOM   2298  CB  LYS B  82      -8.440  -5.733  58.483  1.00 20.74      B000 C  
ATOM   2299  CG  LYS B  82      -8.249  -6.363  57.113  1.00 22.68      B000 C  
ATOM   2300  CD  LYS B  82      -7.470  -5.442  56.170  1.00 25.71      B000 C  
ATOM   2301  CE  LYS B  82      -7.819  -5.741  54.715  1.00 27.30      B000 C  
ATOM   2302  NZ  LYS B  82      -7.215  -4.785  53.729  1.00 28.68      B000 N1+
ATOM   2303  N   ASP B  83      -9.003  -6.337  61.466  1.00 20.24      B000 N  
ATOM   2304  CA  ASP B  83      -8.748  -6.999  62.751  1.00 20.33      B000 C  
ATOM   2305  C   ASP B  83     -10.016  -7.567  63.380  1.00 19.94      B000 C  
ATOM   2306  O   ASP B  83      -9.984  -8.633  63.999  1.00 20.00      B000 O  
ATOM   2307  CB  ASP B  83      -8.094  -6.025  63.742  1.00 20.70      B000 C  
ATOM   2308  CG  ASP B  83      -6.655  -5.688  63.381  1.00 21.83      B000 C  
ATOM   2309  OD1 ASP B  83      -6.182  -6.084  62.292  1.00 23.93      B000 O  
ATOM   2310  OD2 ASP B  83      -5.996  -5.011  64.192  1.00 23.69      B000 O1-
ATOM   2311  N   LYS B  84     -11.126  -6.851  63.216  1.00 19.44      B000 N  
ATOM   2312  CA  LYS B  84     -12.405  -7.242  63.804  1.00 19.08      B000 C  
ATOM   2313  C   LYS B  84     -13.135  -8.283  62.950  1.00 19.00      B000 C  
ATOM   2314  O   LYS B  84     -14.204  -8.766  63.332  1.00 18.89      B000 O  
ATOM   2315  CB  LYS B  84     -13.283  -6.002  64.013  1.00 19.07      B000 C  
ATOM   2316  CG  LYS B  84     -14.249  -6.105  65.183  1.00 18.47      B000 C  
ATOM   2317  CD  LYS B  84     -15.040  -4.818  65.349  1.00 17.65      B000 C  
ATOM   2318  CE  LYS B  84     -15.792  -4.788  66.673  1.00 17.23      B000 C  
ATOM   2319  NZ  LYS B  84     -16.638  -3.563  66.755  1.00 16.89      B000 N1+
ATOM   2320  N   GLU B  85     -12.537  -8.631  61.809  1.00 18.92      B000 N  
ATOM   2321  CA  GLU B  85     -13.123  -9.554  60.825  1.00 18.99      B000 C  
ATOM   2322  C   GLU B  85     -14.463  -9.053  60.270  1.00 18.71      B000 C  
ATOM   2323  O   GLU B  85     -15.414  -9.822  60.098  1.00 18.49      B000 O  
ATOM   2324  CB  GLU B  85     -13.230 -10.981  61.381  1.00 19.32      B000 C  
ATOM   2325  CG  GLU B  85     -11.898 -11.720  61.452  1.00 20.45      B000 C  
ATOM   2326  CD  GLU B  85     -11.987 -13.021  62.227  1.00 22.17      B000 C  
ATOM   2327  OE1 GLU B  85     -11.937 -14.093  61.590  1.00 22.93      B000 O  
ATOM   2328  OE2 GLU B  85     -12.108 -12.976  63.470  1.00 23.00      B000 O1-
ATOM   2329  N   VAL B  86     -14.514  -7.749  60.003  1.00 18.58      B000 N  
ATOM   2330  CA  VAL B  86     -15.664  -7.102  59.378  1.00 18.46      B000 C  
ATOM   2331  C   VAL B  86     -15.276  -6.734  57.952  1.00 18.72      B000 C  
ATOM   2332  O   VAL B  86     -14.281  -6.040  57.737  1.00 18.38      B000 O  
ATOM   2333  CB  VAL B  86     -16.091  -5.826  60.156  1.00 18.52      B000 C  
ATOM   2334  CG1 VAL B  86     -17.258  -5.121  59.471  1.00 18.39      B000 C  
ATOM   2335  CG2 VAL B  86     -16.451  -6.169  61.601  1.00 18.01      B000 C  
ATOM   2336  N   GLN B  87     -16.057  -7.207  56.982  1.00 19.02      B000 N  
ATOM   2337  CA  GLN B  87     -15.798  -6.923  55.573  1.00 19.52      B000 C  
ATOM   2338  C   GLN B  87     -16.151  -5.479  55.207  1.00 19.34      B000 C  
ATOM   2339  O   GLN B  87     -17.247  -5.001  55.502  1.00 19.19      B000 O  
ATOM   2340  CB  GLN B  87     -16.578  -7.895  54.687  1.00 19.82      B000 C  
ATOM   2341  CG  GLN B  87     -16.249  -7.801  53.200  1.00 21.72      B000 C  
ATOM   2342  CD  GLN B  87     -17.366  -8.328  52.308  1.00 24.30      B000 C  
ATOM   2343  NE2 GLN B  87     -18.084  -9.339  52.784  1.00 25.80      B000 N  
ATOM   2344  OE1 GLN B  87     -17.581  -7.821  51.209  1.00 27.14      B000 O  
ATOM   2345  N   LEU B  88     -15.213  -4.788  54.567  1.00 19.35      B000 N  
ATOM   2346  CA  LEU B  88     -15.489  -3.463  54.033  1.00 19.48      B000 C  
ATOM   2347  C   LEU B  88     -15.955  -3.588  52.588  1.00 19.54      B000 C  
ATOM   2348  O   LEU B  88     -15.305  -4.252  51.778  1.00 19.64      B000 O  
ATOM   2349  CB  LEU B  88     -14.252  -2.557  54.127  1.00 19.46      B000 C  
ATOM   2350  CG  LEU B  88     -14.375  -1.146  53.539  1.00 19.20      B000 C  
ATOM   2351  CD1 LEU B  88     -15.453  -0.308  54.250  1.00 17.62      B000 C  
ATOM   2352  CD2 LEU B  88     -13.028  -0.422  53.559  1.00 20.57      B000 C  
ATOM   2353  N   MET B  89     -17.091  -2.972  52.273  1.00 19.52      B000 N  
ATOM   2354  CA  MET B  89     -17.518  -2.868  50.882  1.00 19.68      B000 C  
ATOM   2355  C   MET B  89     -17.743  -1.417  50.477  1.00 18.98      B000 C  
ATOM   2356  O   MET B  89     -18.293  -0.624  51.243  1.00 18.30      B000 O  
ATOM   2357  CB  MET B  89     -18.763  -3.704  50.592  1.00 20.36      B000 C  
ATOM   2358  CG  MET B  89     -19.083  -3.763  49.092  1.00 23.82      B000 C  
ATOM   2359  SD  MET B  89     -20.401  -4.890  48.660  1.00 30.86      B000 S  
ATOM   2360  CE  MET B  89     -19.599  -6.483  48.803  1.00 29.02      B000 C  
ATOM   2361  N   ILE B  90     -17.296  -1.095  49.266  1.00 18.03      B000 N  
ATOM   2362  CA  ILE B  90     -17.406   0.247  48.694  1.00 17.53      B000 C  
ATOM   2363  C   ILE B  90     -18.338   0.167  47.480  1.00 17.09      B000 C  
ATOM   2364  O   ILE B  90     -18.007  -0.479  46.485  1.00 17.02      B000 O  
ATOM   2365  CB  ILE B  90     -15.998   0.794  48.311  1.00 17.60      B000 C  
ATOM   2366  CG1 ILE B  90     -15.108   0.869  49.562  1.00 17.93      B000 C  
ATOM   2367  CG2 ILE B  90     -16.100   2.160  47.618  1.00 16.75      B000 C  
ATOM   2368  CD1 ILE B  90     -13.632   1.090  49.278  1.00 19.26      B000 C  
ATOM   2369  N   THR B  91     -19.511   0.798  47.581  1.00 16.42      B000 N  
ATOM   2370  CA  THR B  91     -20.555   0.668  46.553  1.00 15.93      B000 C  
ATOM   2371  C   THR B  91     -20.107   1.164  45.178  1.00 15.91      B000 C  
ATOM   2372  O   THR B  91     -20.526   0.624  44.156  1.00 15.68      B000 O  
ATOM   2373  CB  THR B  91     -21.904   1.353  46.941  1.00 15.73      B000 C  
ATOM   2374  CG2 THR B  91     -22.350   0.947  48.340  1.00 15.54      B000 C  
ATOM   2375  OG1 THR B  91     -21.780   2.777  46.873  1.00 15.22      B000 O  
ATOM   2376  N   SER B  92     -19.250   2.181  45.162  1.00 15.64      B000 N  
ATOM   2377  CA  SER B  92     -18.727   2.719  43.903  1.00 16.12      B000 C  
ATOM   2378  C   SER B  92     -17.624   1.835  43.307  1.00 16.63      B000 C  
ATOM   2379  O   SER B  92     -17.195   2.053  42.170  1.00 16.48      B000 O  
ATOM   2380  CB  SER B  92     -18.219   4.145  44.106  1.00 15.94      B000 C  
ATOM   2381  OG  SER B  92     -17.163   4.169  45.048  1.00 15.82      B000 O  
ATOM   2382  N   LEU B  93     -17.168   0.847  44.076  1.00 17.16      B000 N  
ATOM   2383  CA  LEU B  93     -16.175  -0.113  43.598  1.00 18.23      B000 C  
ATOM   2384  C   LEU B  93     -16.426  -1.519  44.168  1.00 19.04      B000 C  
ATOM   2385  O   LEU B  93     -15.648  -2.010  44.994  1.00 18.92      B000 O  
ATOM   2386  CB  LEU B  93     -14.756   0.373  43.935  1.00 18.06      B000 C  
ATOM   2387  CG  LEU B  93     -13.603  -0.296  43.188  1.00 18.70      B000 C  
ATOM   2388  CD1 LEU B  93     -13.553   0.158  41.718  1.00 18.58      B000 C  
ATOM   2389  CD2 LEU B  93     -12.282  -0.020  43.892  1.00 19.09      B000 C  
ATOM   2390  N   PRO B  94     -17.522  -2.166  43.732  1.00 20.27      B000 N  
ATOM   2391  CA  PRO B  94     -17.836  -3.497  44.236  1.00 21.45      B000 C  
ATOM   2392  C   PRO B  94     -16.884  -4.586  43.724  1.00 22.48      B000 C  
ATOM   2393  O   PRO B  94     -16.939  -5.712  44.216  1.00 22.87      B000 O  
ATOM   2394  CB  PRO B  94     -19.270  -3.735  43.753  1.00 21.27      B000 C  
ATOM   2395  CG  PRO B  94     -19.432  -2.864  42.576  1.00 21.12      B000 C  
ATOM   2396  CD  PRO B  94     -18.532  -1.682  42.770  1.00 20.18      B000 C  
ATOM   2397  N   MET B  95     -16.015  -4.249  42.766  1.00 23.48      B000 N  
ATOM   2398  CA  MET B  95     -14.974  -5.186  42.307  1.00 24.35      B000 C  
ATOM   2399  C   MET B  95     -13.936  -5.504  43.382  1.00 25.07      B000 C  
ATOM   2400  O   MET B  95     -13.304  -6.558  43.339  1.00 25.15      B000 O  
ATOM   2401  CB  MET B  95     -14.284  -4.705  41.015  1.00 24.40      B000 C  
ATOM   2402  CG  MET B  95     -13.427  -3.423  41.113  1.00 24.55      B000 C  
ATOM   2403  SD  MET B  95     -11.895  -3.473  42.081  1.00 26.19      B000 S  
ATOM   2404  CE  MET B  95     -11.052  -4.879  41.359  1.00 26.46      B000 C  
ATOM   2405  N   MET B  96     -13.772  -4.589  44.339  1.00 25.78      B000 N  
ATOM   2406  CA  MET B  96     -12.717  -4.675  45.358  1.00 26.71      B000 C  
ATOM   2407  C   MET B  96     -12.706  -5.963  46.182  1.00 26.97      B000 C  
ATOM   2408  O   MET B  96     -11.641  -6.418  46.620  1.00 27.44      B000 O  
ATOM   2409  CB  MET B  96     -12.784  -3.470  46.302  1.00 26.83      B000 C  
ATOM   2410  CG  MET B  96     -11.706  -3.490  47.375  1.00 28.17      B000 C  
ATOM   2411  SD  MET B  96     -11.847  -2.149  48.545  1.00 30.54      B000 S  
ATOM   2412  CE  MET B  96     -13.261  -2.676  49.521  1.00 28.97      B000 C  
ATOM   2413  N   ASN B  97     -13.883  -6.538  46.396  1.00 26.97      B000 N  
ATOM   2414  CA  ASN B  97     -14.016  -7.705  47.262  1.00 27.22      B000 C  
ATOM   2415  C   ASN B  97     -13.779  -9.042  46.556  1.00 26.72      B000 C  
ATOM   2416  O   ASN B  97     -13.714 -10.089  47.206  1.00 27.12      B000 O  
ATOM   2417  CB  ASN B  97     -15.368  -7.681  47.974  1.00 27.51      B000 C  
ATOM   2418  CG  ASN B  97     -15.555  -6.431  48.824  1.00 28.89      B000 C  
ATOM   2419  ND2 ASN B  97     -14.821  -6.348  49.927  1.00 30.20      B000 N  
ATOM   2420  OD1 ASN B  97     -16.337  -5.544  48.479  1.00 30.68      B000 O  
ATOM   2421  N   GLU B  98     -13.636  -9.005  45.232  1.00 25.84      B000 N  
ATOM   2422  CA  GLU B  98     -13.317 -10.216  44.483  1.00 24.81      B000 C  
ATOM   2423  C   GLU B  98     -11.889 -10.677  44.769  1.00 23.76      B000 C  
ATOM   2424  O   GLU B  98     -10.974  -9.856  44.893  1.00 23.41      B000 O  
ATOM   2425  CB  GLU B  98     -13.517 -10.015  42.984  1.00 25.06      B000 C  
ATOM   2426  CG  GLU B  98     -13.146 -11.251  42.168  1.00 26.00      B000 C  
ATOM   2427  CD  GLU B  98     -13.838 -11.328  40.827  1.00 26.33      B000 C  
ATOM   2428  OE1 GLU B  98     -14.723 -10.493  40.546  1.00 26.16      B000 O  
ATOM   2429  OE2 GLU B  98     -13.490 -12.243  40.052  1.00 27.14      B000 O1-
ATOM   2430  N   VAL B  99     -11.721 -11.994  44.868  1.00 22.50      B000 N  
ATOM   2431  CA  VAL B  99     -10.427 -12.614  45.159  1.00 21.29      B000 C  
ATOM   2432  C   VAL B  99      -9.489 -12.578  43.944  1.00 20.57      B000 C  
ATOM   2433  O   VAL B  99      -9.848 -13.028  42.848  1.00 20.09      B000 O  
ATOM   2434  CB  VAL B  99     -10.610 -14.074  45.662  1.00 21.34      B000 C  
ATOM   2435  CG1 VAL B  99      -9.263 -14.757  45.891  1.00 20.89      B000 C  
ATOM   2436  CG2 VAL B  99     -11.440 -14.100  46.945  1.00 21.40      B000 C  
ATOM   2437  N   ILE B 100      -8.287 -12.041  44.154  1.00 19.23      B000 N  
ATOM   2438  CA  ILE B 100      -7.247 -12.031  43.127  1.00 18.51      B000 C  
ATOM   2439  C   ILE B 100      -6.095 -12.951  43.531  1.00 17.80      B000 C  
ATOM   2440  O   ILE B 100      -5.322 -12.636  44.443  1.00 17.54      B000 O  
ATOM   2441  CB  ILE B 100      -6.729 -10.590  42.833  1.00 18.60      B000 C  
ATOM   2442  CG1 ILE B 100      -7.894  -9.680  42.428  1.00 18.88      B000 C  
ATOM   2443  CG2 ILE B 100      -5.651 -10.607  41.739  1.00 19.25      B000 C  
ATOM   2444  CD1 ILE B 100      -7.559  -8.188  42.395  1.00 19.40      B000 C  
ATOM   2445  N   GLY B 101      -6.002 -14.096  42.858  1.00 16.78      B000 N  
ATOM   2446  CA  GLY B 101      -4.915 -15.046  43.080  1.00 15.90      B000 C  
ATOM   2447  C   GLY B 101      -4.970 -15.738  44.429  1.00 15.13      B000 C  
ATOM   2448  O   GLY B 101      -6.041 -15.856  45.033  1.00 15.27      B000 O  
ATOM   2449  N   ASN B 102      -3.807 -16.187  44.898  1.00 14.42      B000 N  
ATOM   2450  CA  ASN B 102      -3.702 -16.927  46.156  1.00 13.70      B000 C  
ATOM   2451  C   ASN B 102      -3.859 -16.008  47.372  1.00 13.22      B000 C  
ATOM   2452  O   ASN B 102      -3.875 -14.783  47.216  1.00 13.15      B000 O  
ATOM   2453  CB  ASN B 102      -2.409 -17.774  46.201  1.00 13.83      B000 C  
ATOM   2454  CG  ASN B 102      -1.129 -16.945  46.090  1.00 13.96      B000 C  
ATOM   2455  ND2 ASN B 102      -0.032 -17.615  45.746  1.00 14.15      B000 N  
ATOM   2456  OD1 ASN B 102      -1.118 -15.736  46.324  1.00 14.59      B000 O  
ATOM   2457  N   PRO B 103      -3.998 -16.582  48.586  1.00 12.74      B000 N  
ATOM   2458  CA  PRO B 103      -4.210 -15.700  49.739  1.00 12.25      B000 C  
ATOM   2459  C   PRO B 103      -3.173 -14.576  49.877  1.00 11.64      B000 C  
ATOM   2460  O   PRO B 103      -3.534 -13.471  50.288  1.00 11.44      B000 O  
ATOM   2461  CB  PRO B 103      -4.157 -16.663  50.926  1.00 12.38      B000 C  
ATOM   2462  CG  PRO B 103      -4.680 -17.937  50.364  1.00 12.70      B000 C  
ATOM   2463  CD  PRO B 103      -4.123 -18.002  48.962  1.00 12.57      B000 C  
ATOM   2464  N   LEU B 104      -1.916 -14.840  49.523  1.00 11.07      B000 N  
ATOM   2465  CA  LEU B 104      -0.888 -13.795  49.571  1.00 10.82      B000 C  
ATOM   2466  C   LEU B 104      -1.152 -12.668  48.563  1.00 10.56      B000 C  
ATOM   2467  O   LEU B 104      -1.196 -11.504  48.940  1.00 10.49      B000 O  
ATOM   2468  CB  LEU B 104       0.521 -14.367  49.384  1.00 10.59      B000 C  
ATOM   2469  CG  LEU B 104       1.664 -13.345  49.234  1.00 10.50      B000 C  
ATOM   2470  CD1 LEU B 104       2.984 -14.052  48.967  1.00  9.63      B000 C  
ATOM   2471  CD2 LEU B 104       1.777 -12.417  50.450  1.00  9.70      B000 C  
ATOM   2472  N   LEU B 105      -1.319 -13.021  47.292  1.00 10.62      B000 N  
ATOM   2473  CA  LEU B 105      -1.581 -12.025  46.253  1.00 10.51      B000 C  
ATOM   2474  C   LEU B 105      -2.854 -11.236  46.544  1.00 10.76      B000 C  
ATOM   2475  O   LEU B 105      -2.889 -10.019  46.367  1.00 10.42      B000 O  
ATOM   2476  CB  LEU B 105      -1.659 -12.675  44.863  1.00 10.37      B000 C  
ATOM   2477  CG  LEU B 105      -1.754 -11.696  43.681  1.00 11.06      B000 C  
ATOM   2478  CD1 LEU B 105      -0.442 -10.925  43.488  1.00 11.24      B000 C  
ATOM   2479  CD2 LEU B 105      -2.162 -12.396  42.395  1.00 11.51      B000 C  
ATOM   2480  N   ASP B 106      -3.891 -11.935  47.005  1.00 10.77      B000 N  
ATOM   2481  CA  ASP B 106      -5.166 -11.294  47.293  1.00 11.08      B000 C  
ATOM   2482  C   ASP B 106      -5.062 -10.249  48.399  1.00 10.96      B000 C  
ATOM   2483  O   ASP B 106      -5.571  -9.143  48.243  1.00 11.00      B000 O  
ATOM   2484  CB  ASP B 106      -6.246 -12.326  47.629  1.00 11.26      B000 C  
ATOM   2485  CG  ASP B 106      -7.612 -11.692  47.784  1.00 12.67      B000 C  
ATOM   2486  OD1 ASP B 106      -8.043 -10.979  46.851  1.00 13.48      B000 O  
ATOM   2487  OD2 ASP B 106      -8.242 -11.888  48.841  1.00 14.23      B000 O1-
ATOM   2488  N   LYS B 107      -4.409 -10.592  49.511  1.00 10.93      B000 N  
ATOM   2489  CA  LYS B 107      -4.297  -9.646  50.632  1.00 10.97      B000 C  
ATOM   2490  C   LYS B 107      -3.443  -8.431  50.245  1.00 11.14      B000 C  
ATOM   2491  O   LYS B 107      -3.765  -7.302  50.613  1.00 11.27      B000 O  
ATOM   2492  CB  LYS B 107      -3.799 -10.326  51.920  1.00 10.93      B000 C  
ATOM   2493  CG  LYS B 107      -2.344 -10.752  51.934  1.00 11.36      B000 C  
ATOM   2494  CD  LYS B 107      -2.009 -11.434  53.256  1.00 11.32      B000 C  
ATOM   2495  CE  LYS B 107      -0.517 -11.615  53.418  1.00 11.15      B000 C  
ATOM   2496  NZ  LYS B 107      -0.202 -12.396  54.640  1.00 10.17      B000 N1+
ATOM   2497  N   PHE B 108      -2.387  -8.684  49.474  1.00 11.20      B000 N  
ATOM   2498  CA  PHE B 108      -1.510  -7.640  48.935  1.00 11.12      B000 C  
ATOM   2499  C   PHE B 108      -2.256  -6.711  47.975  1.00 11.40      B000 C  
ATOM   2500  O   PHE B 108      -2.153  -5.488  48.097  1.00 10.84      B000 O  
ATOM   2501  CB  PHE B 108      -0.292  -8.292  48.273  1.00 10.98      B000 C  
ATOM   2502  CG  PHE B 108       0.322  -7.489  47.146  1.00 10.36      B000 C  
ATOM   2503  CD1 PHE B 108       1.211  -6.448  47.411  1.00  9.24      B000 C  
ATOM   2504  CD2 PHE B 108       0.041  -7.808  45.818  1.00  9.28      B000 C  
ATOM   2505  CE1 PHE B 108       1.795  -5.724  46.369  1.00  9.04      B000 C  
ATOM   2506  CE2 PHE B 108       0.622  -7.091  44.769  1.00 10.56      B000 C  
ATOM   2507  CZ  PHE B 108       1.501  -6.046  45.047  1.00  9.91      B000 C  
ATOM   2508  N   MET B 109      -3.010  -7.282  47.035  1.00 11.74      B000 N  
ATOM   2509  CA AMET B 109      -3.784  -6.476  46.086  0.50 12.17      B000 C  
ATOM   2510  CA BMET B 109      -3.776  -6.468  46.089  0.50 12.43      B000 C  
ATOM   2511  C   MET B 109      -4.846  -5.642  46.798  1.00 12.65      B000 C  
ATOM   2512  O   MET B 109      -5.055  -4.478  46.459  1.00 12.88      B000 O  
ATOM   2513  CB AMET B 109      -4.430  -7.348  45.007  0.50 12.01      B000 C  
ATOM   2514  CB BMET B 109      -4.408  -7.325  44.992  0.50 12.43      B000 C  
ATOM   2515  CG AMET B 109      -3.448  -7.933  44.001  0.50 12.00      B000 C  
ATOM   2516  CG BMET B 109      -4.816  -6.524  43.762  0.50 13.69      B000 C  
ATOM   2517  SD AMET B 109      -2.374  -6.697  43.244  0.50 12.72      B000 S  
ATOM   2518  SD BMET B 109      -3.403  -5.711  42.997  0.50 15.93      B000 S  
ATOM   2519  CE AMET B 109      -3.534  -5.812  42.208  0.50 13.24      B000 C  
ATOM   2520  CE BMET B 109      -2.350  -7.121  42.662  0.50 15.53      B000 C  
ATOM   2521  N   LYS B 110      -5.520  -6.243  47.779  1.00 13.04      B000 N  
ATOM   2522  CA  LYS B 110      -6.526  -5.517  48.557  1.00 14.17      B000 C  
ATOM   2523  C   LYS B 110      -5.881  -4.362  49.322  1.00 13.84      B000 C  
ATOM   2524  O   LYS B 110      -6.450  -3.269  49.379  1.00 14.40      B000 O  
ATOM   2525  CB  LYS B 110      -7.297  -6.444  49.502  1.00 14.30      B000 C  
ATOM   2526  CG  LYS B 110      -8.284  -7.360  48.786  1.00 16.89      B000 C  
ATOM   2527  CD  LYS B 110      -9.320  -7.939  49.743  1.00 20.58      B000 C  
ATOM   2528  CE  LYS B 110     -10.123  -9.066  49.093  1.00 22.57      B000 C  
ATOM   2529  NZ  LYS B 110     -10.497  -8.776  47.678  1.00 24.24      B000 N1+
ATOM   2530  N   ASP B 111      -4.692  -4.608  49.882  1.00 13.57      B000 N  
ATOM   2531  CA AASP B 111      -3.911  -3.569  50.561  0.50 13.24      B000 C  
ATOM   2532  CA BASP B 111      -3.926  -3.570  50.561  0.50 13.61      B000 C  
ATOM   2533  C   ASP B 111      -3.668  -2.394  49.617  1.00 13.32      B000 C  
ATOM   2534  O   ASP B 111      -3.869  -1.232  49.987  1.00 13.33      B000 O  
ATOM   2535  CB AASP B 111      -2.556  -4.110  51.044  0.50 13.21      B000 C  
ATOM   2536  CB BASP B 111      -2.600  -4.142  51.065  0.50 13.98      B000 C  
ATOM   2537  CG AASP B 111      -2.654  -4.879  52.350  0.50 12.81      B000 C  
ATOM   2538  CG BASP B 111      -2.208  -3.599  52.415  0.50 14.87      B000 C  
ATOM   2539  OD1AASP B 111      -1.683  -5.596  52.682  0.50 11.89      B000 O  
ATOM   2540  OD1BASP B 111      -2.751  -2.548  52.820  0.50 16.56      B000 O  
ATOM   2541  OD2AASP B 111      -3.685  -4.766  53.042  0.50 11.33      B000 O1-
ATOM   2542  OD2BASP B 111      -1.358  -4.234  53.078  0.50 16.45      B000 O1-
ATOM   2543  N   LEU B 112      -3.233  -2.705  48.396  1.00 12.47      B000 N  
ATOM   2544  CA  LEU B 112      -2.945  -1.680  47.391  1.00 11.99      B000 C  
ATOM   2545  C   LEU B 112      -4.194  -0.937  46.930  1.00 11.79      B000 C  
ATOM   2546  O   LEU B 112      -4.169   0.287  46.813  1.00 11.53      B000 O  
ATOM   2547  CB  LEU B 112      -2.189  -2.263  46.191  1.00 11.45      B000 C  
ATOM   2548  CG  LEU B 112      -0.768  -2.781  46.454  1.00 12.07      B000 C  
ATOM   2549  CD1 LEU B 112      -0.021  -2.888  45.127  1.00  9.49      B000 C  
ATOM   2550  CD2 LEU B 112       0.019  -1.910  47.451  1.00 11.93      B000 C  
ATOM   2551  N   ILE B 113      -5.276  -1.675  46.666  1.00 11.98      B000 N  
ATOM   2552  CA  ILE B 113      -6.540  -1.045  46.252  1.00 12.35      B000 C  
ATOM   2553  C   ILE B 113      -6.989  -0.018  47.303  1.00 12.41      B000 C  
ATOM   2554  O   ILE B 113      -7.305   1.122  46.960  1.00 12.24      B000 O  
ATOM   2555  CB  ILE B 113      -7.655  -2.083  45.950  1.00 12.54      B000 C  
ATOM   2556  CG1 ILE B 113      -7.290  -2.915  44.711  1.00 13.37      B000 C  
ATOM   2557  CG2 ILE B 113      -9.024  -1.379  45.750  1.00 12.63      B000 C  
ATOM   2558  CD1 ILE B 113      -8.146  -4.185  44.533  1.00 14.71      B000 C  
ATOM   2559  N   ILE B 114      -6.988  -0.420  48.572  1.00 12.72      B000 N  
ATOM   2560  CA  ILE B 114      -7.373   0.477  49.672  1.00 13.03      B000 C  
ATOM   2561  C   ILE B 114      -6.461   1.703  49.727  1.00 12.67      B000 C  
ATOM   2562  O   ILE B 114      -6.929   2.836  49.859  1.00 12.80      B000 O  
ATOM   2563  CB  ILE B 114      -7.375  -0.270  51.034  1.00 13.00      B000 C  
ATOM   2564  CG1 ILE B 114      -8.532  -1.283  51.101  1.00 14.34      B000 C  
ATOM   2565  CG2 ILE B 114      -7.418   0.713  52.227  1.00 13.87      B000 C  
ATOM   2566  CD1 ILE B 114      -9.936  -0.669  51.098  1.00 15.39      B000 C  
ATOM   2567  N   ARG B 115      -5.157   1.476  49.602  1.00 12.09      B000 N  
ATOM   2568  CA  ARG B 115      -4.187   2.568  49.638  1.00 11.95      B000 C  
ATOM   2569  C   ARG B 115      -4.341   3.521  48.463  1.00 11.49      B000 C  
ATOM   2570  O   ARG B 115      -4.240   4.734  48.635  1.00 11.33      B000 O  
ATOM   2571  CB  ARG B 115      -2.761   2.027  49.763  1.00 11.94      B000 C  
ATOM   2572  CG  ARG B 115      -2.467   1.653  51.200  1.00 12.91      B000 C  
ATOM   2573  CD  ARG B 115      -1.379   0.614  51.384  1.00 16.06      B000 C  
ATOM   2574  NE  ARG B 115      -1.570  -0.024  52.689  1.00 18.53      B000 N  
ATOM   2575  CZ  ARG B 115      -1.094   0.439  53.843  1.00 20.31      B000 C  
ATOM   2576  NH1 ARG B 115      -0.350   1.542  53.885  1.00 22.52      B000 N1+
ATOM   2577  NH2 ARG B 115      -1.351  -0.217  54.962  1.00 20.97      B000 N  
ATOM   2578  N   ILE B 116      -4.629   2.977  47.284  1.00 11.14      B000 N  
ATOM   2579  CA  ILE B 116      -4.906   3.813  46.118  1.00 11.31      B000 C  
ATOM   2580  C   ILE B 116      -6.132   4.695  46.393  1.00 11.45      B000 C  
ATOM   2581  O   ILE B 116      -6.088   5.909  46.182  1.00 11.20      B000 O  
ATOM   2582  CB  ILE B 116      -5.112   2.971  44.826  1.00 10.94      B000 C  
ATOM   2583  CG1 ILE B 116      -3.785   2.341  44.385  1.00 11.24      B000 C  
ATOM   2584  CG2 ILE B 116      -5.681   3.844  43.691  1.00 11.63      B000 C  
ATOM   2585  CD1 ILE B 116      -3.939   1.163  43.423  1.00 11.26      B000 C  
ATOM   2586  N   LEU B 117      -7.214   4.079  46.870  1.00 11.71      B000 N  
ATOM   2587  CA  LEU B 117      -8.444   4.825  47.168  1.00 12.02      B000 C  
ATOM   2588  C   LEU B 117      -8.245   5.858  48.293  1.00 12.35      B000 C  
ATOM   2589  O   LEU B 117      -8.747   6.979  48.207  1.00 12.39      B000 O  
ATOM   2590  CB  LEU B 117      -9.611   3.877  47.476  1.00 12.37      B000 C  
ATOM   2591  CG  LEU B 117     -10.027   2.920  46.343  1.00 11.99      B000 C  
ATOM   2592  CD1 LEU B 117     -11.072   1.936  46.855  1.00 13.26      B000 C  
ATOM   2593  CD2 LEU B 117     -10.552   3.684  45.122  1.00 13.57      B000 C  
ATOM   2594  N   ALA B 118      -7.504   5.477  49.331  1.00 12.89      B000 N  
ATOM   2595  CA  ALA B 118      -7.218   6.378  50.449  1.00 12.92      B000 C  
ATOM   2596  C   ALA B 118      -6.360   7.557  50.005  1.00 13.03      B000 C  
ATOM   2597  O   ALA B 118      -6.562   8.681  50.455  1.00 12.95      B000 O  
ATOM   2598  CB  ALA B 118      -6.552   5.626  51.592  1.00 13.04      B000 C  
ATOM   2599  N   MET B 119      -5.413   7.295  49.108  1.00 13.19      B000 N  
ATOM   2600  CA  MET B 119      -4.563   8.338  48.554  1.00 13.71      B000 C  
ATOM   2601  C   MET B 119      -5.382   9.316  47.704  1.00 13.43      B000 C  
ATOM   2602  O   MET B 119      -5.223  10.529  47.837  1.00 13.22      B000 O  
ATOM   2603  CB  MET B 119      -3.421   7.710  47.755  1.00 13.79      B000 C  
ATOM   2604  CG  MET B 119      -2.422   8.684  47.179  1.00 16.57      B000 C  
ATOM   2605  SD  MET B 119      -2.987   9.298  45.590  1.00 21.33      B000 S  
ATOM   2606  CE  MET B 119      -1.571   8.849  44.596  1.00 21.40      B000 C  
ATOM   2607  N   VAL B 120      -6.263   8.781  46.854  1.00 13.33      B000 N  
ATOM   2608  CA  VAL B 120      -7.178   9.594  46.046  1.00 13.81      B000 C  
ATOM   2609  C   VAL B 120      -8.015  10.499  46.958  1.00 14.02      B000 C  
ATOM   2610  O   VAL B 120      -8.153  11.698  46.702  1.00 14.04      B000 O  
ATOM   2611  CB  VAL B 120      -8.096   8.708  45.135  1.00 13.71      B000 C  
ATOM   2612  CG1 VAL B 120      -9.246   9.521  44.514  1.00 14.82      B000 C  
ATOM   2613  CG2 VAL B 120      -7.276   8.036  44.038  1.00 14.37      B000 C  
ATOM   2614  N   SER B 121      -8.551   9.915  48.028  1.00 14.35      B000 N  
ATOM   2615  CA  SER B 121      -9.375  10.657  48.980  1.00 14.92      B000 C  
ATOM   2616  C   SER B 121      -8.658  11.887  49.534  1.00 15.03      B000 C  
ATOM   2617  O   SER B 121      -9.222  12.981  49.544  1.00 15.24      B000 O  
ATOM   2618  CB  SER B 121      -9.818   9.747  50.124  1.00 14.92      B000 C  
ATOM   2619  OG  SER B 121     -10.481  10.496  51.123  1.00 15.51      B000 O  
ATOM   2620  N   GLU B 122      -7.420  11.703  49.994  1.00 15.15      B000 N  
ATOM   2621  CA  GLU B 122      -6.634  12.812  50.537  1.00 15.29      B000 C  
ATOM   2622  C   GLU B 122      -6.175  13.789  49.455  1.00 15.42      B000 C  
ATOM   2623  O   GLU B 122      -6.176  14.999  49.676  1.00 15.18      B000 O  
ATOM   2624  CB  GLU B 122      -5.434  12.313  51.358  1.00 15.21      B000 C  
ATOM   2625  CG  GLU B 122      -4.725  13.446  52.126  1.00 16.04      B000 C  
ATOM   2626  CD  GLU B 122      -3.589  12.972  53.017  1.00 16.54      B000 C  
ATOM   2627  OE1 GLU B 122      -2.494  13.569  52.942  1.00 17.76      B000 O  
ATOM   2628  OE2 GLU B 122      -3.789  12.018  53.794  1.00 17.25      B000 O1-
ATOM   2629  N   GLN B 123      -5.790  13.258  48.296  1.00 15.54      B000 N  
ATOM   2630  CA  GLN B 123      -5.289  14.082  47.193  1.00 16.06      B000 C  
ATOM   2631  C   GLN B 123      -6.344  15.059  46.662  1.00 16.40      B000 C  
ATOM   2632  O   GLN B 123      -6.007  16.164  46.240  1.00 16.14      B000 O  
ATOM   2633  CB  GLN B 123      -4.743  13.197  46.066  1.00 16.06      B000 C  
ATOM   2634  CG  GLN B 123      -4.073  13.948  44.905  1.00 16.94      B000 C  
ATOM   2635  CD  GLN B 123      -2.836  14.737  45.322  1.00 18.24      B000 C  
ATOM   2636  NE2 GLN B 123      -2.481  15.738  44.524  1.00 18.26      B000 N  
ATOM   2637  OE1 GLN B 123      -2.207  14.450  46.345  1.00 18.46      B000 O  
ATOM   2638  N   GLU B 124      -7.610  14.636  46.697  1.00 17.05      B000 N  
ATOM   2639  CA  GLU B 124      -8.744  15.463  46.276  1.00 18.09      B000 C  
ATOM   2640  C   GLU B 124      -8.899  16.715  47.143  1.00 18.26      B000 C  
ATOM   2641  O   GLU B 124      -9.075  17.817  46.616  1.00 19.00      B000 O  
ATOM   2642  CB  GLU B 124     -10.046  14.650  46.309  1.00 18.45      B000 C  
ATOM   2643  CG  GLU B 124     -10.194  13.648  45.167  1.00 20.39      B000 C  
ATOM   2644  CD  GLU B 124     -11.451  12.795  45.274  1.00 23.72      B000 C  
ATOM   2645  OE1 GLU B 124     -11.788  12.119  44.282  1.00 25.47      B000 O  
ATOM   2646  OE2 GLU B 124     -12.105  12.790  46.337  1.00 24.72      B000 O1-
ATOM   2647  N   ARG B 125      -2.837  15.959  47.196  1.00106.03      B000 N  
ATOM   2648  CA  ARG B 125      -4.106  15.702  47.868  1.00106.81      B000 C  
ATOM   2649  C   ARG B 125      -4.469  16.871  48.774  1.00105.46      B000 C  
ATOM   2650  O   ARG B 125      -5.575  16.926  49.301  1.00105.08      B000 O  
ATOM   2651  CB  ARG B 125      -4.049  14.408  48.682  1.00109.96      B000 C  
ATOM   2652  CG  ARG B 125      -3.254  13.280  48.017  1.00114.58      B000 C  
ATOM   2653  CD  ARG B 125      -3.778  12.838  46.635  1.00117.73      B000 C  
ATOM   2654  NE  ARG B 125      -2.797  11.971  45.964  1.00120.74      B000 N  
ATOM   2655  CZ  ARG B 125      -3.021  11.268  44.854  1.00121.63      B000 C  
ATOM   2656  NH1 ARG B 125      -4.209  11.308  44.259  1.00121.63      B000 N1+
ATOM   2657  NH2 ARG B 125      -2.047  10.523  44.339  1.00121.58      B000 N  
ATOM   2658  N   ASN B 126      -3.531  17.798  48.966  1.00104.16      B000 N  
ATOM   2659  CA  ASN B 126      -3.804  18.972  49.781  1.00103.01      B000 C  
ATOM   2660  C   ASN B 126      -3.681  20.243  48.960  1.00102.26      B000 C  
ATOM   2661  O   ASN B 126      -3.744  21.337  49.506  1.00102.37      B000 O  
ATOM   2662  CB  ASN B 126      -2.857  19.064  50.978  1.00103.55      B000 C  
ATOM   2663  CG  ASN B 126      -2.919  17.841  51.874  1.00104.49      B000 C  
ATOM   2664  ND2 ASN B 126      -1.816  17.555  52.560  1.00104.94      B000 N  
ATOM   2665  OD1 ASN B 126      -3.949  17.166  51.962  1.00105.06      B000 O  
ATOM   2666  N   GLU B 127      -3.501  20.112  47.650  1.00100.35      B000 N  
ATOM   2667  CA  GLU B 127      -3.381  21.296  46.810  1.00 99.51      B000 C  
ATOM   2668  C   GLU B 127      -4.637  22.128  47.039  1.00 98.45      B000 C  
ATOM   2669  O   GLU B 127      -4.630  23.355  46.913  1.00 98.82      B000 O  
ATOM   2670  CB  GLU B 127      -3.263  20.894  45.331  1.00100.09      B000 C  
ATOM   2671  CG  GLU B 127      -3.108  22.080  44.360  1.00100.54      B000 C  
ATOM   2672  CD  GLU B 127      -1.762  22.788  44.476  1.00101.39      B000 C  
ATOM   2673  OE1 GLU B 127      -1.280  22.973  45.619  1.00101.71      B000 O  
ATOM   2674  OE2 GLU B 127      -1.199  23.171  43.419  1.00101.64      B000 O1-
ATOM   2675  N   SER B 128      -5.716  21.435  47.388  1.00 96.63      B000 N  
ATOM   2676  CA  SER B 128      -6.995  22.077  47.657  1.00 94.26      B000 C  
ATOM   2677  C   SER B 128      -6.776  23.111  48.749  1.00 92.74      B000 C  
ATOM   2678  O   SER B 128      -6.422  24.260  48.485  1.00 92.01      B000 O  
ATOM   2679  CB  SER B 128      -8.019  21.043  48.146  1.00 94.65      B000 C  
ATOM   2680  OG  SER B 128      -8.088  19.911  47.288  1.00 95.00      B000 O  
ATOM   2681  N   LYS B 129      -6.969  22.673  49.985  1.00 90.62      B000 N  
ATOM   2682  CA  LYS B 129      -6.818  23.533  51.144  1.00 90.15      B000 C  
ATOM   2683  C   LYS B 129      -5.628  24.479  51.079  1.00 88.99      B000 C  
ATOM   2684  O   LYS B 129      -5.739  25.657  51.405  1.00 88.96      B000 O  
ATOM   2685  CB  LYS B 129      -6.695  22.680  52.396  1.00 91.80      B000 C  
ATOM   2686  CG  LYS B 129      -7.896  21.795  52.666  1.00 94.04      B000 C  
ATOM   2687  CD  LYS B 129      -8.096  21.619  54.178  1.00 96.43      B000 C  
ATOM   2688  CE  LYS B 129      -9.457  20.996  54.525  1.00 97.39      B000 C  
ATOM   2689  NZ  LYS B 129      -9.721  21.021  56.004  1.00 97.82      B000 N1+
ATOM   2690  N   ARG B 130      -4.473  23.933  50.710  1.00 88.57      B000 N  
ATOM   2691  CA  ARG B 130      -3.222  24.683  50.613  1.00 87.72      B000 C  
ATOM   2692  C   ARG B 130      -3.419  26.030  49.953  1.00 85.13      B000 C  
ATOM   2693  O   ARG B 130      -3.045  27.060  50.506  1.00 83.32      B000 O  
ATOM   2694  CB  ARG B 130      -2.182  23.861  49.829  1.00 90.87      B000 C  
ATOM   2695  CG  ARG B 130      -0.772  24.462  49.748  1.00 93.85      B000 C  
ATOM   2696  CD  ARG B 130       0.195  23.476  49.089  1.00 96.47      B000 C  
ATOM   2697  NE  ARG B 130       1.481  24.089  48.753  1.00100.37      B000 N  
ATOM   2698  CZ  ARG B 130       1.653  25.032  47.824  1.00102.02      B000 C  
ATOM   2699  NH1 ARG B 130       0.617  25.483  47.123  1.00102.61      B000 N1+
ATOM   2700  NH2 ARG B 130       2.866  25.519  47.587  1.00102.70      B000 N  
ATOM   2701  N   ARG B 131      -4.002  26.023  48.764  1.00 83.90      B000 N  
ATOM   2702  CA  ARG B 131      -4.221  27.281  48.074  1.00 82.26      B000 C  
ATOM   2703  C   ARG B 131      -5.235  28.105  48.827  1.00 79.14      B000 C  
ATOM   2704  O   ARG B 131      -5.166  29.339  48.831  1.00 78.42      B000 O  
ATOM   2705  CB  ARG B 131      -4.663  27.052  46.629  1.00 84.21      B000 C  
ATOM   2706  CG  ARG B 131      -3.468  26.815  45.706  1.00 87.89      B000 C  
ATOM   2707  CD  ARG B 131      -3.674  27.237  44.251  1.00 91.24      B000 C  
ATOM   2708  NE  ARG B 131      -4.000  26.123  43.416  1.00 93.74      B000 N  
ATOM   2709  CZ  ARG B 131      -3.481  25.644  42.290  1.00 95.34      B000 C  
ATOM   2710  NH1 ARG B 131      -4.110  24.568  41.841  1.00 95.19      B000 N1+
ATOM   2711  NH2 ARG B 131      -2.430  26.140  41.624  1.00 96.50      B000 N  
ATOM   2712  N   GLN B 132      -6.168  27.421  49.481  1.00 75.65      B000 N  
ATOM   2713  CA  GLN B 132      -7.173  28.117  50.263  1.00 72.29      B000 C  
ATOM   2714  C   GLN B 132      -6.457  28.836  51.391  1.00 70.12      B000 C  
ATOM   2715  O   GLN B 132      -6.431  30.073  51.433  1.00 69.47      B000 O  
ATOM   2716  CB  GLN B 132      -8.211  27.148  50.839  1.00 72.55      B000 C  
ATOM   2717  CG  GLN B 132      -8.829  27.644  52.147  1.00 72.21      B000 C  
ATOM   2718  CD  GLN B 132     -10.090  26.893  52.572  1.00 71.73      B000 C  
ATOM   2719  NE2 GLN B 132     -11.149  27.649  52.825  1.00 71.02      B000 N  
ATOM   2720  OE1 GLN B 132     -10.113  25.660  52.686  1.00 69.75      B000 O  
ATOM   2721  N   ALA B 133      -5.858  28.056  52.290  1.00 67.73      B000 N  
ATOM   2722  CA  ALA B 133      -5.148  28.620  53.428  1.00 65.49      B000 C  
ATOM   2723  C   ALA B 133      -4.180  29.686  52.957  1.00 64.17      B000 C  
ATOM   2724  O   ALA B 133      -3.957  30.704  53.623  1.00 62.32      B000 O  
ATOM   2725  CB  ALA B 133      -4.415  27.533  54.154  1.00 65.06      B000 C  
ATOM   2726  N   GLN B 134      -3.616  29.441  51.784  1.00 64.85      B000 N  
ATOM   2727  CA  GLN B 134      -2.666  30.358  51.185  1.00 65.30      B000 C  
ATOM   2728  C   GLN B 134      -3.345  31.689  50.938  1.00 63.78      B000 C  
ATOM   2729  O   GLN B 134      -2.825  32.737  51.325  1.00 62.95      B000 O  
ATOM   2730  CB  GLN B 134      -2.158  29.772  49.874  1.00 67.95      B000 C  
ATOM   2731  CG  GLN B 134      -1.081  30.587  49.167  1.00 72.20      B000 C  
ATOM   2732  CD  GLN B 134      -0.891  30.120  47.720  1.00 74.83      B000 C  
ATOM   2733  NE2 GLN B 134      -0.970  31.061  46.768  1.00 74.11      B000 N  
ATOM   2734  OE1 GLN B 134      -0.685  28.921  47.463  1.00 76.69      B000 O  
ATOM   2735  N   GLY B 135      -4.520  31.628  50.307  1.00 62.69      B000 N  
ATOM   2736  CA  GLY B 135      -5.279  32.831  49.994  1.00 61.08      B000 C  
ATOM   2737  C   GLY B 135      -5.800  33.563  51.216  1.00 59.48      B000 C  
ATOM   2738  O   GLY B 135      -5.709  34.796  51.330  1.00 58.16      B000 O  
ATOM   2739  N   ILE B 136      -6.365  32.792  52.132  1.00 58.24      B000 N  
ATOM   2740  CA  ILE B 136      -6.877  33.359  53.348  1.00 58.41      B000 C  
ATOM   2741  C   ILE B 136      -5.794  34.242  53.918  1.00 60.77      B000 C  
ATOM   2742  O   ILE B 136      -5.930  35.461  53.969  1.00 60.82      B000 O  
ATOM   2743  CB  ILE B 136      -7.176  32.280  54.370  1.00 56.08      B000 C  
ATOM   2744  CG1 ILE B 136      -8.248  31.344  53.824  1.00 55.26      B000 C  
ATOM   2745  CG2 ILE B 136      -7.563  32.911  55.688  1.00 54.61      B000 C  
ATOM   2746  CD1 ILE B 136      -8.797  30.373  54.857  1.00 55.85      B000 C  
ATOM   2747  N   GLN B 137      -4.707  33.599  54.328  1.00 63.51      B000 N  
ATOM   2748  CA  GLN B 137      -3.589  34.290  54.930  1.00 66.09      B000 C  
ATOM   2749  C   GLN B 137      -3.289  35.602  54.225  1.00 66.66      B000 C  
ATOM   2750  O   GLN B 137      -3.243  36.648  54.872  1.00 66.68      B000 O  
ATOM   2751  CB  GLN B 137      -2.348  33.397  54.936  1.00 69.06      B000 C  
ATOM   2752  CG  GLN B 137      -1.130  34.049  55.611  1.00 73.89      B000 C  
ATOM   2753  CD  GLN B 137       0.209  33.684  54.934  1.00 76.15      B000 C  
ATOM   2754  NE2 GLN B 137       0.259  32.500  54.321  1.00 76.19      B000 N  
ATOM   2755  OE1 GLN B 137       1.180  34.458  54.974  1.00 76.77      B000 O  
ATOM   2756  N   VAL B 138      -3.102  35.562  52.912  1.00 66.92      B000 N  
ATOM   2757  CA  VAL B 138      -2.804  36.790  52.177  1.00 68.37      B000 C  
ATOM   2758  C   VAL B 138      -3.771  37.893  52.543  1.00 69.54      B000 C  
ATOM   2759  O   VAL B 138      -3.376  39.030  52.829  1.00 68.60      B000 O  
ATOM   2760  CB  VAL B 138      -2.956  36.610  50.690  1.00 68.40      B000 C  
ATOM   2761  CG1 VAL B 138      -2.407  37.843  49.985  1.00 68.28      B000 C  
ATOM   2762  CG2 VAL B 138      -2.273  35.333  50.244  1.00 69.68      B000 C  
ATOM   2763  N   ALA B 139      -5.051  37.528  52.490  1.00 71.26      B000 N  
ATOM   2764  CA  ALA B 139      -6.165  38.408  52.804  1.00 72.60      B000 C  
ATOM   2765  C   ALA B 139      -6.107  38.864  54.251  1.00 74.17      B000 C  
ATOM   2766  O   ALA B 139      -6.101  40.061  54.531  1.00 73.68      B000 O  
ATOM   2767  CB  ALA B 139      -7.445  37.678  52.555  1.00 72.16      B000 C  
ATOM   2768  N   LYS B 140      -6.074  37.891  55.159  1.00 76.21      B000 N  
ATOM   2769  CA  LYS B 140      -5.998  38.152  56.591  1.00 78.94      B000 C  
ATOM   2770  C   LYS B 140      -4.923  39.208  56.875  1.00 80.37      B000 C  
ATOM   2771  O   LYS B 140      -4.974  39.923  57.871  1.00 80.70      B000 O  
ATOM   2772  CB  LYS B 140      -5.663  36.841  57.325  1.00 79.76      B000 C  
ATOM   2773  CG  LYS B 140      -5.896  36.847  58.854  1.00 80.66      B000 C  
ATOM   2774  CD  LYS B 140      -5.891  35.410  59.458  1.00 81.11      B000 C  
ATOM   2775  CE  LYS B 140      -6.082  35.427  60.996  1.00 81.95      B000 C  
ATOM   2776  NZ  LYS B 140      -6.093  34.072  61.646  1.00 80.62      B000 N1+
ATOM   2777  N   GLU B 141      -3.960  39.306  55.970  1.00 82.05      B000 N  
ATOM   2778  CA  GLU B 141      -2.852  40.249  56.091  1.00 83.68      B000 C  
ATOM   2779  C   GLU B 141      -3.283  41.626  55.623  1.00 83.65      B000 C  
ATOM   2780  O   GLU B 141      -2.874  42.648  56.167  1.00 82.52      B000 O  
ATOM   2781  CB  GLU B 141      -1.697  39.750  55.223  1.00 85.80      B000 C  
ATOM   2782  CG  GLU B 141      -0.305  40.250  55.588  1.00 88.88      B000 C  
ATOM   2783  CD  GLU B 141       0.787  39.271  55.119  1.00 90.95      B000 C  
ATOM   2784  OE1 GLU B 141       0.853  38.133  55.665  1.00 91.12      B000 O  
ATOM   2785  OE2 GLU B 141       1.569  39.636  54.201  1.00 92.39      B000 O1-
ATOM   2786  N   LYS B 142      -4.112  41.629  54.587  1.00 84.88      B000 N  
ATOM   2787  CA  LYS B 142      -4.615  42.856  53.997  1.00 85.60      B000 C  
ATOM   2788  C   LYS B 142      -5.669  43.490  54.919  1.00 84.57      B000 C  
ATOM   2789  O   LYS B 142      -6.090  44.636  54.706  1.00 84.07      B000 O  
ATOM   2790  CB  LYS B 142      -5.206  42.537  52.615  1.00 87.49      B000 C  
ATOM   2791  CG  LYS B 142      -4.356  41.556  51.784  1.00 90.54      B000 C  
ATOM   2792  CD  LYS B 142      -4.856  41.379  50.318  1.00 93.81      B000 C  
ATOM   2793  CE  LYS B 142      -6.188  40.567  50.168  1.00 95.48      B000 C  
ATOM   2794  NZ  LYS B 142      -6.720  40.410  48.738  1.00 95.11      B000 N1+
ATOM   2795  N   GLY B 143      -6.069  42.743  55.953  1.00 82.95      B000 N  
ATOM   2796  CA  GLY B 143      -7.070  43.225  56.894  1.00 80.89      B000 C  
ATOM   2797  C   GLY B 143      -8.459  43.199  56.281  1.00 79.24      B000 C  
ATOM   2798  O   GLY B 143      -9.163  44.209  56.213  1.00 79.90      B000 O  
ATOM   2799  N   VAL B 144      -8.862  42.025  55.830  1.00 77.77      B000 N  
ATOM   2800  CA  VAL B 144     -10.152  41.861  55.189  1.00 75.19      B000 C  
ATOM   2801  C   VAL B 144     -11.136  41.275  56.158  1.00 75.03      B000 C  
ATOM   2802  O   VAL B 144     -12.189  41.846  56.379  1.00 75.59      B000 O  
ATOM   2803  CB  VAL B 144     -10.014  40.960  53.957  1.00 72.87      B000 C  
ATOM   2804  CG1 VAL B 144     -11.202  40.043  53.828  1.00 72.02      B000 C  
ATOM   2805  CG2 VAL B 144      -9.855  41.827  52.736  1.00 71.10      B000 C  
ATOM   2806  N   TYR B 145     -10.798  40.126  56.722  1.00 75.07      B000 N  
ATOM   2807  CA  TYR B 145     -11.662  39.485  57.696  1.00 75.71      B000 C  
ATOM   2808  C   TYR B 145     -11.962  40.497  58.803  1.00 76.22      B000 C  
ATOM   2809  O   TYR B 145     -11.049  40.951  59.498  1.00 76.47      B000 O  
ATOM   2810  CB  TYR B 145     -10.948  38.260  58.245  1.00 75.93      B000 C  
ATOM   2811  CG  TYR B 145     -10.911  37.136  57.242  1.00 75.88      B000 C  
ATOM   2812  CD1 TYR B 145     -11.982  36.256  57.142  1.00 76.47      B000 C  
ATOM   2813  CD2 TYR B 145      -9.830  36.958  56.381  1.00 75.41      B000 C  
ATOM   2814  CE1 TYR B 145     -11.988  35.224  56.222  1.00 76.37      B000 C  
ATOM   2815  CE2 TYR B 145      -9.826  35.924  55.446  1.00 75.46      B000 C  
ATOM   2816  CZ  TYR B 145     -10.919  35.063  55.377  1.00 76.00      B000 C  
ATOM   2817  OH  TYR B 145     -10.998  34.045  54.455  1.00 77.25      B000 O  
ATOM   2818  N   LYS B 146     -13.238  40.865  58.952  1.00 76.51      B000 N  
ATOM   2819  CA  LYS B 146     -13.621  41.848  59.963  1.00 77.04      B000 C  
ATOM   2820  C   LYS B 146     -14.753  41.428  60.889  1.00 76.37      B000 C  
ATOM   2821  O   LYS B 146     -15.576  42.240  61.300  1.00 75.66      B000 O  
ATOM   2822  CB  LYS B 146     -13.955  43.181  59.297  1.00 77.93      B000 C  
ATOM   2823  CG  LYS B 146     -12.724  44.008  58.965  1.00 80.27      B000 C  
ATOM   2824  CD  LYS B 146     -13.075  45.239  58.132  1.00 83.62      B000 C  
ATOM   2825  CE  LYS B 146     -11.829  46.082  57.812  1.00 85.63      B000 C  
ATOM   2826  NZ  LYS B 146     -12.106  47.261  56.911  1.00 86.40      B000 N1+
ATOM   2827  N   GLY B 147     -14.773  40.152  61.236  1.00 76.38      B000 N  
ATOM   2828  CA  GLY B 147     -15.800  39.662  62.126  1.00 76.44      B000 C  
ATOM   2829  C   GLY B 147     -17.190  39.798  61.554  1.00 76.88      B000 C  
ATOM   2830  O   GLY B 147     -17.376  39.833  60.327  1.00 76.82      B000 O  
ATOM   2831  N   ARG B 148     -18.164  39.878  62.460  1.00 76.56      B000 N  
ATOM   2832  CA  ARG B 148     -19.575  40.003  62.097  1.00 75.21      B000 C  
ATOM   2833  C   ARG B 148     -19.953  41.467  61.970  1.00 74.51      B000 C  
ATOM   2834  O   ARG B 148     -19.537  42.291  62.778  1.00 75.11      B000 O  
ATOM   2835  CB  ARG B 148     -20.440  39.338  63.166  1.00 74.64      B000 C  
ATOM   2836  CG  ARG B 148     -21.911  39.298  62.845  1.00 74.59      B000 C  
ATOM   2837  CD  ARG B 148     -22.710  38.959  64.103  1.00 74.50      B000 C  
ATOM   2838  NE  ARG B 148     -23.289  37.617  64.090  1.00 73.66      B000 N  
ATOM   2839  CZ  ARG B 148     -24.037  37.117  65.071  1.00 73.79      B000 C  
ATOM   2840  NH1 ARG B 148     -24.296  37.848  66.149  1.00 73.79      B000 N1+
ATOM   2841  NH2 ARG B 148     -24.537  35.892  64.973  1.00 73.95      B000 N  
ATOM   2842  N   PRO B 149     -20.716  41.816  60.927  1.00 74.11      B000 N  
ATOM   2843  CA  PRO B 149     -21.105  43.222  60.785  1.00 73.95      B000 C  
ATOM   2844  C   PRO B 149     -22.399  43.356  61.596  1.00 74.08      B000 C  
ATOM   2845  O   PRO B 149     -22.972  42.350  62.042  1.00 73.75      B000 O  
ATOM   2846  CB  PRO B 149     -21.333  43.387  59.283  1.00 73.99      B000 C  
ATOM   2847  CG  PRO B 149     -20.919  42.015  58.666  1.00 74.33      B000 C  
ATOM   2848  CD  PRO B 149     -21.150  41.033  59.762  1.00 74.16      B000 C  
ATOM   2849  N   LEU B 150     -22.863  44.581  61.783  1.00 73.79      B000 N  
ATOM   2850  CA  LEU B 150     -24.063  44.806  62.560  1.00 73.40      B000 C  
ATOM   2851  C   LEU B 150     -25.232  44.022  62.003  1.00 73.28      B000 C  
ATOM   2852  O   LEU B 150     -25.441  43.962  60.789  1.00 73.02      B000 O  
ATOM   2853  CB  LEU B 150     -24.399  46.282  62.570  1.00 74.55      B000 C  
ATOM   2854  CG  LEU B 150     -23.333  47.140  63.248  1.00 75.55      B000 C  
ATOM   2855  CD1 LEU B 150     -23.786  48.604  63.294  1.00 76.11      B000 C  
ATOM   2856  CD2 LEU B 150     -23.090  46.593  64.656  1.00 77.01      B000 C  
ATOM   2857  N   LEU B 151     -25.988  43.413  62.902  1.00 72.31      B000 N  
ATOM   2858  CA  LEU B 151     -27.144  42.640  62.519  1.00 70.39      B000 C  
ATOM   2859  C   LEU B 151     -28.376  43.566  62.526  1.00 70.31      B000 C  
ATOM   2860  O   LEU B 151     -29.309  43.378  61.742  1.00 71.78      B000 O  
ATOM   2861  CB  LEU B 151     -27.286  41.469  63.486  1.00 69.73      B000 C  
ATOM   2862  CG  LEU B 151     -27.841  40.151  62.944  1.00 69.86      B000 C  
ATOM   2863  CD1 LEU B 151     -27.474  39.969  61.492  1.00 71.19      B000 C  
ATOM   2864  CD2 LEU B 151     -27.300  38.998  63.765  1.00 69.58      B000 C  
ATOM   2865  N   TYR B 152     -28.370  44.585  63.385  1.00 68.00      B000 N  
ATOM   2866  CA  TYR B 152     -29.480  45.521  63.430  1.00 66.49      B000 C  
ATOM   2867  C   TYR B 152     -28.975  46.919  63.208  1.00 67.03      B000 C  
ATOM   2868  O   TYR B 152     -28.323  47.487  64.060  1.00 67.12      B000 O  
ATOM   2869  CB  TYR B 152     -30.210  45.458  64.769  1.00 64.68      B000 C  
ATOM   2870  CG  TYR B 152     -30.830  44.117  65.071  1.00 63.05      B000 C  
ATOM   2871  CD1 TYR B 152     -30.181  43.209  65.880  1.00 61.93      B000 C  
ATOM   2872  CD2 TYR B 152     -32.066  43.749  64.528  1.00 63.47      B000 C  
ATOM   2873  CE1 TYR B 152     -30.735  41.959  66.157  1.00 62.09      B000 C  
ATOM   2874  CE2 TYR B 152     -32.633  42.496  64.798  1.00 62.72      B000 C  
ATOM   2875  CZ  TYR B 152     -31.954  41.606  65.618  1.00 62.37      B000 C  
ATOM   2876  OH  TYR B 152     -32.474  40.363  65.918  1.00 61.86      B000 O  
ATOM   2877  N   SER B 153     -29.299  47.478  62.056  1.00 68.93      B000 N  
ATOM   2878  CA  SER B 153     -28.877  48.827  61.702  1.00 70.78      B000 C  
ATOM   2879  C   SER B 153     -29.288  49.019  60.268  1.00 72.01      B000 C  
ATOM   2880  O   SER B 153     -29.514  48.042  59.552  1.00 72.19      B000 O  
ATOM   2881  CB  SER B 153     -27.365  48.934  61.763  1.00 70.97      B000 C  
ATOM   2882  OG  SER B 153     -26.797  48.072  60.784  1.00 72.01      B000 O  
ATOM   2883  N   PRO B 154     -29.395  50.273  59.814  1.00 73.31      B000 N  
ATOM   2884  CA  PRO B 154     -29.784  50.370  58.400  1.00 74.80      B000 C  
ATOM   2885  C   PRO B 154     -28.680  49.657  57.607  1.00 76.87      B000 C  
ATOM   2886  O   PRO B 154     -27.646  49.293  58.179  1.00 77.75      B000 O  
ATOM   2887  CB  PRO B 154     -29.828  51.871  58.160  1.00 73.99      B000 C  
ATOM   2888  CG  PRO B 154     -28.816  52.408  59.162  1.00 73.86      B000 C  
ATOM   2889  CD  PRO B 154     -29.040  51.584  60.386  1.00 72.84      B000 C  
ATOM   2890  N   ASN B 155     -28.882  49.435  56.317  1.00 78.65      B000 N  
ATOM   2891  CA  ASN B 155     -27.874  48.734  55.505  1.00 80.67      B000 C  
ATOM   2892  C   ASN B 155     -27.858  47.226  55.762  1.00 80.24      B000 C  
ATOM   2893  O   ASN B 155     -27.707  46.431  54.836  1.00 80.38      B000 O  
ATOM   2894  CB  ASN B 155     -26.456  49.256  55.774  1.00 83.14      B000 C  
ATOM   2895  CG  ASN B 155     -26.388  50.765  55.844  1.00 86.64      B000 C  
ATOM   2896  ND2 ASN B 155     -25.595  51.276  56.790  1.00 87.38      B000 N  
ATOM   2897  OD1 ASN B 155     -27.032  51.472  55.050  1.00 88.50      B000 O  
ATOM   2898  N   ALA B 156     -27.995  46.834  57.020  1.00 79.47      B000 N  
ATOM   2899  CA  ALA B 156     -27.984  45.423  57.373  1.00 79.67      B000 C  
ATOM   2900  C   ALA B 156     -28.581  44.514  56.299  1.00 79.22      B000 C  
ATOM   2901  O   ALA B 156     -29.607  44.821  55.708  1.00 79.41      B000 O  
ATOM   2902  CB  ALA B 156     -28.717  45.216  58.685  1.00 80.16      B000 C  
ATOM   2903  N   LYS B 157     -27.923  43.389  56.064  1.00 79.22      B000 N  
ATOM   2904  CA  LYS B 157     -28.358  42.400  55.082  1.00 79.38      B000 C  
ATOM   2905  C   LYS B 157     -29.878  42.232  55.054  1.00 78.06      B000 C  
ATOM   2906  O   LYS B 157     -30.537  42.760  54.163  1.00 77.60      B000 O  
ATOM   2907  CB  LYS B 157     -27.695  41.065  55.413  1.00 81.51      B000 C  
ATOM   2908  CG  LYS B 157     -27.696  39.988  54.324  1.00 83.85      B000 C  
ATOM   2909  CD  LYS B 157     -26.841  38.813  54.828  1.00 86.74      B000 C  
ATOM   2910  CE  LYS B 157     -26.561  37.738  53.786  1.00 87.62      B000 C  
ATOM   2911  NZ  LYS B 157     -25.611  36.703  54.328  1.00 89.22      B000 N1+
ATOM   2912  N   ASP B 158     -30.419  41.505  56.038  1.00 76.74      B000 N  
ATOM   2913  CA  ASP B 158     -31.862  41.244  56.146  1.00 75.06      B000 C  
ATOM   2914  C   ASP B 158     -32.692  42.509  56.339  1.00 73.47      B000 C  
ATOM   2915  O   ASP B 158     -32.641  43.140  57.386  1.00 73.43      B000 O  
ATOM   2916  CB  ASP B 158     -32.145  40.297  57.310  1.00 76.28      B000 C  
ATOM   2917  CG  ASP B 158     -33.623  39.927  57.423  1.00 78.20      B000 C  
ATOM   2918  OD1 ASP B 158     -34.481  40.719  56.962  1.00 78.02      B000 O  
ATOM   2919  OD2 ASP B 158     -33.929  38.846  57.988  1.00 79.69      B000 O1-
ATOM   2920  N   PRO B 159     -33.511  42.861  55.337  1.00 72.05      B000 N  
ATOM   2921  CA  PRO B 159     -34.359  44.053  55.374  1.00 69.72      B000 C  
ATOM   2922  C   PRO B 159     -35.218  44.168  56.607  1.00 68.38      B000 C  
ATOM   2923  O   PRO B 159     -35.439  45.266  57.098  1.00 68.58      B000 O  
ATOM   2924  CB  PRO B 159     -35.204  43.912  54.121  1.00 69.87      B000 C  
ATOM   2925  CG  PRO B 159     -34.343  43.105  53.205  1.00 70.38      B000 C  
ATOM   2926  CD  PRO B 159     -33.790  42.070  54.128  1.00 71.11      B000 C  
ATOM   2927  N   GLN B 160     -35.704  43.037  57.107  1.00 66.91      B000 N  
ATOM   2928  CA  GLN B 160     -36.562  43.059  58.278  1.00 66.42      B000 C  
ATOM   2929  C   GLN B 160     -35.826  43.604  59.473  1.00 66.39      B000 C  
ATOM   2930  O   GLN B 160     -36.337  44.464  60.192  1.00 65.81      B000 O  
ATOM   2931  CB  GLN B 160     -37.095  41.665  58.589  1.00 66.15      B000 C  
ATOM   2932  CG  GLN B 160     -37.798  41.020  57.407  1.00 67.55      B000 C  
ATOM   2933  CD  GLN B 160     -38.718  39.875  57.802  1.00 68.67      B000 C  
ATOM   2934  NE2 GLN B 160     -39.835  39.735  57.086  1.00 68.41      B000 N  
ATOM   2935  OE1 GLN B 160     -38.425  39.117  58.730  1.00 70.31      B000 O  
ATOM   2936  N   LYS B 161     -34.622  43.112  59.705  1.00 66.91      B000 N  
ATOM   2937  CA  LYS B 161     -33.902  43.632  60.845  1.00 67.10      B000 C  
ATOM   2938  C   LYS B 161     -33.782  45.125  60.672  1.00 66.25      B000 C  
ATOM   2939  O   LYS B 161     -33.875  45.858  61.649  1.00 66.67      B000 O  
ATOM   2940  CB  LYS B 161     -32.531  42.973  61.006  1.00 68.02      B000 C  
ATOM   2941  CG  LYS B 161     -32.623  41.496  61.407  1.00 70.02      B000 C  
ATOM   2942  CD  LYS B 161     -31.315  40.986  62.006  1.00 71.83      B000 C  
ATOM   2943  CE  LYS B 161     -30.955  39.580  61.488  1.00 73.07      B000 C  
ATOM   2944  NZ  LYS B 161     -31.917  38.503  61.885  1.00 74.05      B000 N1+
ATOM   2945  N   ARG B 162     -33.608  45.585  59.436  1.00 65.60      B000 N  
ATOM   2946  CA  ARG B 162     -33.512  47.022  59.217  1.00 66.53      B000 C  
ATOM   2947  C   ARG B 162     -34.745  47.646  59.861  1.00 66.04      B000 C  
ATOM   2948  O   ARG B 162     -34.664  48.581  60.669  1.00 65.36      B000 O  
ATOM   2949  CB  ARG B 162     -33.474  47.369  57.716  1.00 68.96      B000 C  
ATOM   2950  CG  ARG B 162     -32.147  47.047  57.019  1.00 72.56      B000 C  
ATOM   2951  CD  ARG B 162     -31.762  48.085  55.945  1.00 75.43      B000 C  
ATOM   2952  NE  ARG B 162     -32.341  47.827  54.625  1.00 77.75      B000 N  
ATOM   2953  CZ  ARG B 162     -31.949  46.859  53.795  1.00 78.52      B000 C  
ATOM   2954  NH1 ARG B 162     -32.541  46.707  52.617  1.00 80.04      B000 N1+
ATOM   2955  NH2 ARG B 162     -30.964  46.041  54.132  1.00 79.21      B000 N  
ATOM   2956  N   VAL B 163     -35.902  47.101  59.515  1.00 65.53      B000 N  
ATOM   2957  CA  VAL B 163     -37.139  47.614  60.064  1.00 64.28      B000 C  
ATOM   2958  C   VAL B 163     -37.069  47.620  61.579  1.00 63.62      B000 C  
ATOM   2959  O   VAL B 163     -37.375  48.625  62.225  1.00 63.88      B000 O  
ATOM   2960  CB  VAL B 163     -38.311  46.771  59.632  1.00 63.25      B000 C  
ATOM   2961  CG1 VAL B 163     -39.578  47.404  60.132  1.00 63.48      B000 C  
ATOM   2962  CG2 VAL B 163     -38.320  46.650  58.128  1.00 63.51      B000 C  
ATOM   2963  N   ILE B 164     -36.653  46.504  62.152  1.00 62.26      B000 N  
ATOM   2964  CA  ILE B 164     -36.575  46.458  63.579  1.00 62.51      B000 C  
ATOM   2965  C   ILE B 164     -35.679  47.556  64.100  1.00 63.84      B000 C  
ATOM   2966  O   ILE B 164     -36.083  48.331  64.956  1.00 64.33      B000 O  
ATOM   2967  CB  ILE B 164     -36.067  45.132  64.045  1.00 62.24      B000 C  
ATOM   2968  CG1 ILE B 164     -37.241  44.178  64.150  1.00 61.83      B000 C  
ATOM   2969  CG2 ILE B 164     -35.363  45.278  65.367  1.00 61.53      B000 C  
ATOM   2970  CD1 ILE B 164     -36.901  42.878  64.816  1.00 63.15      B000 C  
ATOM   2971  N   TYR B 165     -34.463  47.629  63.585  1.00 65.35      B000 N  
ATOM   2972  CA  TYR B 165     -33.529  48.648  64.034  1.00 66.63      B000 C  
ATOM   2973  C   TYR B 165     -34.242  49.971  64.193  1.00 67.46      B000 C  
ATOM   2974  O   TYR B 165     -34.242  50.559  65.279  1.00 67.42      B000 O  
ATOM   2975  CB  TYR B 165     -32.390  48.816  63.027  1.00 67.37      B000 C  
ATOM   2976  CG  TYR B 165     -31.512  50.034  63.266  1.00 67.95      B000 C  
ATOM   2977  CD1 TYR B 165     -30.402  49.969  64.106  1.00 67.94      B000 C  
ATOM   2978  CD2 TYR B 165     -31.793  51.253  62.641  1.00 68.60      B000 C  
ATOM   2979  CE1 TYR B 165     -29.588  51.090  64.316  1.00 68.68      B000 C  
ATOM   2980  CE2 TYR B 165     -30.988  52.380  62.846  1.00 69.69      B000 C  
ATOM   2981  CZ  TYR B 165     -29.888  52.292  63.680  1.00 69.29      B000 C  
ATOM   2982  OH  TYR B 165     -29.087  53.404  63.860  1.00 70.14      B000 O  
ATOM   2983  N   HIS B 166     -34.860  50.428  63.111  1.00 68.27      B000 N  
ATOM   2984  CA  HIS B 166     -35.544  51.704  63.146  1.00 69.49      B000 C  
ATOM   2985  C   HIS B 166     -36.541  51.811  64.266  1.00 68.76      B000 C  
ATOM   2986  O   HIS B 166     -36.527  52.782  65.023  1.00 68.77      B000 O  
ATOM   2987  CB  HIS B 166     -36.220  51.987  61.814  1.00 71.71      B000 C  
ATOM   2988  CG  HIS B 166     -35.284  52.504  60.769  1.00 74.22      B000 C  
ATOM   2989  CD2 HIS B 166     -34.953  53.770  60.413  1.00 75.22      B000 C  
ATOM   2990  ND1 HIS B 166     -34.527  51.672  59.973  1.00 74.71      B000 N  
ATOM   2991  CE1 HIS B 166     -33.771  52.403  59.169  1.00 75.38      B000 C  
ATOM   2992  NE2 HIS B 166     -34.012  53.679  59.415  1.00 75.34      B000 N  
ATOM   2993  N   ARG B 167     -37.397  50.809  64.390  1.00 67.86      B000 N  
ATOM   2994  CA  ARG B 167     -38.384  50.845  65.443  1.00 68.56      B000 C  
ATOM   2995  C   ARG B 167     -37.714  51.004  66.797  1.00 67.97      B000 C  
ATOM   2996  O   ARG B 167     -38.207  51.716  67.666  1.00 68.53      B000 O  
ATOM   2997  CB  ARG B 167     -39.234  49.585  65.409  1.00 70.11      B000 C  
ATOM   2998  CG  ARG B 167     -40.176  49.402  66.596  1.00 72.44      B000 C  
ATOM   2999  CD  ARG B 167     -41.201  50.514  66.749  1.00 74.54      B000 C  
ATOM   3000  NE  ARG B 167     -42.202  50.145  67.747  1.00 76.14      B000 N  
ATOM   3001  CZ  ARG B 167     -43.096  50.986  68.254  1.00 78.03      B000 C  
ATOM   3002  NH1 ARG B 167     -43.122  52.259  67.866  1.00 79.00      B000 N1+
ATOM   3003  NH2 ARG B 167     -43.972  50.556  69.148  1.00 79.53      B000 N  
ATOM   3004  N   VAL B 168     -36.583  50.351  66.984  1.00 67.70      B000 N  
ATOM   3005  CA  VAL B 168     -35.893  50.476  68.249  1.00 68.23      B000 C  
ATOM   3006  C   VAL B 168     -35.643  51.944  68.476  1.00 69.10      B000 C  
ATOM   3007  O   VAL B 168     -36.033  52.502  69.491  1.00 69.53      B000 O  
ATOM   3008  CB  VAL B 168     -34.558  49.780  68.219  1.00 67.66      B000 C  
ATOM   3009  CG1 VAL B 168     -33.939  49.808  69.598  1.00 67.05      B000 C  
ATOM   3010  CG2 VAL B 168     -34.743  48.370  67.734  1.00 67.97      B000 C  
ATOM   3011  N   VAL B 169     -34.985  52.567  67.514  1.00 70.78      B000 N  
ATOM   3012  CA  VAL B 169     -34.681  53.988  67.583  1.00 73.19      B000 C  
ATOM   3013  C   VAL B 169     -35.920  54.807  67.924  1.00 74.20      B000 C  
ATOM   3014  O   VAL B 169     -35.966  55.515  68.932  1.00 74.11      B000 O  
ATOM   3015  CB  VAL B 169     -34.137  54.493  66.236  1.00 73.91      B000 C  
ATOM   3016  CG1 VAL B 169     -34.050  56.026  66.238  1.00 74.03      B000 C  
ATOM   3017  CG2 VAL B 169     -32.780  53.866  65.971  1.00 73.76      B000 C  
ATOM   3018  N   GLU B 170     -36.909  54.720  67.044  1.00 75.62      B000 N  
ATOM   3019  CA  GLU B 170     -38.164  55.430  67.225  1.00 77.43      B000 C  
ATOM   3020  C   GLU B 170     -38.615  55.310  68.672  1.00 76.96      B000 C  
ATOM   3021  O   GLU B 170     -38.980  56.297  69.299  1.00 76.47      B000 O  
ATOM   3022  CB  GLU B 170     -39.212  54.842  66.280  1.00 79.51      B000 C  
ATOM   3023  CG  GLU B 170     -40.641  55.284  66.531  1.00 83.22      B000 C  
ATOM   3024  CD  GLU B 170     -41.596  54.835  65.415  1.00 85.98      B000 C  
ATOM   3025  OE1 GLU B 170     -41.695  55.554  64.384  1.00 87.58      B000 O  
ATOM   3026  OE2 GLU B 170     -42.235  53.762  65.567  1.00 86.48      B000 O1-
ATOM   3027  N   MET B 171     -38.566  54.095  69.202  1.00 77.23      B000 N  
ATOM   3028  CA  MET B 171     -38.964  53.858  70.575  1.00 77.82      B000 C  
ATOM   3029  C   MET B 171     -38.013  54.499  71.572  1.00 78.98      B000 C  
ATOM   3030  O   MET B 171     -38.335  54.665  72.738  1.00 79.06      B000 O  
ATOM   3031  CB  MET B 171     -39.053  52.371  70.836  1.00 76.94      B000 C  
ATOM   3032  CG  MET B 171     -40.251  51.723  70.207  1.00 77.78      B000 C  
ATOM   3033  SD  MET B 171     -40.385  49.983  70.628  1.00 79.99      B000 S  
ATOM   3034  CE  MET B 171     -40.847  50.038  72.363  1.00 78.97      B000 C  
ATOM   3035  N   LEU B 172     -36.829  54.863  71.117  1.00 80.87      B000 N  
ATOM   3036  CA  LEU B 172     -35.884  55.505  72.009  1.00 83.78      B000 C  
ATOM   3037  C   LEU B 172     -36.216  56.984  72.103  1.00 85.66      B000 C  
ATOM   3038  O   LEU B 172     -36.275  57.546  73.198  1.00 85.82      B000 O  
ATOM   3039  CB  LEU B 172     -34.452  55.311  71.501  1.00 84.17      B000 C  
ATOM   3040  CG  LEU B 172     -33.865  53.918  71.746  1.00 84.10      B000 C  
ATOM   3041  CD1 LEU B 172     -32.472  53.843  71.160  1.00 83.94      B000 C  
ATOM   3042  CD2 LEU B 172     -33.826  53.627  73.245  1.00 84.12      B000 C  
ATOM   3043  N   GLU B 173     -36.430  57.607  70.950  1.00 88.04      B000 N  
ATOM   3044  CA  GLU B 173     -36.781  59.024  70.897  1.00 91.15      B000 C  
ATOM   3045  C   GLU B 173     -38.104  59.217  71.644  1.00 91.55      B000 C  
ATOM   3046  O   GLU B 173     -38.285  60.175  72.404  1.00 91.35      B000 O  
ATOM   3047  CB  GLU B 173     -36.948  59.474  69.443  1.00 93.79      B000 C  
ATOM   3048  CG  GLU B 173     -35.748  59.166  68.546  1.00 97.94      B000 C  
ATOM   3049  CD  GLU B 173     -35.944  59.627  67.087  1.00100.24      B000 C  
ATOM   3050  OE1 GLU B 173     -36.960  59.223  66.457  1.00100.84      B000 O  
ATOM   3051  OE2 GLU B 173     -35.073  60.385  66.582  1.00100.93      B000 O1-
ATOM   3052  N   GLU B 174     -39.025  58.284  71.407  1.00 92.04      B000 N  
ATOM   3053  CA  GLU B 174     -40.343  58.278  72.037  1.00 91.90      B000 C  
ATOM   3054  C   GLU B 174     -40.119  58.153  73.555  1.00 90.89      B000 C  
ATOM   3055  O   GLU B 174     -41.061  58.178  74.344  1.00 91.69      B000 O  
ATOM   3056  CB  GLU B 174     -41.151  57.087  71.487  1.00 92.71      B000 C  
ATOM   3057  CG  GLU B 174     -42.665  57.193  71.582  1.00 94.82      B000 C  
ATOM   3058  CD  GLU B 174     -43.372  56.283  70.574  1.00 96.88      B000 C  
ATOM   3059  OE1 GLU B 174     -43.332  56.596  69.356  1.00 97.22      B000 O  
ATOM   3060  OE2 GLU B 174     -43.959  55.253  70.995  1.00 97.62      B000 O1-
ATOM   3061  N   GLY B 175     -38.854  58.007  73.944  1.00 89.07      B000 N  
ATOM   3062  CA  GLY B 175     -38.499  57.909  75.346  1.00 87.36      B000 C  
ATOM   3063  C   GLY B 175     -38.938  56.678  76.112  1.00 86.30      B000 C  
ATOM   3064  O   GLY B 175     -39.006  56.708  77.348  1.00 86.13      B000 O  
ATOM   3065  N   GLN B 176     -39.234  55.594  75.403  1.00 84.71      B000 N  
ATOM   3066  CA  GLN B 176     -39.657  54.367  76.073  1.00 83.59      B000 C  
ATOM   3067  C   GLN B 176     -38.577  53.861  77.036  1.00 82.25      B000 C  
ATOM   3068  O   GLN B 176     -37.512  54.476  77.178  1.00 82.50      B000 O  
ATOM   3069  CB  GLN B 176     -39.933  53.295  75.032  1.00 84.79      B000 C  
ATOM   3070  CG  GLN B 176     -40.861  53.736  73.916  1.00 86.80      B000 C  
ATOM   3071  CD  GLN B 176     -42.295  53.899  74.376  1.00 88.55      B000 C  
ATOM   3072  NE2 GLN B 176     -42.813  55.123  74.253  1.00 89.23      B000 N  
ATOM   3073  OE1 GLN B 176     -42.937  52.937  74.836  1.00 89.62      B000 O  
ATOM   3074  N   ALA B 177     -38.853  52.742  77.706  1.00 80.48      B000 N  
ATOM   3075  CA  ALA B 177     -37.874  52.156  78.622  1.00 77.95      B000 C  
ATOM   3076  C   ALA B 177     -37.123  51.040  77.915  1.00 76.54      B000 C  
ATOM   3077  O   ALA B 177     -37.678  50.329  77.073  1.00 76.32      B000 O  
ATOM   3078  CB  ALA B 177     -38.555  51.601  79.851  1.00 77.40      B000 C  
ATOM   3079  N   ILE B 178     -35.857  50.883  78.261  1.00 74.44      B000 N  
ATOM   3080  CA  ILE B 178     -35.057  49.844  77.649  1.00 72.32      B000 C  
ATOM   3081  C   ILE B 178     -35.789  48.525  77.682  1.00 70.92      B000 C  
ATOM   3082  O   ILE B 178     -36.205  48.022  76.651  1.00 69.92      B000 O  
ATOM   3083  CB  ILE B 178     -33.727  49.673  78.380  1.00 72.93      B000 C  
ATOM   3084  CG1 ILE B 178     -32.896  50.952  78.247  1.00 72.99      B000 C  
ATOM   3085  CG2 ILE B 178     -32.999  48.463  77.844  1.00 73.00      B000 C  
ATOM   3086  CD1 ILE B 178     -32.692  51.405  76.819  1.00 72.40      B000 C  
ATOM   3087  N   SER B 179     -35.945  47.980  78.881  1.00 70.59      B000 N  
ATOM   3088  CA  SER B 179     -36.612  46.699  79.083  1.00 71.41      B000 C  
ATOM   3089  C   SER B 179     -37.800  46.461  78.170  1.00 71.07      B000 C  
ATOM   3090  O   SER B 179     -37.964  45.375  77.612  1.00 70.94      B000 O  
ATOM   3091  CB  SER B 179     -37.088  46.574  80.529  1.00 71.95      B000 C  
ATOM   3092  OG  SER B 179     -36.001  46.585  81.437  1.00 73.35      B000 O  
ATOM   3093  N   LYS B 180     -38.641  47.479  78.032  1.00 71.47      B000 N  
ATOM   3094  CA  LYS B 180     -39.817  47.343  77.194  1.00 72.06      B000 C  
ATOM   3095  C   LYS B 180     -39.383  47.160  75.747  1.00 71.41      B000 C  
ATOM   3096  O   LYS B 180     -39.882  46.265  75.059  1.00 70.67      B000 O  
ATOM   3097  CB  LYS B 180     -40.720  48.572  77.333  1.00 73.85      B000 C  
ATOM   3098  CG  LYS B 180     -42.137  48.343  76.797  1.00 76.40      B000 C  
ATOM   3099  CD  LYS B 180     -43.009  49.615  76.830  1.00 77.98      B000 C  
ATOM   3100  CE  LYS B 180     -44.372  49.354  76.168  1.00 79.40      B000 C  
ATOM   3101  NZ  LYS B 180     -45.190  50.587  75.959  1.00 80.55      B000 N1+
ATOM   3102  N   ILE B 181     -38.448  48.000  75.295  1.00 71.04      B000 N  
ATOM   3103  CA  ILE B 181     -37.923  47.919  73.928  1.00 70.26      B000 C  
ATOM   3104  C   ILE B 181     -37.457  46.497  73.663  1.00 70.12      B000 C  
ATOM   3105  O   ILE B 181     -37.906  45.844  72.732  1.00 69.60      B000 O  
ATOM   3106  CB  ILE B 181     -36.692  48.788  73.730  1.00 70.44      B000 C  
ATOM   3107  CG1 ILE B 181     -36.967  50.219  74.175  1.00 70.66      B000 C  
ATOM   3108  CG2 ILE B 181     -36.288  48.748  72.268  1.00 70.54      B000 C  
ATOM   3109  CD1 ILE B 181     -37.865  50.956  73.249  1.00 71.72      B000 C  
ATOM   3110  N   ALA B 182     -36.527  46.037  74.487  1.00 70.05      B000 N  
ATOM   3111  CA  ALA B 182     -35.996  44.698  74.368  1.00 70.91      B000 C  
ATOM   3112  C   ALA B 182     -37.093  43.671  74.117  1.00 71.64      B000 C  
ATOM   3113  O   ALA B 182     -37.105  43.029  73.074  1.00 71.83      B000 O  
ATOM   3114  CB  ALA B 182     -35.243  44.344  75.620  1.00 71.72      B000 C  
ATOM   3115  N   LYS B 183     -38.006  43.519  75.071  1.00 72.54      B000 N  
ATOM   3116  CA  LYS B 183     -39.087  42.548  74.940  1.00 73.83      B000 C  
ATOM   3117  C   LYS B 183     -39.922  42.774  73.699  1.00 73.37      B000 C  
ATOM   3118  O   LYS B 183     -40.325  41.824  73.038  1.00 72.96      B000 O  
ATOM   3119  CB  LYS B 183     -40.037  42.603  76.136  1.00 76.64      B000 C  
ATOM   3120  CG  LYS B 183     -39.486  42.103  77.462  1.00 80.72      B000 C  
ATOM   3121  CD  LYS B 183     -40.605  42.100  78.523  1.00 84.44      B000 C  
ATOM   3122  CE  LYS B 183     -40.073  41.866  79.948  1.00 86.37      B000 C  
ATOM   3123  NZ  LYS B 183     -41.169  41.952  80.978  1.00 87.65      B000 N1+
ATOM   3124  N   GLU B 184     -40.199  44.030  73.386  1.00 72.74      B000 N  
ATOM   3125  CA  GLU B 184     -41.023  44.313  72.230  1.00 73.06      B000 C  
ATOM   3126  C   GLU B 184     -40.388  43.922  70.909  1.00 72.69      B000 C  
ATOM   3127  O   GLU B 184     -41.085  43.636  69.935  1.00 73.06      B000 O  
ATOM   3128  CB  GLU B 184     -41.387  45.790  72.193  1.00 74.48      B000 C  
ATOM   3129  CG  GLU B 184     -42.323  46.131  71.050  1.00 77.50      B000 C  
ATOM   3130  CD  GLU B 184     -43.130  47.384  71.316  1.00 79.15      B000 C  
ATOM   3131  OE1 GLU B 184     -43.668  47.500  72.448  1.00 80.48      B000 O  
ATOM   3132  OE2 GLU B 184     -43.232  48.236  70.395  1.00 79.59      B000 O1-
ATOM   3133  N   VAL B 185     -39.066  43.898  70.878  1.00 71.84      B000 N  
ATOM   3134  CA  VAL B 185     -38.368  43.575  69.657  1.00 70.39      B000 C  
ATOM   3135  C   VAL B 185     -37.585  42.289  69.760  1.00 70.05      B000 C  
ATOM   3136  O   VAL B 185     -36.828  41.948  68.861  1.00 71.39      B000 O  
ATOM   3137  CB  VAL B 185     -37.432  44.706  69.285  1.00 70.18      B000 C  
ATOM   3138  CG1 VAL B 185     -37.057  44.602  67.838  1.00 71.55      B000 C  
ATOM   3139  CG2 VAL B 185     -38.107  46.017  69.545  1.00 69.78      B000 C  
ATOM   3140  N   ASN B 186     -37.762  41.576  70.862  1.00 69.55      B000 N  
ATOM   3141  CA  ASN B 186     -37.074  40.310  71.074  1.00 69.00      B000 C  
ATOM   3142  C   ASN B 186     -35.573  40.453  70.887  1.00 68.21      B000 C  
ATOM   3143  O   ASN B 186     -34.937  39.698  70.170  1.00 68.07      B000 O  
ATOM   3144  CB  ASN B 186     -37.628  39.275  70.110  1.00 70.73      B000 C  
ATOM   3145  CG  ASN B 186     -37.270  37.864  70.507  1.00 73.60      B000 C  
ATOM   3146  ND2 ASN B 186     -36.859  37.056  69.522  1.00 75.32      B000 N  
ATOM   3147  OD1 ASN B 186     -37.380  37.489  71.685  1.00 75.55      B000 O  
ATOM   3148  N   ILE B 187     -35.012  41.439  71.558  1.00 67.86      B000 N  
ATOM   3149  CA  ILE B 187     -33.599  41.716  71.474  1.00 67.49      B000 C  
ATOM   3150  C   ILE B 187     -33.049  41.804  72.884  1.00 68.14      B000 C  
ATOM   3151  O   ILE B 187     -33.809  41.830  73.843  1.00 69.12      B000 O  
ATOM   3152  CB  ILE B 187     -33.399  43.029  70.730  1.00 67.63      B000 C  
ATOM   3153  CG1 ILE B 187     -33.455  42.745  69.245  1.00 68.04      B000 C  
ATOM   3154  CG2 ILE B 187     -32.109  43.712  71.125  1.00 66.12      B000 C  
ATOM   3155  CD1 ILE B 187     -33.234  43.973  68.437  1.00 71.82      B000 C  
ATOM   3156  N   THR B 188     -31.730  41.820  73.011  1.00 68.25      B000 N  
ATOM   3157  CA  THR B 188     -31.094  41.920  74.311  1.00 68.15      B000 C  
ATOM   3158  C   THR B 188     -30.992  43.373  74.695  1.00 67.73      B000 C  
ATOM   3159  O   THR B 188     -30.902  44.248  73.835  1.00 67.88      B000 O  
ATOM   3160  CB  THR B 188     -29.683  41.366  74.279  1.00 68.79      B000 C  
ATOM   3161  CG2 THR B 188     -28.974  41.604  75.634  1.00 70.57      B000 C  
ATOM   3162  OG1 THR B 188     -29.746  39.967  73.982  1.00 68.51      B000 O  
ATOM   3163  N   ARG B 189     -30.995  43.636  75.990  1.00 67.48      B000 N  
ATOM   3164  CA  ARG B 189     -30.880  45.008  76.437  1.00 67.25      B000 C  
ATOM   3165  C   ARG B 189     -29.571  45.554  75.876  1.00 67.51      B000 C  
ATOM   3166  O   ARG B 189     -29.553  46.581  75.185  1.00 66.43      B000 O  
ATOM   3167  CB  ARG B 189     -30.870  45.052  77.964  1.00 67.14      B000 C  
ATOM   3168  CG  ARG B 189     -32.026  44.273  78.606  1.00 66.81      B000 C  
ATOM   3169  CD  ARG B 189     -32.641  45.048  79.777  1.00 64.85      B000 C  
ATOM   3170  NE  ARG B 189     -31.663  45.317  80.830  1.00 63.52      B000 N  
ATOM   3171  CZ  ARG B 189     -31.073  44.371  81.557  1.00 63.08      B000 C  
ATOM   3172  NH1 ARG B 189     -30.191  44.716  82.495  1.00 61.97      B000 N1+
ATOM   3173  NH2 ARG B 189     -31.371  43.082  81.350  1.00 61.90      B000 N  
ATOM   3174  N   GLN B 190     -28.482  44.838  76.166  1.00 67.71      B000 N  
ATOM   3175  CA  GLN B 190     -27.149  45.230  75.722  1.00 66.66      B000 C  
ATOM   3176  C   GLN B 190     -27.242  45.739  74.306  1.00 65.80      B000 C  
ATOM   3177  O   GLN B 190     -26.792  46.853  73.993  1.00 64.44      B000 O  
ATOM   3178  CB  GLN B 190     -26.211  44.028  75.787  1.00 67.84      B000 C  
ATOM   3179  CG  GLN B 190     -24.873  44.219  75.068  1.00 69.46      B000 C  
ATOM   3180  CD  GLN B 190     -23.836  43.141  75.422  1.00 69.79      B000 C  
ATOM   3181  NE2 GLN B 190     -22.718  43.585  75.982  1.00 69.01      B000 N  
ATOM   3182  OE1 GLN B 190     -24.037  41.935  75.197  1.00 69.59      B000 O  
ATOM   3183  N   THR B 191     -27.885  44.924  73.478  1.00 64.53      B000 N  
ATOM   3184  CA  THR B 191     -28.036  45.227  72.075  1.00 63.33      B000 C  
ATOM   3185  C   THR B 191     -28.724  46.545  71.867  1.00 63.00      B000 C  
ATOM   3186  O   THR B 191     -28.292  47.354  71.053  1.00 62.55      B000 O  
ATOM   3187  CB  THR B 191     -28.822  44.144  71.366  1.00 63.79      B000 C  
ATOM   3188  CG2 THR B 191     -28.525  44.202  69.892  1.00 64.85      B000 C  
ATOM   3189  OG1 THR B 191     -28.430  42.853  71.856  1.00 64.95      B000 O  
ATOM   3190  N   VAL B 192     -29.803  46.766  72.605  1.00 63.40      B000 N  
ATOM   3191  CA  VAL B 192     -30.524  48.020  72.485  1.00 64.11      B000 C  
ATOM   3192  C   VAL B 192     -29.575  49.131  72.876  1.00 65.09      B000 C  
ATOM   3193  O   VAL B 192     -29.494  50.154  72.197  1.00 65.24      B000 O  
ATOM   3194  CB  VAL B 192     -31.754  48.076  73.407  1.00 64.35      B000 C  
ATOM   3195  CG1 VAL B 192     -32.318  49.490  73.431  1.00 64.25      B000 C  
ATOM   3196  CG2 VAL B 192     -32.819  47.105  72.918  1.00 63.83      B000 C  
ATOM   3197  N   TYR B 193     -28.849  48.928  73.972  1.00 66.26      B000 N  
ATOM   3198  CA  TYR B 193     -27.907  49.942  74.408  1.00 68.11      B000 C  
ATOM   3199  C   TYR B 193     -26.954  50.267  73.266  1.00 68.75      B000 C  
ATOM   3200  O   TYR B 193     -26.694  51.442  72.958  1.00 68.60      B000 O  
ATOM   3201  CB  TYR B 193     -27.126  49.461  75.620  1.00 70.06      B000 C  
ATOM   3202  CG  TYR B 193     -27.854  49.670  76.938  1.00 72.52      B000 C  
ATOM   3203  CD1 TYR B 193     -28.568  48.629  77.540  1.00 73.65      B000 C  
ATOM   3204  CD2 TYR B 193     -27.822  50.913  77.590  1.00 72.77      B000 C  
ATOM   3205  CE1 TYR B 193     -29.231  48.813  78.763  1.00 74.52      B000 C  
ATOM   3206  CE2 TYR B 193     -28.490  51.111  78.812  1.00 73.48      B000 C  
ATOM   3207  CZ  TYR B 193     -29.191  50.055  79.392  1.00 74.33      B000 C  
ATOM   3208  OH  TYR B 193     -29.864  50.229  80.588  1.00 74.98      B000 O  
ATOM   3209  N   ARG B 194     -26.439  49.216  72.636  1.00 68.80      B000 N  
ATOM   3210  CA  ARG B 194     -25.539  49.385  71.507  1.00 69.06      B000 C  
ATOM   3211  C   ARG B 194     -26.196  50.313  70.496  1.00 70.03      B000 C  
ATOM   3212  O   ARG B 194     -25.583  51.252  70.020  1.00 69.21      B000 O  
ATOM   3213  CB  ARG B 194     -25.238  48.026  70.856  1.00 67.85      B000 C  
ATOM   3214  CG  ARG B 194     -24.099  48.049  69.817  1.00 66.61      B000 C  
ATOM   3215  CD  ARG B 194     -24.549  48.628  68.484  1.00 65.66      B000 C  
ATOM   3216  NE  ARG B 194     -25.277  47.635  67.708  1.00 63.87      B000 N  
ATOM   3217  CZ  ARG B 194     -26.047  47.924  66.668  1.00 62.30      B000 C  
ATOM   3218  NH1 ARG B 194     -26.202  49.188  66.268  1.00 59.71      B000 N1+
ATOM   3219  NH2 ARG B 194     -26.655  46.938  66.029  1.00 62.70      B000 N  
ATOM   3220  N   ILE B 195     -27.458  50.062  70.181  1.00 72.26      B000 N  
ATOM   3221  CA  ILE B 195     -28.128  50.906  69.216  1.00 75.48      B000 C  
ATOM   3222  C   ILE B 195     -28.236  52.333  69.707  1.00 78.73      B000 C  
ATOM   3223  O   ILE B 195     -28.232  53.273  68.920  1.00 78.80      B000 O  
ATOM   3224  CB  ILE B 195     -29.517  50.401  68.924  1.00 74.40      B000 C  
ATOM   3225  CG1 ILE B 195     -29.460  48.901  68.665  1.00 74.16      B000 C  
ATOM   3226  CG2 ILE B 195     -30.072  51.131  67.715  1.00 73.51      B000 C  
ATOM   3227  CD1 ILE B 195     -30.783  48.303  68.292  1.00 74.73      B000 C  
ATOM   3228  N   LYS B 196     -28.327  52.496  71.017  1.00 82.85      B000 N  
ATOM   3229  CA  LYS B 196     -28.446  53.816  71.603  1.00 87.75      B000 C  
ATOM   3230  C   LYS B 196     -27.172  54.630  71.477  1.00 91.69      B000 C  
ATOM   3231  O   LYS B 196     -27.097  55.568  70.688  1.00 91.58      B000 O  
ATOM   3232  CB  LYS B 196     -28.799  53.692  73.077  1.00 88.01      B000 C  
ATOM   3233  CG  LYS B 196     -29.013  55.023  73.793  1.00 89.32      B000 C  
ATOM   3234  CD  LYS B 196     -29.199  54.781  75.292  1.00 91.29      B000 C  
ATOM   3235  CE  LYS B 196     -29.535  56.052  76.085  1.00 92.00      B000 C  
ATOM   3236  NZ  LYS B 196     -29.644  55.765  77.566  1.00 92.20      B000 N1+
ATOM   3237  N   HIS B 197     -26.178  54.283  72.288  1.00 97.11      B000 N  
ATOM   3238  CA  HIS B 197     -24.902  55.003  72.297  1.00102.70      B000 C  
ATOM   3239  C   HIS B 197     -24.229  54.964  70.921  1.00104.49      B000 C  
ATOM   3240  O   HIS B 197     -23.109  55.455  70.737  1.00104.37      B000 O  
ATOM   3241  CB  HIS B 197     -23.963  54.415  73.372  1.00106.04      B000 C  
ATOM   3242  CG  HIS B 197     -24.513  54.478  74.773  1.00110.13      B000 C  
ATOM   3243  CD2 HIS B 197     -25.616  53.914  75.329  1.00111.30      B000 C  
ATOM   3244  ND1 HIS B 197     -23.882  55.161  75.794  1.00111.73      B000 N  
ATOM   3245  CE1 HIS B 197     -24.569  55.015  76.914  1.00112.22      B000 C  
ATOM   3246  NE2 HIS B 197     -25.626  54.262  76.660  1.00111.98      B000 N  
ATOM   3247  N   ASP B 198     -24.933  54.377  69.961  1.00106.86      B000 N  
ATOM   3248  CA  ASP B 198     -24.437  54.265  68.604  1.00109.37      B000 C  
ATOM   3249  C   ASP B 198     -25.089  55.375  67.802  1.00110.81      B000 C  
ATOM   3250  O   ASP B 198     -24.466  55.975  66.931  1.00111.00      B000 O  
ATOM   3251  CB  ASP B 198     -24.823  52.903  68.024  1.00110.48      B000 C  
ATOM   3252  CG  ASP B 198     -24.051  52.563  66.771  1.00112.00      B000 C  
ATOM   3253  OD1 ASP B 198     -24.080  53.386  65.832  1.00113.75      B000 O  
ATOM   3254  OD2 ASP B 198     -23.424  51.476  66.722  1.00112.48      B000 O1-
ATOM   3255  N   ASN B 199     -26.353  55.642  68.115  1.00112.78      B000 N  
ATOM   3256  CA  ASN B 199     -27.129  56.687  67.446  1.00114.81      B000 C  
ATOM   3257  C   ASN B 199     -26.676  58.090  67.905  1.00115.92      B000 C  
ATOM   3258  O   ASN B 199     -26.935  58.518  69.042  1.00116.06      B000 O  
ATOM   3259  CB  ASN B 199     -28.632  56.477  67.714  1.00114.50      B000 C  
ATOM   3260  CG  ASN B 199     -29.522  57.227  66.726  1.00114.49      B000 C  
ATOM   3261  ND2 ASN B 199     -29.968  56.527  65.681  1.00113.57      B000 N  
ATOM   3262  OD1 ASN B 199     -29.795  58.421  66.894  1.00114.58      B000 O  
ATOM   3263  N   GLY B 200     -25.992  58.781  66.992  1.00117.03      B000 N  
ATOM   3264  CA  GLY B 200     -25.465  60.111  67.247  1.00117.80      B000 C  
ATOM   3265  C   GLY B 200     -24.265  60.354  66.340  1.00118.50      B000 C  
ATOM   3266  O   GLY B 200     -23.138  60.516  66.857  1.00118.93      B000 O  
TER   
ATOM   3267  N   ALA C   2     -32.849  47.994 113.159  1.00 33.87      B000 N  
ATOM   3268  CA  ALA C   2     -33.807  46.885 113.389  1.00 33.56      B000 C  
ATOM   3269  C   ALA C   2     -33.167  45.581 112.958  1.00 34.40      B000 C  
ATOM   3270  O   ALA C   2     -32.350  45.569 112.032  1.00 37.87      B000 O  
ATOM   3271  CB  ALA C   2     -35.076  47.116 112.602  1.00 31.74      B000 C  
ATOM   3272  N   LEU C   3     -33.502  44.504 113.664  1.00 33.70      B000 N  
ATOM   3273  CA  LEU C   3     -33.012  43.165 113.362  1.00 32.22      B000 C  
ATOM   3274  C   LEU C   3     -33.776  42.670 112.146  1.00 32.72      B000 C  
ATOM   3275  O   LEU C   3     -34.999  42.822 112.081  1.00 32.41      B000 O  
ATOM   3276  CB  LEU C   3     -33.277  42.233 114.538  1.00 31.62      B000 C  
ATOM   3277  CG  LEU C   3     -32.821  40.785 114.397  1.00 31.77      B000 C  
ATOM   3278  CD1 LEU C   3     -31.344  40.752 114.085  1.00 33.05      B000 C  
ATOM   3279  CD2 LEU C   3     -33.111  40.014 115.674  1.00 33.08      B000 C  
ATOM   3280  H   LEU C   3     -34.081  44.657 114.434  1.00 30.00      B000 H  
ATOM   3281  N   THR C   4     -33.059  42.103 111.178  1.00 32.73      B000 N  
ATOM   3282  CA  THR C   4     -33.685  41.596 109.960  1.00 32.19      B000 C  
ATOM   3283  C   THR C   4     -33.328  40.137 109.688  1.00 31.65      B000 C  
ATOM   3284  O   THR C   4     -32.459  39.574 110.347  1.00 31.86      B000 O  
ATOM   3285  CB  THR C   4     -33.229  42.403 108.755  1.00 32.44      B000 C  
ATOM   3286  CG2 THR C   4     -33.659  43.860 108.892  1.00 30.17      B000 C  
ATOM   3287  OG1 THR C   4     -31.802  42.297 108.642  1.00 32.82      B000 O  
ATOM   3288  H   THR C   4     -32.094  42.014 111.296  1.00 30.00      B000 H  
ATOM   3289  HG1 THR C   4     -31.414  42.762 109.397  1.00 30.00      B000 H  
ATOM   3290  N   LYS C   5     -33.952  39.534 108.680  1.00 31.67      B000 N  
ATOM   3291  CA  LYS C   5     -33.631  38.143 108.354  1.00 34.56      B000 C  
ATOM   3292  C   LYS C   5     -32.151  38.031 107.975  1.00 35.89      B000 C  
ATOM   3293  O   LYS C   5     -31.494  37.040 108.272  1.00 36.68      B000 O  
ATOM   3294  CB  LYS C   5     -34.483  37.624 107.203  1.00 33.05      B000 C  
ATOM   3295  CG  LYS C   5     -35.888  37.300 107.589  1.00 34.44      B000 C  
ATOM   3296  CD  LYS C   5     -36.566  36.461 106.523  1.00 34.67      B000 C  
ATOM   3297  CE  LYS C   5     -36.567  37.174 105.192  1.00 35.03      B000 C  
ATOM   3298  NZ  LYS C   5     -37.764  36.806 104.404  1.00 34.37      B000 N1+
ATOM   3299  H   LYS C   5     -34.562  40.027 108.151  1.00 30.00      B000 H  
ATOM   3300  HZ1 LYS C   5     -37.905  35.791 104.327  1.00 30.00      B000 H  
ATOM   3301  HZ2 LYS C   5     -38.603  37.187 104.847  1.00 30.00      B000 H  
ATOM   3302  HZ3 LYS C   5     -37.713  37.202 103.461  1.00 30.00      B000 H  
ATOM   3303  N   ALA C   6     -31.651  39.040 107.270  1.00 36.01      B000 N  
ATOM   3304  CA  ALA C   6     -30.265  39.070 106.851  1.00 35.72      B000 C  
ATOM   3305  C   ALA C   6     -29.381  39.030 108.089  1.00 36.79      B000 C  
ATOM   3306  O   ALA C   6     -28.470  38.212 108.172  1.00 37.58      B000 O  
ATOM   3307  CB  ALA C   6     -30.004  40.319 106.053  1.00 35.69      B000 C  
ATOM   3308  H   ALA C   6     -32.239  39.754 107.013  1.00 30.00      B000 H  
ATOM   3309  N   GLU C   7     -29.683  39.863 109.083  1.00 37.75      B000 N  
ATOM   3310  CA  GLU C   7     -28.874  39.866 110.303  1.00 39.20      B000 C  
ATOM   3311  C   GLU C   7     -28.978  38.534 111.026  1.00 38.75      B000 C  
ATOM   3312  O   GLU C   7     -27.996  38.027 111.565  1.00 38.86      B000 O  
ATOM   3313  CB  GLU C   7     -29.274  41.003 111.240  1.00 42.09      B000 C  
ATOM   3314  CG  GLU C   7     -28.649  42.351 110.907  1.00 46.57      B000 C  
ATOM   3315  CD  GLU C   7     -29.110  43.469 111.837  1.00 51.73      B000 C  
ATOM   3316  OE1 GLU C   7     -29.038  43.288 113.079  1.00 53.44      B000 O  
ATOM   3317  OE2 GLU C   7     -29.536  44.534 111.319  1.00 52.81      B000 O1-
ATOM   3318  H   GLU C   7     -30.388  40.519 108.976  1.00 30.00      B000 H  
ATOM   3319  N   MET C   8     -30.168  37.952 111.020  1.00 37.90      B000 N  
ATOM   3320  CA  MET C   8     -30.363  36.676 111.679  1.00 37.93      B000 C  
ATOM   3321  C   MET C   8     -29.556  35.565 111.008  1.00 38.35      B000 C  
ATOM   3322  O   MET C   8     -28.876  34.796 111.683  1.00 38.86      B000 O  
ATOM   3323  CB  MET C   8     -31.859  36.343 111.783  1.00 36.33      B000 C  
ATOM   3324  CG  MET C   8     -32.597  37.179 112.836  1.00 33.45      B000 C  
ATOM   3325  SD  MET C   8     -34.354  36.806 112.952  1.00 34.15      B000 S  
ATOM   3326  CE  MET C   8     -34.303  35.271 113.852  1.00 31.26      B000 C  
ATOM   3327  H   MET C   8     -30.923  38.452 110.679  1.00 30.00      B000 H  
ATOM   3328  N   SER C   9     -29.563  35.542 109.681  1.00 39.36      B000 N  
ATOM   3329  CA  SER C   9     -28.815  34.548 108.921  1.00 38.09      B000 C  
ATOM   3330  C   SER C   9     -27.340  34.686 109.228  1.00 39.33      B000 C  
ATOM   3331  O   SER C   9     -26.691  33.724 109.624  1.00 38.44      B000 O  
ATOM   3332  CB  SER C   9     -29.051  34.739 107.431  1.00 36.74      B000 C  
ATOM   3333  OG  SER C   9     -30.426  34.610 107.146  1.00 36.65      B000 O  
ATOM   3334  H   SER C   9     -30.146  36.138 109.201  1.00 30.00      B000 H  
ATOM   3335  HG  SER C   9     -30.811  35.391 107.557  1.00 30.00      B000 H  
ATOM   3336  N   GLU C  10     -26.819  35.900 109.074  1.00 42.36      B000 N  
ATOM   3337  CA  GLU C  10     -25.413  36.157 109.348  1.00 46.24      B000 C  
ATOM   3338  C   GLU C  10     -25.048  35.641 110.740  1.00 47.61      B000 C  
ATOM   3339  O   GLU C  10     -24.048  34.939 110.898  1.00 49.26      B000 O  
ATOM   3340  CB  GLU C  10     -25.085  37.650 109.184  1.00 48.60      B000 C  
ATOM   3341  CG  GLU C  10     -23.579  38.027 109.339  1.00 54.17      B000 C  
ATOM   3342  CD  GLU C  10     -22.614  37.235 108.423  1.00 56.46      B000 C  
ATOM   3343  OE1 GLU C  10     -23.023  36.795 107.323  1.00 57.19      B000 O  
ATOM   3344  OE2 GLU C  10     -21.426  37.061 108.807  1.00 56.02      B000 O1-
ATOM   3345  H   GLU C  10     -27.378  36.640 108.752  1.00 30.00      B000 H  
ATOM   3346  N   TYR C  11     -25.897  35.913 111.729  1.00 48.00      B000 N  
ATOM   3347  CA  TYR C  11     -25.646  35.436 113.083  1.00 48.31      B000 C  
ATOM   3348  C   TYR C  11     -25.548  33.900 113.148  1.00 47.58      B000 C  
ATOM   3349  O   TYR C  11     -24.605  33.369 113.732  1.00 46.78      B000 O  
ATOM   3350  CB  TYR C  11     -26.705  35.968 114.058  1.00 51.09      B000 C  
ATOM   3351  CG  TYR C  11     -26.489  35.505 115.487  1.00 54.22      B000 C  
ATOM   3352  CD1 TYR C  11     -25.392  35.946 116.224  1.00 55.60      B000 C  
ATOM   3353  CD2 TYR C  11     -27.342  34.566 116.077  1.00 56.07      B000 C  
ATOM   3354  CE1 TYR C  11     -25.143  35.462 117.509  1.00 57.32      B000 C  
ATOM   3355  CE2 TYR C  11     -27.101  34.075 117.361  1.00 57.25      B000 C  
ATOM   3356  CZ  TYR C  11     -25.996  34.528 118.070  1.00 58.17      B000 C  
ATOM   3357  OH  TYR C  11     -25.735  34.038 119.328  1.00 60.73      B000 O  
ATOM   3358  H   TYR C  11     -26.638  36.525 111.582  1.00 30.00      B000 H  
ATOM   3359  HH  TYR C  11     -26.310  33.294 119.475  1.00 30.00      B000 H  
ATOM   3360  N   LEU C  12     -26.502  33.189 112.545  1.00 47.09      B000 N  
ATOM   3361  CA  LEU C  12     -26.475  31.726 112.546  1.00 46.70      B000 C  
ATOM   3362  C   LEU C  12     -25.186  31.228 111.917  1.00 48.90      B000 C  
ATOM   3363  O   LEU C  12     -24.601  30.231 112.354  1.00 48.78      B000 O  
ATOM   3364  CB  LEU C  12     -27.662  31.152 111.787  1.00 44.97      B000 C  
ATOM   3365  CG  LEU C  12     -29.047  31.315 112.408  1.00 43.37      B000 C  
ATOM   3366  CD1 LEU C  12     -30.034  30.487 111.601  1.00 42.53      B000 C  
ATOM   3367  CD2 LEU C  12     -29.021  30.852 113.857  1.00 42.72      B000 C  
ATOM   3368  H   LEU C  12     -27.269  33.671 112.178  1.00 30.00      B000 H  
ATOM   3369  N   PHE C  13     -24.757  31.931 110.879  1.00 51.12      B000 N  
ATOM   3370  CA  PHE C  13     -23.524  31.614 110.184  1.00 52.56      B000 C  
ATOM   3371  C   PHE C  13     -22.327  31.743 111.145  1.00 53.18      B000 C  
ATOM   3372  O   PHE C  13     -21.623  30.764 111.397  1.00 52.74      B000 O  
ATOM   3373  CB  PHE C  13     -23.367  32.551 108.984  1.00 53.55      B000 C  
ATOM   3374  CG  PHE C  13     -22.078  32.372 108.243  1.00 55.04      B000 C  
ATOM   3375  CD1 PHE C  13     -21.980  31.454 107.204  1.00 55.61      B000 C  
ATOM   3376  CD2 PHE C  13     -20.952  33.108 108.600  1.00 55.41      B000 C  
ATOM   3377  CE1 PHE C  13     -20.782  31.258 106.539  1.00 55.83      B000 C  
ATOM   3378  CE2 PHE C  13     -19.749  32.922 107.946  1.00 55.80      B000 C  
ATOM   3379  CZ  PHE C  13     -19.664  31.995 106.911  1.00 56.55      B000 C  
ATOM   3380  H   PHE C  13     -25.356  32.609 110.516  1.00 30.00      B000 H  
ATOM   3381  N   ASP C  14     -22.145  32.934 111.712  1.00 53.37      B000 N  
ATOM   3382  CA  ASP C  14     -21.044  33.215 112.637  1.00 54.45      B000 C  
ATOM   3383  C   ASP C  14     -20.986  32.317 113.875  1.00 55.48      B000 C  
ATOM   3384  O   ASP C  14     -19.924  31.808 114.237  1.00 56.14      B000 O  
ATOM   3385  CB  ASP C  14     -21.083  34.680 113.114  1.00 53.56      B000 C  
ATOM   3386  CG  ASP C  14     -20.806  35.690 111.999  1.00 55.34      B000 C  
ATOM   3387  OD1 ASP C  14     -20.150  35.355 110.984  1.00 55.03      B000 O  
ATOM   3388  OD2 ASP C  14     -21.240  36.852 112.155  1.00 56.07      B000 O1-
ATOM   3389  H   ASP C  14     -22.776  33.633 111.450  1.00 30.00      B000 H  
ATOM   3390  N   LYS C  15     -22.130  32.140 114.529  1.00 56.93      B000 N  
ATOM   3391  CA  LYS C  15     -22.228  31.346 115.754  1.00 57.23      B000 C  
ATOM   3392  C   LYS C  15     -22.228  29.833 115.558  1.00 56.44      B000 C  
ATOM   3393  O   LYS C  15     -21.499  29.120 116.247  1.00 56.68      B000 O  
ATOM   3394  CB  LYS C  15     -23.472  31.777 116.551  1.00 58.54      B000 C  
ATOM   3395  CG  LYS C  15     -23.487  31.368 118.033  1.00 61.08      B000 C  
ATOM   3396  CD  LYS C  15     -22.312  31.969 118.808  1.00 63.76      B000 C  
ATOM   3397  CE  LYS C  15     -22.584  32.064 120.307  1.00 65.21      B000 C  
ATOM   3398  NZ  LYS C  15     -23.259  33.356 120.656  1.00 66.40      B000 N1+
ATOM   3399  H   LYS C  15     -22.944  32.578 114.214  1.00 30.00      B000 H  
ATOM   3400  HZ1 LYS C  15     -24.159  33.506 120.159  1.00 30.00      B000 H  
ATOM   3401  HZ2 LYS C  15     -23.437  33.414 121.677  1.00 30.00      B000 H  
ATOM   3402  HZ3 LYS C  15     -22.642  34.156 120.385  1.00 30.00      B000 H  
ATOM   3403  N   LEU C  16     -23.029  29.339 114.622  1.00 55.48      B000 N  
ATOM   3404  CA  LEU C  16     -23.104  27.901 114.403  1.00 55.73      B000 C  
ATOM   3405  C   LEU C  16     -22.281  27.389 113.228  1.00 56.74      B000 C  
ATOM   3406  O   LEU C  16     -22.143  26.181 113.042  1.00 57.42      B000 O  
ATOM   3407  CB  LEU C  16     -24.558  27.470 114.247  1.00 54.44      B000 C  
ATOM   3408  CG  LEU C  16     -25.493  27.948 115.356  1.00 54.77      B000 C  
ATOM   3409  CD1 LEU C  16     -26.827  27.245 115.220  1.00 54.94      B000 C  
ATOM   3410  CD2 LEU C  16     -24.885  27.668 116.720  1.00 54.35      B000 C  
ATOM   3411  H   LEU C  16     -23.556  29.914 114.037  1.00 30.00      B000 H  
ATOM   3412  N   GLY C  17     -21.721  28.300 112.444  1.00 57.08      B000 N  
ATOM   3413  CA  GLY C  17     -20.931  27.879 111.302  1.00 58.18      B000 C  
ATOM   3414  C   GLY C  17     -21.790  27.218 110.234  1.00 58.84      B000 C  
ATOM   3415  O   GLY C  17     -21.375  26.251 109.587  1.00 59.91      B000 O  
ATOM   3416  H   GLY C  17     -21.854  29.246 112.598  1.00 30.00      B000 H  
ATOM   3417  N   LEU C  18     -23.017  27.700 110.086  1.00 58.83      B000 N  
ATOM   3418  CA  LEU C  18     -23.913  27.155 109.077  1.00 58.15      B000 C  
ATOM   3419  C   LEU C  18     -23.560  27.803 107.748  1.00 56.77      B000 C  
ATOM   3420  O   LEU C  18     -23.047  28.914 107.710  1.00 55.82      B000 O  
ATOM   3421  CB  LEU C  18     -25.375  27.499 109.385  1.00 58.96      B000 C  
ATOM   3422  CG  LEU C  18     -26.030  27.174 110.724  1.00 59.64      B000 C  
ATOM   3423  CD1 LEU C  18     -27.537  27.291 110.547  1.00 59.29      B000 C  
ATOM   3424  CD2 LEU C  18     -25.662  25.776 111.180  1.00 60.16      B000 C  
ATOM   3425  H   LEU C  18     -23.313  28.427 110.662  1.00 30.00      B000 H  
ATOM   3426  N   SER C  19     -23.837  27.106 106.658  1.00 55.74      B000 N  
ATOM   3427  CA  SER C  19     -23.584  27.653 105.338  1.00 55.04      B000 C  
ATOM   3428  C   SER C  19     -24.580  28.800 105.182  1.00 54.86      B000 C  
ATOM   3429  O   SER C  19     -25.721  28.703 105.649  1.00 53.77      B000 O  
ATOM   3430  CB  SER C  19     -23.870  26.595 104.272  1.00 55.65      B000 C  
ATOM   3431  OG  SER C  19     -25.251  26.246 104.258  1.00 53.75      B000 O  
ATOM   3432  H   SER C  19     -24.155  26.239 106.770  1.00 30.00      B000 H  
ATOM   3433  HG  SER C  19     -25.540  25.874 105.089  1.00 30.00      B000 H  
ATOM   3434  N   LYS C  20     -24.172  29.868 104.511  1.00 53.72      B000 N  
ATOM   3435  CA  LYS C  20     -25.070  30.994 104.314  1.00 53.78      B000 C  
ATOM   3436  C   LYS C  20     -26.384  30.569 103.650  1.00 54.38      B000 C  
ATOM   3437  O   LYS C  20     -27.435  31.152 103.916  1.00 54.85      B000 O  
ATOM   3438  CB  LYS C  20     -24.389  32.113 103.530  1.00 52.69      B000 C  
ATOM   3439  CG  LYS C  20     -23.189  32.699 104.248  1.00 52.00      B000 C  
ATOM   3440  CD  LYS C  20     -22.768  34.017 103.639  1.00 53.24      B000 C  
ATOM   3441  CE  LYS C  20     -21.543  34.593 104.340  1.00 54.04      B000 C  
ATOM   3442  NZ  LYS C  20     -21.267  36.017 103.964  1.00 54.74      B000 N1+
ATOM   3443  H   LYS C  20     -23.263  29.909 104.182  1.00 30.00      B000 H  
ATOM   3444  HZ1 LYS C  20     -21.164  36.099 102.933  1.00 30.00      B000 H  
ATOM   3445  HZ2 LYS C  20     -22.047  36.612 104.302  1.00 30.00      B000 H  
ATOM   3446  HZ3 LYS C  20     -20.382  36.318 104.424  1.00 30.00      B000 H  
ATOM   3447  N   ARG C  21     -26.335  29.503 102.853  1.00 55.08      B000 N  
ATOM   3448  CA  ARG C  21     -27.524  28.990 102.187  1.00 55.41      B000 C  
ATOM   3449  C   ARG C  21     -28.478  28.457 103.241  1.00 54.00      B000 C  
ATOM   3450  O   ARG C  21     -29.628  28.874 103.309  1.00 53.19      B000 O  
ATOM   3451  CB  ARG C  21     -27.172  27.855 101.221  1.00 57.55      B000 C  
ATOM   3452  CG  ARG C  21     -28.399  27.170 100.628  1.00 62.04      B000 C  
ATOM   3453  CD  ARG C  21     -28.121  25.733 100.206  1.00 66.15      B000 C  
ATOM   3454  NE  ARG C  21     -28.113  25.571  98.754  1.00 70.04      B000 N  
ATOM   3455  CZ  ARG C  21     -28.280  24.409  98.124  1.00 72.96      B000 C  
ATOM   3456  NH1 ARG C  21     -28.468  23.286  98.816  1.00 74.00      B000 N1+
ATOM   3457  NH2 ARG C  21     -28.271  24.370  96.793  1.00 73.29      B000 N  
ATOM   3458  H   ARG C  21     -25.501  29.004 102.763  1.00 30.00      B000 H  
ATOM   3459  HE  ARG C  21     -27.969  26.372  98.202  1.00 30.00      B000 H  
ATOM   3460 HH11 ARG C  21     -28.509  23.318  99.811  1.00 30.00      B000 H  
ATOM   3461 HH12 ARG C  21     -28.620  22.427  98.328  1.00 30.00      B000 H  
ATOM   3462 HH21 ARG C  21     -28.145  25.216  96.270  1.00 30.00      B000 H  
ATOM   3463 HH22 ARG C  21     -28.414  23.507  96.310  1.00 30.00      B000 H  
ATOM   3464  N   ASP C  22     -27.992  27.553 104.087  1.00 53.66      B000 N  
ATOM   3465  CA  ASP C  22     -28.840  26.973 105.126  1.00 53.44      B000 C  
ATOM   3466  C   ASP C  22     -29.334  27.989 106.164  1.00 52.46      B000 C  
ATOM   3467  O   ASP C  22     -30.504  27.965 106.545  1.00 51.84      B000 O  
ATOM   3468  CB  ASP C  22     -28.149  25.787 105.800  1.00 55.34      B000 C  
ATOM   3469  CG  ASP C  22     -28.118  24.534 104.911  1.00 56.90      B000 C  
ATOM   3470  OD1 ASP C  22     -29.005  24.370 104.031  1.00 56.68      B000 O  
ATOM   3471  OD2 ASP C  22     -27.203  23.701 105.112  1.00 57.05      B000 O1-
ATOM   3472  H   ASP C  22     -27.080  27.246 104.051  1.00 30.00      B000 H  
ATOM   3473  N   ALA C  23     -28.463  28.908 106.582  1.00 50.91      B000 N  
ATOM   3474  CA  ALA C  23     -28.836  29.938 107.558  1.00 48.11      B000 C  
ATOM   3475  C   ALA C  23     -30.017  30.740 107.020  1.00 46.60      B000 C  
ATOM   3476  O   ALA C  23     -31.020  30.936 107.707  1.00 48.14      B000 O  
ATOM   3477  CB  ALA C  23     -27.655  30.854 107.848  1.00 46.20      B000 C  
ATOM   3478  H   ALA C  23     -27.554  28.841 106.238  1.00 30.00      B000 H  
ATOM   3479  N   LYS C  24     -29.930  31.114 105.752  1.00 44.25      B000 N  
ATOM   3480  CA  LYS C  24     -30.983  31.870 105.104  1.00 43.00      B000 C  
ATOM   3481  C   LYS C  24     -32.281  31.089 105.139  1.00 43.25      B000 C  
ATOM   3482  O   LYS C  24     -33.283  31.550 105.694  1.00 45.27      B000 O  
ATOM   3483  CB  LYS C  24     -30.575  32.166 103.668  1.00 41.42      B000 C  
ATOM   3484  CG  LYS C  24     -31.466  33.122 102.917  1.00 40.21      B000 C  
ATOM   3485  CD  LYS C  24     -30.750  33.564 101.649  1.00 41.08      B000 C  
ATOM   3486  CE  LYS C  24     -31.574  34.543 100.840  1.00 42.08      B000 C  
ATOM   3487  NZ  LYS C  24     -32.731  33.868 100.202  1.00 43.68      B000 N1+
ATOM   3488  H   LYS C  24     -29.125  30.951 105.233  1.00 30.00      B000 H  
ATOM   3489  HZ1 LYS C  24     -33.229  33.315 100.929  1.00 30.00      B000 H  
ATOM   3490  HZ2 LYS C  24     -33.376  34.608  99.869  1.00 30.00      B000 H  
ATOM   3491  HZ3 LYS C  24     -32.409  33.251  99.435  1.00 30.00      B000 H  
ATOM   3492  N   GLU C  25     -32.245  29.877 104.612  1.00 43.48      B000 N  
ATOM   3493  CA  GLU C  25     -33.428  29.041 104.572  1.00 43.52      B000 C  
ATOM   3494  C   GLU C  25     -34.012  28.822 105.956  1.00 42.20      B000 C  
ATOM   3495  O   GLU C  25     -35.224  28.898 106.132  1.00 42.94      B000 O  
ATOM   3496  CB  GLU C  25     -33.118  27.702 103.899  1.00 47.46      B000 C  
ATOM   3497  CG  GLU C  25     -34.336  26.779 103.754  1.00 52.41      B000 C  
ATOM   3498  CD  GLU C  25     -34.033  25.471 103.018  1.00 55.51      B000 C  
ATOM   3499  OE1 GLU C  25     -32.999  24.816 103.293  1.00 56.86      B000 O  
ATOM   3500  OE2 GLU C  25     -34.856  25.085 102.162  1.00 59.02      B000 O1-
ATOM   3501  H   GLU C  25     -31.420  29.554 104.194  1.00 30.00      B000 H  
ATOM   3502  N   LEU C  26     -33.158  28.606 106.951  1.00 40.07      B000 N  
ATOM   3503  CA  LEU C  26     -33.631  28.379 108.312  1.00 38.94      B000 C  
ATOM   3504  C   LEU C  26     -34.431  29.526 108.899  1.00 38.26      B000 C  
ATOM   3505  O   LEU C  26     -35.540  29.322 109.402  1.00 37.28      B000 O  
ATOM   3506  CB  LEU C  26     -32.482  27.998 109.237  1.00 39.07      B000 C  
ATOM   3507  CG  LEU C  26     -32.204  26.493 109.276  1.00 39.35      B000 C  
ATOM   3508  CD1 LEU C  26     -31.046  26.204 110.200  1.00 40.20      B000 C  
ATOM   3509  CD2 LEU C  26     -33.438  25.736 109.731  1.00 38.89      B000 C  
ATOM   3510  H   LEU C  26     -32.223  28.494 106.778  1.00 30.00      B000 H  
ATOM   3511  N   VAL C  27     -33.886  30.734 108.822  1.00 37.63      B000 N  
ATOM   3512  CA  VAL C  27     -34.592  31.897 109.340  1.00 37.86      B000 C  
ATOM   3513  C   VAL C  27     -35.963  31.955 108.674  1.00 38.99      B000 C  
ATOM   3514  O   VAL C  27     -36.993  31.967 109.348  1.00 39.18      B000 O  
ATOM   3515  CB  VAL C  27     -33.819  33.200 109.069  1.00 35.95      B000 C  
ATOM   3516  CG1 VAL C  27     -34.649  34.389 109.487  1.00 35.18      B000 C  
ATOM   3517  CG2 VAL C  27     -32.498  33.193 109.825  1.00 32.84      B000 C  
ATOM   3518  H   VAL C  27     -32.980  30.827 108.447  1.00 30.00      B000 H  
ATOM   3519  N   GLU C  28     -35.972  31.892 107.347  1.00 40.28      B000 N  
ATOM   3520  CA  GLU C  28     -37.220  31.932 106.601  1.00 42.12      B000 C  
ATOM   3521  C   GLU C  28     -38.213  30.884 107.130  1.00 42.00      B000 C  
ATOM   3522  O   GLU C  28     -39.351  31.209 107.454  1.00 42.62      B000 O  
ATOM   3523  CB  GLU C  28     -36.939  31.739 105.105  1.00 44.68      B000 C  
ATOM   3524  CG  GLU C  28     -38.184  31.622 104.234  1.00 50.43      B000 C  
ATOM   3525  CD  GLU C  28     -39.075  32.846 104.311  1.00 53.49      B000 C  
ATOM   3526  OE1 GLU C  28     -38.546  33.961 104.143  1.00 55.72      B000 O  
ATOM   3527  OE2 GLU C  28     -40.297  32.694 104.546  1.00 54.47      B000 O1-
ATOM   3528  H   GLU C  28     -35.123  31.813 106.856  1.00 30.00      B000 H  
ATOM   3529  N   LEU C  29     -37.754  29.646 107.295  1.00 41.56      B000 N  
ATOM   3530  CA  LEU C  29     -38.599  28.551 107.789  1.00 41.03      B000 C  
ATOM   3531  C   LEU C  29     -39.161  28.737 109.190  1.00 39.20      B000 C  
ATOM   3532  O   LEU C  29     -40.316  28.410 109.441  1.00 38.97      B000 O  
ATOM   3533  CB  LEU C  29     -37.854  27.220 107.697  1.00 43.10      B000 C  
ATOM   3534  CG  LEU C  29     -37.750  26.646 106.282  1.00 43.83      B000 C  
ATOM   3535  CD1 LEU C  29     -36.711  25.555 106.253  1.00 44.21      B000 C  
ATOM   3536  CD2 LEU C  29     -39.109  26.124 105.836  1.00 44.11      B000 C  
ATOM   3537  H   LEU C  29     -36.857  29.434 106.986  1.00 30.00      B000 H  
ATOM   3538  N   PHE C  30     -38.329  29.218 110.104  1.00 36.80      B000 N  
ATOM   3539  CA  PHE C  30     -38.738  29.485 111.475  1.00 34.89      B000 C  
ATOM   3540  C   PHE C  30     -39.998  30.370 111.470  1.00 35.13      B000 C  
ATOM   3541  O   PHE C  30     -41.043  30.018 112.038  1.00 34.85      B000 O  
ATOM   3542  CB  PHE C  30     -37.569  30.176 112.182  1.00 34.17      B000 C  
ATOM   3543  CG  PHE C  30     -37.915  30.826 113.490  1.00 31.75      B000 C  
ATOM   3544  CD1 PHE C  30     -38.100  30.064 114.639  1.00 30.24      B000 C  
ATOM   3545  CD2 PHE C  30     -37.976  32.213 113.587  1.00 30.92      B000 C  
ATOM   3546  CE1 PHE C  30     -38.339  30.675 115.872  1.00 29.98      B000 C  
ATOM   3547  CE2 PHE C  30     -38.213  32.835 114.813  1.00 31.14      B000 C  
ATOM   3548  CZ  PHE C  30     -38.394  32.065 115.960  1.00 30.23      B000 C  
ATOM   3549  H   PHE C  30     -37.395  29.331 109.850  1.00 30.00      B000 H  
ATOM   3550  N   PHE C  31     -39.927  31.491 110.771  1.00 34.76      B000 N  
ATOM   3551  CA  PHE C  31     -41.070  32.382 110.704  1.00 34.33      B000 C  
ATOM   3552  C   PHE C  31     -42.249  31.752 109.979  1.00 35.25      B000 C  
ATOM   3553  O   PHE C  31     -43.393  31.866 110.429  1.00 35.95      B000 O  
ATOM   3554  CB  PHE C  31     -40.662  33.699 110.076  1.00 33.23      B000 C  
ATOM   3555  CG  PHE C  31     -39.760  34.506 110.947  1.00 33.39      B000 C  
ATOM   3556  CD1 PHE C  31     -40.229  35.013 112.150  1.00 31.99      B000 C  
ATOM   3557  CD2 PHE C  31     -38.438  34.731 110.592  1.00 34.78      B000 C  
ATOM   3558  CE1 PHE C  31     -39.403  35.732 112.994  1.00 31.75      B000 C  
ATOM   3559  CE2 PHE C  31     -37.590  35.458 111.433  1.00 35.85      B000 C  
ATOM   3560  CZ  PHE C  31     -38.080  35.960 112.640  1.00 34.78      B000 C  
ATOM   3561  H   PHE C  31     -39.072  31.688 110.321  1.00 30.00      B000 H  
ATOM   3562  N   GLU C  32     -41.974  31.027 108.900  1.00 35.94      B000 N  
ATOM   3563  CA  GLU C  32     -43.039  30.370 108.148  1.00 36.35      B000 C  
ATOM   3564  C   GLU C  32     -43.783  29.352 109.001  1.00 36.35      B000 C  
ATOM   3565  O   GLU C  32     -45.010  29.321 109.022  1.00 36.24      B000 O  
ATOM   3566  CB  GLU C  32     -42.485  29.716 106.878  1.00 38.69      B000 C  
ATOM   3567  CG  GLU C  32     -43.498  28.884 106.059  1.00 40.54      B000 C  
ATOM   3568  CD  GLU C  32     -44.781  29.635 105.683  1.00 41.68      B000 C  
ATOM   3569  OE1 GLU C  32     -44.753  30.869 105.506  1.00 43.21      B000 O  
ATOM   3570  OE2 GLU C  32     -45.838  28.985 105.580  1.00 41.62      B000 O1-
ATOM   3571  H   GLU C  32     -41.069  31.020 108.531  1.00 30.00      B000 H  
ATOM   3572  N   GLU C  33     -43.045  28.546 109.744  1.00 36.73      B000 N  
ATOM   3573  CA  GLU C  33     -43.663  27.548 110.592  1.00 38.42      B000 C  
ATOM   3574  C   GLU C  33     -44.626  28.206 111.568  1.00 39.38      B000 C  
ATOM   3575  O   GLU C  33     -45.758  27.737 111.744  1.00 40.66      B000 O  
ATOM   3576  CB  GLU C  33     -42.603  26.755 111.344  1.00 38.85      B000 C  
ATOM   3577  CG  GLU C  33     -43.107  25.411 111.848  1.00 42.50      B000 C  
ATOM   3578  CD  GLU C  33     -43.558  24.489 110.722  1.00 44.70      B000 C  
ATOM   3579  OE1 GLU C  33     -42.870  24.427 109.678  1.00 42.30      B000 O  
ATOM   3580  OE2 GLU C  33     -44.602  23.817 110.893  1.00 47.38      B000 O1-
ATOM   3581  H   GLU C  33     -42.087  28.562 109.677  1.00 30.00      B000 H  
ATOM   3582  N   ILE C  34     -44.188  29.308 112.180  1.00 39.55      B000 N  
ATOM   3583  CA  ILE C  34     -45.030  30.040 113.120  1.00 39.03      B000 C  
ATOM   3584  C   ILE C  34     -46.313  30.502 112.408  1.00 40.51      B000 C  
ATOM   3585  O   ILE C  34     -47.423  30.295 112.924  1.00 41.19      B000 O  
ATOM   3586  CB  ILE C  34     -44.254  31.216 113.771  1.00 36.52      B000 C  
ATOM   3587  CG1 ILE C  34     -43.131  30.652 114.646  1.00 34.16      B000 C  
ATOM   3588  CG2 ILE C  34     -45.183  32.080 114.618  1.00 35.04      B000 C  
ATOM   3589  CD1 ILE C  34     -42.234  31.699 115.240  1.00 32.82      B000 C  
ATOM   3590  H   ILE C  34     -43.252  29.573 112.057  1.00 30.00      B000 H  
ATOM   3591  N   ARG C  35     -46.169  31.042 111.196  1.00 40.60      B000 N  
ATOM   3592  CA  ARG C  35     -47.326  31.469 110.415  1.00 40.62      B000 C  
ATOM   3593  C   ARG C  35     -48.254  30.293 110.118  1.00 42.11      B000 C  
ATOM   3594  O   ARG C  35     -49.472  30.414 110.260  1.00 43.25      B000 O  
ATOM   3595  CB  ARG C  35     -46.901  32.121 109.098  1.00 40.94      B000 C  
ATOM   3596  CG  ARG C  35     -46.441  33.559 109.221  1.00 39.99      B000 C  
ATOM   3597  CD  ARG C  35     -46.271  34.192 107.839  1.00 41.49      B000 C  
ATOM   3598  NE  ARG C  35     -45.275  33.493 107.034  1.00 40.90      B000 N  
ATOM   3599  CZ  ARG C  35     -44.051  33.951 106.784  1.00 40.91      B000 C  
ATOM   3600  NH1 ARG C  35     -43.655  35.118 107.267  1.00 40.96      B000 N1+
ATOM   3601  NH2 ARG C  35     -43.204  33.219 106.071  1.00 41.08      B000 N  
ATOM   3602  H   ARG C  35     -45.258  31.226 110.884  1.00 30.00      B000 H  
ATOM   3603  HE  ARG C  35     -45.470  32.632 106.630  1.00 30.00      B000 H  
ATOM   3604 HH11 ARG C  35     -44.263  35.686 107.812  1.00 30.00      B000 H  
ATOM   3605 HH12 ARG C  35     -42.730  35.457 107.059  1.00 30.00      B000 H  
ATOM   3606 HH21 ARG C  35     -43.555  32.361 105.744  1.00 30.00      B000 H  
ATOM   3607 HH22 ARG C  35     -42.276  33.510 105.841  1.00 30.00      B000 H  
ATOM   3608  N   ARG C  36     -47.688  29.154 109.716  1.00 42.18      B000 N  
ATOM   3609  CA  ARG C  36     -48.480  27.961 109.426  1.00 43.93      B000 C  
ATOM   3610  C   ARG C  36     -49.374  27.596 110.602  1.00 44.06      B000 C  
ATOM   3611  O   ARG C  36     -50.581  27.418 110.441  1.00 45.48      B000 O  
ATOM   3612  CB  ARG C  36     -47.585  26.770 109.089  1.00 44.89      B000 C  
ATOM   3613  CG  ARG C  36     -46.848  26.914 107.775  1.00 50.07      B000 C  
ATOM   3614  CD  ARG C  36     -45.937  25.723 107.496  1.00 54.75      B000 C  
ATOM   3615  NE  ARG C  36     -46.678  24.464 107.407  1.00 58.61      B000 N  
ATOM   3616  CZ  ARG C  36     -46.111  23.262 107.358  1.00 59.75      B000 C  
ATOM   3617  NH1 ARG C  36     -44.790  23.149 107.383  1.00 61.10      B000 N1+
ATOM   3618  NH2 ARG C  36     -46.863  22.169 107.345  1.00 60.43      B000 N  
ATOM   3619  H   ARG C  36     -46.741  29.166 109.546  1.00 30.00      B000 H  
ATOM   3620  HE  ARG C  36     -47.653  24.514 107.366  1.00 30.00      B000 H  
ATOM   3621 HH11 ARG C  36     -44.211  23.960 107.458  1.00 30.00      B000 H  
ATOM   3622 HH12 ARG C  36     -44.373  22.245 107.360  1.00 30.00      B000 H  
ATOM   3623 HH21 ARG C  36     -47.858  22.249 107.373  1.00 30.00      B000 H  
ATOM   3624 HH22 ARG C  36     -46.432  21.269 107.312  1.00 30.00      B000 H  
ATOM   3625  N   ALA C  37     -48.781  27.516 111.791  1.00 43.57      B000 N  
ATOM   3626  CA  ALA C  37     -49.539  27.183 112.993  1.00 42.31      B000 C  
ATOM   3627  C   ALA C  37     -50.674  28.168 113.205  1.00 41.92      B000 C  
ATOM   3628  O   ALA C  37     -51.831  27.768 113.401  1.00 41.30      B000 O  
ATOM   3629  CB  ALA C  37     -48.624  27.167 114.210  1.00 41.51      B000 C  
ATOM   3630  H   ALA C  37     -47.810  27.637 111.823  1.00 30.00      B000 H  
ATOM   3631  N   LEU C  38     -50.339  29.453 113.133  1.00 41.69      B000 N  
ATOM   3632  CA  LEU C  38     -51.311  30.518 113.339  1.00 43.51      B000 C  
ATOM   3633  C   LEU C  38     -52.474  30.538 112.351  1.00 45.22      B000 C  
ATOM   3634  O   LEU C  38     -53.632  30.626 112.760  1.00 45.11      B000 O  
ATOM   3635  CB  LEU C  38     -50.615  31.879 113.389  1.00 41.40      B000 C  
ATOM   3636  CG  LEU C  38     -49.800  32.103 114.663  1.00 40.66      B000 C  
ATOM   3637  CD1 LEU C  38     -48.940  33.336 114.526  1.00 40.40      B000 C  
ATOM   3638  CD2 LEU C  38     -50.738  32.228 115.850  1.00 39.57      B000 C  
ATOM   3639  H   LEU C  38     -49.397  29.700 113.005  1.00 30.00      B000 H  
ATOM   3640  N   GLU C  39     -52.176  30.413 111.058  1.00 46.10      B000 N  
ATOM   3641  CA  GLU C  39     -53.229  30.424 110.050  1.00 46.02      B000 C  
ATOM   3642  C   GLU C  39     -54.098  29.197 110.222  1.00 44.86      B000 C  
ATOM   3643  O   GLU C  39     -55.245  29.159 109.798  1.00 43.92      B000 O  
ATOM   3644  CB  GLU C  39     -52.643  30.476 108.639  1.00 47.01      B000 C  
ATOM   3645  CG  GLU C  39     -52.219  29.148 108.044  1.00 48.39      B000 C  
ATOM   3646  CD  GLU C  39     -51.703  29.301 106.614  1.00 50.83      B000 C  
ATOM   3647  OE1 GLU C  39     -52.188  30.192 105.881  1.00 50.80      B000 O  
ATOM   3648  OE2 GLU C  39     -50.788  28.545 106.225  1.00 51.02      B000 O1-
ATOM   3649  H   GLU C  39     -51.247  30.355 110.791  1.00 30.00      B000 H  
ATOM   3650  N   ASN C  40     -53.550  28.220 110.923  1.00 45.27      B000 N  
ATOM   3651  CA  ASN C  40     -54.244  26.977 111.161  1.00 46.39      B000 C  
ATOM   3652  C   ASN C  40     -54.983  26.959 112.498  1.00 45.94      B000 C  
ATOM   3653  O   ASN C  40     -55.326  25.891 113.012  1.00 47.01      B000 O  
ATOM   3654  CB  ASN C  40     -53.246  25.830 111.067  1.00 47.71      B000 C  
ATOM   3655  CG  ASN C  40     -53.914  24.514 110.857  1.00 50.50      B000 C  
ATOM   3656  ND2 ASN C  40     -53.857  23.654 111.865  1.00 52.37      B000 N  
ATOM   3657  OD1 ASN C  40     -54.510  24.272 109.807  1.00 53.21      B000 O  
ATOM   3658  H   ASN C  40     -52.620  28.303 111.197  1.00 30.00      B000 H  
ATOM   3659 HD21 ASN C  40     -54.302  22.796 111.740  1.00 30.00      B000 H  
ATOM   3660 HD22 ASN C  40     -53.409  23.900 112.692  1.00 30.00      B000 H  
ATOM   3661  N   GLY C  41     -55.186  28.141 113.078  1.00 45.21      B000 N  
ATOM   3662  CA  GLY C  41     -55.901  28.251 114.340  1.00 42.45      B000 C  
ATOM   3663  C   GLY C  41     -55.186  27.754 115.585  1.00 41.23      B000 C  
ATOM   3664  O   GLY C  41     -55.770  27.722 116.674  1.00 39.91      B000 O  
ATOM   3665  H   GLY C  41     -54.839  28.975 112.675  1.00 30.00      B000 H  
ATOM   3666  N   GLU C  42     -53.917  27.395 115.450  1.00 40.69      B000 N  
ATOM   3667  CA  GLU C  42     -53.157  26.899 116.587  1.00 40.48      B000 C  
ATOM   3668  C   GLU C  42     -52.328  28.011 117.260  1.00 39.53      B000 C  
ATOM   3669  O   GLU C  42     -51.769  28.889 116.597  1.00 38.83      B000 O  
ATOM   3670  CB  GLU C  42     -52.250  25.744 116.138  1.00 41.27      B000 C  
ATOM   3671  CG  GLU C  42     -51.621  24.948 117.282  1.00 43.43      B000 C  
ATOM   3672  CD  GLU C  42     -50.517  24.000 116.821  1.00 44.66      B000 C  
ATOM   3673  OE1 GLU C  42     -50.034  24.146 115.676  1.00 45.49      B000 O  
ATOM   3674  OE2 GLU C  42     -50.106  23.114 117.604  1.00 43.87      B000 O1-
ATOM   3675  H   GLU C  42     -53.418  27.497 114.617  1.00 30.00      B000 H  
ATOM   3676  N   GLN C  43     -52.298  27.979 118.589  1.00 38.66      B000 N  
ATOM   3677  CA  GLN C  43     -51.555  28.937 119.402  1.00 36.73      B000 C  
ATOM   3678  C   GLN C  43     -50.093  28.543 119.395  1.00 35.72      B000 C  
ATOM   3679  O   GLN C  43     -49.772  27.357 119.426  1.00 37.12      B000 O  
ATOM   3680  CB  GLN C  43     -52.068  28.893 120.838  1.00 37.19      B000 C  
ATOM   3681  CG  GLN C  43     -51.143  29.526 121.869  1.00 37.89      B000 C  
ATOM   3682  CD  GLN C  43     -51.556  29.212 123.297  1.00 36.98      B000 C  
ATOM   3683  NE2 GLN C  43     -51.767  30.240 124.083  1.00 35.44      B000 N  
ATOM   3684  OE1 GLN C  43     -51.654  28.059 123.690  1.00 39.18      B000 O  
ATOM   3685  H   GLN C  43     -52.801  27.278 119.046  1.00 30.00      B000 H  
ATOM   3686 HE21 GLN C  43     -52.042  30.018 125.002  1.00 30.00      B000 H  
ATOM   3687 HE22 GLN C  43     -51.643  31.089 123.704  1.00 30.00      B000 H  
ATOM   3688  N   VAL C  44     -49.198  29.524 119.374  1.00 34.57      B000 N  
ATOM   3689  CA  VAL C  44     -47.767  29.241 119.393  1.00 32.70      B000 C  
ATOM   3690  C   VAL C  44     -47.164  29.727 120.709  1.00 32.87      B000 C  
ATOM   3691  O   VAL C  44     -47.187  30.920 120.993  1.00 33.64      B000 O  
ATOM   3692  CB  VAL C  44     -47.036  29.906 118.224  1.00 31.08      B000 C  
ATOM   3693  CG1 VAL C  44     -45.605  29.422 118.176  1.00 31.13      B000 C  
ATOM   3694  CG2 VAL C  44     -47.743  29.589 116.919  1.00 31.82      B000 C  
ATOM   3695  H   VAL C  44     -49.521  30.452 119.385  1.00 30.00      B000 H  
ATOM   3696  N   LYS C  45     -46.660  28.798 121.517  1.00 32.21      B000 N  
ATOM   3697  CA  LYS C  45     -46.065  29.121 122.811  1.00 31.06      B000 C  
ATOM   3698  C   LYS C  45     -44.566  28.864 122.797  1.00 31.05      B000 C  
ATOM   3699  O   LYS C  45     -44.105  27.713 122.804  1.00 29.94      B000 O  
ATOM   3700  CB  LYS C  45     -46.709  28.290 123.917  1.00 31.42      B000 C  
ATOM   3701  CG  LYS C  45     -48.219  28.335 123.913  1.00 30.97      B000 C  
ATOM   3702  CD  LYS C  45     -48.780  27.672 125.147  1.00 29.91      B000 C  
ATOM   3703  CE  LYS C  45     -48.343  26.228 125.219  1.00 30.52      B000 C  
ATOM   3704  NZ  LYS C  45     -48.828  25.527 126.433  1.00 29.06      B000 N1+
ATOM   3705  H   LYS C  45     -46.553  27.913 121.154  1.00 30.00      B000 H  
ATOM   3706  HZ1 LYS C  45     -48.492  26.002 127.279  1.00 30.00      B000 H  
ATOM   3707  HZ2 LYS C  45     -49.867  25.539 126.421  1.00 30.00      B000 H  
ATOM   3708  HZ3 LYS C  45     -48.493  24.554 126.390  1.00 30.00      B000 H  
ATOM   3709  N   LEU C  46     -43.800  29.943 122.740  1.00 30.17      B000 N  
ATOM   3710  CA  LEU C  46     -42.350  29.832 122.715  1.00 29.58      B000 C  
ATOM   3711  C   LEU C  46     -41.800  30.163 124.094  1.00 29.62      B000 C  
ATOM   3712  O   LEU C  46     -41.656  31.322 124.466  1.00 30.27      B000 O  
ATOM   3713  CB  LEU C  46     -41.776  30.761 121.641  1.00 27.89      B000 C  
ATOM   3714  CG  LEU C  46     -42.350  30.520 120.244  1.00 26.56      B000 C  
ATOM   3715  CD1 LEU C  46     -41.539  31.256 119.210  1.00 27.38      B000 C  
ATOM   3716  CD2 LEU C  46     -42.317  29.047 119.922  1.00 26.34      B000 C  
ATOM   3717  H   LEU C  46     -44.156  30.848 122.777  1.00 30.00      B000 H  
ATOM   3718  N   SER C  47     -41.485  29.135 124.863  1.00 30.24      B000 N  
ATOM   3719  CA  SER C  47     -40.965  29.333 126.200  1.00 30.96      B000 C  
ATOM   3720  C   SER C  47     -39.738  30.236 126.205  1.00 30.76      B000 C  
ATOM   3721  O   SER C  47     -38.831  30.080 125.389  1.00 31.76      B000 O  
ATOM   3722  CB  SER C  47     -40.611  27.999 126.843  1.00 31.54      B000 C  
ATOM   3723  OG  SER C  47     -40.105  28.217 128.144  1.00 35.03      B000 O  
ATOM   3724  H   SER C  47     -41.576  28.263 124.497  1.00 30.00      B000 H  
ATOM   3725  HG  SER C  47     -40.785  28.595 128.688  1.00 30.00      B000 H  
ATOM   3726  N   GLY C  48     -39.739  31.212 127.108  1.00 30.96      B000 N  
ATOM   3727  CA  GLY C  48     -38.624  32.133 127.229  1.00 27.66      B000 C  
ATOM   3728  C   GLY C  48     -38.753  33.325 126.318  1.00 26.17      B000 C  
ATOM   3729  O   GLY C  48     -37.892  34.204 126.331  1.00 27.29      B000 O  
ATOM   3730  H   GLY C  48     -40.505  31.313 127.658  1.00 30.00      B000 H  
ATOM   3731  N   PHE C  49     -39.804  33.349 125.507  1.00 23.24      B000 N  
ATOM   3732  CA  PHE C  49     -40.038  34.464 124.599  1.00 22.54      B000 C  
ATOM   3733  C   PHE C  49     -41.491  34.929 124.841  1.00 23.25      B000 C  
ATOM   3734  O   PHE C  49     -41.724  35.831 125.642  1.00 23.88      B000 O  
ATOM   3735  CB  PHE C  49     -39.784  34.024 123.148  1.00 21.83      B000 C  
ATOM   3736  CG  PHE C  49     -39.706  35.160 122.169  1.00 21.77      B000 C  
ATOM   3737  CD1 PHE C  49     -38.618  36.027 122.177  1.00 23.09      B000 C  
ATOM   3738  CD2 PHE C  49     -40.754  35.408 121.283  1.00 21.26      B000 C  
ATOM   3739  CE1 PHE C  49     -38.576  37.143 121.324  1.00 22.78      B000 C  
ATOM   3740  CE2 PHE C  49     -40.723  36.513 120.429  1.00 21.46      B000 C  
ATOM   3741  CZ  PHE C  49     -39.630  37.384 120.455  1.00 22.19      B000 C  
ATOM   3742  H   PHE C  49     -40.446  32.611 125.412  1.00 30.00      B000 H  
ATOM   3743  N   GLY C  50     -42.476  34.271 124.241  1.00 23.69      B000 N  
ATOM   3744  CA  GLY C  50     -43.857  34.674 124.454  1.00 24.52      B000 C  
ATOM   3745  C   GLY C  50     -44.844  33.820 123.683  1.00 25.83      B000 C  
ATOM   3746  O   GLY C  50     -44.444  32.887 122.998  1.00 26.70      B000 O  
ATOM   3747  H   GLY C  50     -42.291  33.475 123.701  1.00 30.00      B000 H  
ATOM   3748  N   ASN C  51     -46.133  34.136 123.785  1.00 26.53      B000 N  
ATOM   3749  CA  ASN C  51     -47.170  33.377 123.085  1.00 26.72      B000 C  
ATOM   3750  C   ASN C  51     -47.832  34.201 122.005  1.00 27.74      B000 C  
ATOM   3751  O   ASN C  51     -48.098  35.381 122.209  1.00 27.37      B000 O  
ATOM   3752  CB  ASN C  51     -48.276  32.935 124.043  1.00 25.67      B000 C  
ATOM   3753  CG  ASN C  51     -47.802  31.952 125.095  1.00 27.71      B000 C  
ATOM   3754  ND2 ASN C  51     -48.685  31.633 126.043  1.00 24.38      B000 N  
ATOM   3755  OD1 ASN C  51     -46.665  31.490 125.074  1.00 27.10      B000 O  
ATOM   3756  H   ASN C  51     -46.343  34.897 124.359  1.00 30.00      B000 H  
ATOM   3757 HD21 ASN C  51     -48.467  30.985 126.699  1.00 30.00      B000 H  
ATOM   3758 HD22 ASN C  51     -49.507  32.110 126.010  1.00 30.00      B000 H  
ATOM   3759  N   PHE C  52     -48.090  33.573 120.865  1.00 29.28      B000 N  
ATOM   3760  CA  PHE C  52     -48.790  34.201 119.758  1.00 30.41      B000 C  
ATOM   3761  C   PHE C  52     -50.156  33.556 119.842  1.00 32.12      B000 C  
ATOM   3762  O   PHE C  52     -50.277  32.345 119.646  1.00 32.83      B000 O  
ATOM   3763  CB  PHE C  52     -48.126  33.860 118.436  1.00 29.75      B000 C  
ATOM   3764  CG  PHE C  52     -46.783  34.472 118.281  1.00 31.66      B000 C  
ATOM   3765  CD1 PHE C  52     -45.651  33.818 118.744  1.00 32.75      B000 C  
ATOM   3766  CD2 PHE C  52     -46.644  35.723 117.701  1.00 31.87      B000 C  
ATOM   3767  CE1 PHE C  52     -44.396  34.396 118.633  1.00 32.53      B000 C  
ATOM   3768  CE2 PHE C  52     -45.393  36.315 117.587  1.00 33.63      B000 C  
ATOM   3769  CZ  PHE C  52     -44.264  35.647 118.054  1.00 33.14      B000 C  
ATOM   3770  H   PHE C  52     -47.787  32.660 120.825  1.00 30.00      B000 H  
ATOM   3771  N   ASP C  53     -51.148  34.338 120.260  1.00 33.94      B000 N  
ATOM   3772  CA  ASP C  53     -52.526  33.862 120.417  1.00 34.57      B000 C  
ATOM   3773  C   ASP C  53     -53.430  34.483 119.383  1.00 35.77      B000 C  
ATOM   3774  O   ASP C  53     -53.219  35.628 118.990  1.00 36.49      B000 O  
ATOM   3775  CB  ASP C  53     -53.090  34.278 121.778  1.00 33.87      B000 C  
ATOM   3776  CG  ASP C  53     -52.236  33.839 122.930  1.00 33.71      B000 C  
ATOM   3777  OD1 ASP C  53     -51.595  32.780 122.838  1.00 34.45      B000 O  
ATOM   3778  OD2 ASP C  53     -52.219  34.555 123.946  1.00 34.49      B000 O1-
ATOM   3779  H   ASP C  53     -50.942  35.285 120.320  1.00 30.00      B000 H  
ATOM   3780  N   LEU C  54     -54.499  33.761 119.047  1.00 37.45      B000 N  
ATOM   3781  CA  LEU C  54     -55.508  34.218 118.092  1.00 37.83      B000 C  
ATOM   3782  C   LEU C  54     -56.747  34.659 118.879  1.00 37.94      B000 C  
ATOM   3783  O   LEU C  54     -57.148  34.001 119.841  1.00 37.33      B000 O  
ATOM   3784  CB  LEU C  54     -55.876  33.082 117.133  1.00 38.85      B000 C  
ATOM   3785  CG  LEU C  54     -54.724  32.693 116.208  1.00 40.42      B000 C  
ATOM   3786  CD1 LEU C  54     -54.778  31.224 115.881  1.00 40.34      B000 C  
ATOM   3787  CD2 LEU C  54     -54.751  33.550 114.955  1.00 41.34      B000 C  
ATOM   3788  H   LEU C  54     -54.631  32.894 119.460  1.00 30.00      B000 H  
ATOM   3789  N   ARG C  55     -57.282  35.823 118.535  1.00 38.54      B000 N  
ATOM   3790  CA  ARG C  55     -58.481  36.333 119.191  1.00 40.47      B000 C  
ATOM   3791  C   ARG C  55     -59.453  36.646 118.073  1.00 41.59      B000 C  
ATOM   3792  O   ARG C  55     -59.040  37.125 117.012  1.00 40.29      B000 O  
ATOM   3793  CB  ARG C  55     -58.208  37.633 119.953  1.00 39.70      B000 C  
ATOM   3794  CG  ARG C  55     -57.084  37.568 120.957  1.00 42.37      B000 C  
ATOM   3795  CD  ARG C  55     -57.167  38.736 121.918  1.00 41.82      B000 C  
ATOM   3796  NE  ARG C  55     -58.368  38.616 122.736  1.00 44.17      B000 N  
ATOM   3797  CZ  ARG C  55     -58.408  38.042 123.936  1.00 44.64      B000 C  
ATOM   3798  NH1 ARG C  55     -57.310  37.538 124.489  1.00 43.32      B000 N1+
ATOM   3799  NH2 ARG C  55     -59.566  37.937 124.571  1.00 45.22      B000 N  
ATOM   3800  H   ARG C  55     -56.815  36.324 117.827  1.00 30.00      B000 H  
ATOM   3801  HE  ARG C  55     -59.207  38.983 122.393  1.00 30.00      B000 H  
ATOM   3802 HH11 ARG C  55     -56.438  37.597 124.006  1.00 30.00      B000 H  
ATOM   3803 HH12 ARG C  55     -57.355  37.128 125.400  1.00 30.00      B000 H  
ATOM   3804 HH21 ARG C  55     -60.407  38.282 124.152  1.00 30.00      B000 H  
ATOM   3805 HH22 ARG C  55     -59.601  37.515 125.481  1.00 30.00      B000 H  
ATOM   3806  N   ASP C  56     -60.724  36.310 118.273  1.00 43.16      B000 N  
ATOM   3807  CA  ASP C  56     -61.740  36.612 117.274  1.00 44.94      B000 C  
ATOM   3808  C   ASP C  56     -62.411  37.871 117.762  1.00 45.15      B000 C  
ATOM   3809  O   ASP C  56     -62.886  37.919 118.888  1.00 45.42      B000 O  
ATOM   3810  CB  ASP C  56     -62.762  35.491 117.178  1.00 47.36      B000 C  
ATOM   3811  CG  ASP C  56     -62.154  34.200 116.689  1.00 51.24      B000 C  
ATOM   3812  OD1 ASP C  56     -61.866  34.099 115.475  1.00 52.31      B000 O  
ATOM   3813  OD2 ASP C  56     -61.933  33.295 117.528  1.00 53.17      B000 O1-
ATOM   3814  H   ASP C  56     -60.979  35.896 119.114  1.00 30.00      B000 H  
ATOM   3815  N   LYS C  57     -62.400  38.907 116.941  1.00 46.26      B000 N  
ATOM   3816  CA  LYS C  57     -63.004  40.171 117.315  1.00 48.57      B000 C  
ATOM   3817  C   LYS C  57     -64.308  40.369 116.548  1.00 51.35      B000 C  
ATOM   3818  O   LYS C  57     -64.351  40.175 115.330  1.00 51.92      B000 O  
ATOM   3819  CB  LYS C  57     -62.042  41.327 117.008  1.00 45.87      B000 C  
ATOM   3820  CG  LYS C  57     -60.614  41.107 117.470  1.00 44.35      B000 C  
ATOM   3821  CD  LYS C  57     -60.507  40.999 118.986  1.00 43.49      B000 C  
ATOM   3822  CE  LYS C  57     -60.244  42.347 119.633  1.00 39.71      B000 C  
ATOM   3823  NZ  LYS C  57     -58.919  42.900 119.230  1.00 37.89      B000 N1+
ATOM   3824  H   LYS C  57     -62.016  38.839 116.060  1.00 30.00      B000 H  
ATOM   3825  HZ1 LYS C  57     -58.155  42.243 119.495  1.00 30.00      B000 H  
ATOM   3826  HZ2 LYS C  57     -58.894  43.038 118.205  1.00 30.00      B000 H  
ATOM   3827  HZ3 LYS C  57     -58.725  43.813 119.673  1.00 30.00      B000 H  
ATOM   3828  N   ASN C  58     -65.370  40.724 117.270  1.00 53.85      B000 N  
ATOM   3829  CA  ASN C  58     -66.678  40.988 116.669  1.00 56.62      B000 C  
ATOM   3830  C   ASN C  58     -66.623  42.400 116.090  1.00 57.99      B000 C  
ATOM   3831  O   ASN C  58     -65.755  43.190 116.457  1.00 58.84      B000 O  
ATOM   3832  CB  ASN C  58     -67.790  40.928 117.728  1.00 57.18      B000 C  
ATOM   3833  CG  ASN C  58     -68.051  39.520 118.232  1.00 58.39      B000 C  
ATOM   3834  ND2 ASN C  58     -68.143  39.366 119.549  1.00 57.35      B000 N  
ATOM   3835  OD1 ASN C  58     -68.169  38.577 117.443  1.00 58.81      B000 O  
ATOM   3836  H   ASN C  58     -65.254  40.877 118.221  1.00 30.00      B000 H  
ATOM   3837 HD21 ASN C  58     -68.299  38.457 119.876  1.00 30.00      B000 H  
ATOM   3838 HD22 ASN C  58     -68.042  40.153 120.119  1.00 30.00      B000 H  
ATOM   3839  N   GLN C  59     -67.526  42.714 115.171  1.00 59.34      B000 N  
ATOM   3840  CA  GLN C  59     -67.564  44.037 114.573  1.00 60.27      B000 C  
ATOM   3841  C   GLN C  59     -67.779  45.088 115.665  1.00 59.50      B000 C  
ATOM   3842  O   GLN C  59     -68.499  44.839 116.638  1.00 59.18      B000 O  
ATOM   3843  CB  GLN C  59     -68.688  44.108 113.545  1.00 62.70      B000 C  
ATOM   3844  CG  GLN C  59     -68.749  45.425 112.808  1.00 67.80      B000 C  
ATOM   3845  CD  GLN C  59     -69.784  45.427 111.705  1.00 71.00      B000 C  
ATOM   3846  NE2 GLN C  59     -69.381  45.000 110.510  1.00 71.61      B000 N  
ATOM   3847  OE1 GLN C  59     -70.934  45.808 111.922  1.00 73.65      B000 O  
ATOM   3848  H   GLN C  59     -68.138  42.070 114.889  1.00 30.00      B000 H  
ATOM   3849 HE21 GLN C  59     -70.059  44.998 109.804  1.00 30.00      B000 H  
ATOM   3850 HE22 GLN C  59     -68.463  44.714 110.392  1.00 30.00      B000 H  
ATOM   3851  N   ARG C  60     -67.117  46.230 115.521  1.00 58.08      B000 N  
ATOM   3852  CA  ARG C  60     -67.238  47.317 116.482  1.00 58.40      B000 C  
ATOM   3853  C   ARG C  60     -67.152  48.682 115.796  1.00 58.28      B000 C  
ATOM   3854  O   ARG C  60     -66.640  48.801 114.681  1.00 57.53      B000 O  
ATOM   3855  CB  ARG C  60     -66.195  47.185 117.602  1.00 58.06      B000 C  
ATOM   3856  CG  ARG C  60     -64.761  47.055 117.128  1.00 57.88      B000 C  
ATOM   3857  CD  ARG C  60     -63.802  46.941 118.303  1.00 56.31      B000 C  
ATOM   3858  NE  ARG C  60     -62.418  46.822 117.858  1.00 53.26      B000 N  
ATOM   3859  CZ  ARG C  60     -61.622  47.853 117.603  1.00 51.81      B000 C  
ATOM   3860  NH1 ARG C  60     -62.055  49.097 117.751  1.00 50.19      B000 N1+
ATOM   3861  NH2 ARG C  60     -60.394  47.637 117.173  1.00 52.21      B000 N  
ATOM   3862  H   ARG C  60     -66.575  46.297 114.712  1.00 30.00      B000 H  
ATOM   3863  HE  ARG C  60     -62.057  45.926 117.778  1.00 30.00      B000 H  
ATOM   3864 HH11 ARG C  60     -62.990  49.288 118.054  1.00 30.00      B000 H  
ATOM   3865 HH12 ARG C  60     -61.427  49.840 117.536  1.00 30.00      B000 H  
ATOM   3866 HH21 ARG C  60     -60.063  46.699 117.048  1.00 30.00      B000 H  
ATOM   3867 HH22 ARG C  60     -59.802  48.418 116.996  1.00 30.00      B000 H  
ATOM   3868  N   PRO C  61     -67.705  49.725 116.430  1.00 58.53      B000 N  
ATOM   3869  CA  PRO C  61     -67.659  51.053 115.820  1.00 58.58      B000 C  
ATOM   3870  C   PRO C  61     -66.271  51.654 115.659  1.00 58.61      B000 C  
ATOM   3871  O   PRO C  61     -65.461  51.656 116.590  1.00 59.51      B000 O  
ATOM   3872  CB  PRO C  61     -68.550  51.890 116.746  1.00 58.17      B000 C  
ATOM   3873  CG  PRO C  61     -68.438  51.200 118.058  1.00 58.38      B000 C  
ATOM   3874  CD  PRO C  61     -68.490  49.746 117.679  1.00 58.81      B000 C  
ATOM   3875  N   GLY C  62     -66.014  52.156 114.455  1.00 58.15      B000 N  
ATOM   3876  CA  GLY C  62     -64.747  52.793 114.137  1.00 57.57      B000 C  
ATOM   3877  C   GLY C  62     -65.031  54.038 113.308  1.00 57.52      B000 C  
ATOM   3878  O   GLY C  62     -66.190  54.424 113.159  1.00 58.16      B000 O  
ATOM   3879  H   GLY C  62     -66.665  52.115 113.734  1.00 30.00      B000 H  
ATOM   3880  N   ARG C  63     -64.003  54.660 112.744  1.00 57.41      B000 N  
ATOM   3881  CA  ARG C  63     -64.213  55.856 111.935  1.00 57.77      B000 C  
ATOM   3882  C   ARG C  63     -63.013  56.219 111.073  1.00 59.43      B000 C  
ATOM   3883  O   ARG C  63     -61.887  55.790 111.350  1.00 60.98      B000 O  
ATOM   3884  CB  ARG C  63     -64.520  57.045 112.842  1.00 56.86      B000 C  
ATOM   3885  CG  ARG C  63     -63.313  57.589 113.623  1.00 56.04      B000 C  
ATOM   3886  CD  ARG C  63     -63.783  58.555 114.688  1.00 55.81      B000 C  
ATOM   3887  NE  ARG C  63     -64.950  57.986 115.352  1.00 56.94      B000 N  
ATOM   3888  CZ  ARG C  63     -64.896  57.014 116.258  1.00 57.38      B000 C  
ATOM   3889  NH1 ARG C  63     -63.724  56.513 116.630  1.00 57.29      B000 N1+
ATOM   3890  NH2 ARG C  63     -66.019  56.487 116.729  1.00 57.50      B000 N  
ATOM   3891  H   ARG C  63     -63.074  54.397 112.955  1.00 30.00      B000 H  
ATOM   3892  HE  ARG C  63     -65.837  58.280 115.057  1.00 30.00      B000 H  
ATOM   3893 HH11 ARG C  63     -62.869  56.912 116.314  1.00 30.00      B000 H  
ATOM   3894 HH12 ARG C  63     -63.642  55.847 117.365  1.00 30.00      B000 H  
ATOM   3895 HH21 ARG C  63     -66.895  56.796 116.383  1.00 30.00      B000 H  
ATOM   3896 HH22 ARG C  63     -65.978  55.765 117.423  1.00 30.00      B000 H  
ATOM   3897  N   ASN C  64     -63.262  56.973 110.002  1.00 59.24      B000 N  
ATOM   3898  CA  ASN C  64     -62.187  57.458 109.143  1.00 58.92      B000 C  
ATOM   3899  C   ASN C  64     -61.635  58.577 110.015  1.00 58.82      B000 C  
ATOM   3900  O   ASN C  64     -62.303  59.579 110.216  1.00 58.83      B000 O  
ATOM   3901  CB  ASN C  64     -62.762  58.024 107.836  1.00 57.70      B000 C  
ATOM   3902  CG  ASN C  64     -61.736  58.809 107.027  1.00 57.23      B000 C  
ATOM   3903  ND2 ASN C  64     -61.671  58.540 105.736  1.00 56.77      B000 N  
ATOM   3904  OD1 ASN C  64     -61.041  59.684 107.557  1.00 55.71      B000 O  
ATOM   3905  H   ASN C  64     -64.198  57.155 109.824  1.00 30.00      B000 H  
ATOM   3906 HD21 ASN C  64     -61.019  59.034 105.212  1.00 30.00      B000 H  
ATOM   3907 HD22 ASN C  64     -62.264  57.875 105.384  1.00 30.00      B000 H  
ATOM   3908  N   PRO C  65     -60.437  58.392 110.592  1.00 59.69      B000 N  
ATOM   3909  CA  PRO C  65     -59.827  59.405 111.459  1.00 60.97      B000 C  
ATOM   3910  C   PRO C  65     -59.772  60.827 110.904  1.00 62.32      B000 C  
ATOM   3911  O   PRO C  65     -60.202  61.764 111.573  1.00 61.92      B000 O  
ATOM   3912  CB  PRO C  65     -58.435  58.829 111.718  1.00 60.11      B000 C  
ATOM   3913  CG  PRO C  65     -58.674  57.359 111.690  1.00 59.34      B000 C  
ATOM   3914  CD  PRO C  65     -59.544  57.226 110.467  1.00 59.36      B000 C  
ATOM   3915  N   LYS C  66     -59.255  60.979 109.686  1.00 64.35      B000 N  
ATOM   3916  CA  LYS C  66     -59.127  62.292 109.042  1.00 66.05      B000 C  
ATOM   3917  C   LYS C  66     -60.439  63.072 108.959  1.00 66.08      B000 C  
ATOM   3918  O   LYS C  66     -60.510  64.221 109.384  1.00 66.10      B000 O  
ATOM   3919  CB  LYS C  66     -58.560  62.156 107.617  1.00 67.73      B000 C  
ATOM   3920  CG  LYS C  66     -57.120  61.643 107.489  1.00 70.19      B000 C  
ATOM   3921  CD  LYS C  66     -56.081  62.728 107.787  1.00 71.96      B000 C  
ATOM   3922  CE  LYS C  66     -54.654  62.209 107.504  1.00 73.27      B000 C  
ATOM   3923  NZ  LYS C  66     -53.592  63.181 107.935  1.00 74.98      B000 N1+
ATOM   3924  H   LYS C  66     -58.916  60.196 109.220  1.00 30.00      B000 H  
ATOM   3925  HZ1 LYS C  66     -53.734  63.432 108.943  1.00 30.00      B000 H  
ATOM   3926  HZ2 LYS C  66     -52.645  62.773 107.833  1.00 30.00      B000 H  
ATOM   3927  HZ3 LYS C  66     -53.676  64.058 107.382  1.00 30.00      B000 H  
ATOM   3928  N   THR C  67     -61.467  62.442 108.402  1.00 66.52      B000 N  
ATOM   3929  CA  THR C  67     -62.775  63.074 108.215  1.00 66.64      B000 C  
ATOM   3930  C   THR C  67     -63.725  63.055 109.421  1.00 67.47      B000 C  
ATOM   3931  O   THR C  67     -64.262  64.090 109.827  1.00 68.22      B000 O  
ATOM   3932  CB  THR C  67     -63.510  62.454 106.985  1.00 65.91      B000 C  
ATOM   3933  CG2 THR C  67     -62.578  62.436 105.759  1.00 65.25      B000 C  
ATOM   3934  OG1 THR C  67     -63.923  61.114 107.283  1.00 63.34      B000 O  
ATOM   3935  H   THR C  67     -61.317  61.513 108.134  1.00 30.00      B000 H  
ATOM   3936  HG1 THR C  67     -64.306  60.724 106.495  1.00 30.00      B000 H  
ATOM   3937  N   GLY C  68     -63.958  61.866 109.963  1.00 67.40      B000 N  
ATOM   3938  CA  GLY C  68     -64.851  61.721 111.091  1.00 66.90      B000 C  
ATOM   3939  C   GLY C  68     -65.961  60.758 110.735  1.00 68.26      B000 C  
ATOM   3940  O   GLY C  68     -66.734  60.355 111.600  1.00 68.30      B000 O  
ATOM   3941  H   GLY C  68     -63.429  61.081 109.759  1.00 30.00      B000 H  
ATOM   3942  N   GLU C  69     -66.031  60.379 109.461  1.00 69.71      B000 N  
ATOM   3943  CA  GLU C  69     -67.063  59.459 108.972  1.00 71.06      B000 C  
ATOM   3944  C   GLU C  69     -67.093  58.145 109.750  1.00 70.81      B000 C  
ATOM   3945  O   GLU C  69     -66.129  57.379 109.694  1.00 71.04      B000 O  
ATOM   3946  CB  GLU C  69     -66.835  59.141 107.492  1.00 71.84      B000 C  
ATOM   3947  CG  GLU C  69     -66.971  60.326 106.550  1.00 75.64      B000 C  
ATOM   3948  CD  GLU C  69     -66.303  60.089 105.187  1.00 77.74      B000 C  
ATOM   3949  OE1 GLU C  69     -66.713  59.162 104.456  1.00 78.99      B000 O  
ATOM   3950  OE2 GLU C  69     -65.356  60.837 104.845  1.00 77.69      B000 O1-
ATOM   3951  H   GLU C  69     -65.348  60.680 108.815  1.00 30.00      B000 H  
ATOM   3952  N   ASP C  70     -68.187  57.894 110.466  1.00 70.96      B000 N  
ATOM   3953  CA  ASP C  70     -68.345  56.666 111.246  1.00 70.87      B000 C  
ATOM   3954  C   ASP C  70     -68.393  55.454 110.305  1.00 70.76      B000 C  
ATOM   3955  O   ASP C  70     -69.278  55.343 109.454  1.00 71.41      B000 O  
ATOM   3956  CB  ASP C  70     -69.610  56.731 112.134  1.00 70.98      B000 C  
ATOM   3957  CG  ASP C  70     -69.429  57.615 113.396  1.00 72.37      B000 C  
ATOM   3958  OD1 ASP C  70     -68.406  58.332 113.522  1.00 72.48      B000 O  
ATOM   3959  OD2 ASP C  70     -70.319  57.588 114.278  1.00 71.08      B000 O1-
ATOM   3960  H   ASP C  70     -68.899  58.553 110.468  1.00 30.00      B000 H  
ATOM   3961  N   ILE C  71     -67.404  54.572 110.447  1.00 70.18      B000 N  
ATOM   3962  CA  ILE C  71     -67.265  53.366 109.629  1.00 68.31      B000 C  
ATOM   3963  C   ILE C  71     -67.067  52.177 110.553  1.00 67.38      B000 C  
ATOM   3964  O   ILE C  71     -66.335  52.269 111.540  1.00 67.55      B000 O  
ATOM   3965  CB  ILE C  71     -66.012  53.442 108.759  1.00 68.10      B000 C  
ATOM   3966  CG1 ILE C  71     -65.975  54.774 108.021  1.00 68.80      B000 C  
ATOM   3967  CG2 ILE C  71     -65.978  52.277 107.792  1.00 67.31      B000 C  
ATOM   3968  CD1 ILE C  71     -64.642  55.096 107.430  1.00 70.17      B000 C  
ATOM   3969  H   ILE C  71     -66.775  54.712 111.179  1.00 30.00      B000 H  
ATOM   3970  N   PRO C  72     -67.714  51.044 110.260  1.00 66.19      B000 N  
ATOM   3971  CA  PRO C  72     -67.502  49.916 111.169  1.00 64.97      B000 C  
ATOM   3972  C   PRO C  72     -66.194  49.147 110.942  1.00 62.87      B000 C  
ATOM   3973  O   PRO C  72     -65.684  49.047 109.819  1.00 61.95      B000 O  
ATOM   3974  CB  PRO C  72     -68.736  49.039 110.921  1.00 65.58      B000 C  
ATOM   3975  CG  PRO C  72     -69.013  49.263 109.469  1.00 66.71      B000 C  
ATOM   3976  CD  PRO C  72     -68.804  50.766 109.308  1.00 66.34      B000 C  
ATOM   3977  N   ILE C  73     -65.611  48.693 112.044  1.00 60.47      B000 N  
ATOM   3978  CA  ILE C  73     -64.408  47.892 112.001  1.00 57.28      B000 C  
ATOM   3979  C   ILE C  73     -65.021  46.502 111.901  1.00 56.58      B000 C  
ATOM   3980  O   ILE C  73     -65.755  46.072 112.789  1.00 55.95      B000 O  
ATOM   3981  CB  ILE C  73     -63.588  48.029 113.300  1.00 55.70      B000 C  
ATOM   3982  CG1 ILE C  73     -63.059  49.456 113.418  1.00 55.49      B000 C  
ATOM   3983  CG2 ILE C  73     -62.436  47.039 113.318  1.00 53.87      B000 C  
ATOM   3984  CD1 ILE C  73     -62.399  49.761 114.737  1.00 55.74      B000 C  
ATOM   3985  H   ILE C  73     -65.996  48.821 112.930  1.00 30.00      B000 H  
ATOM   3986  N   THR C  74     -64.831  45.868 110.755  1.00 56.17      B000 N  
ATOM   3987  CA  THR C  74     -65.363  44.539 110.489  1.00 55.81      B000 C  
ATOM   3988  C   THR C  74     -64.834  43.447 111.430  1.00 55.96      B000 C  
ATOM   3989  O   THR C  74     -63.754  43.579 112.006  1.00 56.39      B000 O  
ATOM   3990  CB  THR C  74     -65.067  44.149 109.032  1.00 55.79      B000 C  
ATOM   3991  CG2 THR C  74     -66.149  44.681 108.101  1.00 55.50      B000 C  
ATOM   3992  OG1 THR C  74     -63.806  44.714 108.643  1.00 55.46      B000 O  
ATOM   3993  H   THR C  74     -64.286  46.308 110.088  1.00 30.00      B000 H  
ATOM   3994  HG1 THR C  74     -63.851  45.669 108.679  1.00 30.00      B000 H  
ATOM   3995  N   ALA C  75     -65.630  42.395 111.612  1.00 55.32      B000 N  
ATOM   3996  CA  ALA C  75     -65.245  41.269 112.460  1.00 54.40      B000 C  
ATOM   3997  C   ALA C  75     -64.015  40.625 111.814  1.00 54.87      B000 C  
ATOM   3998  O   ALA C  75     -63.916  40.576 110.585  1.00 55.58      B000 O  
ATOM   3999  CB  ALA C  75     -66.382  40.276 112.545  1.00 53.78      B000 C  
ATOM   4000  H   ALA C  75     -66.482  42.357 111.148  1.00 30.00      B000 H  
ATOM   4001  N   ARG C  76     -63.104  40.098 112.623  1.00 54.06      B000 N  
ATOM   4002  CA  ARG C  76     -61.872  39.508 112.093  1.00 52.07      B000 C  
ATOM   4003  C   ARG C  76     -61.134  38.674 113.144  1.00 51.52      B000 C  
ATOM   4004  O   ARG C  76     -61.390  38.816 114.340  1.00 52.69      B000 O  
ATOM   4005  CB  ARG C  76     -60.934  40.644 111.659  1.00 51.81      B000 C  
ATOM   4006  CG  ARG C  76     -60.597  41.601 112.814  1.00 50.23      B000 C  
ATOM   4007  CD  ARG C  76     -59.926  42.873 112.352  1.00 50.57      B000 C  
ATOM   4008  NE  ARG C  76     -60.767  43.639 111.431  1.00 50.98      B000 N  
ATOM   4009  CZ  ARG C  76     -60.352  44.704 110.748  1.00 52.02      B000 C  
ATOM   4010  NH1 ARG C  76     -59.106  45.144 110.884  1.00 52.01      B000 N1+
ATOM   4011  NH2 ARG C  76     -61.168  45.311 109.898  1.00 52.99      B000 N  
ATOM   4012  H   ARG C  76     -63.332  40.085 113.574  1.00 30.00      B000 H  
ATOM   4013  HE  ARG C  76     -61.720  43.446 111.398  1.00 30.00      B000 H  
ATOM   4014 HH11 ARG C  76     -58.462  44.662 111.481  1.00 30.00      B000 H  
ATOM   4015 HH12 ARG C  76     -58.793  45.934 110.349  1.00 30.00      B000 H  
ATOM   4016 HH21 ARG C  76     -62.082  44.999 109.660  1.00 30.00      B000 H  
ATOM   4017 HH22 ARG C  76     -60.822  46.093 109.380  1.00 30.00      B000 H  
ATOM   4018  N   ARG C  77     -60.257  37.776 112.696  1.00 48.77      B000 N  
ATOM   4019  CA  ARG C  77     -59.445  36.978 113.607  1.00 46.01      B000 C  
ATOM   4020  C   ARG C  77     -58.050  37.589 113.543  1.00 43.60      B000 C  
ATOM   4021  O   ARG C  77     -57.441  37.654 112.473  1.00 43.51      B000 O  
ATOM   4022  CB  ARG C  77     -59.395  35.504 113.207  1.00 47.46      B000 C  
ATOM   4023  CG  ARG C  77     -58.314  34.748 113.957  1.00 49.43      B000 C  
ATOM   4024  CD  ARG C  77     -58.322  33.280 113.652  1.00 52.52      B000 C  
ATOM   4025  NE  ARG C  77     -59.440  32.612 114.300  1.00 55.12      B000 N  
ATOM   4026  CZ  ARG C  77     -59.559  31.293 114.427  1.00 56.12      B000 C  
ATOM   4027  NH1 ARG C  77     -58.626  30.478 113.943  1.00 55.34      B000 N1+
ATOM   4028  NH2 ARG C  77     -60.606  30.788 115.063  1.00 57.13      B000 N  
ATOM   4029  H   ARG C  77     -60.197  37.656 111.739  1.00 30.00      B000 H  
ATOM   4030  HE  ARG C  77     -60.184  33.158 114.619  1.00 30.00      B000 H  
ATOM   4031 HH11 ARG C  77     -57.808  30.841 113.512  1.00 30.00      B000 H  
ATOM   4032 HH12 ARG C  77     -58.717  29.491 114.073  1.00 30.00      B000 H  
ATOM   4033 HH21 ARG C  77     -61.317  31.398 115.416  1.00 30.00      B000 H  
ATOM   4034 HH22 ARG C  77     -60.708  29.798 115.157  1.00 30.00      B000 H  
ATOM   4035  N   VAL C  78     -57.558  38.072 114.679  1.00 40.91      B000 N  
ATOM   4036  CA  VAL C  78     -56.243  38.698 114.734  1.00 36.24      B000 C  
ATOM   4037  C   VAL C  78     -55.249  37.926 115.599  1.00 36.05      B000 C  
ATOM   4038  O   VAL C  78     -55.633  37.161 116.483  1.00 36.03      B000 O  
ATOM   4039  CB  VAL C  78     -56.357  40.142 115.247  1.00 34.14      B000 C  
ATOM   4040  CG1 VAL C  78     -57.200  40.962 114.288  1.00 32.49      B000 C  
ATOM   4041  CG2 VAL C  78     -56.970  40.159 116.626  1.00 33.11      B000 C  
ATOM   4042  H   VAL C  78     -58.084  37.884 115.485  1.00 30.00      B000 H  
ATOM   4043  N   VAL C  79     -53.970  38.107 115.297  1.00 35.12      B000 N  
ATOM   4044  CA  VAL C  79     -52.871  37.488 116.017  1.00 33.79      B000 C  
ATOM   4045  C   VAL C  79     -52.307  38.506 117.018  1.00 34.51      B000 C  
ATOM   4046  O   VAL C  79     -52.044  39.658 116.666  1.00 33.46      B000 O  
ATOM   4047  CB  VAL C  79     -51.745  37.114 115.050  1.00 33.52      B000 C  
ATOM   4048  CG1 VAL C  79     -50.531  36.640 115.808  1.00 33.35      B000 C  
ATOM   4049  CG2 VAL C  79     -52.212  36.044 114.091  1.00 33.67      B000 C  
ATOM   4050  H   VAL C  79     -53.769  38.604 114.537  1.00 30.00      B000 H  
ATOM   4051  N   THR C  80     -52.183  38.104 118.273  1.00 34.25      B000 N  
ATOM   4052  CA  THR C  80     -51.623  38.976 119.292  1.00 33.56      B000 C  
ATOM   4053  C   THR C  80     -50.405  38.279 119.901  1.00 33.07      B000 C  
ATOM   4054  O   THR C  80     -50.279  37.059 119.818  1.00 32.55      B000 O  
ATOM   4055  CB  THR C  80     -52.648  39.277 120.420  1.00 34.42      B000 C  
ATOM   4056  CG2 THR C  80     -53.887  39.934 119.856  1.00 34.16      B000 C  
ATOM   4057  OG1 THR C  80     -53.008  38.061 121.097  1.00 35.17      B000 O  
ATOM   4058  H   THR C  80     -52.489  37.227 118.523  1.00 30.00      B000 H  
ATOM   4059  HG1 THR C  80     -53.184  37.398 120.398  1.00 30.00      B000 H  
ATOM   4060  N   PHE C  81     -49.516  39.049 120.515  1.00 32.14      B000 N  
ATOM   4061  CA  PHE C  81     -48.338  38.485 121.158  1.00 31.37      B000 C  
ATOM   4062  C   PHE C  81     -48.406  38.852 122.632  1.00 31.23      B000 C  
ATOM   4063  O   PHE C  81     -48.663  40.000 122.988  1.00 32.43      B000 O  
ATOM   4064  CB  PHE C  81     -47.056  39.048 120.538  1.00 29.69      B000 C  
ATOM   4065  CG  PHE C  81     -45.777  38.601 121.227  1.00 30.23      B000 C  
ATOM   4066  CD1 PHE C  81     -45.375  37.264 121.199  1.00 28.98      B000 C  
ATOM   4067  CD2 PHE C  81     -44.962  39.527 121.892  1.00 29.19      B000 C  
ATOM   4068  CE1 PHE C  81     -44.184  36.860 121.821  1.00 27.38      B000 C  
ATOM   4069  CE2 PHE C  81     -43.769  39.130 122.516  1.00 26.55      B000 C  
ATOM   4070  CZ  PHE C  81     -43.381  37.799 122.482  1.00 26.17      B000 C  
ATOM   4071  H   PHE C  81     -49.657  40.017 120.532  1.00 30.00      B000 H  
ATOM   4072  N   ARG C  82     -48.204  37.867 123.489  1.00 30.50      B000 N  
ATOM   4073  CA  ARG C  82     -48.223  38.087 124.919  1.00 30.68      B000 C  
ATOM   4074  C   ARG C  82     -46.827  37.705 125.381  1.00 29.27      B000 C  
ATOM   4075  O   ARG C  82     -46.499  36.524 125.439  1.00 27.41      B000 O  
ATOM   4076  CB  ARG C  82     -49.262  37.182 125.574  1.00 32.68      B000 C  
ATOM   4077  CG  ARG C  82     -50.682  37.363 125.044  1.00 37.22      B000 C  
ATOM   4078  CD  ARG C  82     -51.284  38.700 125.462  1.00 39.88      B000 C  
ATOM   4079  NE  ARG C  82     -51.340  38.843 126.919  1.00 43.22      B000 N  
ATOM   4080  CZ  ARG C  82     -52.216  38.221 127.708  1.00 43.54      B000 C  
ATOM   4081  NH1 ARG C  82     -53.129  37.408 127.189  1.00 45.29      B000 N1+
ATOM   4082  NH2 ARG C  82     -52.184  38.412 129.018  1.00 41.59      B000 N  
ATOM   4083  H   ARG C  82     -48.095  36.980 123.109  1.00 30.00      B000 H  
ATOM   4084  HE  ARG C  82     -50.683  39.423 127.358  1.00 30.00      B000 H  
ATOM   4085 HH11 ARG C  82     -53.158  37.240 126.206  1.00 30.00      B000 H  
ATOM   4086 HH12 ARG C  82     -53.793  36.951 127.785  1.00 30.00      B000 H  
ATOM   4087 HH21 ARG C  82     -51.584  39.087 129.441  1.00 30.00      B000 H  
ATOM   4088 HH22 ARG C  82     -52.837  37.930 129.603  1.00 30.00      B000 H  
ATOM   4089  N   PRO C  83     -45.954  38.703 125.601  1.00 28.66      B000 N  
ATOM   4090  CA  PRO C  83     -44.581  38.447 126.049  1.00 27.96      B000 C  
ATOM   4091  C   PRO C  83     -44.572  37.810 127.428  1.00 28.83      B000 C  
ATOM   4092  O   PRO C  83     -45.364  38.198 128.284  1.00 28.61      B000 O  
ATOM   4093  CB  PRO C  83     -43.961  39.838 126.057  1.00 27.01      B000 C  
ATOM   4094  CG  PRO C  83     -45.138  40.740 126.305  1.00 27.76      B000 C  
ATOM   4095  CD  PRO C  83     -46.202  40.146 125.441  1.00 27.67      B000 C  
ATOM   4096  N   GLY C  84     -43.708  36.811 127.619  1.00 28.85      B000 N  
ATOM   4097  CA  GLY C  84     -43.616  36.114 128.889  1.00 28.30      B000 C  
ATOM   4098  C   GLY C  84     -42.828  36.865 129.947  1.00 28.84      B000 C  
ATOM   4099  O   GLY C  84     -42.133  37.825 129.643  1.00 29.83      B000 O  
ATOM   4100  H   GLY C  84     -43.067  36.557 126.912  1.00 30.00      B000 H  
ATOM   4101  N   GLN C  85     -42.869  36.379 131.183  1.00 29.40      B000 N  
ATOM   4102  CA  GLN C  85     -42.160  37.033 132.271  1.00 30.72      B000 C  
ATOM   4103  C   GLN C  85     -40.657  37.055 132.059  1.00 30.40      B000 C  
ATOM   4104  O   GLN C  85     -39.999  38.028 132.391  1.00 31.30      B000 O  
ATOM   4105  CB  GLN C  85     -42.508  36.385 133.611  1.00 32.57      B000 C  
ATOM   4106  CG  GLN C  85     -43.994  36.452 133.968  1.00 38.60      B000 C  
ATOM   4107  CD  GLN C  85     -44.544  37.881 134.033  1.00 42.53      B000 C  
ATOM   4108  NE2 GLN C  85     -45.640  38.138 133.312  1.00 43.05      B000 N  
ATOM   4109  OE1 GLN C  85     -43.992  38.738 134.728  1.00 44.11      B000 O  
ATOM   4110  H   GLN C  85     -43.409  35.607 131.361  1.00 30.00      B000 H  
ATOM   4111 HE21 GLN C  85     -45.995  39.059 133.359  1.00 30.00      B000 H  
ATOM   4112 HE22 GLN C  85     -46.071  37.451 132.764  1.00 30.00      B000 H  
ATOM   4113  N   LYS C  86     -40.110  35.992 131.488  1.00 31.04      B000 N  
ATOM   4114  CA  LYS C  86     -38.677  35.961 131.244  1.00 31.95      B000 C  
ATOM   4115  C   LYS C  86     -38.253  37.073 130.281  1.00 31.56      B000 C  
ATOM   4116  O   LYS C  86     -37.381  37.878 130.614  1.00 32.54      B000 O  
ATOM   4117  CB  LYS C  86     -38.239  34.599 130.735  1.00 32.93      B000 C  
ATOM   4118  CG  LYS C  86     -36.742  34.467 130.709  1.00 36.21      B000 C  
ATOM   4119  CD  LYS C  86     -36.332  33.057 130.339  1.00 41.56      B000 C  
ATOM   4120  CE  LYS C  86     -34.823  32.971 130.148  1.00 42.55      B000 C  
ATOM   4121  NZ  LYS C  86     -34.072  33.273 131.398  1.00 44.41      B000 N1+
ATOM   4122  H   LYS C  86     -40.627  35.219 131.324  1.00 30.00      B000 H  
ATOM   4123  HZ1 LYS C  86     -34.318  34.226 131.727  1.00 30.00      B000 H  
ATOM   4124  HZ2 LYS C  86     -34.345  32.570 132.114  1.00 30.00      B000 H  
ATOM   4125  HZ3 LYS C  86     -33.055  33.207 131.207  1.00 30.00      B000 H  
ATOM   4126  N   LEU C  87     -38.929  37.165 129.135  1.00 29.93      B000 N  
ATOM   4127  CA  LEU C  87     -38.630  38.200 128.156  1.00 28.11      B000 C  
ATOM   4128  C   LEU C  87     -38.855  39.577 128.780  1.00 29.17      B000 C  
ATOM   4129  O   LEU C  87     -37.977  40.446 128.750  1.00 30.01      B000 O  
ATOM   4130  CB  LEU C  87     -39.503  38.044 126.905  1.00 27.44      B000 C  
ATOM   4131  CG  LEU C  87     -39.258  39.021 125.734  1.00 27.04      B000 C  
ATOM   4132  CD1 LEU C  87     -37.814  38.932 125.246  1.00 24.16      B000 C  
ATOM   4133  CD2 LEU C  87     -40.231  38.762 124.586  1.00 24.74      B000 C  
ATOM   4134  H   LEU C  87     -39.638  36.532 128.918  1.00 30.00      B000 H  
ATOM   4135  N   LYS C  88     -40.020  39.775 129.381  1.00 29.10      B000 N  
ATOM   4136  CA  LYS C  88     -40.335  41.048 130.019  1.00 28.82      B000 C  
ATOM   4137  C   LYS C  88     -39.250  41.554 130.967  1.00 28.95      B000 C  
ATOM   4138  O   LYS C  88     -38.913  42.727 130.934  1.00 29.01      B000 O  
ATOM   4139  CB  LYS C  88     -41.654  40.956 130.786  1.00 30.28      B000 C  
ATOM   4140  CG  LYS C  88     -42.902  41.058 129.942  1.00 29.88      B000 C  
ATOM   4141  CD  LYS C  88     -44.113  40.900 130.816  1.00 32.14      B000 C  
ATOM   4142  CE  LYS C  88     -45.395  41.174 130.052  1.00 35.65      B000 C  
ATOM   4143  NZ  LYS C  88     -46.603  40.951 130.905  1.00 37.26      B000 N1+
ATOM   4144  H   LYS C  88     -40.716  39.084 129.405  1.00 30.00      B000 H  
ATOM   4145  HZ1 LYS C  88     -46.632  39.969 131.233  1.00 30.00      B000 H  
ATOM   4146  HZ2 LYS C  88     -46.569  41.609 131.711  1.00 30.00      B000 H  
ATOM   4147  HZ3 LYS C  88     -47.433  41.180 130.337  1.00 30.00      B000 H  
ATOM   4148  N   SER C  89     -38.689  40.692 131.813  1.00 29.96      B000 N  
ATOM   4149  CA  SER C  89     -37.661  41.161 132.741  1.00 32.80      B000 C  
ATOM   4150  C   SER C  89     -36.430  41.632 131.999  1.00 33.93      B000 C  
ATOM   4151  O   SER C  89     -35.888  42.695 132.299  1.00 35.05      B000 O  
ATOM   4152  CB  SER C  89     -37.290  40.095 133.767  1.00 33.69      B000 C  
ATOM   4153  OG  SER C  89     -38.412  39.668 134.525  1.00 39.57      B000 O  
ATOM   4154  H   SER C  89     -39.022  39.778 131.882  1.00 30.00      B000 H  
ATOM   4155  HG  SER C  89     -38.969  39.188 133.885  1.00 30.00      B000 H  
ATOM   4156  N   ARG C  90     -36.005  40.852 131.012  1.00 34.16      B000 N  
ATOM   4157  CA  ARG C  90     -34.835  41.200 130.213  1.00 34.57      B000 C  
ATOM   4158  C   ARG C  90     -34.983  42.573 129.542  1.00 34.11      B000 C  
ATOM   4159  O   ARG C  90     -34.026  43.343 129.455  1.00 35.46      B000 O  
ATOM   4160  CB  ARG C  90     -34.614  40.127 129.147  1.00 33.09      B000 C  
ATOM   4161  CG  ARG C  90     -34.368  38.744 129.712  1.00 34.59      B000 C  
ATOM   4162  CD  ARG C  90     -34.123  37.716 128.626  1.00 35.95      B000 C  
ATOM   4163  NE  ARG C  90     -33.045  38.141 127.731  1.00 37.23      B000 N  
ATOM   4164  CZ  ARG C  90     -32.476  37.372 126.808  1.00 36.04      B000 C  
ATOM   4165  NH1 ARG C  90     -32.872  36.121 126.651  1.00 34.71      B000 N1+
ATOM   4166  NH2 ARG C  90     -31.538  37.868 126.016  1.00 35.53      B000 N  
ATOM   4167  H   ARG C  90     -36.438  39.988 130.854  1.00 30.00      B000 H  
ATOM   4168  HE  ARG C  90     -32.737  39.063 127.800  1.00 30.00      B000 H  
ATOM   4169 HH11 ARG C  90     -33.584  35.745 127.238  1.00 30.00      B000 H  
ATOM   4170 HH12 ARG C  90     -32.434  35.539 125.982  1.00 30.00      B000 H  
ATOM   4171 HH21 ARG C  90     -31.234  38.824 126.086  1.00 30.00      B000 H  
ATOM   4172 HH22 ARG C  90     -31.122  37.290 125.319  1.00 30.00      B000 H  
ATOM   4173  N   VAL C  91     -36.209  42.894 129.157  1.00 33.96      B000 N  
ATOM   4174  CA  VAL C  91     -36.518  44.132 128.478  1.00 32.89      B000 C  
ATOM   4175  C   VAL C  91     -36.902  45.326 129.331  1.00 35.58      B000 C  
ATOM   4176  O   VAL C  91     -36.615  46.457 128.936  1.00 36.02      B000 O  
ATOM   4177  CB  VAL C  91     -37.659  43.883 127.452  1.00 31.56      B000 C  
ATOM   4178  CG1 VAL C  91     -38.215  45.178 126.892  1.00 31.96      B000 C  
ATOM   4179  CG2 VAL C  91     -37.151  42.992 126.343  1.00 32.26      B000 C  
ATOM   4180  H   VAL C  91     -36.867  42.194 129.224  1.00 30.00      B000 H  
ATOM   4181  N   GLU C  92     -37.493  45.103 130.506  1.00 38.05      B000 N  
ATOM   4182  CA  GLU C  92     -37.962  46.212 131.358  1.00 40.08      B000 C  
ATOM   4183  C   GLU C  92     -37.086  47.433 131.503  1.00 41.45      B000 C  
ATOM   4184  O   GLU C  92     -37.603  48.555 131.447  1.00 39.92      B000 O  
ATOM   4185  CB  GLU C  92     -38.457  45.732 132.728  1.00 41.05      B000 C  
ATOM   4186  CG  GLU C  92     -37.390  45.253 133.672  1.00 44.11      B000 C  
ATOM   4187  CD  GLU C  92     -37.963  44.637 134.944  1.00 46.06      B000 C  
ATOM   4188  OE1 GLU C  92     -39.202  44.620 135.132  1.00 46.13      B000 O  
ATOM   4189  OE2 GLU C  92     -37.146  44.154 135.749  1.00 48.93      B000 O1-
ATOM   4190  H   GLU C  92     -37.765  44.196 130.732  1.00 30.00      B000 H  
ATOM   4191  N   ASN C  93     -35.776  47.213 131.598  1.00 44.72      B000 N  
ATOM   4192  CA  ASN C  93     -34.798  48.303 131.729  1.00 49.06      B000 C  
ATOM   4193  C   ASN C  93     -34.048  48.691 130.443  1.00 49.56      B000 C  
ATOM   4194  O   ASN C  93     -32.978  49.302 130.481  1.00 49.85      B000 O  
ATOM   4195  CB  ASN C  93     -33.790  47.973 132.834  1.00 52.73      B000 C  
ATOM   4196  CG  ASN C  93     -34.446  47.898 134.200  1.00 57.01      B000 C  
ATOM   4197  ND2 ASN C  93     -34.999  49.024 134.653  1.00 57.79      B000 N  
ATOM   4198  OD1 ASN C  93     -34.465  46.847 134.838  1.00 59.10      B000 O  
ATOM   4199  H   ASN C  93     -35.475  46.266 131.569  1.00 30.00      B000 H  
ATOM   4200 HD21 ASN C  93     -35.417  49.004 135.536  1.00 30.00      B000 H  
ATOM   4201 HD22 ASN C  93     -34.973  49.876 134.113  1.00 30.00      B000 H  
ATOM   4202  N   ALA C  94     -34.624  48.355 129.301  1.00 49.56      B000 N  
ATOM   4203  CA  ALA C  94     -34.016  48.697 128.033  1.00 49.10      B000 C  
ATOM   4204  C   ALA C  94     -34.056  50.195 127.828  1.00 49.18      B000 C  
ATOM   4205  O   ALA C  94     -34.742  50.922 128.541  1.00 50.53      B000 O  
ATOM   4206  CB  ALA C  94     -34.740  47.998 126.890  1.00 48.25      B000 C  
ATOM   4207  H   ALA C  94     -35.424  47.831 129.261  1.00 30.00      B000 H  
ATOM   4208  N   SER C  95     -33.323  50.656 126.831  1.00 50.39      B000 N  
ATOM   4209  CA  SER C  95     -33.260  52.053 126.510  1.00 50.74      B000 C  
ATOM   4210  C   SER C  95     -33.217  52.068 125.000  1.00 51.04      B000 C  
ATOM   4211  O   SER C  95     -32.266  51.588 124.404  1.00 50.74      B000 O  
ATOM   4212  CB  SER C  95     -31.975  52.649 127.085  1.00 51.76      B000 C  
ATOM   4213  OG  SER C  95     -31.849  54.011 126.738  1.00 53.67      B000 O  
ATOM   4214  H   SER C  95     -32.788  50.020 126.305  1.00 30.00      B000 H  
ATOM   4215  HG  SER C  95     -31.877  54.144 125.781  1.00 30.00      B000 H  
ATOM   4216  N   PRO C  96     -34.288  52.570 124.358  1.00 51.17      B000 N  
ATOM   4217  CA  PRO C  96     -34.394  52.658 122.892  1.00 51.80      B000 C  
ATOM   4218  C   PRO C  96     -33.096  53.194 122.304  1.00 52.36      B000 C  
ATOM   4219  O   PRO C  96     -32.620  54.250 122.713  1.00 54.04      B000 O  
ATOM   4220  CB  PRO C  96     -35.543  53.633 122.709  1.00 51.84      B000 C  
ATOM   4221  CG  PRO C  96     -36.436  53.262 123.831  1.00 51.10      B000 C  
ATOM   4222  CD  PRO C  96     -35.478  53.155 124.996  1.00 50.14      B000 C  
ATOM   4223  N   LYS C  97     -32.511  52.435 121.381  1.00 53.18      B000 N  
ATOM   4224  CA  LYS C  97     -31.248  52.792 120.739  1.00 53.96      B000 C  
ATOM   4225  C   LYS C  97     -31.342  53.977 119.763  1.00 55.18      B000 C  
ATOM   4226  O   LYS C  97     -32.309  54.117 119.009  1.00 56.15      B000 O  
ATOM   4227  CB  LYS C  97     -30.659  51.566 120.037  1.00 53.28      B000 C  
ATOM   4228  H   LYS C  97     -32.971  51.611 121.127  1.00 30.00      B000 H  
TER   
ATOM   4229  N   MET D   1     -48.487  24.808 119.354  1.00 35.37      B000 N  
ATOM   4230  CA  MET D   1     -47.086  24.505 118.952  1.00 36.16      B000 C  
ATOM   4231  C   MET D   1     -46.118  25.169 119.909  1.00 36.02      B000 C  
ATOM   4232  O   MET D   1     -46.151  26.384 120.085  1.00 35.59      B000 O  
ATOM   4233  CB  MET D   1     -46.820  24.979 117.524  1.00 35.07      B000 C  
ATOM   4234  CG  MET D   1     -45.385  24.827 117.115  1.00 36.43      B000 C  
ATOM   4235  SD  MET D   1     -45.116  25.291 115.411  1.00 38.62      B000 S  
ATOM   4236  CE  MET D   1     -44.753  27.029 115.590  1.00 37.99      B000 C  
ATOM   4237  H1  MET D   1     -48.611  24.418 120.298  1.00 30.00      B000 H  
ATOM   4238  H2  MET D   1     -48.772  25.811 119.332  1.00 30.00      B000 H  
ATOM   4239  H3  MET D   1     -49.132  24.295 118.750  1.00 30.00      B000 H  
ATOM   4240  N   THR D   2     -45.345  24.349 120.614  1.00 36.05      B000 N  
ATOM   4241  CA  THR D   2     -44.357  24.851 121.562  1.00 36.74      B000 C  
ATOM   4242  C   THR D   2     -43.035  25.022 120.815  1.00 37.47      B000 C  
ATOM   4243  O   THR D   2     -42.931  24.665 119.642  1.00 37.04      B000 O  
ATOM   4244  CB  THR D   2     -44.145  23.865 122.738  1.00 37.76      B000 C  
ATOM   4245  CG2 THR D   2     -45.431  23.697 123.549  1.00 37.34      B000 C  
ATOM   4246  OG1 THR D   2     -43.739  22.585 122.225  1.00 40.03      B000 O  
ATOM   4247  H   THR D   2     -45.452  23.403 120.503  1.00 30.00      B000 H  
ATOM   4248  HG1 THR D   2     -42.907  22.279 122.498  1.00 30.00      B000 H  
ATOM   4249  N   LYS D   3     -42.011  25.511 121.508  1.00 37.28      B000 N  
ATOM   4250  CA  LYS D   3     -40.701  25.708 120.905  1.00 36.96      B000 C  
ATOM   4251  C   LYS D   3     -40.220  24.375 120.357  1.00 37.53      B000 C  
ATOM   4252  O   LYS D   3     -39.994  24.249 119.163  1.00 38.52      B000 O  
ATOM   4253  CB  LYS D   3     -39.722  26.251 121.949  1.00 37.33      B000 C  
ATOM   4254  CG  LYS D   3     -38.476  26.925 121.397  1.00 35.05      B000 C  
ATOM   4255  CD  LYS D   3     -37.727  27.570 122.546  1.00 34.97      B000 C  
ATOM   4256  CE  LYS D   3     -36.508  28.322 122.077  1.00 36.42      B000 C  
ATOM   4257  NZ  LYS D   3     -35.734  28.834 123.228  1.00 35.98      B000 N1+
ATOM   4258  H   LYS D   3     -42.201  25.860 122.351  1.00 30.00      B000 H  
ATOM   4259  HZ1 LYS D   3     -36.407  29.349 123.828  1.00 30.00      B000 H  
ATOM   4260  HZ2 LYS D   3     -35.356  28.028 123.763  1.00 30.00      B000 H  
ATOM   4261  HZ3 LYS D   3     -34.973  29.439 122.890  1.00 30.00      B000 H  
ATOM   4262  N   SER D   4     -40.161  23.361 121.220  1.00 37.47      B000 N  
ATOM   4263  CA  SER D   4     -39.730  22.021 120.815  1.00 37.08      B000 C  
ATOM   4264  C   SER D   4     -40.551  21.472 119.650  1.00 37.34      B000 C  
ATOM   4265  O   SER D   4     -39.996  20.921 118.706  1.00 38.35      B000 O  
ATOM   4266  CB  SER D   4     -39.772  21.052 121.996  1.00 37.16      B000 C  
ATOM   4267  OG  SER D   4     -40.952  21.233 122.760  1.00 40.64      B000 O  
ATOM   4268  H   SER D   4     -40.351  23.539 122.148  1.00 30.00      B000 H  
ATOM   4269  HG  SER D   4     -41.687  21.513 122.244  1.00 30.00      B000 H  
ATOM   4270  N   GLU D   5     -41.868  21.629 119.694  1.00 36.63      B000 N  
ATOM   4271  CA  GLU D   5     -42.693  21.148 118.593  1.00 36.27      B000 C  
ATOM   4272  C   GLU D   5     -42.310  21.862 117.303  1.00 35.53      B000 C  
ATOM   4273  O   GLU D   5     -42.134  21.231 116.274  1.00 37.63      B000 O  
ATOM   4274  CB  GLU D   5     -44.180  21.290 118.919  1.00 36.31      B000 C  
ATOM   4275  CG  GLU D   5     -44.601  20.331 120.018  1.00 38.43      B000 C  
ATOM   4276  CD  GLU D   5     -46.033  20.502 120.465  1.00 40.38      B000 C  
ATOM   4277  OE1 GLU D   5     -46.580  21.614 120.348  1.00 40.85      B000 O  
ATOM   4278  OE2 GLU D   5     -46.601  19.514 120.964  1.00 41.65      B000 O1-
ATOM   4279  H   GLU D   5     -42.345  22.006 120.433  1.00 30.00      B000 H  
ATOM   4280  N   LEU D   6     -42.085  23.162 117.383  1.00 35.23      B000 N  
ATOM   4281  CA  LEU D   6     -41.670  23.946 116.226  1.00 35.08      B000 C  
ATOM   4282  C   LEU D   6     -40.366  23.370 115.644  1.00 36.09      B000 C  
ATOM   4283  O   LEU D   6     -40.213  23.246 114.428  1.00 35.55      B000 O  
ATOM   4284  CB  LEU D   6     -41.499  25.416 116.645  1.00 32.58      B000 C  
ATOM   4285  CG  LEU D   6     -40.738  26.403 115.764  1.00 30.62      B000 C  
ATOM   4286  CD1 LEU D   6     -41.205  26.257 114.360  1.00 31.30      B000 C  
ATOM   4287  CD2 LEU D   6     -40.945  27.838 116.248  1.00 28.63      B000 C  
ATOM   4288  H   LEU D   6     -42.282  23.635 118.194  1.00 30.00      B000 H  
ATOM   4289  N   ILE D   7     -39.454  22.970 116.522  1.00 36.91      B000 N  
ATOM   4290  CA  ILE D   7     -38.178  22.404 116.106  1.00 37.62      B000 C  
ATOM   4291  C   ILE D   7     -38.376  21.063 115.398  1.00 40.01      B000 C  
ATOM   4292  O   ILE D   7     -37.802  20.820 114.334  1.00 39.85      B000 O  
ATOM   4293  CB  ILE D   7     -37.230  22.244 117.311  1.00 35.99      B000 C  
ATOM   4294  CG1 ILE D   7     -36.847  23.621 117.862  1.00 34.79      B000 C  
ATOM   4295  CG2 ILE D   7     -35.992  21.471 116.910  1.00 36.76      B000 C  
ATOM   4296  CD1 ILE D   7     -36.018  23.572 119.132  1.00 33.34      B000 C  
ATOM   4297  H   ILE D   7     -39.641  23.218 117.439  1.00 30.00      B000 H  
ATOM   4298  N   GLU D   8     -39.201  20.204 115.986  1.00 42.45      B000 N  
ATOM   4299  CA  GLU D   8     -39.492  18.907 115.396  1.00 45.42      B000 C  
ATOM   4300  C   GLU D   8     -40.072  19.089 113.999  1.00 44.94      B000 C  
ATOM   4301  O   GLU D   8     -39.577  18.488 113.054  1.00 46.14      B000 O  
ATOM   4302  CB  GLU D   8     -40.483  18.113 116.257  1.00 49.63      B000 C  
ATOM   4303  CG  GLU D   8     -39.974  17.705 117.653  1.00 55.72      B000 C  
ATOM   4304  CD  GLU D   8     -41.104  17.276 118.621  1.00 59.46      B000 C  
ATOM   4305  OE1 GLU D   8     -42.296  17.254 118.217  1.00 59.56      B000 O  
ATOM   4306  OE2 GLU D   8     -40.797  16.975 119.800  1.00 61.42      B000 O1-
ATOM   4307  H   GLU D   8     -39.545  20.447 116.866  1.00 30.00      B000 H  
ATOM   4308  N   ARG D   9     -41.094  19.935 113.868  1.00 43.61      B000 N  
ATOM   4309  CA  ARG D   9     -41.732  20.182 112.577  1.00 43.80      B000 C  
ATOM   4310  C   ARG D   9     -40.750  20.669 111.511  1.00 45.01      B000 C  
ATOM   4311  O   ARG D   9     -40.836  20.254 110.351  1.00 43.76      B000 O  
ATOM   4312  CB  ARG D   9     -42.899  21.167 112.716  1.00 42.70      B000 C  
ATOM   4313  CG  ARG D   9     -43.953  20.714 113.711  1.00 43.86      B000 C  
ATOM   4314  CD  ARG D   9     -45.156  21.650 113.817  1.00 43.69      B000 C  
ATOM   4315  NE  ARG D   9     -45.954  21.333 115.006  1.00 43.95      B000 N  
ATOM   4316  CZ  ARG D   9     -47.124  21.899 115.323  1.00 45.13      B000 C  
ATOM   4317  NH1 ARG D   9     -47.666  22.827 114.533  1.00 43.07      B000 N1+
ATOM   4318  NH2 ARG D   9     -47.736  21.558 116.460  1.00 44.35      B000 N  
ATOM   4319  H   ARG D   9     -41.439  20.384 114.669  1.00 30.00      B000 H  
ATOM   4320  HE  ARG D   9     -45.601  20.650 115.618  1.00 30.00      B000 H  
ATOM   4321 HH11 ARG D   9     -47.194  23.106 113.704  1.00 30.00      B000 H  
ATOM   4322 HH12 ARG D   9     -48.524  23.257 114.798  1.00 30.00      B000 H  
ATOM   4323 HH21 ARG D   9     -47.301  20.893 117.071  1.00 30.00      B000 H  
ATOM   4324 HH22 ARG D   9     -48.595  21.978 116.738  1.00 30.00      B000 H  
ATOM   4325  N   LEU D  10     -39.828  21.551 111.893  1.00 46.96      B000 N  
ATOM   4326  CA  LEU D  10     -38.833  22.055 110.954  1.00 50.15      B000 C  
ATOM   4327  C   LEU D  10     -37.897  20.930 110.517  1.00 52.92      B000 C  
ATOM   4328  O   LEU D  10     -37.728  20.689 109.316  1.00 53.40      B000 O  
ATOM   4329  CB  LEU D  10     -38.017  23.196 111.565  1.00 50.77      B000 C  
ATOM   4330  CG  LEU D  10     -38.685  24.567 111.680  1.00 53.65      B000 C  
ATOM   4331  CD1 LEU D  10     -37.678  25.591 112.200  1.00 53.44      B000 C  
ATOM   4332  CD2 LEU D  10     -39.216  24.999 110.322  1.00 55.08      B000 C  
ATOM   4333  H   LEU D  10     -39.883  21.957 112.784  1.00 30.00      B000 H  
ATOM   4334  N   ALA D  11     -37.321  20.227 111.493  1.00 54.68      B000 N  
ATOM   4335  CA  ALA D  11     -36.413  19.109 111.231  1.00 55.69      B000 C  
ATOM   4336  C   ALA D  11     -37.047  18.123 110.246  1.00 56.45      B000 C  
ATOM   4337  O   ALA D  11     -36.449  17.772 109.229  1.00 57.20      B000 O  
ATOM   4338  CB  ALA D  11     -36.067  18.401 112.537  1.00 55.47      B000 C  
ATOM   4339  H   ALA D  11     -37.494  20.457 112.436  1.00 30.00      B000 H  
ATOM   4340  N   THR D  12     -38.273  17.711 110.552  1.00 56.76      B000 N  
ATOM   4341  CA  THR D  12     -39.043  16.789 109.730  1.00 57.79      B000 C  
ATOM   4342  C   THR D  12     -39.065  17.188 108.246  1.00 59.98      B000 C  
ATOM   4343  O   THR D  12     -38.728  16.383 107.376  1.00 62.74      B000 O  
ATOM   4344  CB  THR D  12     -40.493  16.671 110.269  1.00 56.81      B000 C  
ATOM   4345  CG2 THR D  12     -41.384  15.904 109.313  1.00 56.93      B000 C  
ATOM   4346  OG1 THR D  12     -40.474  16.016 111.544  1.00 56.39      B000 O  
ATOM   4347  H   THR D  12     -38.680  18.011 111.382  1.00 30.00      B000 H  
ATOM   4348  HG1 THR D  12     -40.065  16.654 112.149  1.00 30.00      B000 H  
ATOM   4349  N   GLN D  13     -39.448  18.425 107.954  1.00 60.59      B000 N  
ATOM   4350  CA  GLN D  13     -39.514  18.881 106.568  1.00 60.83      B000 C  
ATOM   4351  C   GLN D  13     -38.152  19.126 105.937  1.00 60.65      B000 C  
ATOM   4352  O   GLN D  13     -38.015  19.095 104.721  1.00 60.71      B000 O  
ATOM   4353  CB  GLN D  13     -40.339  20.153 106.478  1.00 61.45      B000 C  
ATOM   4354  CG  GLN D  13     -41.745  20.004 106.992  1.00 62.15      B000 C  
ATOM   4355  CD  GLN D  13     -42.368  21.345 107.268  1.00 64.47      B000 C  
ATOM   4356  NE2 GLN D  13     -42.613  21.624 108.537  1.00 64.50      B000 N  
ATOM   4357  OE1 GLN D  13     -42.571  22.150 106.361  1.00 65.10      B000 O  
ATOM   4358  H   GLN D  13     -39.743  19.013 108.676  1.00 30.00      B000 H  
ATOM   4359 HE21 GLN D  13     -42.994  22.493 108.723  1.00 30.00      B000 H  
ATOM   4360 HE22 GLN D  13     -42.353  20.956 109.215  1.00 30.00      B000 H  
ATOM   4361  N   GLN D  14     -37.158  19.429 106.756  1.00 61.14      B000 N  
ATOM   4362  CA  GLN D  14     -35.832  19.687 106.242  1.00 61.84      B000 C  
ATOM   4363  C   GLN D  14     -34.885  18.534 106.494  1.00 62.72      B000 C  
ATOM   4364  O   GLN D  14     -33.842  18.705 107.131  1.00 62.72      B000 O  
ATOM   4365  CB  GLN D  14     -35.267  20.980 106.828  1.00 61.92      B000 C  
ATOM   4366  CG  GLN D  14     -35.968  22.222 106.327  1.00 62.80      B000 C  
ATOM   4367  CD  GLN D  14     -36.040  22.268 104.811  1.00 64.24      B000 C  
ATOM   4368  NE2 GLN D  14     -37.253  22.302 104.276  1.00 64.76      B000 N  
ATOM   4369  OE1 GLN D  14     -35.012  22.267 104.126  1.00 65.67      B000 O  
ATOM   4370  H   GLN D  14     -37.345  19.621 107.696  1.00 30.00      B000 H  
ATOM   4371 HE21 GLN D  14     -37.309  22.330 103.293  1.00 30.00      B000 H  
ATOM   4372 HE22 GLN D  14     -38.026  22.305 104.875  1.00 30.00      B000 H  
ATOM   4373  N   SER D  15     -35.200  17.394 105.880  1.00 63.09      B000 N  
ATOM   4374  CA  SER D  15     -34.404  16.171 106.002  1.00 63.00      B000 C  
ATOM   4375  C   SER D  15     -32.895  16.374 105.745  1.00 61.68      B000 C  
ATOM   4376  O   SER D  15     -32.060  15.718 106.363  1.00 61.20      B000 O  
ATOM   4377  CB  SER D  15     -34.953  15.114 105.048  1.00 63.50      B000 C  
ATOM   4378  OG  SER D  15     -34.980  15.618 103.718  1.00 65.98      B000 O  
ATOM   4379  H   SER D  15     -36.021  17.390 105.343  1.00 30.00      B000 H  
ATOM   4380  HG  SER D  15     -35.546  16.383 103.700  1.00 30.00      B000 H  
ATOM   4381  N   HIS D  16     -32.563  17.284 104.834  1.00 60.28      B000 N  
ATOM   4382  CA  HIS D  16     -31.175  17.564 104.493  1.00 59.86      B000 C  
ATOM   4383  C   HIS D  16     -30.381  18.378 105.530  1.00 59.95      B000 C  
ATOM   4384  O   HIS D  16     -29.160  18.551 105.374  1.00 60.13      B000 O  
ATOM   4385  CB  HIS D  16     -31.098  18.254 103.135  1.00 61.56      B000 C  
ATOM   4386  CG  HIS D  16     -31.543  19.688 103.149  1.00 62.98      B000 C  
ATOM   4387  CD2 HIS D  16     -32.779  20.237 103.082  1.00 63.29      B000 C  
ATOM   4388  ND1 HIS D  16     -30.659  20.735 103.212  1.00 63.49      B000 N  
ATOM   4389  CE1 HIS D  16     -31.323  21.882 103.187  1.00 63.24      B000 C  
ATOM   4390  NE2 HIS D  16     -32.607  21.604 103.112  1.00 63.57      B000 N  
ATOM   4391  H   HIS D  16     -33.286  17.741 104.380  1.00 30.00      B000 H  
ATOM   4392  HD1 HIS D  16     -29.725  20.652 103.273  1.00 30.00      B000 H  
ATOM   4393  HE2 HIS D  16     -33.370  22.231 103.152  1.00 30.00      B000 H  
ATOM   4394  N   ILE D  17     -31.089  18.992 106.491  1.00 58.54      B000 N  
ATOM   4395  CA  ILE D  17     -30.449  19.761 107.571  1.00 55.53      B000 C  
ATOM   4396  C   ILE D  17     -30.554  18.911 108.840  1.00 53.79      B000 C  
ATOM   4397  O   ILE D  17     -31.654  18.498 109.223  1.00 52.69      B000 O  
ATOM   4398  CB  ILE D  17     -31.116  21.134 107.839  1.00 55.31      B000 C  
ATOM   4399  CG1 ILE D  17     -31.166  21.966 106.559  1.00 54.66      B000 C  
ATOM   4400  CG2 ILE D  17     -30.306  21.907 108.892  1.00 54.00      B000 C  
ATOM   4401  CD1 ILE D  17     -31.557  23.408 106.772  1.00 51.64      B000 C  
ATOM   4402  H   ILE D  17     -32.045  18.852 106.627  1.00 30.00      B000 H  
ATOM   4403  N   PRO D  18     -29.418  18.638 109.504  1.00 52.73      B000 N  
ATOM   4404  CA  PRO D  18     -29.377  17.832 110.731  1.00 52.26      B000 C  
ATOM   4405  C   PRO D  18     -30.299  18.339 111.848  1.00 52.46      B000 C  
ATOM   4406  O   PRO D  18     -30.276  19.514 112.185  1.00 52.92      B000 O  
ATOM   4407  CB  PRO D  18     -27.898  17.942 111.141  1.00 50.61      B000 C  
ATOM   4408  CG  PRO D  18     -27.206  18.056 109.835  1.00 51.92      B000 C  
ATOM   4409  CD  PRO D  18     -28.060  19.093 109.144  1.00 51.64      B000 C  
ATOM   4410  N   ALA D  19     -31.067  17.429 112.441  1.00 52.38      B000 N  
ATOM   4411  CA  ALA D  19     -31.989  17.783 113.521  1.00 52.97      B000 C  
ATOM   4412  C   ALA D  19     -31.332  18.610 114.644  1.00 53.70      B000 C  
ATOM   4413  O   ALA D  19     -31.887  19.611 115.090  1.00 53.70      B000 O  
ATOM   4414  CB  ALA D  19     -32.625  16.530 114.116  1.00 51.56      B000 C  
ATOM   4415  H   ALA D  19     -31.062  16.532 112.089  1.00 30.00      B000 H  
ATOM   4416  N   LYS D  20     -30.120  18.225 115.043  1.00 53.83      B000 N  
ATOM   4417  CA  LYS D  20     -29.411  18.957 116.091  1.00 54.40      B000 C  
ATOM   4418  C   LYS D  20     -29.163  20.396 115.641  1.00 53.10      B000 C  
ATOM   4419  O   LYS D  20     -29.296  21.337 116.424  1.00 53.24      B000 O  
ATOM   4420  CB  LYS D  20     -28.085  18.276 116.433  1.00 56.38      B000 C  
ATOM   4421  CG  LYS D  20     -27.404  18.819 117.683  1.00 58.60      B000 C  
ATOM   4422  CD  LYS D  20     -28.147  18.394 118.948  1.00 60.95      B000 C  
ATOM   4423  CE  LYS D  20     -27.437  18.878 120.225  1.00 61.93      B000 C  
ATOM   4424  NZ  LYS D  20     -27.573  20.338 120.475  1.00 59.95      B000 N1+
ATOM   4425  H   LYS D  20     -29.688  17.472 114.623  1.00 30.00      B000 H  
ATOM   4426  HZ1 LYS D  20     -27.182  20.860 119.669  1.00 30.00      B000 H  
ATOM   4427  HZ2 LYS D  20     -28.597  20.510 120.545  1.00 30.00      B000 H  
ATOM   4428  HZ3 LYS D  20     -27.076  20.585 121.353  1.00 30.00      B000 H  
ATOM   4429  N   THR D  21     -28.826  20.560 114.369  1.00 51.16      B000 N  
ATOM   4430  CA  THR D  21     -28.571  21.879 113.803  1.00 50.33      B000 C  
ATOM   4431  C   THR D  21     -29.859  22.712 113.850  1.00 48.76      B000 C  
ATOM   4432  O   THR D  21     -29.834  23.872 114.253  1.00 49.17      B000 O  
ATOM   4433  CB  THR D  21     -28.055  21.767 112.344  1.00 51.51      B000 C  
ATOM   4434  CG2 THR D  21     -27.896  23.132 111.715  1.00 50.85      B000 C  
ATOM   4435  OG1 THR D  21     -26.788  21.089 112.334  1.00 54.38      B000 O  
ATOM   4436  H   THR D  21     -28.758  19.797 113.777  1.00 30.00      B000 H  
ATOM   4437  HG1 THR D  21     -26.197  21.570 112.932  1.00 30.00      B000 H  
ATOM   4438  N   VAL D  22     -30.981  22.114 113.465  1.00 46.41      B000 N  
ATOM   4439  CA  VAL D  22     -32.253  22.827 113.491  1.00 45.67      B000 C  
ATOM   4440  C   VAL D  22     -32.551  23.314 114.907  1.00 45.57      B000 C  
ATOM   4441  O   VAL D  22     -32.863  24.489 115.109  1.00 44.80      B000 O  
ATOM   4442  CB  VAL D  22     -33.404  21.941 112.987  1.00 45.41      B000 C  
ATOM   4443  CG1 VAL D  22     -34.736  22.657 113.158  1.00 44.51      B000 C  
ATOM   4444  CG2 VAL D  22     -33.177  21.586 111.523  1.00 44.47      B000 C  
ATOM   4445  H   VAL D  22     -30.877  21.218 113.103  1.00 30.00      B000 H  
ATOM   4446  N   GLU D  23     -32.399  22.423 115.883  1.00 45.25      B000 N  
ATOM   4447  CA  GLU D  23     -32.629  22.758 117.278  1.00 46.05      B000 C  
ATOM   4448  C   GLU D  23     -31.755  23.946 117.662  1.00 46.34      B000 C  
ATOM   4449  O   GLU D  23     -32.258  24.980 118.116  1.00 47.99      B000 O  
ATOM   4450  CB  GLU D  23     -32.312  21.561 118.172  1.00 49.11      B000 C  
ATOM   4451  CG  GLU D  23     -32.646  21.765 119.648  1.00 55.44      B000 C  
ATOM   4452  CD  GLU D  23     -31.998  20.723 120.565  1.00 59.71      B000 C  
ATOM   4453  OE1 GLU D  23     -30.754  20.576 120.524  1.00 63.14      B000 O  
ATOM   4454  OE2 GLU D  23     -32.723  20.068 121.351  1.00 62.49      B000 O1-
ATOM   4455  H   GLU D  23     -32.184  21.502 115.631  1.00 30.00      B000 H  
ATOM   4456  N   ASP D  24     -30.454  23.830 117.421  1.00 45.32      B000 N  
ATOM   4457  CA  ASP D  24     -29.519  24.905 117.749  1.00 44.71      B000 C  
ATOM   4458  C   ASP D  24     -29.888  26.233 117.087  1.00 42.45      B000 C  
ATOM   4459  O   ASP D  24     -29.851  27.285 117.715  1.00 40.98      B000 O  
ATOM   4460  CB  ASP D  24     -28.084  24.500 117.369  1.00 47.34      B000 C  
ATOM   4461  CG  ASP D  24     -27.557  23.318 118.197  1.00 50.51      B000 C  
ATOM   4462  OD1 ASP D  24     -28.195  22.961 119.221  1.00 51.06      B000 O  
ATOM   4463  OD2 ASP D  24     -26.503  22.745 117.828  1.00 50.55      B000 O1-
ATOM   4464  H   ASP D  24     -30.092  22.990 117.062  1.00 30.00      B000 H  
ATOM   4465  N   ALA D  25     -30.281  26.167 115.825  1.00 41.07      B000 N  
ATOM   4466  CA  ALA D  25     -30.659  27.348 115.069  1.00 39.48      B000 C  
ATOM   4467  C   ALA D  25     -31.878  28.040 115.652  1.00 39.16      B000 C  
ATOM   4468  O   ALA D  25     -31.842  29.238 115.883  1.00 38.86      B000 O  
ATOM   4469  CB  ALA D  25     -30.911  26.982 113.622  1.00 38.88      B000 C  
ATOM   4470  H   ALA D  25     -30.220  25.327 115.347  1.00 30.00      B000 H  
ATOM   4471  N   VAL D  26     -32.953  27.292 115.885  1.00 38.32      B000 N  
ATOM   4472  CA  VAL D  26     -34.165  27.878 116.441  1.00 37.49      B000 C  
ATOM   4473  C   VAL D  26     -33.841  28.563 117.748  1.00 37.99      B000 C  
ATOM   4474  O   VAL D  26     -34.130  29.751 117.930  1.00 38.22      B000 O  
ATOM   4475  CB  VAL D  26     -35.263  26.835 116.667  1.00 37.25      B000 C  
ATOM   4476  CG1 VAL D  26     -36.435  27.466 117.411  1.00 35.77      B000 C  
ATOM   4477  CG2 VAL D  26     -35.730  26.279 115.333  1.00 35.17      B000 C  
ATOM   4478  H   VAL D  26     -32.923  26.342 115.641  1.00 30.00      B000 H  
ATOM   4479  N   LYS D  27     -33.182  27.827 118.637  1.00 37.60      B000 N  
ATOM   4480  CA  LYS D  27     -32.784  28.381 119.920  1.00 36.92      B000 C  
ATOM   4481  C   LYS D  27     -31.969  29.659 119.709  1.00 36.06      B000 C  
ATOM   4482  O   LYS D  27     -32.264  30.704 120.293  1.00 38.29      B000 O  
ATOM   4483  CB  LYS D  27     -31.979  27.350 120.703  1.00 36.79      B000 C  
ATOM   4484  CG  LYS D  27     -32.823  26.235 121.287  1.00 38.94      B000 C  
ATOM   4485  CD  LYS D  27     -31.941  25.241 122.036  1.00 44.08      B000 C  
ATOM   4486  CE  LYS D  27     -32.726  24.403 123.045  1.00 45.36      B000 C  
ATOM   4487  NZ  LYS D  27     -33.718  23.490 122.422  1.00 47.93      B000 N1+
ATOM   4488  H   LYS D  27     -32.936  26.898 118.434  1.00 30.00      B000 H  
ATOM   4489  HZ1 LYS D  27     -33.245  22.816 121.797  1.00 30.00      B000 H  
ATOM   4490  HZ2 LYS D  27     -34.190  22.993 123.206  1.00 30.00      B000 H  
ATOM   4491  HZ3 LYS D  27     -34.421  24.049 121.896  1.00 30.00      B000 H  
ATOM   4492  N   GLU D  28     -30.992  29.606 118.818  1.00 35.06      B000 N  
ATOM   4493  CA  GLU D  28     -30.170  30.775 118.552  1.00 35.43      B000 C  
ATOM   4494  C   GLU D  28     -30.963  31.947 118.005  1.00 33.66      B000 C  
ATOM   4495  O   GLU D  28     -30.756  33.079 118.430  1.00 34.48      B000 O  
ATOM   4496  CB  GLU D  28     -29.020  30.424 117.613  1.00 37.90      B000 C  
ATOM   4497  CG  GLU D  28     -27.958  29.532 118.245  1.00 41.98      B000 C  
ATOM   4498  CD  GLU D  28     -27.209  30.190 119.410  1.00 45.27      B000 C  
ATOM   4499  OE1 GLU D  28     -27.249  31.436 119.573  1.00 43.58      B000 O  
ATOM   4500  OE2 GLU D  28     -26.543  29.438 120.159  1.00 48.77      B000 O1-
ATOM   4501  H   GLU D  28     -30.743  28.778 118.395  1.00 30.00      B000 H  
ATOM   4502  N   MET D  29     -31.892  31.675 117.097  1.00 31.30      B000 N  
ATOM   4503  CA  MET D  29     -32.713  32.714 116.500  1.00 30.25      B000 C  
ATOM   4504  C   MET D  29     -33.541  33.403 117.554  1.00 29.98      B000 C  
ATOM   4505  O   MET D  29     -33.576  34.623 117.598  1.00 30.35      B000 O  
ATOM   4506  CB  MET D  29     -33.626  32.149 115.425  1.00 29.63      B000 C  
ATOM   4507  CG  MET D  29     -32.901  31.642 114.207  1.00 30.15      B000 C  
ATOM   4508  SD  MET D  29     -34.085  31.212 112.946  1.00 32.26      B000 S  
ATOM   4509  CE  MET D  29     -34.212  29.454 113.117  1.00 31.24      B000 C  
ATOM   4510  H   MET D  29     -31.948  30.784 116.754  1.00 30.00      B000 H  
ATOM   4511  N   LEU D  30     -34.166  32.627 118.433  1.00 29.95      B000 N  
ATOM   4512  CA  LEU D  30     -34.987  33.208 119.485  1.00 31.19      B000 C  
ATOM   4513  C   LEU D  30     -34.167  34.034 120.470  1.00 32.64      B000 C  
ATOM   4514  O   LEU D  30     -34.534  35.176 120.798  1.00 30.24      B000 O  
ATOM   4515  CB  LEU D  30     -35.802  32.132 120.189  1.00 29.86      B000 C  
ATOM   4516  CG  LEU D  30     -37.056  31.840 119.372  1.00 31.77      B000 C  
ATOM   4517  CD1 LEU D  30     -37.775  30.619 119.897  1.00 33.29      B000 C  
ATOM   4518  CD2 LEU D  30     -37.958  33.065 119.413  1.00 30.55      B000 C  
ATOM   4519  H   LEU D  30     -34.116  31.654 118.312  1.00 30.00      B000 H  
ATOM   4520  N   GLU D  31     -33.012  33.499 120.870  1.00 33.41      B000 N  
ATOM   4521  CA  GLU D  31     -32.148  34.213 121.801  1.00 34.03      B000 C  
ATOM   4522  C   GLU D  31     -31.707  35.522 121.163  1.00 34.92      B000 C  
ATOM   4523  O   GLU D  31     -31.678  36.574 121.800  1.00 35.79      B000 O  
ATOM   4524  CB  GLU D  31     -30.954  33.347 122.199  1.00 33.73      B000 C  
ATOM   4525  CG  GLU D  31     -29.823  34.088 122.930  1.00 34.29      B000 C  
ATOM   4526  CD  GLU D  31     -30.271  34.861 124.164  1.00 36.13      B000 C  
ATOM   4527  OE1 GLU D  31     -31.212  34.432 124.854  1.00 37.39      B000 O  
ATOM   4528  OE2 GLU D  31     -29.675  35.921 124.455  1.00 36.30      B000 O1-
ATOM   4529  H   GLU D  31     -32.773  32.587 120.604  1.00 30.00      B000 H  
ATOM   4530  N   HIS D  32     -31.433  35.467 119.870  1.00 34.65      B000 N  
ATOM   4531  CA  HIS D  32     -31.021  36.650 119.137  1.00 33.52      B000 C  
ATOM   4532  C   HIS D  32     -32.146  37.690 119.204  1.00 32.56      B000 C  
ATOM   4533  O   HIS D  32     -31.893  38.852 119.479  1.00 33.09      B000 O  
ATOM   4534  CB  HIS D  32     -30.679  36.257 117.691  1.00 33.65      B000 C  
ATOM   4535  CG  HIS D  32     -30.015  37.340 116.893  1.00 35.01      B000 C  
ATOM   4536  CD2 HIS D  32     -29.394  38.485 117.272  1.00 35.81      B000 C  
ATOM   4537  ND1 HIS D  32     -29.931  37.300 115.521  1.00 35.31      B000 N  
ATOM   4538  CE1 HIS D  32     -29.288  38.370 115.082  1.00 35.62      B000 C  
ATOM   4539  NE2 HIS D  32     -28.954  39.103 116.124  1.00 34.86      B000 N  
ATOM   4540  H   HIS D  32     -31.384  34.613 119.416  1.00 30.00      B000 H  
ATOM   4541  HD1 HIS D  32     -30.313  36.650 114.939  1.00 30.00      B000 H  
ATOM   4542  HE2 HIS D  32     -28.492  39.973 116.071  1.00 30.00      B000 H  
ATOM   4543  N   MET D  33     -33.384  37.270 118.970  1.00 32.09      B000 N  
ATOM   4544  CA  MET D  33     -34.520  38.190 119.007  1.00 31.81      B000 C  
ATOM   4545  C   MET D  33     -34.647  38.794 120.385  1.00 30.65      B000 C  
ATOM   4546  O   MET D  33     -34.734  40.005 120.546  1.00 29.30      B000 O  
ATOM   4547  CB  MET D  33     -35.812  37.461 118.638  1.00 32.83      B000 C  
ATOM   4548  CG  MET D  33     -35.872  37.029 117.189  1.00 32.84      B000 C  
ATOM   4549  SD  MET D  33     -37.250  35.939 116.851  1.00 35.57      B000 S  
ATOM   4550  CE  MET D  33     -38.440  37.110 116.394  1.00 32.81      B000 C  
ATOM   4551  H   MET D  33     -33.508  36.357 118.655  1.00 30.00      B000 H  
ATOM   4552  N   ALA D  34     -34.563  37.934 121.386  1.00 31.33      B000 N  
ATOM   4553  CA  ALA D  34     -34.669  38.352 122.764  1.00 31.52      B000 C  
ATOM   4554  C   ALA D  34     -33.617  39.413 123.112  1.00 31.90      B000 C  
ATOM   4555  O   ALA D  34     -33.956  40.525 123.509  1.00 32.13      B000 O  
ATOM   4556  CB  ALA D  34     -34.553  37.132 123.688  1.00 30.79      B000 C  
ATOM   4557  H   ALA D  34     -34.507  36.991 121.178  1.00 30.00      B000 H  
ATOM   4558  N   SER D  35     -32.343  39.092 122.918  1.00 32.08      B000 N  
ATOM   4559  CA  SER D  35     -31.272  40.033 123.224  1.00 32.84      B000 C  
ATOM   4560  C   SER D  35     -31.405  41.335 122.453  1.00 31.83      B000 C  
ATOM   4561  O   SER D  35     -31.084  42.401 122.972  1.00 32.84      B000 O  
ATOM   4562  CB  SER D  35     -29.910  39.397 122.971  1.00 36.21      B000 C  
ATOM   4563  OG  SER D  35     -29.878  38.751 121.706  1.00 43.61      B000 O  
ATOM   4564  H   SER D  35     -32.124  38.219 122.567  1.00 30.00      B000 H  
ATOM   4565  HG  SER D  35     -30.526  38.034 121.751  1.00 30.00      B000 H  
ATOM   4566  N   THR D  36     -31.875  41.259 121.215  1.00 29.96      B000 N  
ATOM   4567  CA  THR D  36     -32.082  42.451 120.393  1.00 28.97      B000 C  
ATOM   4568  C   THR D  36     -33.020  43.418 121.125  1.00 30.42      B000 C  
ATOM   4569  O   THR D  36     -32.702  44.603 121.297  1.00 29.45      B000 O  
ATOM   4570  CB  THR D  36     -32.693  42.074 119.034  1.00 27.97      B000 C  
ATOM   4571  CG2 THR D  36     -33.002  43.330 118.208  1.00 24.84      B000 C  
ATOM   4572  OG1 THR D  36     -31.779  41.228 118.319  1.00 26.98      B000 O  
ATOM   4573  H   THR D  36     -32.000  40.400 120.763  1.00 30.00      B000 H  
ATOM   4574  HG1 THR D  36     -31.727  40.453 118.855  1.00 30.00      B000 H  
ATOM   4575  N   LEU D  37     -34.165  42.885 121.563  1.00 30.98      B000 N  
ATOM   4576  CA  LEU D  37     -35.153  43.676 122.292  1.00 29.65      B000 C  
ATOM   4577  C   LEU D  37     -34.563  44.150 123.608  1.00 30.43      B000 C  
ATOM   4578  O   LEU D  37     -34.759  45.299 123.993  1.00 31.90      B000 O  
ATOM   4579  CB  LEU D  37     -36.433  42.870 122.532  1.00 27.44      B000 C  
ATOM   4580  CG  LEU D  37     -37.248  42.520 121.285  1.00 27.71      B000 C  
ATOM   4581  CD1 LEU D  37     -38.399  41.611 121.643  1.00 28.92      B000 C  
ATOM   4582  CD2 LEU D  37     -37.758  43.779 120.625  1.00 25.91      B000 C  
ATOM   4583  H   LEU D  37     -34.359  41.962 121.325  1.00 30.00      B000 H  
ATOM   4584  N   ALA D  38     -33.797  43.293 124.274  1.00 31.36      B000 N  
ATOM   4585  CA  ALA D  38     -33.183  43.675 125.535  1.00 33.50      B000 C  
ATOM   4586  C   ALA D  38     -32.225  44.852 125.341  1.00 36.45      B000 C  
ATOM   4587  O   ALA D  38     -32.021  45.628 126.260  1.00 39.34      B000 O  
ATOM   4588  CB  ALA D  38     -32.480  42.495 126.178  1.00 31.64      B000 C  
ATOM   4589  H   ALA D  38     -33.756  42.385 123.959  1.00 30.00      B000 H  
ATOM   4590  N   GLN D  39     -31.679  44.999 124.134  1.00 38.28      B000 N  
ATOM   4591  CA  GLN D  39     -30.763  46.093 123.833  1.00 39.40      B000 C  
ATOM   4592  C   GLN D  39     -31.508  47.356 123.413  1.00 39.32      B000 C  
ATOM   4593  O   GLN D  39     -30.895  48.359 123.045  1.00 39.96      B000 O  
ATOM   4594  CB  GLN D  39     -29.808  45.701 122.708  1.00 42.54      B000 C  
ATOM   4595  CG  GLN D  39     -28.847  44.566 123.039  1.00 48.94      B000 C  
ATOM   4596  CD  GLN D  39     -28.033  44.107 121.822  1.00 53.07      B000 C  
ATOM   4597  NE2 GLN D  39     -27.490  42.889 121.889  1.00 53.45      B000 N  
ATOM   4598  OE1 GLN D  39     -27.900  44.837 120.836  1.00 56.87      B000 O  
ATOM   4599  H   GLN D  39     -31.822  44.296 123.485  1.00 30.00      B000 H  
ATOM   4600 HE21 GLN D  39     -26.976  42.610 121.105  1.00 30.00      B000 H  
ATOM   4601 HE22 GLN D  39     -27.629  42.353 122.675  1.00 30.00      B000 H  
ATOM   4602  N   GLY D  40     -32.831  47.294 123.402  1.00 38.86      B000 N  
ATOM   4603  CA  GLY D  40     -33.609  48.454 123.014  1.00 38.19      B000 C  
ATOM   4604  C   GLY D  40     -33.754  48.659 121.520  1.00 38.39      B000 C  
ATOM   4605  O   GLY D  40     -34.202  49.722 121.076  1.00 36.40      B000 O  
ATOM   4606  H   GLY D  40     -33.305  46.484 123.663  1.00 30.00      B000 H  
ATOM   4607  N   GLU D  41     -33.364  47.661 120.730  1.00 39.58      B000 N  
ATOM   4608  CA  GLU D  41     -33.477  47.748 119.265  1.00 39.38      B000 C  
ATOM   4609  C   GLU D  41     -34.706  46.939 118.835  1.00 38.01      B000 C  
ATOM   4610  O   GLU D  41     -35.048  45.929 119.452  1.00 38.16      B000 O  
ATOM   4611  CB  GLU D  41     -32.210  47.199 118.595  1.00 42.44      B000 C  
ATOM   4612  CG  GLU D  41     -32.146  47.494 117.076  1.00 49.15      B000 C  
ATOM   4613  CD  GLU D  41     -30.874  46.948 116.386  1.00 53.22      B000 C  
ATOM   4614  OE1 GLU D  41     -30.067  46.265 117.062  1.00 56.98      B000 O  
ATOM   4615  OE2 GLU D  41     -30.694  47.202 115.172  1.00 54.33      B000 O1-
ATOM   4616  H   GLU D  41     -33.039  46.805 121.087  1.00 30.00      B000 H  
ATOM   4617  N   ARG D  42     -35.367  47.381 117.779  1.00 35.90      B000 N  
ATOM   4618  CA  ARG D  42     -36.543  46.691 117.287  1.00 35.23      B000 C  
ATOM   4619  C   ARG D  42     -36.261  45.553 116.290  1.00 34.51      B000 C  
ATOM   4620  O   ARG D  42     -35.141  45.404 115.796  1.00 34.45      B000 O  
ATOM   4621  CB  ARG D  42     -37.510  47.701 116.672  1.00 37.93      B000 C  
ATOM   4622  CG  ARG D  42     -36.937  48.452 115.506  1.00 45.26      B000 C  
ATOM   4623  CD  ARG D  42     -37.966  49.412 114.956  1.00 51.95      B000 C  
ATOM   4624  NE  ARG D  42     -39.166  48.695 114.508  1.00 56.02      B000 N  
ATOM   4625  CZ  ARG D  42     -39.849  48.994 113.408  1.00 58.03      B000 C  
ATOM   4626  NH1 ARG D  42     -39.456  49.990 112.620  1.00 61.53      B000 N1+
ATOM   4627  NH2 ARG D  42     -40.954  48.336 113.118  1.00 58.19      B000 N  
ATOM   4628  H   ARG D  42     -35.074  48.189 117.382  1.00 30.00      B000 H  
ATOM   4629  HE  ARG D  42     -39.457  47.927 115.023  1.00 30.00      B000 H  
ATOM   4630 HH11 ARG D  42     -38.660  50.553 112.867  1.00 30.00      B000 H  
ATOM   4631 HH12 ARG D  42     -40.017  50.248 111.830  1.00 30.00      B000 H  
ATOM   4632 HH21 ARG D  42     -41.343  47.587 113.659  1.00 30.00      B000 H  
ATOM   4633 HH22 ARG D  42     -41.470  48.609 112.300  1.00 30.00      B000 H  
ATOM   4634  N   ILE D  43     -37.276  44.744 116.019  1.00 31.94      B000 N  
ATOM   4635  CA  ILE D  43     -37.159  43.631 115.097  1.00 29.93      B000 C  
ATOM   4636  C   ILE D  43     -38.206  43.860 114.008  1.00 31.41      B000 C  
ATOM   4637  O   ILE D  43     -39.344  44.207 114.318  1.00 30.34      B000 O  
ATOM   4638  CB  ILE D  43     -37.462  42.292 115.827  1.00 26.97      B000 C  
ATOM   4639  CG1 ILE D  43     -36.493  42.096 116.988  1.00 25.18      B000 C  
ATOM   4640  CG2 ILE D  43     -37.348  41.136 114.876  1.00 24.93      B000 C  
ATOM   4641  CD1 ILE D  43     -36.713  40.811 117.733  1.00 27.12      B000 C  
ATOM   4642  H   ILE D  43     -38.089  44.942 116.495  1.00 30.00      B000 H  
ATOM   4643  N   GLU D  44     -37.819  43.721 112.744  1.00 32.26      B000 N  
ATOM   4644  CA  GLU D  44     -38.762  43.921 111.659  1.00 33.04      B000 C  
ATOM   4645  C   GLU D  44     -38.620  42.849 110.573  1.00 33.73      B000 C  
ATOM   4646  O   GLU D  44     -37.690  42.872 109.759  1.00 34.42      B000 O  
ATOM   4647  CB  GLU D  44     -38.610  45.316 111.067  1.00 33.54      B000 C  
ATOM   4648  CG  GLU D  44     -39.732  45.668 110.106  1.00 36.82      B000 C  
ATOM   4649  CD  GLU D  44     -39.678  47.104 109.625  1.00 39.58      B000 C  
ATOM   4650  OE1 GLU D  44     -39.260  47.996 110.392  1.00 42.07      B000 O  
ATOM   4651  OE2 GLU D  44     -40.065  47.349 108.474  1.00 41.49      B000 O1-
ATOM   4652  H   GLU D  44     -36.909  43.435 112.514  1.00 30.00      B000 H  
ATOM   4653  N   ILE D  45     -39.536  41.885 110.587  1.00 32.74      B000 N  
ATOM   4654  CA  ILE D  45     -39.524  40.792 109.623  1.00 32.13      B000 C  
ATOM   4655  C   ILE D  45     -40.714  40.984 108.678  1.00 32.68      B000 C  
ATOM   4656  O   ILE D  45     -41.855  40.707 109.037  1.00 32.50      B000 O  
ATOM   4657  CB  ILE D  45     -39.589  39.423 110.341  1.00 30.93      B000 C  
ATOM   4658  CG1 ILE D  45     -38.565  39.396 111.477  1.00 29.82      B000 C  
ATOM   4659  CG2 ILE D  45     -39.261  38.283 109.373  1.00 31.32      B000 C  
ATOM   4660  CD1 ILE D  45     -37.139  39.662 111.026  1.00 30.38      B000 C  
ATOM   4661  H   ILE D  45     -40.304  41.900 111.183  1.00 30.00      B000 H  
ATOM   4662  N   ARG D  46     -40.441  41.487 107.476  1.00 33.92      B000 N  
ATOM   4663  CA  ARG D  46     -41.478  41.727 106.472  1.00 33.23      B000 C  
ATOM   4664  C   ARG D  46     -42.287  40.469 106.179  1.00 33.80      B000 C  
ATOM   4665  O   ARG D  46     -41.717  39.427 105.868  1.00 33.25      B000 O  
ATOM   4666  CB  ARG D  46     -40.849  42.248 105.181  1.00 33.12      B000 C  
ATOM   4667  CG  ARG D  46     -40.290  43.646 105.307  1.00 32.85      B000 C  
ATOM   4668  CD  ARG D  46     -41.396  44.647 105.550  1.00 32.57      B000 C  
ATOM   4669  NE  ARG D  46     -40.870  45.943 105.961  1.00 34.92      B000 N  
ATOM   4670  CZ  ARG D  46     -40.423  46.878 105.126  1.00 36.50      B000 C  
ATOM   4671  NH1 ARG D  46     -40.436  46.663 103.820  1.00 36.01      B000 N1+
ATOM   4672  NH2 ARG D  46     -39.954  48.035 105.594  1.00 36.44      B000 N  
ATOM   4673  H   ARG D  46     -39.527  41.744 107.273  1.00 30.00      B000 H  
ATOM   4674  HE  ARG D  46     -40.818  46.174 106.902  1.00 30.00      B000 H  
ATOM   4675 HH11 ARG D  46     -40.770  45.802 103.439  1.00 30.00      B000 H  
ATOM   4676 HH12 ARG D  46     -40.075  47.388 103.253  1.00 30.00      B000 H  
ATOM   4677 HH21 ARG D  46     -39.949  48.117 106.587  1.00 30.00      B000 H  
ATOM   4678 HH22 ARG D  46     -39.620  48.731 104.965  1.00 30.00      B000 H  
ATOM   4679  N   GLY D  47     -43.604  40.553 106.334  1.00 34.12      B000 N  
ATOM   4680  CA  GLY D  47     -44.444  39.397 106.079  1.00 34.02      B000 C  
ATOM   4681  C   GLY D  47     -44.783  38.611 107.332  1.00 33.98      B000 C  
ATOM   4682  O   GLY D  47     -45.628  37.718 107.303  1.00 34.44      B000 O  
ATOM   4683  H   GLY D  47     -43.944  41.369 106.670  1.00 30.00      B000 H  
ATOM   4684  N   PHE D  48     -44.105  38.929 108.429  1.00 32.73      B000 N  
ATOM   4685  CA  PHE D  48     -44.362  38.277 109.701  1.00 31.71      B000 C  
ATOM   4686  C   PHE D  48     -44.792  39.356 110.719  1.00 31.27      B000 C  
ATOM   4687  O   PHE D  48     -45.872  39.285 111.302  1.00 30.03      B000 O  
ATOM   4688  CB  PHE D  48     -43.127  37.513 110.179  1.00 30.16      B000 C  
ATOM   4689  CG  PHE D  48     -43.336  36.798 111.479  1.00 30.39      B000 C  
ATOM   4690  CD1 PHE D  48     -43.931  35.548 111.509  1.00 29.70      B000 C  
ATOM   4691  CD2 PHE D  48     -42.982  37.401 112.687  1.00 32.68      B000 C  
ATOM   4692  CE1 PHE D  48     -44.178  34.904 112.716  1.00 30.06      B000 C  
ATOM   4693  CE2 PHE D  48     -43.226  36.764 113.908  1.00 31.84      B000 C  
ATOM   4694  CZ  PHE D  48     -43.826  35.511 113.919  1.00 30.25      B000 C  
ATOM   4695  H   PHE D  48     -43.407  39.598 108.447  1.00 30.00      B000 H  
ATOM   4696  N   GLY D  49     -43.992  40.399 110.864  1.00 30.74      B000 N  
ATOM   4697  CA  GLY D  49     -44.347  41.450 111.795  1.00 30.89      B000 C  
ATOM   4698  C   GLY D  49     -43.142  42.145 112.379  1.00 31.11      B000 C  
ATOM   4699  O   GLY D  49     -42.014  41.900 111.952  1.00 32.47      B000 O  
ATOM   4700  H   GLY D  49     -43.203  40.466 110.303  1.00 30.00      B000 H  
ATOM   4701  N   SER D  50     -43.380  43.037 113.328  1.00 30.77      B000 N  
ATOM   4702  CA  SER D  50     -42.303  43.760 113.979  1.00 29.97      B000 C  
ATOM   4703  C   SER D  50     -42.490  43.743 115.485  1.00 29.53      B000 C  
ATOM   4704  O   SER D  50     -43.608  43.626 115.977  1.00 29.90      B000 O  
ATOM   4705  CB  SER D  50     -42.266  45.193 113.480  1.00 29.29      B000 C  
ATOM   4706  OG  SER D  50     -43.523  45.791 113.691  1.00 31.68      B000 O  
ATOM   4707  H   SER D  50     -44.315  43.202 113.541  1.00 30.00      B000 H  
ATOM   4708  HG  SER D  50     -43.458  46.690 113.432  1.00 30.00      B000 H  
ATOM   4709  N   PHE D  51     -41.383  43.776 116.208  1.00 28.76      B000 N  
ATOM   4710  CA  PHE D  51     -41.406  43.786 117.659  1.00 28.51      B000 C  
ATOM   4711  C   PHE D  51     -40.757  45.096 118.036  1.00 29.85      B000 C  
ATOM   4712  O   PHE D  51     -39.655  45.379 117.605  1.00 30.61      B000 O  
ATOM   4713  CB  PHE D  51     -40.573  42.640 118.228  1.00 26.97      B000 C  
ATOM   4714  CG  PHE D  51     -41.170  41.280 118.017  1.00 26.94      B000 C  
ATOM   4715  CD1 PHE D  51     -40.863  40.538 116.885  1.00 25.67      B000 C  
ATOM   4716  CD2 PHE D  51     -42.007  40.724 118.976  1.00 25.88      B000 C  
ATOM   4717  CE1 PHE D  51     -41.374  39.258 116.716  1.00 26.02      B000 C  
ATOM   4718  CE2 PHE D  51     -42.521  39.447 118.813  1.00 25.34      B000 C  
ATOM   4719  CZ  PHE D  51     -42.205  38.713 117.684  1.00 25.22      B000 C  
ATOM   4720  H   PHE D  51     -40.557  43.861 115.710  1.00 30.00      B000 H  
ATOM   4721  N   SER D  52     -41.455  45.902 118.813  1.00 31.40      B000 N  
ATOM   4722  CA  SER D  52     -40.954  47.193 119.244  1.00 33.12      B000 C  
ATOM   4723  C   SER D  52     -41.036  47.271 120.771  1.00 34.15      B000 C  
ATOM   4724  O   SER D  52     -41.531  46.346 121.422  1.00 34.11      B000 O  
ATOM   4725  CB  SER D  52     -41.820  48.296 118.617  1.00 34.98      B000 C  
ATOM   4726  OG  SER D  52     -43.206  48.131 118.929  1.00 37.58      B000 O  
ATOM   4727  H   SER D  52     -42.317  45.583 119.066  1.00 30.00      B000 H  
ATOM   4728  HG  SER D  52     -43.352  47.182 118.892  1.00 30.00      B000 H  
ATOM   4729  N   LEU D  53     -40.591  48.387 121.333  1.00 33.84      B000 N  
ATOM   4730  CA  LEU D  53     -40.643  48.582 122.767  1.00 33.19      B000 C  
ATOM   4731  C   LEU D  53     -41.562  49.745 123.077  1.00 33.38      B000 C  
ATOM   4732  O   LEU D  53     -41.531  50.783 122.409  1.00 34.34      B000 O  
ATOM   4733  CB  LEU D  53     -39.254  48.840 123.341  1.00 32.68      B000 C  
ATOM   4734  CG  LEU D  53     -38.287  47.660 123.250  1.00 33.67      B000 C  
ATOM   4735  CD1 LEU D  53     -37.075  47.941 124.102  1.00 36.31      B000 C  
ATOM   4736  CD2 LEU D  53     -38.960  46.410 123.747  1.00 33.40      B000 C  
ATOM   4737  H   LEU D  53     -40.205  49.088 120.794  1.00 30.00      B000 H  
ATOM   4738  N   HIS D  54     -42.449  49.526 124.036  1.00 32.09      B000 N  
ATOM   4739  CA  HIS D  54     -43.383  50.546 124.469  1.00 30.40      B000 C  
ATOM   4740  C   HIS D  54     -43.061  50.956 125.883  1.00 30.27      B000 C  
ATOM   4741  O   HIS D  54     -42.714  50.123 126.713  1.00 29.95      B000 O  
ATOM   4742  CB  HIS D  54     -44.800  50.022 124.389  1.00 27.79      B000 C  
ATOM   4743  CG  HIS D  54     -45.314  49.946 122.990  1.00 27.62      B000 C  
ATOM   4744  CD2 HIS D  54     -44.661  49.980 121.804  1.00 26.98      B000 C  
ATOM   4745  ND1 HIS D  54     -46.650  49.870 122.698  1.00 25.83      B000 N  
ATOM   4746  CE1 HIS D  54     -46.809  49.867 121.380  1.00 26.44      B000 C  
ATOM   4747  NE2 HIS D  54     -45.621  49.932 120.825  1.00 27.13      B000 N  
ATOM   4748  H   HIS D  54     -42.455  48.646 124.456  1.00 30.00      B000 H  
ATOM   4749  HD1 HIS D  54     -47.344  49.809 123.334  1.00 30.00      B000 H  
ATOM   4750  HE2 HIS D  54     -45.465  49.824 119.879  1.00 30.00      B000 H  
ATOM   4751  N   TYR D  55     -43.117  52.255 126.120  1.00 30.75      B000 N  
ATOM   4752  CA  TYR D  55     -42.827  52.828 127.415  1.00 30.73      B000 C  
ATOM   4753  C   TYR D  55     -44.051  52.840 128.312  1.00 31.94      B000 C  
ATOM   4754  O   TYR D  55     -45.184  53.003 127.848  1.00 32.69      B000 O  
ATOM   4755  CB  TYR D  55     -42.315  54.258 127.239  1.00 29.30      B000 C  
ATOM   4756  CG  TYR D  55     -41.973  54.958 128.534  1.00 31.42      B000 C  
ATOM   4757  CD1 TYR D  55     -40.824  54.619 129.250  1.00 30.15      B000 C  
ATOM   4758  CD2 TYR D  55     -42.805  55.956 129.055  1.00 31.10      B000 C  
ATOM   4759  CE1 TYR D  55     -40.508  55.255 130.442  1.00 31.44      B000 C  
ATOM   4760  CE2 TYR D  55     -42.496  56.599 130.249  1.00 30.95      B000 C  
ATOM   4761  CZ  TYR D  55     -41.346  56.241 130.938  1.00 31.97      B000 C  
ATOM   4762  OH  TYR D  55     -41.010  56.877 132.116  1.00 35.04      B000 O  
ATOM   4763  H   TYR D  55     -43.306  52.844 125.408  1.00 30.00      B000 H  
ATOM   4764  HH  TYR D  55     -41.676  57.531 132.314  1.00 30.00      B000 H  
ATOM   4765  N   ARG D  56     -43.796  52.606 129.593  1.00 31.52      B000 N  
ATOM   4766  CA  ARG D  56     -44.811  52.627 130.625  1.00 30.45      B000 C  
ATOM   4767  C   ARG D  56     -44.292  53.608 131.679  1.00 29.98      B000 C  
ATOM   4768  O   ARG D  56     -43.197  53.410 132.234  1.00 28.03      B000 O  
ATOM   4769  CB  ARG D  56     -44.971  51.245 131.252  1.00 31.05      B000 C  
ATOM   4770  CG  ARG D  56     -45.455  50.166 130.316  1.00 29.97      B000 C  
ATOM   4771  CD  ARG D  56     -46.838  50.468 129.804  1.00 29.65      B000 C  
ATOM   4772  NE  ARG D  56     -47.347  49.332 129.050  1.00 32.38      B000 N  
ATOM   4773  CZ  ARG D  56     -47.522  49.315 127.733  1.00 31.42      B000 C  
ATOM   4774  NH1 ARG D  56     -47.236  50.388 127.006  1.00 32.99      B000 N1+
ATOM   4775  NH2 ARG D  56     -47.958  48.214 127.143  1.00 28.41      B000 N  
ATOM   4776  H   ARG D  56     -42.898  52.307 129.835  1.00 30.00      B000 H  
ATOM   4777  HE  ARG D  56     -47.574  48.543 129.559  1.00 30.00      B000 H  
ATOM   4778 HH11 ARG D  56     -46.884  51.226 127.427  1.00 30.00      B000 H  
ATOM   4779 HH12 ARG D  56     -47.378  50.361 126.019  1.00 30.00      B000 H  
ATOM   4780 HH21 ARG D  56     -48.141  47.399 127.692  1.00 30.00      B000 H  
ATOM   4781 HH22 ARG D  56     -48.081  48.206 126.154  1.00 30.00      B000 H  
ATOM   4782  N   ALA D  57     -45.043  54.687 131.892  1.00 29.83      B000 N  
ATOM   4783  CA  ALA D  57     -44.678  55.709 132.876  1.00 29.80      B000 C  
ATOM   4784  C   ALA D  57     -44.722  55.142 134.290  1.00 30.73      B000 C  
ATOM   4785  O   ALA D  57     -45.420  54.153 134.548  1.00 31.04      B000 O  
ATOM   4786  CB  ALA D  57     -45.623  56.888 132.772  1.00 25.90      B000 C  
ATOM   4787  H   ALA D  57     -45.884  54.763 131.410  1.00 30.00      B000 H  
ATOM   4788  N   PRO D  58     -43.911  55.702 135.208  1.00 31.47      B000 N  
ATOM   4789  CA  PRO D  58     -43.937  55.195 136.582  1.00 31.84      B000 C  
ATOM   4790  C   PRO D  58     -45.348  55.474 137.148  1.00 33.34      B000 C  
ATOM   4791  O   PRO D  58     -46.006  56.451 136.750  1.00 32.71      B000 O  
ATOM   4792  CB  PRO D  58     -42.865  56.044 137.274  1.00 30.96      B000 C  
ATOM   4793  CG  PRO D  58     -42.925  57.333 136.523  1.00 29.66      B000 C  
ATOM   4794  CD  PRO D  58     -42.995  56.846 135.093  1.00 30.86      B000 C  
ATOM   4795  N   ARG D  59     -45.824  54.606 138.034  1.00 33.38      B000 N  
ATOM   4796  CA  ARG D  59     -47.149  54.779 138.601  1.00 34.52      B000 C  
ATOM   4797  C   ARG D  59     -47.313  54.030 139.904  1.00 34.81      B000 C  
ATOM   4798  O   ARG D  59     -46.499  53.175 140.275  1.00 33.41      B000 O  
ATOM   4799  CB  ARG D  59     -48.239  54.320 137.622  1.00 36.65      B000 C  
ATOM   4800  CG  ARG D  59     -48.276  52.821 137.439  1.00 40.48      B000 C  
ATOM   4801  CD  ARG D  59     -49.381  52.358 136.487  1.00 43.47      B000 C  
ATOM   4802  NE  ARG D  59     -49.288  50.912 136.283  1.00 44.95      B000 N  
ATOM   4803  CZ  ARG D  59     -50.032  50.006 136.913  1.00 45.90      B000 C  
ATOM   4804  NH1 ARG D  59     -50.961  50.380 137.793  1.00 44.90      B000 N1+
ATOM   4805  NH2 ARG D  59     -49.812  48.714 136.702  1.00 46.11      B000 N  
ATOM   4806  H   ARG D  59     -45.221  53.903 138.339  1.00 30.00      B000 H  
ATOM   4807  HE  ARG D  59     -48.660  50.584 135.615  1.00 30.00      B000 H  
ATOM   4808 HH11 ARG D  59     -51.098  51.353 138.008  1.00 30.00      B000 H  
ATOM   4809 HH12 ARG D  59     -51.467  49.681 138.294  1.00 30.00      B000 H  
ATOM   4810 HH21 ARG D  59     -49.106  48.412 136.058  1.00 30.00      B000 H  
ATOM   4811 HH22 ARG D  59     -50.383  48.071 137.210  1.00 30.00      B000 H  
ATOM   4812  N   THR D  60     -48.341  54.426 140.636  1.00 35.38      B000 N  
ATOM   4813  CA  THR D  60     -48.665  53.797 141.897  1.00 36.54      B000 C  
ATOM   4814  C   THR D  60     -49.692  52.710 141.562  1.00 36.59      B000 C  
ATOM   4815  O   THR D  60     -50.849  53.007 141.273  1.00 38.00      B000 O  
ATOM   4816  CB  THR D  60     -49.252  54.815 142.886  1.00 36.04      B000 C  
ATOM   4817  CG2 THR D  60     -49.411  54.176 144.252  1.00 33.22      B000 C  
ATOM   4818  OG1 THR D  60     -48.378  55.954 142.974  1.00 35.56      B000 O  
ATOM   4819  H   THR D  60     -48.942  55.086 140.293  1.00 30.00      B000 H  
ATOM   4820  HG1 THR D  60     -47.476  55.633 143.176  1.00 30.00      B000 H  
ATOM   4821  N   GLY D  61     -49.219  51.475 141.462  1.00 36.72      B000 N  
ATOM   4822  CA  GLY D  61     -50.095  50.357 141.175  1.00 36.47      B000 C  
ATOM   4823  C   GLY D  61     -50.580  49.729 142.477  1.00 37.43      B000 C  
ATOM   4824  O   GLY D  61     -50.287  50.207 143.581  1.00 36.95      B000 O  
ATOM   4825  H   GLY D  61     -48.311  51.314 141.766  1.00 30.00      B000 H  
ATOM   4826  N   ARG D  62     -51.266  48.605 142.354  1.00 36.69      B000 N  
ATOM   4827  CA  ARG D  62     -51.802  47.906 143.505  1.00 37.08      B000 C  
ATOM   4828  C   ARG D  62     -51.472  46.436 143.393  1.00 36.14      B000 C  
ATOM   4829  O   ARG D  62     -51.310  45.916 142.288  1.00 36.55      B000 O  
ATOM   4830  CB  ARG D  62     -53.337  47.996 143.499  1.00 38.86      B000 C  
ATOM   4831  CG  ARG D  62     -53.939  49.370 143.589  1.00 42.02      B000 C  
ATOM   4832  CD  ARG D  62     -53.994  49.809 145.014  1.00 46.71      B000 C  
ATOM   4833  NE  ARG D  62     -54.543  51.156 145.140  1.00 53.32      B000 N  
ATOM   4834  CZ  ARG D  62     -54.809  51.751 146.300  1.00 57.11      B000 C  
ATOM   4835  NH1 ARG D  62     -54.580  51.121 147.448  1.00 58.63      B000 N1+
ATOM   4836  NH2 ARG D  62     -55.339  52.965 146.318  1.00 58.14      B000 N  
ATOM   4837  H   ARG D  62     -51.495  48.234 141.490  1.00 30.00      B000 H  
ATOM   4838  HE  ARG D  62     -54.732  51.651 144.325  1.00 30.00      B000 H  
ATOM   4839 HH11 ARG D  62     -54.319  50.160 147.495  1.00 30.00      B000 H  
ATOM   4840 HH12 ARG D  62     -54.805  51.575 148.294  1.00 30.00      B000 H  
ATOM   4841 HH21 ARG D  62     -55.521  53.440 145.462  1.00 30.00      B000 H  
ATOM   4842 HH22 ARG D  62     -55.538  53.409 147.195  1.00 30.00      B000 H  
ATOM   4843  N   ASN D  63     -51.348  45.777 144.539  1.00 34.79      B000 N  
ATOM   4844  CA  ASN D  63     -51.159  44.329 144.585  1.00 32.39      B000 C  
ATOM   4845  C   ASN D  63     -52.643  43.970 144.514  1.00 30.26      B000 C  
ATOM   4846  O   ASN D  63     -53.397  44.279 145.432  1.00 27.78      B000 O  
ATOM   4847  CB  ASN D  63     -50.568  43.909 145.936  1.00 32.43      B000 C  
ATOM   4848  CG  ASN D  63     -50.699  42.427 146.192  1.00 33.29      B000 C  
ATOM   4849  ND2 ASN D  63     -49.767  41.877 146.945  1.00 35.10      B000 N  
ATOM   4850  OD1 ASN D  63     -51.629  41.783 145.711  1.00 34.17      B000 O  
ATOM   4851  H   ASN D  63     -51.323  46.330 145.343  1.00 30.00      B000 H  
ATOM   4852 HD21 ASN D  63     -49.834  40.917 147.086  1.00 30.00      B000 H  
ATOM   4853 HD22 ASN D  63     -49.065  42.450 147.270  1.00 30.00      B000 H  
ATOM   4854  N   PRO D  64     -53.090  43.354 143.411  1.00 29.12      B000 N  
ATOM   4855  CA  PRO D  64     -54.507  42.996 143.259  1.00 29.92      B000 C  
ATOM   4856  C   PRO D  64     -55.156  42.093 144.314  1.00 31.38      B000 C  
ATOM   4857  O   PRO D  64     -56.372  42.107 144.486  1.00 30.58      B000 O  
ATOM   4858  CB  PRO D  64     -54.560  42.389 141.854  1.00 28.32      B000 C  
ATOM   4859  CG  PRO D  64     -53.221  41.802 141.696  1.00 27.88      B000 C  
ATOM   4860  CD  PRO D  64     -52.294  42.836 142.287  1.00 26.61      B000 C  
ATOM   4861  N   LYS D  65     -54.349  41.316 145.022  1.00 34.07      B000 N  
ATOM   4862  CA  LYS D  65     -54.858  40.400 146.033  1.00 36.96      B000 C  
ATOM   4863  C   LYS D  65     -55.063  41.036 147.412  1.00 37.03      B000 C  
ATOM   4864  O   LYS D  65     -56.016  40.703 148.103  1.00 37.43      B000 O  
ATOM   4865  CB  LYS D  65     -53.901  39.221 146.155  1.00 40.10      B000 C  
ATOM   4866  CG  LYS D  65     -54.272  38.205 147.201  1.00 46.48      B000 C  
ATOM   4867  CD  LYS D  65     -53.124  37.230 147.333  1.00 52.60      B000 C  
ATOM   4868  CE  LYS D  65     -53.408  36.157 148.368  1.00 57.19      B000 C  
ATOM   4869  NZ  LYS D  65     -52.167  35.352 148.665  1.00 61.16      B000 N1+
ATOM   4870  H   LYS D  65     -53.387  41.370 144.963  1.00 30.00      B000 H  
ATOM   4871  HZ1 LYS D  65     -51.757  34.978 147.797  1.00 30.00      B000 H  
ATOM   4872  HZ2 LYS D  65     -51.449  35.972 149.103  1.00 30.00      B000 H  
ATOM   4873  HZ3 LYS D  65     -52.370  34.572 149.321  1.00 30.00      B000 H  
ATOM   4874  N   THR D  66     -54.175  41.951 147.797  1.00 37.73      B000 N  
ATOM   4875  CA  THR D  66     -54.232  42.593 149.113  1.00 37.40      B000 C  
ATOM   4876  C   THR D  66     -54.763  44.014 149.058  1.00 38.72      B000 C  
ATOM   4877  O   THR D  66     -55.289  44.540 150.044  1.00 39.84      B000 O  
ATOM   4878  CB  THR D  66     -52.827  42.645 149.756  1.00 37.77      B000 C  
ATOM   4879  CG2 THR D  66     -52.167  41.275 149.726  1.00 38.21      B000 C  
ATOM   4880  OG1 THR D  66     -52.000  43.556 149.020  1.00 40.03      B000 O  
ATOM   4881  H   THR D  66     -53.456  42.184 147.168  1.00 30.00      B000 H  
ATOM   4882  HG1 THR D  66     -51.143  43.601 149.464  1.00 30.00      B000 H  
ATOM   4883  N   GLY D  67     -54.570  44.666 147.922  1.00 38.40      B000 N  
ATOM   4884  CA  GLY D  67     -55.043  46.029 147.783  1.00 37.14      B000 C  
ATOM   4885  C   GLY D  67     -53.978  47.059 148.097  1.00 36.35      B000 C  
ATOM   4886  O   GLY D  67     -54.143  48.231 147.778  1.00 34.42      B000 O  
ATOM   4887  H   GLY D  67     -54.136  44.315 147.140  1.00 30.00      B000 H  
ATOM   4888  N   ASP D  68     -52.891  46.638 148.736  1.00 36.90      B000 N  
ATOM   4889  CA  ASP D  68     -51.813  47.563 149.071  1.00 38.97      B000 C  
ATOM   4890  C   ASP D  68     -51.219  48.221 147.825  1.00 39.72      B000 C  
ATOM   4891  O   ASP D  68     -51.140  47.602 146.760  1.00 41.08      B000 O  
ATOM   4892  CB  ASP D  68     -50.689  46.835 149.803  1.00 38.87      B000 C  
ATOM   4893  CG  ASP D  68     -51.169  46.110 151.029  1.00 41.41      B000 C  
ATOM   4894  OD1 ASP D  68     -52.020  46.668 151.756  1.00 42.93      B000 O  
ATOM   4895  OD2 ASP D  68     -50.695  44.979 151.259  1.00 42.92      B000 O1-
ATOM   4896  H   ASP D  68     -52.758  45.693 148.901  1.00 30.00      B000 H  
ATOM   4897  N   LYS D  69     -50.819  49.480 147.969  1.00 40.51      B000 N  
ATOM   4898  CA  LYS D  69     -50.197  50.245 146.892  1.00 39.62      B000 C  
ATOM   4899  C   LYS D  69     -48.777  49.736 146.674  1.00 38.47      B000 C  
ATOM   4900  O   LYS D  69     -48.153  49.184 147.581  1.00 37.75      B000 O  
ATOM   4901  CB  LYS D  69     -50.110  51.728 147.277  1.00 40.12      B000 C  
ATOM   4902  CG  LYS D  69     -51.421  52.498 147.261  1.00 42.81      B000 C  
ATOM   4903  CD  LYS D  69     -51.177  53.981 147.555  1.00 46.80      B000 C  
ATOM   4904  CE  LYS D  69     -52.423  54.846 147.323  1.00 49.34      B000 C  
ATOM   4905  NZ  LYS D  69     -52.205  56.309 147.612  1.00 49.65      B000 N1+
ATOM   4906  H   LYS D  69     -50.960  49.940 148.814  1.00 30.00      B000 H  
ATOM   4907  HZ1 LYS D  69     -51.932  56.431 148.606  1.00 30.00      B000 H  
ATOM   4908  HZ2 LYS D  69     -51.480  56.675 146.976  1.00 30.00      B000 H  
ATOM   4909  HZ3 LYS D  69     -53.107  56.812 147.447  1.00 30.00      B000 H  
ATOM   4910  N   VAL D  70     -48.266  49.942 145.469  1.00 36.31      B000 N  
ATOM   4911  CA  VAL D  70     -46.907  49.552 145.153  1.00 35.76      B000 C  
ATOM   4912  C   VAL D  70     -46.378  50.603 144.189  1.00 35.58      B000 C  
ATOM   4913  O   VAL D  70     -47.110  51.043 143.302  1.00 34.91      B000 O  
ATOM   4914  CB  VAL D  70     -46.831  48.111 144.564  1.00 35.96      B000 C  
ATOM   4915  CG1 VAL D  70     -47.759  47.950 143.372  1.00 36.87      B000 C  
ATOM   4916  CG2 VAL D  70     -45.407  47.769 144.163  1.00 35.82      B000 C  
ATOM   4917  H   VAL D  70     -48.851  50.306 144.786  1.00 30.00      B000 H  
ATOM   4918  N   GLU D  71     -45.168  51.099 144.449  1.00 36.01      B000 N  
ATOM   4919  CA  GLU D  71     -44.533  52.100 143.597  1.00 36.72      B000 C  
ATOM   4920  C   GLU D  71     -43.839  51.390 142.455  1.00 35.81      B000 C  
ATOM   4921  O   GLU D  71     -42.916  50.595 142.660  1.00 34.68      B000 O  
ATOM   4922  CB  GLU D  71     -43.529  52.934 144.373  1.00 40.18      B000 C  
ATOM   4923  CG  GLU D  71     -44.136  53.790 145.459  1.00 47.26      B000 C  
ATOM   4924  CD  GLU D  71     -45.236  54.765 144.992  1.00 53.16      B000 C  
ATOM   4925  OE1 GLU D  71     -45.468  54.981 143.773  1.00 52.42      B000 O  
ATOM   4926  OE2 GLU D  71     -45.881  55.322 145.921  1.00 57.87      B000 O1-
ATOM   4927  H   GLU D  71     -44.674  50.792 145.206  1.00 30.00      B000 H  
ATOM   4928  N   LEU D  72     -44.326  51.642 141.249  1.00 34.07      B000 N  
ATOM   4929  CA  LEU D  72     -43.779  51.004 140.065  1.00 33.80      B000 C  
ATOM   4930  C   LEU D  72     -42.900  51.942 139.262  1.00 33.63      B000 C  
ATOM   4931  O   LEU D  72     -43.298  53.071 138.958  1.00 33.15      B000 O  
ATOM   4932  CB  LEU D  72     -44.920  50.479 139.188  1.00 33.81      B000 C  
ATOM   4933  CG  LEU D  72     -45.807  49.485 139.933  1.00 34.28      B000 C  
ATOM   4934  CD1 LEU D  72     -47.050  49.132 139.122  1.00 33.33      B000 C  
ATOM   4935  CD2 LEU D  72     -44.984  48.245 140.281  1.00 33.35      B000 C  
ATOM   4936  H   LEU D  72     -45.067  52.255 141.067  1.00 30.00      B000 H  
ATOM   4937  N   GLU D  73     -41.705  51.470 138.931  1.00 33.63      B000 N
[truncated: 611,266 more chars]
