# Supplementary material for: Structural basis for topological regulation of Tn3 resolvase
Source: Nucleic Acids Res. 2022 Sep 14;51(3):1001–18. doi: 10.1093/nar/gkac733 (PMC9943657; doi:10.1093/nar/gkac733)
Supplement: gkac733_Supplemental_Files [file gkac733_supplemental_files.zip › Tn3synaptosome.pdb]

REMARK site I is taken from 1zr4 (gd resolvase), symmetrized, chain B
REMARK site I - II linker DNA is from chicken nucleosome 1eqz
REMARK site II is based on 5cy1 with the A-tract from 1bdn
REMARK DNA numbering: chain Z is top strand, crossover site is nt #0 and 1
CRYST1  300.00   300.000  300.000  90.00  90.00  90.00 P 2 1 1
ATOM      1  N   ALA A   2     -18.447   8.675 -24.116  1.00 99.06           N  
ATOM      2  CA  ALA A   2     -18.724  10.140 -23.992  1.00 99.13           C  
ATOM      3  C   ALA A   2     -17.979  10.704 -22.796  1.00 98.90           C  
ATOM      4  O   ALA A   2     -18.078  10.157 -21.692  1.00 99.09           O  
ATOM      5  CB  ALA A   2     -20.221  10.397 -23.851  1.00 98.94           C  
ATOM      6  N   LEU A   3     -17.227  11.784 -23.010  1.00 99.11           N  
ATOM      7  CA  LEU A   3     -16.495  12.399 -21.906  1.00 96.85           C  
ATOM      8  C   LEU A   3     -17.398  13.209 -20.990  1.00 93.85           C  
ATOM      9  O   LEU A   3     -18.331  13.872 -21.440  1.00 95.03           O  
ATOM     10  CB  LEU A   3     -15.333  13.249 -22.400  1.00 97.91           C  
ATOM     11  CG  LEU A   3     -13.990  12.525 -22.424  1.00 98.51           C  
ATOM     12  CD1 LEU A   3     -13.800  11.635 -23.699  1.00 99.20           C  
ATOM     13  CD2 LEU A   3     -12.869  13.539 -22.295  1.00 98.31           C  
ATOM     14  N   PHE A   4     -17.113  13.131 -19.697  1.00 88.02           N  
ATOM     15  CA  PHE A   4     -17.854  13.863 -18.678  1.00 82.06           C  
ATOM     16  C   PHE A   4     -16.898  14.435 -17.633  1.00 80.21           C  
ATOM     17  O   PHE A   4     -15.810  13.884 -17.373  1.00 79.52           O  
ATOM     18  CB  PHE A   4     -18.839  12.943 -17.967  1.00 79.91           C  
ATOM     19  CG  PHE A   4     -20.039  12.577 -18.790  1.00 76.31           C  
ATOM     20  CD1 PHE A   4     -20.073  11.389 -19.523  1.00 73.20           C  
ATOM     21  CD2 PHE A   4     -21.162  13.407 -18.824  1.00 73.58           C  
ATOM     22  CE1 PHE A   4     -21.208  11.046 -20.286  1.00 71.93           C  
ATOM     23  CE2 PHE A   4     -22.293  13.066 -19.582  1.00 71.53           C  
ATOM     24  CZ  PHE A   4     -22.311  11.887 -20.305  1.00 72.26           C  
ATOM     25  N   GLY A   5     -17.310  15.538 -17.017  1.00 78.02           N  
ATOM     26  CA  GLY A   5     -16.503  16.154 -15.969  1.00 75.64           C  
ATOM     27  C   GLY A   5     -17.231  16.126 -14.641  1.00 74.00           C  
ATOM     28  O   GLY A   5     -18.446  15.892 -14.604  1.00 74.10           O  
ATOM     29  N   TYR A   6     -16.488  16.366 -13.559  1.00 72.14           N  
ATOM     30  CA  TYR A   6     -17.062  16.512 -12.226  1.00 70.08           C  
ATOM     31  C   TYR A   6     -16.149  17.314 -11.305  1.00 70.08           C  
ATOM     32  O   TYR A   6     -14.973  16.984 -11.128  1.00 70.46           O  
ATOM     33  CB  TYR A   6     -17.309  15.149 -11.609  1.00 68.72           C  
ATOM     34  CG  TYR A   6     -18.127  15.247 -10.362  1.00 66.97           C  
ATOM     35  CD1 TYR A   6     -19.383  14.672 -10.288  1.00 65.93           C  
ATOM     36  CD2 TYR A   6     -17.652  15.932  -9.247  1.00 65.59           C  
ATOM     37  CE1 TYR A   6     -20.149  14.772  -9.111  1.00 65.73           C  
ATOM     38  CE2 TYR A   6     -18.400  16.039  -8.074  1.00 65.39           C  
ATOM     39  CZ  TYR A   6     -19.644  15.462  -8.006  1.00 65.79           C  
ATOM     40  OH  TYR A   6     -20.353  15.587  -6.833  1.00 66.08           O  
ATOM     41  N   ALA A   7     -16.699  18.352 -10.693  1.00 69.81           N  
ATOM     42  CA  ALA A   7     -15.926  19.177  -9.773  1.00 70.39           C  
ATOM     43  C   ALA A   7     -16.729  19.430  -8.500  1.00 71.64           C  
ATOM     44  O   ALA A   7     -17.956  19.371  -8.512  1.00 70.69           O  
ATOM     45  CB  ALA A   7     -15.562  20.472 -10.439  1.00 69.82           C  
ATOM     46  N   ARG A   8     -16.045  19.720  -7.403  1.00 74.67           N  
ATOM     47  CA  ARG A   8     -16.715  19.796  -6.110  1.00 78.56           C  
ATOM     48  C   ARG A   8     -15.939  20.700  -5.175  1.00 78.11           C  
ATOM     49  O   ARG A   8     -14.724  20.855  -5.326  1.00 77.69           O  
ATOM     50  CB  ARG A   8     -16.810  18.403  -5.491  1.00 80.88           C  
ATOM     51  CG  ARG A   8     -18.060  18.144  -4.696  1.00 90.84           C  
ATOM     52  CD  ARG A   8     -17.804  17.088  -3.654  1.00101.47           C  
ATOM     53  NE  ARG A   8     -17.052  17.631  -2.526  1.00105.33           N  
ATOM     54  CZ  ARG A   8     -16.273  16.913  -1.718  1.00106.85           C  
ATOM     55  NH1 ARG A   8     -16.121  15.613  -1.907  1.00107.28           N1+
ATOM     56  NH2 ARG A   8     -15.630  17.495  -0.714  1.00107.38           N  
ATOM     57  N   VAL A   9     -16.633  21.272  -4.196  1.00 78.73           N  
ATOM     58  CA  VAL A   9     -16.021  22.240  -3.298  1.00 79.94           C  
ATOM     59  C   VAL A   9     -16.650  22.177  -1.899  1.00 85.61           C  
ATOM     60  O   VAL A   9     -17.852  21.935  -1.754  1.00 84.50           O  
ATOM     61  CB  VAL A   9     -16.083  23.648  -3.927  1.00 77.51           C  
ATOM     62  CG1 VAL A   9     -17.482  23.940  -4.439  1.00 73.79           C  
ATOM     63  CG2 VAL A   9     -15.622  24.701  -2.956  1.00 74.38           C  
ATOM     64  N   SER A  10     -15.831  22.378  -0.869  1.00 94.93           N  
ATOM     65  CA  SER A  10     -16.314  22.280   0.508  1.00105.92           C  
ATOM     66  C   SER A  10     -15.963  23.459   1.434  1.00120.07           C  
ATOM     67  O   SER A  10     -16.487  23.538   2.546  1.00121.79           O  
ATOM     68  CB  SER A  10     -15.848  20.966   1.122  1.00101.41           C  
ATOM     69  OG  SER A  10     -14.487  20.749   0.822  1.00 89.33           O  
ATOM     70  N   THR A  11     -15.090  24.364   0.991  1.00138.08           N  
ATOM     71  CA  THR A  11     -14.697  25.521   1.814  1.00158.73           C  
ATOM     72  C   THR A  11     -14.632  26.832   1.023  1.00157.63           C  
ATOM     73  O   THR A  11     -14.808  26.838  -0.196  1.00156.65           O  
ATOM     74  CB  THR A  11     -13.357  25.275   2.567  1.00164.11           C  
ATOM     75  CG2 THR A  11     -13.204  26.235   3.744  1.00189.17           C  
ATOM     76  OG1 THR A  11     -13.324  23.935   3.067  1.00189.17           O  
ATOM     77  N   SER A  12     -14.383  27.929   1.739  1.00162.41           N  
ATOM     78  CA  SER A  12     -14.315  29.294   1.204  1.00168.24           C  
ATOM     79  C   SER A  12     -13.597  29.392  -0.131  1.00173.37           C  
ATOM     80  O   SER A  12     -13.940  30.222  -0.971  1.00172.48           O  
ATOM     81  CB  SER A  12     -13.588  30.198   2.197  1.00167.47           C  
ATOM     82  OG  SER A  12     -13.616  29.648   3.502  1.00171.78           O  
ATOM     83  N   GLN A  13     -12.589  28.543  -0.296  1.00182.04           N  
ATOM     84  CA  GLN A  13     -11.811  28.426  -1.520  1.00196.69           C  
ATOM     85  C   GLN A  13     -12.652  27.785  -2.644  1.00195.19           C  
ATOM     86  O   GLN A  13     -12.351  26.693  -3.137  1.00192.57           O  
ATOM     87  CB  GLN A  13     -10.527  27.650  -1.191  1.00196.04           C  
ATOM     88  CG  GLN A  13      -9.765  27.011  -2.337  1.00216.64           C  
ATOM     89  CD  GLN A  13      -8.406  26.504  -1.897  1.00219.09           C  
ATOM     90  NE2 GLN A  13      -8.085  25.268  -2.261  1.00244.75           N  
ATOM     91  OE1 GLN A  13      -7.650  27.218  -1.237  1.00244.73           O  
ATOM     92  N   GLN A  14     -13.715  28.492  -3.034  1.00201.86           N  
ATOM     93  CA  GLN A  14     -14.645  28.040  -4.075  1.00210.06           C  
ATOM     94  C   GLN A  14     -14.062  28.243  -5.470  1.00201.24           C  
ATOM     95  O   GLN A  14     -14.716  28.776  -6.374  1.00204.60           O  
ATOM     96  CB  GLN A  14     -16.009  28.737  -3.944  1.00213.17           C  
ATOM     97  CG  GLN A  14     -16.835  28.288  -2.736  1.00230.43           C  
ATOM     98  CD  GLN A  14     -18.318  28.632  -2.849  1.00229.66           C  
ATOM     99  NE2 GLN A  14     -19.067  28.343  -1.791  1.00248.76           N  
ATOM    100  OE1 GLN A  14     -18.783  29.141  -3.872  1.00248.79           O  
ATOM    101  N   SER A  15     -12.818  27.803  -5.628  1.00190.09           N  
ATOM    102  CA  SER A  15     -12.132  27.832  -6.907  1.00179.33           C  
ATOM    103  C   SER A  15     -12.662  26.713  -7.793  1.00171.93           C  
ATOM    104  O   SER A  15     -11.923  26.103  -8.568  1.00169.00           O  
ATOM    105  CB  SER A  15     -10.622  27.711  -6.698  1.00179.26           C  
ATOM    106  OG  SER A  15     -10.327  26.837  -5.622  1.00182.68           O  
ATOM    107  N   LEU A  16     -13.955  26.440  -7.649  1.00166.57           N  
ATOM    108  CA  LEU A  16     -14.683  25.593  -8.570  1.00161.15           C  
ATOM    109  C   LEU A  16     -14.226  25.921  -9.984  1.00157.49           C  
ATOM    110  O   LEU A  16     -14.267  25.073 -10.866  1.00157.10           O  
ATOM    111  CB  LEU A  16     -16.174  25.866  -8.434  1.00161.23           C  
ATOM    112  CG  LEU A  16     -17.150  24.864  -9.036  1.00160.54           C  
ATOM    113  CD1 LEU A  16     -17.502  23.819  -8.002  1.00160.30           C  
ATOM    114  CD2 LEU A  16     -18.398  25.582  -9.502  1.00160.42           C  
ATOM    115  N   ASP A  17     -13.770  27.160 -10.171  1.00152.74           N  
ATOM    116  CA  ASP A  17     -13.246  27.640 -11.448  1.00148.08           C  
ATOM    117  C   ASP A  17     -11.944  26.970 -11.881  1.00144.63           C  
ATOM    118  O   ASP A  17     -11.802  26.614 -13.048  1.00144.29           O  
ATOM    119  CB  ASP A  17     -13.092  29.168 -11.440  1.00148.30           C  
ATOM    120  CG  ASP A  17     -14.241  29.883 -12.150  1.00147.96           C  
ATOM    121  OD1 ASP A  17     -15.320  29.277 -12.335  1.00147.76           O  
ATOM    122  OD2 ASP A  17     -14.062  31.061 -12.527  1.00147.71           O1-
ATOM    123  N   ILE A  18     -10.998  26.800 -10.958  1.00140.18           N  
ATOM    124  CA  ILE A  18      -9.760  26.085 -11.280  1.00135.90           C  
ATOM    125  C   ILE A  18     -10.102  24.669 -11.738  1.00133.02           C  
ATOM    126  O   ILE A  18      -9.628  24.224 -12.783  1.00132.85           O  
ATOM    127  CB  ILE A  18      -8.738  26.069 -10.108  1.00136.04           C  
ATOM    128  CG1 ILE A  18      -8.239  27.488  -9.817  1.00135.75           C  
ATOM    129  CG2 ILE A  18      -7.550  25.158 -10.436  1.00135.63           C  
ATOM    130  CD1 ILE A  18      -7.376  27.623  -8.574  1.00135.67           C  
ATOM    131  N   GLN A  19     -10.945  23.983 -10.969  1.00129.14           N  
ATOM    132  CA  GLN A  19     -11.419  22.652 -11.331  1.00125.25           C  
ATOM    133  C   GLN A  19     -12.129  22.648 -12.684  1.00123.19           C  
ATOM    134  O   GLN A  19     -11.756  21.888 -13.572  1.00122.87           O  
ATOM    135  CB  GLN A  19     -12.352  22.093 -10.255  1.00125.09           C  
ATOM    136  CG  GLN A  19     -11.667  21.408  -9.086  1.00122.57           C  
ATOM    137  CD  GLN A  19     -12.578  20.417  -8.390  1.00119.37           C  
ATOM    138  NE2 GLN A  19     -12.968  20.737  -7.170  1.00117.55           N  
ATOM    139  OE1 GLN A  19     -12.925  19.372  -8.945  1.00118.24           O  
ATOM    140  N   VAL A  20     -13.138  23.504 -12.841  1.00120.53           N  
ATOM    141  CA  VAL A  20     -13.924  23.548 -14.072  1.00118.16           C  
ATOM    142  C   VAL A  20     -13.062  23.939 -15.267  1.00116.63           C  
ATOM    143  O   VAL A  20     -13.291  23.461 -16.370  1.00116.47           O  
ATOM    144  CB  VAL A  20     -15.167  24.472 -13.962  1.00118.24           C  
ATOM    145  CG1 VAL A  20     -15.888  24.587 -15.301  1.00118.27           C  
ATOM    146  CG2 VAL A  20     -16.133  23.950 -12.917  1.00117.93           C  
ATOM    147  N   ARG A  21     -12.070  24.796 -15.046  1.00114.81           N  
ATOM    148  CA  ARG A  21     -11.116  25.135 -16.103  1.00113.18           C  
ATOM    149  C   ARG A  21     -10.195  23.969 -16.437  1.00111.76           C  
ATOM    150  O   ARG A  21     -10.013  23.647 -17.609  1.00111.75           O  
ATOM    151  CB  ARG A  21     -10.280  26.362 -15.743  1.00113.43           C  
ATOM    152  CG  ARG A  21     -10.875  27.684 -16.184  1.00114.10           C  
ATOM    153  CD  ARG A  21      -9.897  28.798 -15.890  1.00115.41           C  
ATOM    154  NE  ARG A  21     -10.519  30.117 -15.944  1.00116.45           N  
ATOM    155  CZ  ARG A  21     -10.166  31.141 -15.170  1.00117.22           C  
ATOM    156  NH1 ARG A  21      -9.201  30.996 -14.262  1.00117.16           N1+
ATOM    157  NH2 ARG A  21     -10.788  32.310 -15.292  1.00117.53           N  
ATOM    158  N   ALA A  22      -9.619  23.344 -15.410  1.00109.90           N  
ATOM    159  CA  ALA A  22      -8.754  22.177 -15.589  1.00108.12           C  
ATOM    160  C   ALA A  22      -9.437  21.080 -16.404  1.00106.86           C  
ATOM    161  O   ALA A  22      -8.819  20.472 -17.278  1.00106.63           O  
ATOM    162  CB  ALA A  22      -8.322  21.634 -14.243  1.00108.32           C  
ATOM    163  N   LEU A  23     -10.711  20.845 -16.107  1.00105.32           N  
ATOM    164  CA  LEU A  23     -11.511  19.869 -16.818  1.00103.99           C  
ATOM    165  C   LEU A  23     -11.663  20.239 -18.287  1.00103.70           C  
ATOM    166  O   LEU A  23     -11.533  19.375 -19.152  1.00103.42           O  
ATOM    167  CB  LEU A  23     -12.877  19.723 -16.154  1.00103.69           C  
ATOM    168  CG  LEU A  23     -12.930  18.924 -14.845  1.00102.79           C  
ATOM    169  CD1 LEU A  23     -14.065  19.386 -13.967  1.00101.96           C  
ATOM    170  CD2 LEU A  23     -13.042  17.426 -15.081  1.00101.91           C  
ATOM    171  N   LYS A  24     -11.929  21.523 -18.553  1.00103.57           N  
ATOM    172  CA  LYS A  24     -12.061  22.070 -19.925  1.00103.24           C  
ATOM    173  C   LYS A  24     -10.787  21.860 -20.718  1.00102.86           C  
ATOM    174  O   LYS A  24     -10.829  21.419 -21.865  1.00102.73           O  
ATOM    175  CB  LYS A  24     -12.377  23.570 -19.908  1.00103.10           C  
ATOM    176  CG  LYS A  24     -13.798  23.935 -19.528  1.00103.30           C  
ATOM    177  CD  LYS A  24     -13.976  25.450 -19.506  1.00103.60           C  
ATOM    178  CE  LYS A  24     -15.373  25.849 -19.047  1.00104.14           C  
ATOM    179  NZ  LYS A  24     -15.717  27.224 -19.516  1.00104.88           N1+
ATOM    180  N   ASP A  25      -9.662  22.188 -20.086  1.00102.60           N  
ATOM    181  CA  ASP A  25      -8.342  21.969 -20.651  1.00102.53           C  
ATOM    182  C   ASP A  25      -8.159  20.512 -21.031  1.00102.39           C  
ATOM    183  O   ASP A  25      -7.508  20.208 -22.026  1.00102.35           O  
ATOM    184  CB  ASP A  25      -7.250  22.382 -19.661  1.00102.62           C  
ATOM    185  CG  ASP A  25      -7.234  23.880 -19.387  1.00103.22           C  
ATOM    186  OD1 ASP A  25      -6.921  24.254 -18.235  1.00104.09           O  
ATOM    187  OD2 ASP A  25      -7.528  24.684 -20.308  1.00103.46           O1-
ATOM    188  N   ALA A  26      -8.742  19.614 -20.239  1.00102.34           N  
ATOM    189  CA  ALA A  26      -8.647  18.181 -20.508  1.00102.28           C  
ATOM    190  C   ALA A  26      -9.566  17.729 -21.650  1.00102.30           C  
ATOM    191  O   ALA A  26      -9.463  16.593 -22.114  1.00102.11           O  
ATOM    192  CB  ALA A  26      -8.914  17.383 -19.248  1.00102.25           C  
ATOM    193  N   GLY A  27     -10.459  18.617 -22.095  1.00102.43           N  
ATOM    194  CA  GLY A  27     -11.291  18.372 -23.280  1.00102.49           C  
ATOM    195  C   GLY A  27     -12.772  18.140 -23.037  1.00102.56           C  
ATOM    196  O   GLY A  27     -13.501  17.749 -23.951  1.00102.29           O  
ATOM    197  N   VAL A  28     -13.215  18.379 -21.804  1.00102.89           N  
ATOM    198  CA  VAL A  28     -14.613  18.176 -21.436  1.00103.17           C  
ATOM    199  C   VAL A  28     -15.387  19.426 -21.776  1.00103.73           C  
ATOM    200  O   VAL A  28     -14.998  20.531 -21.388  1.00103.75           O  
ATOM    201  CB  VAL A  28     -14.799  17.866 -19.939  1.00102.96           C  
ATOM    202  CG1 VAL A  28     -16.201  17.323 -19.682  1.00102.54           C  
ATOM    203  CG2 VAL A  28     -13.758  16.873 -19.468  1.00102.78           C  
ATOM    204  N   LYS A  29     -16.478  19.241 -22.514  1.00104.44           N  
ATOM    205  CA  LYS A  29     -17.311  20.350 -22.965  1.00104.97           C  
ATOM    206  C   LYS A  29     -18.216  20.777 -21.827  1.00105.23           C  
ATOM    207  O   LYS A  29     -18.760  19.931 -21.112  1.00105.13           O  
ATOM    208  CB  LYS A  29     -18.154  19.925 -24.168  1.00105.08           C  
ATOM    209  CG  LYS A  29     -17.426  19.014 -25.164  1.00105.55           C  
ATOM    210  CD  LYS A  29     -16.453  19.796 -26.042  1.00105.68           C  
ATOM    211  CE  LYS A  29     -16.109  19.011 -27.290  1.00105.64           C  
ATOM    212  NZ  LYS A  29     -15.951  19.905 -28.468  1.00106.37           N1+
ATOM    213  N   ALA A  30     -18.369  22.088 -21.654  1.00105.75           N  
ATOM    214  CA  ALA A  30     -19.223  22.637 -20.594  1.00106.28           C  
ATOM    215  C   ALA A  30     -20.521  21.834 -20.507  1.00106.68           C  
ATOM    216  O   ALA A  30     -20.923  21.397 -19.428  1.00106.72           O  
ATOM    217  CB  ALA A  30     -19.500  24.120 -20.841  1.00106.11           C  
ATOM    218  N   ASN A  31     -21.132  21.635 -21.677  1.00107.24           N  
ATOM    219  CA  ASN A  31     -22.249  20.721 -21.933  1.00107.69           C  
ATOM    220  C   ASN A  31     -22.423  19.519 -20.985  1.00107.89           C  
ATOM    221  O   ASN A  31     -23.558  19.133 -20.690  1.00107.89           O  
ATOM    222  CB  ASN A  31     -22.144  20.247 -23.394  1.00107.83           C  
ATOM    223  CG  ASN A  31     -23.192  19.212 -23.771  1.00108.49           C  
ATOM    224  ND2 ASN A  31     -22.843  18.346 -24.717  1.00109.65           N  
ATOM    225  OD1 ASN A  31     -24.300  19.197 -23.234  1.00109.10           O  
ATOM    226  N   ARG A  32     -21.314  18.939 -20.517  1.00108.16           N  
ATOM    227  CA  ARG A  32     -21.345  17.711 -19.703  1.00108.40           C  
ATOM    228  C   ARG A  32     -20.433  17.745 -18.464  1.00108.65           C  
ATOM    229  O   ARG A  32     -20.050  16.691 -17.937  1.00108.82           O  
ATOM    230  CB  ARG A  32     -21.003  16.494 -20.572  1.00108.40           C  
ATOM    231  CG  ARG A  32     -22.070  16.120 -21.595  1.00108.61           C  
ATOM    232  CD  ARG A  32     -21.448  15.570 -22.866  1.00108.56           C  
ATOM    233  NE  ARG A  32     -22.447  15.021 -23.777  1.00108.90           N  
ATOM    234  CZ  ARG A  32     -22.161  14.437 -24.936  1.00109.75           C  
ATOM    235  NH1 ARG A  32     -20.899  14.316 -25.338  1.00110.33           N1+
ATOM    236  NH2 ARG A  32     -23.137  13.966 -25.700  1.00110.31           N  
ATOM    237  N   ILE A  33     -20.075  18.950 -18.016  1.00108.82           N  
ATOM    238  CA  ILE A  33     -19.378  19.142 -16.737  1.00108.84           C  
ATOM    239  C   ILE A  33     -20.433  19.282 -15.647  1.00109.32           C  
ATOM    240  O   ILE A  33     -21.402  20.016 -15.820  1.00109.59           O  
ATOM    241  CB  ILE A  33     -18.492  20.405 -16.751  1.00108.65           C  
ATOM    242  CG1 ILE A  33     -17.258  20.185 -17.622  1.00108.45           C  
ATOM    243  CG2 ILE A  33     -18.077  20.794 -15.338  1.00108.21           C  
ATOM    244  CD1 ILE A  33     -16.315  21.368 -17.675  1.00108.50           C  
ATOM    245  N   PHE A  34     -20.257  18.584 -14.534  1.00109.80           N  
ATOM    246  CA  PHE A  34     -21.274  18.586 -13.483  1.00110.59           C  
ATOM    247  C   PHE A  34     -20.751  19.056 -12.140  1.00111.65           C  
ATOM    248  O   PHE A  34     -19.685  18.613 -11.684  1.00112.05           O  
ATOM    249  CB  PHE A  34     -21.882  17.199 -13.337  1.00110.10           C  
ATOM    250  CG  PHE A  34     -22.882  16.872 -14.391  1.00109.32           C  
ATOM    251  CD1 PHE A  34     -22.480  16.634 -15.702  1.00108.76           C  
ATOM    252  CD2 PHE A  34     -24.231  16.796 -14.077  1.00108.36           C  
ATOM    253  CE1 PHE A  34     -23.406  16.334 -16.680  1.00108.26           C  
ATOM    254  CE2 PHE A  34     -25.167  16.495 -15.045  1.00107.83           C  
ATOM    255  CZ  PHE A  34     -24.756  16.261 -16.349  1.00108.54           C  
ATOM    256  N   THR A  35     -21.523  19.921 -11.487  1.00112.53           N  
ATOM    257  CA  THR A  35     -21.029  20.609 -10.307  1.00113.51           C  
ATOM    258  C   THR A  35     -21.881  20.466  -9.059  1.00114.60           C  
ATOM    259  O   THR A  35     -23.116  20.407  -9.112  1.00114.72           O  
ATOM    260  CB  THR A  35     -20.703  22.083 -10.630  1.00113.39           C  
ATOM    261  CG2 THR A  35     -21.230  23.049  -9.562  1.00113.64           C  
ATOM    262  OG1 THR A  35     -19.284  22.224 -10.745  1.00112.82           O  
ATOM    263  N   ASP A  36     -21.163  20.397  -7.941  1.00116.01           N  
ATOM    264  CA  ASP A  36     -21.708  20.322  -6.601  1.00117.45           C  
ATOM    265  C   ASP A  36     -20.885  21.223  -5.697  1.00118.89           C  
ATOM    266  O   ASP A  36     -19.677  21.375  -5.893  1.00118.83           O  
ATOM    267  CB  ASP A  36     -21.619  18.889  -6.089  1.00117.14           C  
ATOM    268  CG  ASP A  36     -22.962  18.218  -6.004  1.00116.57           C  
ATOM    269  OD1 ASP A  36     -23.834  18.770  -5.305  1.00116.29           O  
ATOM    270  OD2 ASP A  36     -23.141  17.139  -6.610  1.00115.20           O1-
ATOM    271  N   LYS A  37     -21.542  21.825  -4.710  1.00120.86           N  
ATOM    272  CA  LYS A  37     -20.864  22.667  -3.724  1.00122.84           C  
ATOM    273  C   LYS A  37     -21.488  22.483  -2.356  1.00124.03           C  
ATOM    274  O   LYS A  37     -22.602  22.943  -2.104  1.00124.20           O  
ATOM    275  CB  LYS A  37     -20.877  24.148  -4.133  1.00122.72           C  
ATOM    276  CG  LYS A  37     -22.255  24.744  -4.444  1.00123.35           C  
ATOM    277  CD  LYS A  37     -22.164  26.186  -4.961  1.00123.38           C  
ATOM    278  CE  LYS A  37     -21.951  27.196  -3.835  1.00123.70           C  
ATOM    279  NZ  LYS A  37     -21.860  28.582  -4.371  1.00123.99           N1+
ATOM    280  N   ALA A  38     -20.760  21.799  -1.478  1.00125.76           N  
ATOM    281  CA  ALA A  38     -21.249  21.486  -0.136  1.00127.40           C  
ATOM    282  C   ALA A  38     -21.777  22.725   0.601  1.00128.40           C  
ATOM    283  O   ALA A  38     -21.058  23.714   0.781  1.00128.45           O  
ATOM    284  CB  ALA A  38     -20.162  20.766   0.688  1.00127.34           C  
ATOM    285  N   SER A  39     -23.052  22.667   0.983  1.00129.70           N  
ATOM    286  CA  SER A  39     -23.661  23.683   1.835  1.00130.96           C  
ATOM    287  C   SER A  39     -23.573  23.243   3.300  1.00131.89           C  
ATOM    288  O   SER A  39     -23.948  23.991   4.208  1.00132.01           O  
ATOM    289  CB  SER A  39     -25.120  23.930   1.431  1.00130.89           C  
ATOM    290  OG  SER A  39     -25.661  25.053   2.108  1.00130.61           O  
ATOM    291  N   GLY A  40     -23.063  22.032   3.518  1.00132.86           N  
ATOM    292  CA  GLY A  40     -22.960  21.454   4.855  1.00133.92           C  
ATOM    293  C   GLY A  40     -24.166  20.610   5.233  1.00134.71           C  
ATOM    294  O   GLY A  40     -24.385  20.334   6.413  1.00134.75           O  
ATOM    295  N   SER A  41     -24.950  20.209   4.231  1.00135.47           N  
ATOM    296  CA  SER A  41     -26.116  19.339   4.436  1.00136.09           C  
ATOM    297  C   SER A  41     -25.754  17.857   4.320  1.00136.39           C  
ATOM    298  O   SER A  41     -24.609  17.520   4.003  1.00136.55           O  
ATOM    299  CB  SER A  41     -27.239  19.689   3.456  1.00136.11           C  
ATOM    300  OG  SER A  41     -28.207  20.517   4.074  1.00136.23           O  
ATOM    301  N   SER A  42     -26.747  16.992   4.554  1.00136.63           N  
ATOM    302  CA  SER A  42     -26.570  15.531   4.644  1.00136.76           C  
ATOM    303  C   SER A  42     -25.648  14.926   3.570  1.00136.72           C  
ATOM    304  O   SER A  42     -24.506  14.556   3.866  1.00136.93           O  
ATOM    305  CB  SER A  42     -27.934  14.829   4.663  1.00136.80           C  
ATOM    306  OG  SER A  42     -27.849  13.570   5.308  1.00136.81           O  
ATOM    307  N   SER A  43     -26.154  14.803   2.343  1.00136.36           N  
ATOM    308  CA  SER A  43     -25.321  14.511   1.170  1.00135.83           C  
ATOM    309  C   SER A  43     -26.068  14.998  -0.063  1.00135.20           C  
ATOM    310  O   SER A  43     -26.273  14.260  -1.030  1.00135.30           O  
ATOM    311  CB  SER A  43     -24.923  13.023   1.068  1.00135.97           C  
ATOM    312  OG  SER A  43     -26.020  12.188   0.736  1.00136.30           O  
ATOM    313  N   ASP A  44     -26.490  16.258  -0.005  1.00134.18           N  
ATOM    314  CA  ASP A  44     -27.161  16.887  -1.125  1.00133.09           C  
ATOM    315  C   ASP A  44     -26.135  17.136  -2.222  1.00132.08           C  
ATOM    316  O   ASP A  44     -25.892  18.271  -2.634  1.00132.22           O  
ATOM    317  CB  ASP A  44     -27.882  18.168  -0.687  1.00133.22           C  
ATOM    318  CG  ASP A  44     -29.096  17.887   0.191  1.00133.33           C  
ATOM    319  OD1 ASP A  44     -29.795  16.877  -0.047  1.00133.58           O  
ATOM    320  OD2 ASP A  44     -29.355  18.679   1.121  1.00133.24           O1-
ATOM    321  N   ARG A  45     -25.517  16.042  -2.659  1.00130.49           N  
ATOM    322  CA  ARG A  45     -24.676  16.033  -3.837  1.00129.11           C  
ATOM    323  C   ARG A  45     -25.524  15.585  -5.027  1.00127.59           C  
ATOM    324  O   ARG A  45     -25.251  14.569  -5.669  1.00127.43           O  
ATOM    325  CB  ARG A  45     -23.433  15.158  -3.624  1.00129.21           C  
ATOM    326  CG  ARG A  45     -23.656  13.898  -2.783  1.00129.88           C  
ATOM    327  CD  ARG A  45     -22.341  13.201  -2.416  1.00130.04           C  
ATOM    328  NE  ARG A  45     -22.537  11.761  -2.220  1.00132.03           N  
ATOM    329  CZ  ARG A  45     -21.624  10.819  -2.473  1.00132.58           C  
ATOM    330  NH1 ARG A  45     -20.419  11.138  -2.941  1.00132.99           N1+
ATOM    331  NH2 ARG A  45     -21.920   9.543  -2.269  1.00132.42           N  
ATOM    332  N   LYS A  46     -26.562  16.384  -5.294  1.00125.76           N  
ATOM    333  CA  LYS A  46     -27.576  16.149  -6.332  1.00123.73           C  
ATOM    334  C   LYS A  46     -27.003  16.224  -7.741  1.00122.22           C  
ATOM    335  O   LYS A  46     -27.525  15.587  -8.662  1.00122.10           O  
ATOM    336  CB  LYS A  46     -28.699  17.180  -6.207  1.00123.81           C  
ATOM    337  CG  LYS A  46     -29.330  17.312  -4.822  1.00123.95           C  
ATOM    338  CD  LYS A  46     -30.544  16.399  -4.654  1.00124.11           C  
ATOM    339  CE  LYS A  46     -31.560  16.992  -3.688  1.00123.83           C  
ATOM    340  NZ  LYS A  46     -32.137  18.268  -4.210  1.00124.04           N1+
ATOM    341  N   GLY A  47     -25.948  17.025  -7.899  1.00120.30           N  
ATOM    342  CA  GLY A  47     -25.207  17.133  -9.153  1.00117.72           C  
ATOM    343  C   GLY A  47     -24.536  15.823  -9.514  1.00115.80           C  
ATOM    344  O   GLY A  47     -24.544  15.411 -10.675  1.00115.76           O  
ATOM    345  N   LEU A  48     -23.959  15.164  -8.515  1.00113.76           N  
ATOM    346  CA  LEU A  48     -23.417  13.830  -8.717  1.00111.74           C  
ATOM    347  C   LEU A  48     -24.538  12.868  -9.024  1.00110.66           C  
ATOM    348  O   LEU A  48     -24.524  12.207 -10.057  1.00110.47           O  
ATOM    349  CB  LEU A  48     -22.646  13.362  -7.486  1.00111.88           C  
ATOM    350  CG  LEU A  48     -21.994  11.975  -7.444  1.00111.07           C  
ATOM    351  CD1 LEU A  48     -21.369  11.572  -8.773  1.00109.87           C  
ATOM    352  CD2 LEU A  48     -20.970  11.951  -6.323  1.00111.02           C  
ATOM    353  N   ASP A  49     -25.511  12.803  -8.121  1.00109.22           N  
ATOM    354  CA  ASP A  49     -26.650  11.923  -8.290  1.00108.07           C  
ATOM    355  C   ASP A  49     -27.111  11.929  -9.742  1.00107.27           C  
ATOM    356  O   ASP A  49     -27.363  10.870 -10.317  1.00107.33           O  
ATOM    357  CB  ASP A  49     -27.791  12.328  -7.352  1.00108.13           C  
ATOM    358  CG  ASP A  49     -27.433  12.164  -5.884  1.00107.99           C  
ATOM    359  OD1 ASP A  49     -26.867  11.111  -5.512  1.00107.88           O  
ATOM    360  OD2 ASP A  49     -27.737  13.088  -5.096  1.00107.65           O1-
ATOM    361  N   LEU A  50     -27.182  13.116 -10.340  1.00106.14           N  
ATOM    362  CA  LEU A  50     -27.646  13.244 -11.713  1.00105.10           C  
ATOM    363  C   LEU A  50     -26.634  12.701 -12.712  1.00104.50           C  
ATOM    364  O   LEU A  50     -26.997  11.949 -13.612  1.00104.58           O  
ATOM    365  CB  LEU A  50     -28.025  14.692 -12.048  1.00105.07           C  
ATOM    366  CG  LEU A  50     -29.060  14.951 -13.162  1.00104.78           C  
ATOM    367  CD1 LEU A  50     -28.472  14.973 -14.573  1.00104.98           C  
ATOM    368  CD2 LEU A  50     -30.253  13.995 -13.092  1.00105.34           C  
ATOM    369  N   LEU A  51     -25.367  13.067 -12.559  1.00103.61           N  
ATOM    370  CA  LEU A  51     -24.366  12.634 -13.521  1.00102.82           C  
ATOM    371  C   LEU A  51     -24.381  11.124 -13.706  1.00102.99           C  
ATOM    372  O   LEU A  51     -24.150  10.641 -14.810  1.00103.06           O  
ATOM    373  CB  LEU A  51     -22.975  13.129 -13.137  1.00102.36           C  
ATOM    374  CG  LEU A  51     -21.747  12.581 -13.865  1.00100.99           C  
ATOM    375  CD1 LEU A  51     -21.713  12.927 -15.335  1.00 99.30           C  
ATOM    376  CD2 LEU A  51     -20.521  13.120 -13.180  1.00100.30           C  
ATOM    377  N   ARG A  52     -24.676  10.376 -12.645  1.00103.15           N  
ATOM    378  CA  ARG A  52     -24.664   8.910 -12.754  1.00103.36           C  
ATOM    379  C   ARG A  52     -25.926   8.331 -13.373  1.00103.31           C  
ATOM    380  O   ARG A  52     -26.016   7.130 -13.641  1.00103.42           O  
ATOM    381  CB  ARG A  52     -24.275   8.195 -11.453  1.00103.47           C  
ATOM    382  CG  ARG A  52     -24.757   8.785 -10.147  1.00103.52           C  
ATOM    383  CD  ARG A  52     -24.013   8.069  -9.035  1.00103.43           C  
ATOM    384  NE  ARG A  52     -24.553   8.322  -7.710  1.00103.27           N  
ATOM    385  CZ  ARG A  52     -24.684   7.384  -6.780  1.00104.24           C  
ATOM    386  NH1 ARG A  52     -24.334   6.128  -7.042  1.00104.00           N1+
ATOM    387  NH2 ARG A  52     -25.188   7.694  -5.596  1.00105.40           N  
ATOM    388  N   MET A  53     -26.893   9.202 -13.601  1.00103.24           N  
ATOM    389  CA  MET A  53     -28.079   8.837 -14.327  1.00103.30           C  
ATOM    390  C   MET A  53     -27.720   8.880 -15.809  1.00102.90           C  
ATOM    391  O   MET A  53     -28.003   7.943 -16.555  1.00102.93           O  
ATOM    392  CB  MET A  53     -29.192   9.835 -14.010  1.00103.59           C  
ATOM    393  CG  MET A  53     -30.604   9.297 -14.104  1.00104.89           C  
ATOM    394  SD  MET A  53     -31.319   9.025 -12.461  1.00107.14           S  
ATOM    395  CE  MET A  53     -30.803   7.320 -12.138  1.00106.50           C  
ATOM    396  N   LYS A  54     -27.049   9.957 -16.213  1.00102.41           N  
ATOM    397  CA  LYS A  54     -26.835  10.250 -17.626  1.00102.12           C  
ATOM    398  C   LYS A  54     -25.616   9.529 -18.249  1.00101.68           C  
ATOM    399  O   LYS A  54     -25.102   9.951 -19.286  1.00101.79           O  
ATOM    400  CB  LYS A  54     -26.792  11.781 -17.849  1.00101.94           C  
ATOM    401  CG  LYS A  54     -27.412  12.253 -19.196  1.00102.63           C  
ATOM    402  CD  LYS A  54     -27.643  13.783 -19.257  1.00102.42           C  
ATOM    403  CE  LYS A  54     -27.734  14.319 -20.699  1.00101.09           C  
ATOM    404  NZ  LYS A  54     -27.252  15.737 -20.775  1.00 98.80           N1+
ATOM    405  N   VAL A  55     -25.168   8.433 -17.639  1.00101.14           N  
ATOM    406  CA  VAL A  55     -24.011   7.698 -18.176  1.00100.64           C  
ATOM    407  C   VAL A  55     -24.356   6.289 -18.668  1.00100.41           C  
ATOM    408  O   VAL A  55     -25.191   5.598 -18.071  1.00100.26           O  
ATOM    409  CB  VAL A  55     -22.782   7.672 -17.208  1.00100.54           C  
ATOM    410  CG1 VAL A  55     -22.218   9.071 -17.020  1.00100.30           C  
ATOM    411  CG2 VAL A  55     -23.129   7.046 -15.864  1.00100.45           C  
ATOM    412  N   LYS A  56     -23.700   5.889 -19.764  1.00100.14           N  
ATOM    413  CA  LYS A  56     -23.937   4.598 -20.445  1.00 99.71           C  
ATOM    414  C   LYS A  56     -22.633   3.845 -20.706  1.00 99.19           C  
ATOM    415  O   LYS A  56     -21.549   4.429 -20.630  1.00 99.05           O  
ATOM    416  CB  LYS A  56     -24.676   4.811 -21.780  1.00 99.75           C  
ATOM    417  CG  LYS A  56     -26.102   5.318 -21.643  1.00 99.67           C  
ATOM    418  CD  LYS A  56     -26.824   5.311 -22.970  1.00 99.92           C  
ATOM    419  CE  LYS A  56     -28.308   5.629 -22.786  1.00100.73           C  
ATOM    420  NZ  LYS A  56     -29.150   5.270 -23.980  1.00100.90           N1+
ATOM    421  N   GLU A  57     -22.741   2.553 -21.013  1.00 98.59           N  
ATOM    422  CA  GLU A  57     -21.578   1.748 -21.376  1.00 98.28           C  
ATOM    423  C   GLU A  57     -20.693   2.521 -22.362  1.00 97.85           C  
ATOM    424  O   GLU A  57     -21.177   3.033 -23.376  1.00 97.81           O  
ATOM    425  CB  GLU A  57     -22.015   0.396 -21.965  1.00 98.37           C  
ATOM    426  CG  GLU A  57     -20.866  -0.579 -22.301  1.00 98.64           C  
ATOM    427  CD  GLU A  57     -21.345  -1.986 -22.668  1.00 98.40           C  
ATOM    428  OE1 GLU A  57     -22.417  -2.116 -23.296  1.00 98.56           O  
ATOM    429  OE2 GLU A  57     -20.645  -2.969 -22.338  1.00 98.53           O1-
ATOM    430  N   GLY A  58     -19.407   2.631 -22.036  1.00 97.31           N  
ATOM    431  CA  GLY A  58     -18.450   3.340 -22.887  1.00 96.44           C  
ATOM    432  C   GLY A  58     -18.110   4.761 -22.457  1.00 95.69           C  
ATOM    433  O   GLY A  58     -17.091   5.317 -22.887  1.00 95.85           O  
ATOM    434  N   ASP A  59     -18.952   5.359 -21.618  1.00 94.66           N  
ATOM    435  CA  ASP A  59     -18.700   6.718 -21.139  1.00 93.78           C  
ATOM    436  C   ASP A  59     -17.515   6.763 -20.158  1.00 92.92           C  
ATOM    437  O   ASP A  59     -17.202   5.758 -19.503  1.00 92.87           O  
ATOM    438  CB  ASP A  59     -19.970   7.328 -20.518  1.00 93.99           C  
ATOM    439  CG  ASP A  59     -21.090   7.530 -21.539  1.00 94.32           C  
ATOM    440  OD1 ASP A  59     -20.856   7.301 -22.745  1.00 95.01           O  
ATOM    441  OD2 ASP A  59     -22.210   7.920 -21.135  1.00 94.68           O1-
ATOM    442  N   VAL A  60     -16.858   7.926 -20.086  1.00 91.62           N  
ATOM    443  CA  VAL A  60     -15.689   8.152 -19.215  1.00 90.21           C  
ATOM    444  C   VAL A  60     -15.885   9.451 -18.424  1.00 89.59           C  
ATOM    445  O   VAL A  60     -16.054  10.520 -19.028  1.00 89.77           O  
ATOM    446  CB  VAL A  60     -14.372   8.246 -20.044  1.00 89.90           C  
ATOM    447  CG1 VAL A  60     -13.207   8.664 -19.170  1.00 89.32           C  
ATOM    448  CG2 VAL A  60     -14.074   6.933 -20.743  1.00 89.20           C  
ATOM    449  N   ILE A  61     -15.878   9.370 -17.093  1.00 88.33           N  
ATOM    450  CA  ILE A  61     -16.016  10.579 -16.281  1.00 87.44           C  
ATOM    451  C   ILE A  61     -14.644  11.108 -15.851  1.00 87.42           C  
ATOM    452  O   ILE A  61     -13.730  10.328 -15.580  1.00 87.57           O  
ATOM    453  CB  ILE A  61     -16.918  10.375 -15.047  1.00 87.33           C  
ATOM    454  CG1 ILE A  61     -18.293   9.854 -15.460  1.00 86.81           C  
ATOM    455  CG2 ILE A  61     -17.074  11.691 -14.283  1.00 87.32           C  
ATOM    456  CD1 ILE A  61     -19.263   9.645 -14.300  1.00 86.88           C  
ATOM    457  N   LEU A  62     -14.503  12.432 -15.802  1.00 87.05           N  
ATOM    458  CA  LEU A  62     -13.256  13.051 -15.356  1.00 86.62           C  
ATOM    459  C   LEU A  62     -13.418  13.823 -14.055  1.00 86.80           C  
ATOM    460  O   LEU A  62     -14.479  14.403 -13.765  1.00 86.96           O  
ATOM    461  CB  LEU A  62     -12.678  13.964 -16.435  1.00 86.56           C  
ATOM    462  CG  LEU A  62     -11.539  13.417 -17.295  1.00 86.33           C  
ATOM    463  CD1 LEU A  62     -12.003  12.245 -18.140  1.00 87.00           C  
ATOM    464  CD2 LEU A  62     -10.981  14.512 -18.183  1.00 85.98           C  
ATOM    465  N   VAL A  63     -12.346  13.810 -13.272  1.00 86.52           N  
ATOM    466  CA  VAL A  63     -12.280  14.504 -11.993  1.00 86.26           C  
ATOM    467  C   VAL A  63     -10.810  14.918 -11.768  1.00 86.39           C  
ATOM    468  O   VAL A  63      -9.887  14.169 -12.119  1.00 86.01           O  
ATOM    469  CB  VAL A  63     -12.968  13.655 -10.827  1.00 86.09           C  
ATOM    470  CG1 VAL A  63     -13.016  12.181 -11.149  1.00 85.85           C  
ATOM    471  CG2 VAL A  63     -12.327  13.864  -9.476  1.00 85.93           C  
ATOM    472  N   LYS A  64     -10.599  16.125 -11.243  1.00 86.78           N  
ATOM    473  CA  LYS A  64      -9.246  16.665 -11.113  1.00 87.73           C  
ATOM    474  C   LYS A  64      -8.386  15.913 -10.107  1.00 88.22           C  
ATOM    475  O   LYS A  64      -7.227  15.610 -10.395  1.00 88.38           O  
ATOM    476  CB  LYS A  64      -9.257  18.157 -10.762  1.00 87.87           C  
ATOM    477  CG  LYS A  64      -7.843  18.768 -10.627  1.00 87.99           C  
ATOM    478  CD  LYS A  64      -7.865  20.211 -10.109  1.00 88.29           C  
ATOM    479  CE  LYS A  64      -6.461  20.718  -9.730  1.00 89.14           C  
ATOM    480  NZ  LYS A  64      -5.493  20.781 -10.889  1.00 90.09           N1+
ATOM    481  N   LYS A  65      -8.954  15.633  -8.933  1.00 88.79           N  
ATOM    482  CA  LYS A  65      -8.236  14.965  -7.851  1.00 89.41           C  
ATOM    483  C   LYS A  65      -9.135  13.945  -7.152  1.00 89.63           C  
ATOM    484  O   LYS A  65     -10.353  14.070  -7.196  1.00 89.66           O  
ATOM    485  CB  LYS A  65      -7.728  16.001  -6.844  1.00 89.53           C  
ATOM    486  CG  LYS A  65      -6.439  15.597  -6.181  1.00 90.74           C  
ATOM    487  CD  LYS A  65      -6.031  16.535  -5.059  1.00 93.04           C  
ATOM    488  CE  LYS A  65      -4.587  16.206  -4.571  1.00 95.31           C  
ATOM    489  NZ  LYS A  65      -4.299  14.750  -4.219  1.00 96.29           N1+
ATOM    490  N   LEU A  66      -8.523  12.950  -6.504  1.00 90.12           N  
ATOM    491  CA  LEU A  66      -9.224  11.904  -5.731  1.00 90.33           C  
ATOM    492  C   LEU A  66     -10.292  12.377  -4.740  1.00 90.51           C  
ATOM    493  O   LEU A  66     -11.454  11.966  -4.817  1.00 90.41           O  
ATOM    494  CB  LEU A  66      -8.203  11.059  -4.970  1.00 90.39           C  
ATOM    495  CG  LEU A  66      -7.760   9.783  -5.680  1.00 90.83           C  
ATOM    496  CD1 LEU A  66      -6.481   9.265  -5.086  1.00 91.31           C  
ATOM    497  CD2 LEU A  66      -8.839   8.742  -5.519  1.00 92.41           C  
ATOM    498  N   ASP A  67      -9.892  13.232  -3.803  1.00 90.84           N  
ATOM    499  CA  ASP A  67     -10.774  13.617  -2.700  1.00 91.22           C  
ATOM    500  C   ASP A  67     -11.997  14.419  -3.125  1.00 91.21           C  
ATOM    501  O   ASP A  67     -12.795  14.823  -2.291  1.00 91.40           O  
ATOM    502  CB  ASP A  67     -10.002  14.329  -1.568  1.00 91.37           C  
ATOM    503  CG  ASP A  67      -9.515  15.727  -1.950  1.00 91.95           C  
ATOM    504  OD1 ASP A  67      -9.728  16.178  -3.103  1.00 92.99           O  
ATOM    505  OD2 ASP A  67      -8.904  16.378  -1.071  1.00 91.96           O1-
ATOM    506  N   ARG A  68     -12.147  14.659  -4.418  1.00 91.33           N  
ATOM    507  CA  ARG A  68     -13.364  15.285  -4.885  1.00 91.72           C  
ATOM    508  C   ARG A  68     -14.460  14.239  -4.866  1.00 92.51           C  
ATOM    509  O   ARG A  68     -15.194  14.140  -3.875  1.00 92.85           O  
ATOM    510  CB  ARG A  68     -13.172  15.899  -6.257  1.00 91.25           C  
ATOM    511  CG  ARG A  68     -12.011  16.873  -6.305  1.00 90.57           C  
ATOM    512  CD  ARG A  68     -12.200  18.042  -5.351  1.00 88.92           C  
ATOM    513  NE  ARG A  68     -11.747  17.725  -4.002  1.00 88.25           N  
ATOM    514  CZ  ARG A  68     -11.872  18.538  -2.958  1.00 87.95           C  
ATOM    515  NH1 ARG A  68     -12.442  19.727  -3.099  1.00 88.08           N1+
ATOM    516  NH2 ARG A  68     -11.431  18.163  -1.767  1.00 87.53           N  
ATOM    517  N   LEU A  69     -14.534  13.431  -5.925  1.00 93.17           N  
ATOM    518  CA  LEU A  69     -15.488  12.315  -6.031  1.00 93.46           C  
ATOM    519  C   LEU A  69     -15.932  11.746  -4.681  1.00 94.06           C  
ATOM    520  O   LEU A  69     -17.118  11.803  -4.328  1.00 93.86           O  
ATOM    521  CB  LEU A  69     -14.902  11.198  -6.894  1.00 92.96           C  
ATOM    522  CG  LEU A  69     -15.875  10.098  -7.312  1.00 92.19           C  
ATOM    523  CD1 LEU A  69     -16.975  10.642  -8.215  1.00 90.77           C  
ATOM    524  CD2 LEU A  69     -15.118   8.993  -8.010  1.00 91.81           C  
ATOM    525  N   GLY A  70     -14.967  11.230  -3.923  1.00 94.92           N  
ATOM    526  CA  GLY A  70     -15.267  10.571  -2.654  1.00 96.07           C  
ATOM    527  C   GLY A  70     -14.802  11.220  -1.355  1.00 96.59           C  
ATOM    528  O   GLY A  70     -13.618  11.560  -1.189  1.00 96.55           O  
ATOM    529  N   ARG A  71     -15.758  11.365  -0.433  1.00 97.05           N  
ATOM    530  CA  ARG A  71     -15.509  11.787   0.954  1.00 97.39           C  
ATOM    531  C   ARG A  71     -14.740  10.713   1.740  1.00 97.02           C  
ATOM    532  O   ARG A  71     -13.622  10.947   2.220  1.00 97.25           O  
ATOM    533  CB  ARG A  71     -16.834  12.076   1.676  1.00 97.68           C  
ATOM    534  CG  ARG A  71     -17.920  12.648   0.792  1.00 99.23           C  
ATOM    535  CD  ARG A  71     -19.006  13.301   1.631  1.00102.24           C  
ATOM    536  NE  ARG A  71     -19.490  14.528   0.992  1.00103.85           N  
ATOM    537  CZ  ARG A  71     -20.425  15.332   1.494  1.00104.02           C  
ATOM    538  NH1 ARG A  71     -21.011  15.055   2.655  1.00103.58           N1+
ATOM    539  NH2 ARG A  71     -20.772  16.420   0.823  1.00104.69           N  
ATOM    540  N   ASP A  72     -15.356   9.542   1.881  1.00 96.26           N  
ATOM    541  CA  ASP A  72     -14.721   8.451   2.574  1.00 95.58           C  
ATOM    542  C   ASP A  72     -14.574   7.245   1.652  1.00 95.23           C  
ATOM    543  O   ASP A  72     -15.376   7.037   0.745  1.00 94.80           O  
ATOM    544  CB  ASP A  72     -15.460   8.129   3.879  1.00 95.66           C  
ATOM    545  CG  ASP A  72     -16.570   7.122   3.698  1.00 95.94           C  
ATOM    546  OD1 ASP A  72     -16.382   5.966   4.145  1.00 95.85           O  
ATOM    547  OD2 ASP A  72     -17.620   7.479   3.118  1.00 96.11           O1-
ATOM    548  N   THR A  73     -13.520   6.473   1.901  1.00 95.17           N  
ATOM    549  CA  THR A  73     -13.092   5.359   1.059  1.00 95.04           C  
ATOM    550  C   THR A  73     -14.205   4.349   0.828  1.00 95.15           C  
ATOM    551  O   THR A  73     -14.316   3.795  -0.261  1.00 95.20           O  
ATOM    552  CB  THR A  73     -11.852   4.649   1.662  1.00 95.01           C  
ATOM    553  CG2 THR A  73     -11.383   3.515   0.772  1.00 94.99           C  
ATOM    554  OG1 THR A  73     -10.780   5.589   1.810  1.00 94.85           O  
ATOM    555  N   ALA A  74     -15.020   4.111   1.857  1.00 95.25           N  
ATOM    556  CA  ALA A  74     -16.179   3.223   1.745  1.00 95.17           C  
ATOM    557  C   ALA A  74     -17.090   3.687   0.617  1.00 95.11           C  
ATOM    558  O   ALA A  74     -17.276   2.988  -0.383  1.00 94.87           O  
ATOM    559  CB  ALA A  74     -16.944   3.191   3.053  1.00 95.15           C  
ATOM    560  N   ASP A  75     -17.633   4.886   0.800  1.00 95.23           N  
ATOM    561  CA  ASP A  75     -18.495   5.546  -0.168  1.00 95.53           C  
ATOM    562  C   ASP A  75     -17.862   5.517  -1.565  1.00 94.74           C  
ATOM    563  O   ASP A  75     -18.516   5.159  -2.538  1.00 94.48           O  
ATOM    564  CB  ASP A  75     -18.779   6.981   0.320  1.00 96.26           C  
ATOM    565  CG  ASP A  75     -19.318   7.902  -0.782  1.00 98.95           C  
ATOM    566  OD1 ASP A  75     -18.507   8.630  -1.428  1.00100.80           O  
ATOM    567  OD2 ASP A  75     -20.557   7.898  -0.995  1.00101.90           O1-
ATOM    568  N   MET A  76     -16.584   5.874  -1.630  1.00 94.29           N  
ATOM    569  CA  MET A  76     -15.787   5.884  -2.863  1.00 93.96           C  
ATOM    570  C   MET A  76     -15.761   4.565  -3.637  1.00 93.54           C  
ATOM    571  O   MET A  76     -15.922   4.536  -4.858  1.00 93.27           O  
ATOM    572  CB  MET A  76     -14.337   6.251  -2.514  1.00 94.17           C  
ATOM    573  CG  MET A  76     -13.895   7.643  -2.933  1.00 93.94           C  
ATOM    574  SD  MET A  76     -12.716   7.624  -4.285  1.00 92.24           S  
ATOM    575  CE  MET A  76     -13.662   6.768  -5.534  1.00 91.43           C  
ATOM    576  N   ILE A  77     -15.521   3.481  -2.914  1.00 93.23           N  
ATOM    577  CA  ILE A  77     -15.321   2.176  -3.519  1.00 92.78           C  
ATOM    578  C   ILE A  77     -16.630   1.674  -4.113  1.00 92.43           C  
ATOM    579  O   ILE A  77     -16.650   1.143  -5.227  1.00 92.54           O  
ATOM    580  CB  ILE A  77     -14.734   1.185  -2.498  1.00 92.82           C  
ATOM    581  CG1 ILE A  77     -13.293   1.590  -2.168  1.00 92.94           C  
ATOM    582  CG2 ILE A  77     -14.767  -0.224  -3.050  1.00 93.12           C  
ATOM    583  CD1 ILE A  77     -12.644   0.796  -1.062  1.00 93.13           C  
ATOM    584  N   GLN A  78     -17.715   1.869  -3.368  1.00 91.88           N  
ATOM    585  CA  GLN A  78     -19.049   1.560  -3.852  1.00 91.50           C  
ATOM    586  C   GLN A  78     -19.389   2.265  -5.154  1.00 91.00           C  
ATOM    587  O   GLN A  78     -19.849   1.627  -6.090  1.00 91.19           O  
ATOM    588  CB  GLN A  78     -20.094   1.880  -2.791  1.00 91.66           C  
ATOM    589  CG  GLN A  78     -20.406   0.685  -1.916  1.00 93.17           C  
ATOM    590  CD  GLN A  78     -20.961  -0.494  -2.716  1.00 95.07           C  
ATOM    591  NE2 GLN A  78     -20.602  -1.713  -2.301  1.00 94.91           N  
ATOM    592  OE1 GLN A  78     -21.709  -0.309  -3.693  1.00 95.86           O  
ATOM    593  N   LEU A  79     -19.149   3.573  -5.216  1.00 90.33           N  
ATOM    594  CA  LEU A  79     -19.401   4.360  -6.422  1.00 89.42           C  
ATOM    595  C   LEU A  79     -18.711   3.778  -7.629  1.00 89.00           C  
ATOM    596  O   LEU A  79     -19.263   3.786  -8.724  1.00 89.15           O  
ATOM    597  CB  LEU A  79     -18.928   5.794  -6.235  1.00 89.33           C  
ATOM    598  CG  LEU A  79     -20.020   6.814  -5.965  1.00 89.24           C  
ATOM    599  CD1 LEU A  79     -19.538   7.916  -5.026  1.00 89.59           C  
ATOM    600  CD2 LEU A  79     -20.472   7.374  -7.284  1.00 89.29           C  
ATOM    601  N   ILE A  80     -17.498   3.279  -7.427  1.00 88.35           N  
ATOM    602  CA  ILE A  80     -16.752   2.688  -8.508  1.00 88.08           C  
ATOM    603  C   ILE A  80     -17.328   1.312  -8.825  1.00 88.24           C  
ATOM    604  O   ILE A  80     -17.670   1.043  -9.969  1.00 88.52           O  
ATOM    605  CB  ILE A  80     -15.260   2.643  -8.194  1.00 88.10           C  
ATOM    606  CG1 ILE A  80     -14.679   4.055  -8.225  1.00 87.35           C  
ATOM    607  CG2 ILE A  80     -14.510   1.756  -9.190  1.00 88.63           C  
ATOM    608  CD1 ILE A  80     -13.317   4.147  -7.596  1.00 86.56           C  
ATOM    609  N   LYS A  81     -17.466   0.457  -7.819  1.00 88.31           N  
ATOM    610  CA  LYS A  81     -18.219  -0.790  -7.978  1.00 88.66           C  
ATOM    611  C   LYS A  81     -19.508  -0.607  -8.810  1.00 88.62           C  
ATOM    612  O   LYS A  81     -19.839  -1.445  -9.644  1.00 88.62           O  
ATOM    613  CB  LYS A  81     -18.551  -1.388  -6.602  1.00 88.86           C  
ATOM    614  CG  LYS A  81     -19.127  -2.813  -6.632  1.00 89.48           C  
ATOM    615  CD  LYS A  81     -19.388  -3.374  -5.233  1.00 88.94           C  
ATOM    616  CE  LYS A  81     -19.527  -4.888  -5.285  1.00 89.54           C  
ATOM    617  NZ  LYS A  81     -19.762  -5.496  -3.947  1.00 90.35           N1+
ATOM    618  N   GLU A  82     -20.222   0.493  -8.585  1.00 88.81           N  
ATOM    619  CA  GLU A  82     -21.441   0.799  -9.337  1.00 88.98           C  
ATOM    620  C   GLU A  82     -21.104   1.152 -10.767  1.00 88.85           C  
ATOM    621  O   GLU A  82     -21.423   0.404 -11.679  1.00 88.96           O  
ATOM    622  CB  GLU A  82     -22.247   1.918  -8.667  1.00 88.99           C  
ATOM    623  CG  GLU A  82     -22.643   1.569  -7.234  1.00 90.00           C  
ATOM    624  CD  GLU A  82     -23.728   2.456  -6.646  1.00 90.99           C  
ATOM    625  OE1 GLU A  82     -24.048   3.521  -7.243  1.00 90.60           O  
ATOM    626  OE2 GLU A  82     -24.252   2.069  -5.570  1.00 90.79           O1-
ATOM    627  N   PHE A  83     -20.429   2.276 -10.957  1.00 88.89           N  
ATOM    628  CA  PHE A  83     -20.001   2.701 -12.281  1.00 89.21           C  
ATOM    629  C   PHE A  83     -19.410   1.569 -13.115  1.00 89.64           C  
ATOM    630  O   PHE A  83     -19.634   1.497 -14.328  1.00 89.86           O  
ATOM    631  CB  PHE A  83     -18.965   3.812 -12.172  1.00 89.18           C  
ATOM    632  CG  PHE A  83     -19.542   5.158 -11.902  1.00 89.02           C  
ATOM    633  CD1 PHE A  83     -18.922   6.015 -11.012  1.00 88.35           C  
ATOM    634  CD2 PHE A  83     -20.708   5.576 -12.540  1.00 89.80           C  
ATOM    635  CE1 PHE A  83     -19.444   7.258 -10.757  1.00 88.83           C  
ATOM    636  CE2 PHE A  83     -21.249   6.828 -12.289  1.00 89.70           C  
ATOM    637  CZ  PHE A  83     -20.617   7.672 -11.395  1.00 89.18           C  
ATOM    638  N   ASP A  84     -18.642   0.698 -12.465  1.00 89.92           N  
ATOM    639  CA  ASP A  84     -17.950  -0.366 -13.166  1.00 90.07           C  
ATOM    640  C   ASP A  84     -18.957  -1.325 -13.786  1.00 89.94           C  
ATOM    641  O   ASP A  84     -18.961  -1.529 -14.996  1.00 89.78           O  
ATOM    642  CB  ASP A  84     -16.998  -1.092 -12.230  1.00 90.16           C  
ATOM    643  CG  ASP A  84     -16.011  -1.940 -12.973  1.00 91.45           C  
ATOM    644  OD1 ASP A  84     -15.164  -1.366 -13.698  1.00 92.03           O  
ATOM    645  OD2 ASP A  84     -16.091  -3.184 -12.841  1.00 93.48           O1-
ATOM    646  N   ALA A  85     -19.831  -1.874 -12.952  1.00 90.03           N  
ATOM    647  CA  ALA A  85     -20.945  -2.694 -13.414  1.00 90.27           C  
ATOM    648  C   ALA A  85     -21.684  -2.070 -14.608  1.00 90.37           C  
ATOM    649  O   ALA A  85     -22.159  -2.775 -15.503  1.00 90.63           O  
ATOM    650  CB  ALA A  85     -21.919  -2.944 -12.262  1.00 90.31           C  
ATOM    651  N   GLN A  86     -21.764  -0.744 -14.618  1.00 90.21           N  
ATOM    652  CA  GLN A  86     -22.500  -0.000 -15.631  1.00 90.07           C  
ATOM    653  C   GLN A  86     -21.744   0.043 -16.966  1.00 89.71           C  
ATOM    654  O   GLN A  86     -22.329   0.354 -18.007  1.00 89.77           O  
ATOM    655  CB  GLN A  86     -22.732   1.416 -15.112  1.00 90.03           C  
ATOM    656  CG  GLN A  86     -24.014   2.081 -15.546  1.00 90.54           C  
ATOM    657  CD  GLN A  86     -24.338   3.324 -14.709  1.00 90.80           C  
ATOM    658  NE2 GLN A  86     -25.166   4.217 -15.266  1.00 91.56           N  
ATOM    659  OE1 GLN A  86     -23.859   3.475 -13.575  1.00 91.12           O  
ATOM    660  N   GLY A  87     -20.449  -0.270 -16.928  1.00 89.26           N  
ATOM    661  CA  GLY A  87     -19.589  -0.184 -18.108  1.00 88.47           C  
ATOM    662  C   GLY A  87     -18.964   1.190 -18.295  1.00 87.96           C  
ATOM    663  O   GLY A  87     -18.744   1.622 -19.434  1.00 87.78           O  
ATOM    664  N   VAL A  88     -18.685   1.878 -17.180  1.00 87.38           N  
ATOM    665  CA  VAL A  88     -18.095   3.230 -17.203  1.00 86.80           C  
ATOM    666  C   VAL A  88     -16.866   3.322 -16.302  1.00 86.51           C  
ATOM    667  O   VAL A  88     -16.776   2.624 -15.284  1.00 86.62           O  
ATOM    668  CB  VAL A  88     -19.118   4.370 -16.856  1.00 86.71           C  
ATOM    669  CG1 VAL A  88     -20.542   3.958 -17.213  1.00 87.22           C  
ATOM    670  CG2 VAL A  88     -19.057   4.757 -15.407  1.00 85.83           C  
ATOM    671  N   SER A  89     -15.925   4.187 -16.682  1.00 85.95           N  
ATOM    672  CA  SER A  89     -14.653   4.322 -15.967  1.00 85.07           C  
ATOM    673  C   SER A  89     -14.354   5.759 -15.556  1.00 84.59           C  
ATOM    674  O   SER A  89     -14.829   6.715 -16.180  1.00 84.71           O  
ATOM    675  CB  SER A  89     -13.505   3.779 -16.822  1.00 85.13           C  
ATOM    676  OG  SER A  89     -13.492   4.371 -18.107  1.00 84.67           O  
ATOM    677  N   ILE A  90     -13.554   5.898 -14.504  1.00 83.75           N  
ATOM    678  CA  ILE A  90     -13.099   7.198 -14.046  1.00 83.00           C  
ATOM    679  C   ILE A  90     -11.592   7.383 -14.293  1.00 82.91           C  
ATOM    680  O   ILE A  90     -10.808   6.456 -14.115  1.00 82.77           O  
ATOM    681  CB  ILE A  90     -13.469   7.376 -12.588  1.00 82.72           C  
ATOM    682  CG1 ILE A  90     -14.978   7.295 -12.465  1.00 83.06           C  
ATOM    683  CG2 ILE A  90     -13.004   8.698 -12.064  1.00 82.40           C  
ATOM    684  CD1 ILE A  90     -15.432   6.988 -11.084  1.00 85.45           C  
ATOM    685  N   ARG A  91     -11.215   8.571 -14.757  1.00 82.99           N  
ATOM    686  CA  ARG A  91      -9.822   8.954 -14.949  1.00 83.35           C  
ATOM    687  C   ARG A  91      -9.571  10.169 -14.064  1.00 83.40           C  
ATOM    688  O   ARG A  91     -10.230  11.216 -14.236  1.00 83.83           O  
ATOM    689  CB  ARG A  91      -9.556   9.322 -16.412  1.00 83.32           C  
ATOM    690  CG  ARG A  91      -8.076   9.478 -16.770  1.00 85.22           C  
ATOM    691  CD  ARG A  91      -7.839  10.525 -17.869  1.00 88.83           C  
ATOM    692  NE  ARG A  91      -8.437  10.130 -19.147  1.00 94.33           N  
ATOM    693  CZ  ARG A  91      -8.957  10.982 -20.039  1.00 97.18           C  
ATOM    694  NH1 ARG A  91      -8.941  12.286 -19.765  1.00 97.87           N1+
ATOM    695  NH2 ARG A  91      -9.498  10.546 -21.198  1.00 97.52           N  
ATOM    696  N   PHE A  92      -8.640  10.043 -13.119  1.00 83.01           N  
ATOM    697  CA  PHE A  92      -8.264  11.174 -12.279  1.00 82.75           C  
ATOM    698  C   PHE A  92      -7.038  11.880 -12.865  1.00 82.89           C  
ATOM    699  O   PHE A  92      -6.017  11.237 -13.150  1.00 82.91           O  
ATOM    700  CB  PHE A  92      -7.959  10.720 -10.862  1.00 82.52           C  
ATOM    701  CG  PHE A  92      -9.093  10.001 -10.181  1.00 82.55           C  
ATOM    702  CD1 PHE A  92      -9.267   8.624 -10.338  1.00 82.47           C  
ATOM    703  CD2 PHE A  92      -9.946  10.678  -9.327  1.00 82.13           C  
ATOM    704  CE1 PHE A  92     -10.298   7.945  -9.679  1.00 81.02           C  
ATOM    705  CE2 PHE A  92     -10.976   9.998  -8.666  1.00 81.72           C  
ATOM    706  CZ  PHE A  92     -11.151   8.633  -8.852  1.00 80.73           C  
ATOM    707  N   ILE A  93      -7.144  13.203 -13.023  1.00 82.86           N  
ATOM    708  CA  ILE A  93      -6.126  14.016 -13.709  1.00 82.68           C  
ATOM    709  C   ILE A  93      -4.815  14.229 -12.952  1.00 82.69           C  
ATOM    710  O   ILE A  93      -3.765  13.882 -13.463  1.00 82.39           O  
ATOM    711  CB  ILE A  93      -6.676  15.394 -14.139  1.00 82.65           C  
ATOM    712  CG1 ILE A  93      -8.129  15.276 -14.602  1.00 82.52           C  
ATOM    713  CG2 ILE A  93      -5.796  15.996 -15.239  1.00 82.84           C  
ATOM    714  CD1 ILE A  93      -8.688  16.543 -15.266  1.00 82.48           C  
ATOM    715  N   ASP A  94      -4.879  14.823 -11.764  1.00 83.18           N  
ATOM    716  CA  ASP A  94      -3.686  15.072 -10.940  1.00 83.99           C  
ATOM    717  C   ASP A  94      -3.045  13.785 -10.419  1.00 84.08           C  
ATOM    718  O   ASP A  94      -1.816  13.677 -10.315  1.00 84.18           O  
ATOM    719  CB  ASP A  94      -4.024  15.950  -9.726  1.00 84.37           C  
ATOM    720  CG  ASP A  94      -4.281  17.403 -10.088  1.00 85.78           C  
ATOM    721  OD1 ASP A  94      -4.608  17.690 -11.266  1.00 87.84           O  
ATOM    722  OD2 ASP A  94      -4.165  18.261  -9.178  1.00 86.45           O1-
ATOM    723  N   ASP A  95      -3.882  12.816 -10.070  1.00 84.06           N  
ATOM    724  CA  ASP A  95      -3.386  11.580  -9.487  1.00 84.13           C  
ATOM    725  C   ASP A  95      -2.821  10.669 -10.578  1.00 83.59           C  
ATOM    726  O   ASP A  95      -2.071   9.733 -10.296  1.00 83.79           O  
ATOM    727  CB  ASP A  95      -4.492  10.893  -8.664  1.00 84.63           C  
ATOM    728  CG  ASP A  95      -4.895  11.700  -7.415  1.00 85.70           C  
ATOM    729  OD1 ASP A  95      -4.041  11.865  -6.499  1.00 87.38           O  
ATOM    730  OD2 ASP A  95      -6.063  12.165  -7.357  1.00 85.76           O1-
ATOM    731  N   GLY A  96      -3.199  10.960 -11.819  1.00 82.99           N  
ATOM    732  CA  GLY A  96      -2.681  10.284 -12.999  1.00 82.24           C  
ATOM    733  C   GLY A  96      -2.900   8.793 -13.053  1.00 81.83           C  
ATOM    734  O   GLY A  96      -1.991   8.066 -13.433  1.00 81.87           O  
ATOM    735  N   ILE A  97      -4.089   8.336 -12.656  1.00 81.52           N  
ATOM    736  CA  ILE A  97      -4.495   6.914 -12.761  1.00 81.18           C  
ATOM    737  C   ILE A  97      -5.986   6.796 -13.024  1.00 80.98           C  
ATOM    738  O   ILE A  97      -6.735   7.762 -12.803  1.00 81.09           O  
ATOM    739  CB  ILE A  97      -4.203   6.131 -11.492  1.00 80.98           C  
ATOM    740  CG1 ILE A  97      -4.871   6.808 -10.301  1.00 81.04           C  
ATOM    741  CG2 ILE A  97      -2.706   5.972 -11.293  1.00 81.86           C  
ATOM    742  CD1 ILE A  97      -3.942   7.049  -9.135  1.00 81.65           C  
ATOM    743  N   SER A  98      -6.418   5.619 -13.489  1.00 80.50           N  
ATOM    744  CA  SER A  98      -7.837   5.415 -13.830  1.00 80.13           C  
ATOM    745  C   SER A  98      -8.410   4.049 -13.417  1.00 79.72           C  
ATOM    746  O   SER A  98      -7.674   3.058 -13.364  1.00 79.66           O  
ATOM    747  CB  SER A  98      -8.067   5.655 -15.321  1.00 80.00           C  
ATOM    748  OG  SER A  98      -7.611   4.550 -16.066  1.00 80.34           O  
ATOM    749  N   THR A  99      -9.725   4.012 -13.160  1.00 79.05           N  
ATOM    750  CA  THR A  99     -10.448   2.791 -12.752  1.00 78.69           C  
ATOM    751  C   THR A  99     -10.631   1.766 -13.883  1.00 78.69           C  
ATOM    752  O   THR A  99     -11.225   0.698 -13.696  1.00 78.25           O  
ATOM    753  CB  THR A  99     -11.819   3.121 -12.131  1.00 78.66           C  
ATOM    754  CG2 THR A  99     -11.707   4.307 -11.198  1.00 78.28           C  
ATOM    755  OG1 THR A  99     -12.775   3.405 -13.160  1.00 78.82           O  
ATOM    756  N   ASP A 100     -10.114   2.145 -15.050  1.00 79.01           N  
ATOM    757  CA  ASP A 100      -9.917   1.332 -16.254  1.00 79.10           C  
ATOM    758  C   ASP A 100      -9.583  -0.145 -16.054  1.00 79.01           C  
ATOM    759  O   ASP A 100     -10.281  -0.997 -16.570  1.00 78.64           O  
ATOM    760  CB  ASP A 100      -8.768   1.965 -17.029  1.00 79.35           C  
ATOM    761  CG  ASP A 100      -8.888   1.770 -18.498  1.00 80.36           C  
ATOM    762  OD1 ASP A 100      -8.168   2.471 -19.248  1.00 81.30           O  
ATOM    763  OD2 ASP A 100      -9.708   0.924 -18.904  1.00 81.94           O1-
ATOM    764  N   SER A 101      -8.495  -0.415 -15.323  1.00 79.37           N  
ATOM    765  CA  SER A 101      -7.940  -1.763 -15.098  1.00 79.62           C  
ATOM    766  C   SER A 101      -8.067  -2.239 -13.647  1.00 79.81           C  
ATOM    767  O   SER A 101      -8.474  -1.471 -12.776  1.00 79.96           O  
ATOM    768  CB  SER A 101      -6.457  -1.747 -15.423  1.00 79.73           C  
ATOM    769  OG  SER A 101      -5.722  -1.275 -14.304  1.00 79.81           O  
ATOM    770  N   TYR A 102      -7.674  -3.491 -13.387  1.00 80.04           N  
ATOM    771  CA  TYR A 102      -7.724  -4.069 -12.025  1.00 80.07           C  
ATOM    772  C   TYR A 102      -6.740  -3.407 -11.086  1.00 79.61           C  
ATOM    773  O   TYR A 102      -7.107  -3.033  -9.976  1.00 79.73           O  
ATOM    774  CB  TYR A 102      -7.485  -5.583 -12.018  1.00 80.49           C  
ATOM    775  CG  TYR A 102      -8.611  -6.381 -12.636  1.00 81.53           C  
ATOM    776  CD1 TYR A 102      -8.361  -7.304 -13.660  1.00 82.99           C  
ATOM    777  CD2 TYR A 102      -9.932  -6.208 -12.215  1.00 82.13           C  
ATOM    778  CE1 TYR A 102      -9.407  -8.055 -14.250  1.00 83.10           C  
ATOM    779  CE2 TYR A 102     -10.988  -6.947 -12.793  1.00 82.84           C  
ATOM    780  CZ  TYR A 102     -10.718  -7.869 -13.811  1.00 82.63           C  
ATOM    781  OH  TYR A 102     -11.749  -8.597 -14.384  1.00 81.72           O  
ATOM    782  N   ILE A 103      -5.495  -3.281 -11.541  1.00 79.10           N  
ATOM    783  CA  ILE A 103      -4.425  -2.608 -10.797  1.00 78.46           C  
ATOM    784  C   ILE A 103      -4.825  -1.158 -10.572  1.00 77.95           C  
ATOM    785  O   ILE A 103      -4.559  -0.584  -9.512  1.00 77.76           O  
ATOM    786  CB  ILE A 103      -3.058  -2.733 -11.550  1.00 78.54           C  
ATOM    787  CG1 ILE A 103      -2.335  -4.007 -11.133  1.00 78.63           C  
ATOM    788  CG2 ILE A 103      -2.136  -1.564 -11.289  1.00 78.74           C  
ATOM    789  CD1 ILE A 103      -2.822  -5.249 -11.861  1.00 80.18           C  
ATOM    790  N   GLY A 104      -5.490  -0.591 -11.577  1.00 77.35           N  
ATOM    791  CA  GLY A 104      -6.010   0.751 -11.494  1.00 76.98           C  
ATOM    792  C   GLY A 104      -6.787   0.887 -10.211  1.00 76.84           C  
ATOM    793  O   GLY A 104      -6.363   1.591  -9.290  1.00 77.14           O  
ATOM    794  N   LYS A 105      -7.906   0.174 -10.135  1.00 76.49           N  
ATOM    795  CA  LYS A 105      -8.786   0.237  -8.973  1.00 76.14           C  
ATOM    796  C   LYS A 105      -8.001   0.106  -7.663  1.00 75.94           C  
ATOM    797  O   LYS A 105      -8.166   0.925  -6.756  1.00 76.11           O  
ATOM    798  CB  LYS A 105      -9.891  -0.813  -9.075  1.00 75.99           C  
ATOM    799  CG  LYS A 105     -10.707  -0.737 -10.356  1.00 76.12           C  
ATOM    800  CD  LYS A 105     -11.690  -1.888 -10.419  1.00 77.47           C  
ATOM    801  CE  LYS A 105     -12.806  -1.656 -11.428  1.00 77.89           C  
ATOM    802  NZ  LYS A 105     -12.425  -2.063 -12.808  1.00 78.92           N1+
ATOM    803  N   MET A 106      -7.127  -0.892  -7.582  1.00 75.50           N  
ATOM    804  CA  MET A 106      -6.288  -1.081  -6.403  1.00 75.36           C  
ATOM    805  C   MET A 106      -5.562   0.195  -5.982  1.00 75.46           C  
ATOM    806  O   MET A 106      -5.662   0.624  -4.830  1.00 75.55           O  
ATOM    807  CB  MET A 106      -5.275  -2.204  -6.635  1.00 75.72           C  
ATOM    808  CG  MET A 106      -4.264  -2.405  -5.509  1.00 75.11           C  
ATOM    809  SD  MET A 106      -3.241  -3.839  -5.854  1.00 74.44           S  
ATOM    810  CE  MET A 106      -1.916  -3.165  -6.851  1.00 73.73           C  
ATOM    811  N   VAL A 107      -4.831   0.794  -6.909  1.00 75.39           N  
ATOM    812  CA  VAL A 107      -4.075   2.005  -6.594  1.00 75.77           C  
ATOM    813  C   VAL A 107      -4.995   3.137  -6.086  1.00 75.70           C  
ATOM    814  O   VAL A 107      -4.687   3.786  -5.073  1.00 75.61           O  
ATOM    815  CB  VAL A 107      -3.151   2.417  -7.777  1.00 76.09           C  
ATOM    816  CG1 VAL A 107      -2.554   3.811  -7.593  1.00 75.91           C  
ATOM    817  CG2 VAL A 107      -2.043   1.397  -7.923  1.00 76.26           C  
ATOM    818  N   VAL A 108      -6.132   3.339  -6.751  1.00 75.55           N  
ATOM    819  CA  VAL A 108      -7.182   4.222  -6.208  1.00 75.72           C  
ATOM    820  C   VAL A 108      -7.544   3.837  -4.756  1.00 75.76           C  
ATOM    821  O   VAL A 108      -7.344   4.615  -3.813  1.00 75.62           O  
ATOM    822  CB  VAL A 108      -8.467   4.217  -7.077  1.00 75.55           C  
ATOM    823  CG1 VAL A 108      -9.503   5.162  -6.503  1.00 74.91           C  
ATOM    824  CG2 VAL A 108      -8.147   4.617  -8.489  1.00 76.25           C  
ATOM    825  N   THR A 109      -8.060   2.626  -4.586  1.00 75.63           N  
ATOM    826  CA  THR A 109      -8.424   2.162  -3.275  1.00 75.81           C  
ATOM    827  C   THR A 109      -7.323   2.458  -2.274  1.00 76.02           C  
ATOM    828  O   THR A 109      -7.617   2.973  -1.191  1.00 76.02           O  
ATOM    829  CB  THR A 109      -8.755   0.681  -3.289  1.00 75.96           C  
ATOM    830  CG2 THR A 109      -8.845   0.138  -1.877  1.00 76.38           C  
ATOM    831  OG1 THR A 109     -10.017   0.497  -3.938  1.00 75.95           O  
ATOM    832  N   ILE A 110      -6.068   2.161  -2.630  1.00 76.46           N  
ATOM    833  CA  ILE A 110      -4.946   2.406  -1.704  1.00 76.97           C  
ATOM    834  C   ILE A 110      -4.838   3.895  -1.381  1.00 77.56           C  
ATOM    835  O   ILE A 110      -4.965   4.292  -0.210  1.00 77.60           O  
ATOM    836  CB  ILE A 110      -3.574   1.896  -2.207  1.00 76.63           C  
ATOM    837  CG1 ILE A 110      -3.504   0.375  -2.203  1.00 77.00           C  
ATOM    838  CG2 ILE A 110      -2.478   2.368  -1.291  1.00 76.27           C  
ATOM    839  CD1 ILE A 110      -2.085  -0.182  -2.469  1.00 77.03           C  
ATOM    840  N   LEU A 111      -4.634   4.715  -2.411  1.00 77.87           N  
ATOM    841  CA  LEU A 111      -4.375   6.121  -2.174  1.00 78.55           C  
ATOM    842  C   LEU A 111      -5.460   6.784  -1.321  1.00 79.64           C  
ATOM    843  O   LEU A 111      -5.145   7.514  -0.390  1.00 80.11           O  
ATOM    844  CB  LEU A 111      -4.136   6.880  -3.471  1.00 78.03           C  
ATOM    845  CG  LEU A 111      -3.018   6.387  -4.388  1.00 77.08           C  
ATOM    846  CD1 LEU A 111      -3.139   7.089  -5.693  1.00 77.23           C  
ATOM    847  CD2 LEU A 111      -1.629   6.611  -3.835  1.00 76.54           C  
ATOM    848  N   SER A 112      -6.728   6.504  -1.584  1.00 80.89           N  
ATOM    849  CA  SER A 112      -7.778   7.057  -0.721  1.00 82.33           C  
ATOM    850  C   SER A 112      -7.680   6.527   0.721  1.00 82.61           C  
ATOM    851  O   SER A 112      -7.921   7.250   1.695  1.00 82.82           O  
ATOM    852  CB  SER A 112      -9.164   6.759  -1.289  1.00 82.57           C  
ATOM    853  OG  SER A 112      -9.465   5.395  -1.080  1.00 84.43           O  
ATOM    854  N   ALA A 113      -7.322   5.264   0.861  1.00 82.99           N  
ATOM    855  CA  ALA A 113      -7.191   4.715   2.186  1.00 83.77           C  
ATOM    856  C   ALA A 113      -6.075   5.424   2.951  1.00 84.15           C  
ATOM    857  O   ALA A 113      -6.192   5.660   4.155  1.00 84.26           O  
ATOM    858  CB  ALA A 113      -6.926   3.246   2.104  1.00 84.12           C  
ATOM    859  N   VAL A 114      -4.994   5.755   2.249  1.00 84.52           N  
ATOM    860  CA  VAL A 114      -3.881   6.460   2.873  1.00 85.00           C  
ATOM    861  C   VAL A 114      -4.306   7.872   3.190  1.00 85.72           C  
ATOM    862  O   VAL A 114      -3.872   8.429   4.198  1.00 86.21           O  
ATOM    863  CB  VAL A 114      -2.643   6.564   1.974  1.00 84.78           C  
ATOM    864  CG1 VAL A 114      -1.504   7.221   2.731  1.00 84.14           C  
ATOM    865  CG2 VAL A 114      -2.229   5.211   1.474  1.00 84.73           C  
ATOM    866  N   ALA A 115      -5.129   8.453   2.315  1.00 86.18           N  
ATOM    867  CA  ALA A 115      -5.623   9.810   2.510  1.00 86.64           C  
ATOM    868  C   ALA A 115      -6.501   9.862   3.753  1.00 87.06           C  
ATOM    869  O   ALA A 115      -6.195  10.596   4.703  1.00 87.15           O  
ATOM    870  CB  ALA A 115      -6.387  10.308   1.278  1.00 86.59           C  
ATOM    871  N   GLN A 116      -7.561   9.052   3.760  1.00 87.43           N  
ATOM    872  CA  GLN A 116      -8.560   9.110   4.810  1.00 88.13           C  
ATOM    873  C   GLN A 116      -7.859   9.104   6.137  1.00 88.96           C  
ATOM    874  O   GLN A 116      -8.201   9.851   7.048  1.00 89.01           O  
ATOM    875  CB  GLN A 116      -9.482   7.915   4.719  1.00 87.98           C  
ATOM    876  CG  GLN A 116     -10.711   8.009   5.600  1.00 87.85           C  
ATOM    877  CD  GLN A 116     -11.860   7.202   5.032  1.00 88.04           C  
ATOM    878  NE2 GLN A 116     -12.661   6.603   5.898  1.00 87.49           N  
ATOM    879  OE1 GLN A 116     -12.019   7.119   3.822  1.00 89.20           O  
ATOM    880  N   ALA A 117      -6.848   8.257   6.219  1.00 90.27           N  
ATOM    881  CA  ALA A 117      -6.070   8.100   7.413  1.00 91.43           C  
ATOM    882  C   ALA A 117      -5.431   9.414   7.782  1.00 92.42           C  
ATOM    883  O   ALA A 117      -5.662   9.907   8.869  1.00 92.84           O  
ATOM    884  CB  ALA A 117      -5.034   7.041   7.213  1.00 91.46           C  
ATOM    885  N   GLU A 118      -4.662  10.004   6.875  1.00 93.82           N  
ATOM    886  CA  GLU A 118      -3.945  11.236   7.203  1.00 95.40           C  
ATOM    887  C   GLU A 118      -4.882  12.399   7.453  1.00 95.73           C  
ATOM    888  O   GLU A 118      -4.544  13.313   8.189  1.00 95.52           O  
ATOM    889  CB  GLU A 118      -2.863  11.568   6.168  1.00 95.77           C  
ATOM    890  CG  GLU A 118      -1.417  11.428   6.717  1.00 98.10           C  
ATOM    891  CD  GLU A 118      -1.033   9.999   7.204  1.00100.19           C  
ATOM    892  OE1 GLU A 118      -0.798   9.789   8.432  1.00 99.67           O  
ATOM    893  OE2 GLU A 118      -0.943   9.092   6.343  1.00101.06           O1-
ATOM    894  N   ARG A 119      -6.072  12.309   6.870  1.00 96.73           N  
ATOM    895  CA  ARG A 119      -7.152  13.278   7.047  1.00 98.02           C  
ATOM    896  C   ARG A 119      -7.823  13.168   8.412  1.00 98.09           C  
ATOM    897  O   ARG A 119      -8.352  14.149   8.928  1.00 97.94           O  
ATOM    898  CB  ARG A 119      -8.192  13.082   5.934  1.00 98.61           C  
ATOM    899  CG  ARG A 119      -9.390  14.023   5.948  1.00101.23           C  
ATOM    900  CD  ARG A 119     -10.565  13.511   6.808  1.00106.05           C  
ATOM    901  NE  ARG A 119     -11.825  14.156   6.414  1.00110.73           N  
ATOM    902  CZ  ARG A 119     -12.226  15.372   6.804  1.00113.27           C  
ATOM    903  NH1 ARG A 119     -11.480  16.107   7.632  1.00114.75           N1+
ATOM    904  NH2 ARG A 119     -13.385  15.859   6.365  1.00113.72           N  
ATOM    905  N   GLN A 120      -7.831  11.969   8.981  1.00 98.63           N  
ATOM    906  CA  GLN A 120      -8.428  11.764  10.297  1.00 99.36           C  
ATOM    907  C   GLN A 120      -7.525  12.312  11.387  1.00 99.34           C  
ATOM    908  O   GLN A 120      -8.005  12.938  12.327  1.00 99.51           O  
ATOM    909  CB  GLN A 120      -8.723  10.288  10.552  1.00 99.11           C  
ATOM    910  CG  GLN A 120      -9.931   9.743   9.807  1.00100.02           C  
ATOM    911  CD  GLN A 120      -9.987   8.214   9.792  1.00100.67           C  
ATOM    912  NE2 GLN A 120     -11.064   7.671   9.232  1.00102.43           N  
ATOM    913  OE1 GLN A 120      -9.076   7.530  10.273  1.00103.25           O  
ATOM    914  N   ARG A 121      -6.223  12.080  11.248  1.00 99.58           N  
ATOM    915  CA  ARG A 121      -5.237  12.523  12.225  1.00100.04           C  
ATOM    916  C   ARG A 121      -5.265  14.039  12.358  1.00 99.94           C  
ATOM    917  O   ARG A 121      -5.098  14.567  13.467  1.00100.03           O  
ATOM    918  CB  ARG A 121      -3.841  12.017  11.840  1.00100.40           C  
ATOM    919  CG  ARG A 121      -2.670  12.454  12.752  1.00102.44           C  
ATOM    920  CD  ARG A 121      -1.787  13.558  12.114  1.00106.28           C  
ATOM    921  NE  ARG A 121      -1.403  13.267  10.718  1.00109.56           N  
ATOM    922  CZ  ARG A 121      -0.676  14.071   9.933  1.00110.71           C  
ATOM    923  NH1 ARG A 121      -0.220  15.238  10.392  1.00110.91           N1+
ATOM    924  NH2 ARG A 121      -0.403  13.706   8.679  1.00110.45           N  
ATOM    925  N   ILE A 122      -5.491  14.727  11.232  1.00 99.72           N  
ATOM    926  CA  ILE A 122      -5.580  16.188  11.212  1.00 99.44           C  
ATOM    927  C   ILE A 122      -6.804  16.628  11.980  1.00 99.76           C  
ATOM    928  O   ILE A 122      -6.768  17.636  12.679  1.00 99.58           O  
ATOM    929  CB  ILE A 122      -5.659  16.770   9.784  1.00 99.11           C  
ATOM    930  CG1 ILE A 122      -4.408  16.443   8.965  1.00 98.76           C  
ATOM    931  CG2 ILE A 122      -5.880  18.271   9.824  1.00 99.14           C  
ATOM    932  CD1 ILE A 122      -3.134  17.165   9.374  1.00 98.47           C  
ATOM    933  N   LEU A 123      -7.882  15.860  11.857  1.00100.46           N  
ATOM    934  CA  LEU A 123      -9.131  16.196  12.528  1.00101.38           C  
ATOM    935  C   LEU A 123      -8.964  16.167  14.044  1.00102.17           C  
ATOM    936  O   LEU A 123      -9.324  17.124  14.730  1.00102.30           O  
ATOM    937  CB  LEU A 123     -10.278  15.285  12.076  1.00101.16           C  
ATOM    938  CG  LEU A 123     -11.604  16.030  11.851  1.00101.11           C  
ATOM    939  CD1 LEU A 123     -12.480  15.342  10.803  1.00100.85           C  
ATOM    940  CD2 LEU A 123     -12.385  16.270  13.151  1.00100.91           C  
ATOM    941  N   GLN A 124      -8.394  15.079  14.555  1.00103.21           N  
ATOM    942  CA  GLN A 124      -8.136  14.930  15.984  1.00104.14           C  
ATOM    943  C   GLN A 124      -7.118  15.950  16.509  1.00104.75           C  
ATOM    944  O   GLN A 124      -7.217  16.385  17.656  1.00104.73           O  
ATOM    945  CB  GLN A 124      -7.667  13.513  16.274  1.00104.13           C  
ATOM    946  CG  GLN A 124      -7.629  13.160  17.741  1.00104.82           C  
ATOM    947  CD  GLN A 124      -6.735  11.974  18.005  1.00105.56           C  
ATOM    948  NE2 GLN A 124      -5.997  12.019  19.113  1.00105.39           N  
ATOM    949  OE1 GLN A 124      -6.700  11.024  17.214  1.00105.90           O  
ATOM    950  N   ARG A 125      -6.147  16.324  15.671  1.00105.62           N  
ATOM    951  CA  ARG A 125      -5.198  17.396  16.005  1.00106.53           C  
ATOM    952  C   ARG A 125      -5.891  18.763  16.076  1.00106.81           C  
ATOM    953  O   ARG A 125      -5.665  19.529  17.018  1.00106.85           O  
ATOM    954  CB  ARG A 125      -4.032  17.434  15.010  1.00106.61           C  
ATOM    955  CG  ARG A 125      -2.849  18.313  15.444  1.00108.14           C  
ATOM    956  CD  ARG A 125      -1.957  17.644  16.510  1.00111.03           C  
ATOM    957  NE  ARG A 125      -1.690  16.233  16.203  1.00113.57           N  
ATOM    958  CZ  ARG A 125      -0.727  15.785  15.394  1.00114.61           C  
ATOM    959  NH1 ARG A 125       0.106  16.627  14.793  1.00115.27           N1+
ATOM    960  NH2 ARG A 125      -0.592  14.478  15.188  1.00114.89           N  
ATOM    961  N   THR A 126      -6.734  19.054  15.080  1.00107.22           N  
ATOM    962  CA  THR A 126      -7.544  20.276  15.053  1.00107.58           C  
ATOM    963  C   THR A 126      -8.400  20.371  16.317  1.00107.84           C  
ATOM    964  O   THR A 126      -8.532  21.441  16.911  1.00107.87           O  
ATOM    965  CB  THR A 126      -8.463  20.327  13.802  1.00107.55           C  
ATOM    966  CG2 THR A 126      -9.105  21.703  13.638  1.00107.59           C  
ATOM    967  OG1 THR A 126      -7.703  20.027  12.627  1.00107.61           O  
ATOM    968  N   ASN A 127      -8.954  19.235  16.724  1.00108.21           N  
ATOM    969  CA  ASN A 127      -9.838  19.150  17.881  1.00108.57           C  
ATOM    970  C   ASN A 127      -9.114  19.329  19.222  1.00108.84           C  
ATOM    971  O   ASN A 127      -9.615  20.020  20.114  1.00108.85           O  
ATOM    972  CB  ASN A 127     -10.596  17.825  17.847  1.00108.55           C  
ATOM    973  CG  ASN A 127     -12.051  17.985  18.201  1.00108.55           C  
ATOM    974  ND2 ASN A 127     -12.907  17.997  17.181  1.00108.57           N  
ATOM    975  OD1 ASN A 127     -12.408  18.096  19.374  1.00108.51           O  
ATOM    976  N   GLU A 128      -7.941  18.703  19.357  1.00109.13           N  
ATOM    977  CA  GLU A 128      -7.091  18.858  20.541  1.00109.39           C  
ATOM    978  C   GLU A 128      -6.708  20.322  20.730  1.00109.43           C  
ATOM    979  O   GLU A 128      -6.644  20.816  21.856  1.00109.41           O  
ATOM    980  CB  GLU A 128      -5.826  18.001  20.422  1.00109.40           C  
ATOM    981  CG  GLU A 128      -6.032  16.501  20.659  1.00109.68           C  
ATOM    982  CD  GLU A 128      -4.777  15.662  20.377  1.00109.74           C  
ATOM    983  OE1 GLU A 128      -4.085  15.908  19.363  1.00110.20           O  
ATOM    984  OE2 GLU A 128      -4.490  14.738  21.167  1.00109.97           O1-
ATOM    985  N   GLY A 129      -6.465  21.002  19.611  1.00109.62           N  
ATOM    986  CA  GLY A 129      -6.145  22.426  19.596  1.00109.90           C  
ATOM    987  C   GLY A 129      -7.310  23.324  19.980  1.00110.15           C  
ATOM    988  O   GLY A 129      -7.094  24.440  20.468  1.00110.20           O  
ATOM    989  N   ARG A 130      -8.538  22.847  19.756  1.00110.30           N  
ATOM    990  CA  ARG A 130      -9.735  23.562  20.193  1.00110.49           C  
ATOM    991  C   ARG A 130      -9.674  23.721  21.696  1.00110.60           C  
ATOM    992  O   ARG A 130     -10.103  24.738  22.230  1.00110.84           O  
ATOM    993  CB  ARG A 130     -11.015  22.808  19.835  1.00110.45           C  
ATOM    994  CG  ARG A 130     -11.187  22.497  18.361  1.00111.17           C  
ATOM    995  CD  ARG A 130     -11.890  23.611  17.603  1.00111.94           C  
ATOM    996  NE  ARG A 130     -13.319  23.650  17.907  1.00112.26           N  
ATOM    997  CZ  ARG A 130     -14.198  24.438  17.296  1.00112.51           C  
ATOM    998  NH1 ARG A 130     -13.808  25.265  16.332  1.00112.75           N1+
ATOM    999  NH2 ARG A 130     -15.473  24.400  17.654  1.00112.58           N  
ATOM   1000  N   GLN A 131      -9.121  22.719  22.375  1.00110.65           N  
ATOM   1001  CA  GLN A 131      -9.070  22.734  23.833  1.00110.63           C  
ATOM   1002  C   GLN A 131      -7.911  23.497  24.479  1.00110.52           C  
ATOM   1003  O   GLN A 131      -8.056  23.981  25.604  1.00110.51           O  
ATOM   1004  CB  GLN A 131      -9.209  21.323  24.413  1.00110.66           C  
ATOM   1005  CG  GLN A 131     -10.661  20.940  24.687  1.00111.00           C  
ATOM   1006  CD  GLN A 131     -11.460  22.063  25.368  1.00111.74           C  
ATOM   1007  NE2 GLN A 131     -12.690  22.268  24.909  1.00112.18           N  
ATOM   1008  OE1 GLN A 131     -10.977  22.726  26.292  1.00111.69           O  
ATOM   1009  N   GLU A 132      -6.780  23.625  23.785  1.00110.41           N  
ATOM   1010  CA  GLU A 132      -5.662  24.391  24.350  1.00110.35           C  
ATOM   1011  C   GLU A 132      -5.830  25.915  24.222  1.00110.25           C  
ATOM   1012  O   GLU A 132      -5.045  26.689  24.787  1.00110.26           O  
ATOM   1013  CB  GLU A 132      -4.287  23.883  23.875  1.00110.34           C  
ATOM   1014  CG  GLU A 132      -3.947  24.045  22.398  1.00110.43           C  
ATOM   1015  CD  GLU A 132      -2.593  23.420  22.044  1.00110.46           C  
ATOM   1016  OE1 GLU A 132      -1.675  23.428  22.914  1.00110.25           O  
ATOM   1017  OE2 GLU A 132      -2.445  22.913  20.895  1.00110.65           O1-
ATOM   1018  N   ALA A 133      -6.874  26.324  23.497  1.00110.05           N  
ATOM   1019  CA  ALA A 133      -7.269  27.732  23.385  1.00109.79           C  
ATOM   1020  C   ALA A 133      -8.676  28.000  23.944  1.00109.59           C  
ATOM   1021  O   ALA A 133      -9.046  29.155  24.166  1.00109.64           O  
ATOM   1022  CB  ALA A 133      -7.161  28.207  21.939  1.00109.81           C  
ATOM   1023  N   MET A 134      -9.446  26.931  24.169  1.00109.31           N  
ATOM   1024  CA  MET A 134     -10.792  27.021  24.761  1.00109.09           C  
ATOM   1025  C   MET A 134     -10.728  27.381  26.249  1.00108.97           C  
ATOM   1026  O   MET A 134     -11.420  28.297  26.709  1.00108.95           O  
ATOM   1027  CB  MET A 134     -11.557  25.703  24.565  1.00109.00           C  
ATOM   1028  CG  MET A 134     -12.858  25.573  25.355  1.00109.02           C  
ATOM   1029  SD  MET A 134     -14.328  26.166  24.495  1.00109.10           S  
ATOM   1030  CE  MET A 134     -15.518  26.171  25.843  1.00109.13           C  
ATOM   1031  N   ALA A 135      -9.906  26.643  26.994  1.00108.78           N  
ATOM   1032  CA  ALA A 135      -9.711  26.893  28.422  1.00108.56           C  
ATOM   1033  C   ALA A 135      -8.741  28.047  28.656  1.00108.45           C  
ATOM   1034  O   ALA A 135      -8.748  28.657  29.727  1.00108.37           O  
ATOM   1035  CB  ALA A 135      -9.226  25.634  29.122  1.00108.56           C  
ATOM   1036  N   LYS A 136      -7.911  28.335  27.653  1.00108.35           N  
ATOM   1037  CA  LYS A 136      -7.003  29.483  27.675  1.00108.27           C  
ATOM   1038  C   LYS A 136      -7.791  30.790  27.791  1.00108.17           C  
ATOM   1039  O   LYS A 136      -7.415  31.680  28.555  1.00108.18           O  
ATOM   1040  CB  LYS A 136      -6.115  29.490  26.423  1.00108.31           C  
ATOM   1041  CG  LYS A 136      -5.041  30.575  26.394  1.00108.36           C  
ATOM   1042  CD  LYS A 136      -4.203  30.488  25.121  1.00108.31           C  
ATOM   1043  CE  LYS A 136      -3.280  31.693  24.968  1.00108.33           C  
ATOM   1044  NZ  LYS A 136      -2.230  31.756  26.026  1.00108.43           N1+
ATOM   1045  N   GLY A 137      -8.884  30.892  27.035  1.00108.08           N  
ATOM   1046  CA  GLY A 137      -9.800  32.023  27.152  1.00107.99           C  
ATOM   1047  C   GLY A 137     -10.222  32.684  25.852  1.00107.93           C  
ATOM   1048  O   GLY A 137     -10.843  33.752  25.874  1.00107.89           O  
ATOM   1049  N   VAL A 138      -9.892  32.059  24.723  1.00107.86           N  
ATOM   1050  CA  VAL A 138     -10.278  32.599  23.420  1.00107.86           C  
ATOM   1051  C   VAL A 138     -11.777  32.402  23.214  1.00107.95           C  
ATOM   1052  O   VAL A 138     -12.309  31.302  23.386  1.00107.77           O  
ATOM   1053  CB  VAL A 138      -9.464  31.994  22.246  1.00107.83           C  
ATOM   1054  CG1 VAL A 138      -9.714  32.783  20.964  1.00107.70           C  
ATOM   1055  CG2 VAL A 138      -7.974  31.990  22.564  1.00107.84           C  
ATOM   1056  N   VAL A 139     -12.447  33.496  22.867  1.00108.26           N  
ATOM   1057  CA  VAL A 139     -13.896  33.524  22.724  1.00108.55           C  
ATOM   1058  C   VAL A 139     -14.288  33.034  21.330  1.00108.86           C  
ATOM   1059  O   VAL A 139     -13.679  33.431  20.333  1.00108.87           O  
ATOM   1060  CB  VAL A 139     -14.456  34.954  22.971  1.00108.47           C  
ATOM   1061  CG1 VAL A 139     -15.934  34.899  23.326  1.00108.42           C  
ATOM   1062  CG2 VAL A 139     -13.679  35.657  24.080  1.00108.27           C  
ATOM   1063  N   PHE A 140     -15.294  32.165  21.266  1.00109.29           N  
ATOM   1064  CA  PHE A 140     -15.778  31.648  19.985  1.00109.81           C  
ATOM   1065  C   PHE A 140     -17.087  32.301  19.541  1.00110.22           C  
ATOM   1066  O   PHE A 140     -17.866  32.777  20.370  1.00110.15           O  
ATOM   1067  CB  PHE A 140     -15.940  30.125  20.030  1.00109.75           C  
ATOM   1068  CG  PHE A 140     -14.640  29.375  20.082  1.00109.74           C  
ATOM   1069  CD1 PHE A 140     -14.291  28.643  21.214  1.00109.73           C  
ATOM   1070  CD2 PHE A 140     -13.762  29.397  19.000  1.00109.61           C  
ATOM   1071  CE1 PHE A 140     -13.086  27.945  21.271  1.00109.52           C  
ATOM   1072  CE2 PHE A 140     -12.555  28.706  19.047  1.00109.54           C  
ATOM   1073  CZ  PHE A 140     -12.217  27.977  20.186  1.00109.54           C  
ATOM   1074  N   GLY A 141     -17.311  32.323  18.228  1.00110.77           N  
ATOM   1075  CA  GLY A 141     -18.570  32.797  17.663  1.00111.38           C  
ATOM   1076  C   GLY A 141     -18.465  34.011  16.765  1.00111.87           C  
ATOM   1077  O   GLY A 141     -17.380  34.548  16.540  1.00111.79           O  
ATOM   1078  N   ARG A 142     -19.616  34.421  16.241  1.00112.51           N  
ATOM   1079  CA  ARG A 142     -19.767  35.658  15.483  1.00113.27           C  
ATOM   1080  C   ARG A 142     -19.533  36.846  16.415  1.00113.91           C  
ATOM   1081  O   ARG A 142     -20.106  36.908  17.504  1.00114.00           O  
ATOM   1082  CB  ARG A 142     -21.180  35.711  14.889  1.00113.18           C  
ATOM   1083  CG  ARG A 142     -21.602  37.026  14.238  1.00112.99           C  
ATOM   1084  CD  ARG A 142     -23.109  37.015  14.001  1.00112.39           C  
ATOM   1085  NE  ARG A 142     -23.584  38.155  13.221  1.00111.61           N  
ATOM   1086  CZ  ARG A 142     -24.807  38.256  12.709  1.00111.13           C  
ATOM   1087  NH1 ARG A 142     -25.700  37.289  12.885  1.00110.69           N1+
ATOM   1088  NH2 ARG A 142     -25.140  39.332  12.013  1.00111.03           N  
ATOM   1089  N   LYS A 143     -18.689  37.783  15.990  1.00114.69           N  
ATOM   1090  CA  LYS A 143     -18.408  38.969  16.796  1.00115.49           C  
ATOM   1091  C   LYS A 143     -19.655  39.830  16.965  1.00116.20           C  
ATOM   1092  O   LYS A 143     -20.422  40.024  16.017  1.00116.26           O  
ATOM   1093  CB  LYS A 143     -17.254  39.779  16.201  1.00115.38           C  
ATOM   1094  CG  LYS A 143     -15.888  39.213  16.542  1.00115.23           C  
ATOM   1095  CD  LYS A 143     -14.765  40.014  15.912  1.00114.94           C  
ATOM   1096  CE  LYS A 143     -13.416  39.389  16.236  1.00114.72           C  
ATOM   1097  NZ  LYS A 143     -12.294  40.079  15.547  1.00114.56           N1+
ATOM   1098  N   ARG A 144     -19.855  40.321  18.186  1.00117.11           N  
ATOM   1099  CA  ARG A 144     -21.023  41.130  18.531  1.00118.02           C  
ATOM   1100  C   ARG A 144     -21.034  42.458  17.783  1.00118.90           C  
ATOM   1101  O   ARG A 144     -19.979  43.041  17.514  1.00118.88           O  
ATOM   1102  CB  ARG A 144     -21.098  41.349  20.043  1.00117.83           C  
ATOM   1103  CG  ARG A 144     -21.515  40.105  20.807  1.00117.36           C  
ATOM   1104  CD  ARG A 144     -21.543  40.345  22.298  1.00116.47           C  
ATOM   1105  NE  ARG A 144     -22.160  39.224  23.002  1.00115.88           N  
ATOM   1106  CZ  ARG A 144     -22.268  39.130  24.324  1.00115.63           C  
ATOM   1107  NH1 ARG A 144     -21.798  40.092  25.108  1.00115.65           N1+
ATOM   1108  NH2 ARG A 144     -22.848  38.069  24.865  1.00115.48           N  
ATOM   1109  N   LYS A 145     -22.234  42.924  17.442  1.00120.12           N  
ATOM   1110  CA  LYS A 145     -22.396  44.079  16.556  1.00121.34           C  
ATOM   1111  C   LYS A 145     -23.393  45.138  17.043  1.00122.29           C  
ATOM   1112  O   LYS A 145     -23.229  46.322  16.744  1.00122.36           O  
ATOM   1113  CB  LYS A 145     -22.757  43.613  15.141  1.00121.23           C  
ATOM   1114  CG  LYS A 145     -21.682  42.755  14.490  1.00121.17           C  
ATOM   1115  CD  LYS A 145     -22.098  42.270  13.121  1.00121.04           C  
ATOM   1116  CE  LYS A 145     -21.000  41.433  12.499  1.00120.85           C  
ATOM   1117  NZ  LYS A 145     -21.147  41.364  11.023  1.00120.85           N1+
ATOM   1118  N   ILE A 146     -24.417  44.715  17.784  1.00123.54           N  
ATOM   1119  CA  ILE A 146     -25.426  45.643  18.314  1.00124.81           C  
ATOM   1120  C   ILE A 146     -24.913  46.368  19.564  1.00125.70           C  
ATOM   1121  O   ILE A 146     -24.291  45.757  20.437  1.00125.75           O  
ATOM   1122  CB  ILE A 146     -26.777  44.935  18.627  1.00124.76           C  
ATOM   1123  CG1 ILE A 146     -27.208  44.039  17.458  1.00124.85           C  
ATOM   1124  CG2 ILE A 146     -27.872  45.963  18.971  1.00124.72           C  
ATOM   1125  CD1 ILE A 146     -28.304  43.043  17.804  1.00124.86           C  
ATOM   1126  N   ASP A 147     -25.183  47.672  19.632  1.00126.92           N  
ATOM   1127  CA  ASP A 147     -24.789  48.505  20.768  1.00128.07           C  
ATOM   1128  C   ASP A 147     -25.665  48.210  21.993  1.00128.97           C  
ATOM   1129  O   ASP A 147     -26.754  48.776  22.143  1.00129.03           O  
ATOM   1130  CB  ASP A 147     -24.862  49.990  20.385  1.00127.92           C  
ATOM   1131  CG  ASP A 147     -24.061  50.881  21.318  1.00127.81           C  
ATOM   1132  OD1 ASP A 147     -22.857  50.611  21.528  1.00127.65           O  
ATOM   1133  OD2 ASP A 147     -24.632  51.865  21.831  1.00127.63           O1-
ATOM   1134  N   ARG A 148     -25.177  47.316  22.858  1.00130.12           N  
ATOM   1135  CA  ARG A 148     -25.912  46.876  24.057  1.00131.20           C  
ATOM   1136  C   ARG A 148     -25.855  47.878  25.217  1.00131.99           C  
ATOM   1137  O   ARG A 148     -26.500  47.672  26.251  1.00132.11           O  
ATOM   1138  CB  ARG A 148     -25.428  45.495  24.522  1.00131.13           C  
ATOM   1139  CG  ARG A 148     -25.846  44.351  23.611  1.00131.13           C  
ATOM   1140  CD  ARG A 148     -25.581  42.996  24.247  1.00131.11           C  
ATOM   1141  NE  ARG A 148     -25.757  41.912  23.281  1.00131.20           N  
ATOM   1142  CZ  ARG A 148     -25.737  40.616  23.581  1.00131.25           C  
ATOM   1143  NH1 ARG A 148     -25.552  40.219  24.835  1.00131.30           N1+
ATOM   1144  NH2 ARG A 148     -25.906  39.713  22.623  1.00131.15           N  
ATOM   1145  N   ASP A 149     -25.084  48.952  25.041  1.00132.95           N  
ATOM   1146  CA  ASP A 149     -25.021  50.053  26.006  1.00133.84           C  
ATOM   1147  C   ASP A 149     -26.041  51.154  25.671  1.00134.48           C  
ATOM   1148  O   ASP A 149     -25.924  52.290  26.141  1.00134.50           O  
ATOM   1149  CB  ASP A 149     -23.600  50.635  26.074  1.00133.79           C  
ATOM   1150  CG  ASP A 149     -22.611  49.708  26.774  1.00133.76           C  
ATOM   1151  OD1 ASP A 149     -22.798  49.419  27.976  1.00133.74           O  
ATOM   1152  OD2 ASP A 149     -21.629  49.289  26.125  1.00133.52           O1-
ATOM   1153  N   ALA A 150     -27.036  50.800  24.858  1.00135.33           N  
ATOM   1154  CA  ALA A 150     -28.105  51.717  24.460  1.00136.17           C  
ATOM   1155  C   ALA A 150     -29.481  51.041  24.508  1.00136.78           C  
ATOM   1156  O   ALA A 150     -30.511  51.722  24.577  1.00136.82           O  
ATOM   1157  CB  ALA A 150     -27.833  52.284  23.071  1.00136.11           C  
ATOM   1158  N   VAL A 151     -29.485  49.707  24.466  1.00137.54           N  
ATOM   1159  CA  VAL A 151     -30.712  48.909  24.593  1.00138.25           C  
ATOM   1160  C   VAL A 151     -31.175  48.886  26.053  1.00138.75           C  
ATOM   1161  O   VAL A 151     -32.349  49.137  26.341  1.00138.86           O  
ATOM   1162  CB  VAL A 151     -30.529  47.451  24.064  1.00138.21           C  
ATOM   1163  CG1 VAL A 151     -31.863  46.700  24.057  1.00138.17           C  
ATOM   1164  CG2 VAL A 151     -29.922  47.449  22.665  1.00138.23           C  
ATOM   1165  N   LEU A 152     -30.244  48.593  26.964  1.00139.31           N  
ATOM   1166  CA  LEU A 152     -30.521  48.579  28.405  1.00139.83           C  
ATOM   1167  C   LEU A 152     -30.623  49.997  28.986  1.00140.17           C  
ATOM   1168  O   LEU A 152     -31.230  50.203  30.041  1.00140.19           O  
ATOM   1169  CB  LEU A 152     -29.458  47.766  29.164  1.00139.79           C  
ATOM   1170  CG  LEU A 152     -29.202  46.291  28.806  1.00139.83           C  
ATOM   1171  CD1 LEU A 152     -27.991  45.755  29.565  1.00139.73           C  
ATOM   1172  CD2 LEU A 152     -30.426  45.411  29.065  1.00139.79           C  
ATOM   1173  N   ASN A 153     -30.029  50.963  28.287  1.00140.56           N  
ATOM   1174  CA  ASN A 153     -30.050  52.366  28.697  1.00140.91           C  
ATOM   1175  C   ASN A 153     -31.370  53.063  28.348  1.00141.18           C  
ATOM   1176  O   ASN A 153     -31.694  54.113  28.913  1.00141.24           O  
ATOM   1177  CB  ASN A 153     -28.862  53.113  28.081  1.00140.86           C  
ATOM   1178  CG  ASN A 153     -28.480  54.353  28.865  1.00140.81           C  
ATOM   1179  ND2 ASN A 153     -27.446  54.235  29.690  1.00140.67           N  
ATOM   1180  OD1 ASN A 153     -29.095  55.409  28.718  1.00140.87           O  
ATOM   1181  N   MET A 154     -32.129  52.470  27.426  1.00141.47           N  
ATOM   1182  CA  MET A 154     -33.420  53.022  26.999  1.00141.71           C  
ATOM   1183  C   MET A 154     -34.613  52.243  27.575  1.00141.84           C  
ATOM   1184  O   MET A 154     -35.710  52.796  27.715  1.00141.80           O  
ATOM   1185  CB  MET A 154     -33.497  53.086  25.468  1.00141.74           C  
ATOM   1186  CG  MET A 154     -34.430  54.172  24.927  1.00141.67           C  
ATOM   1187  SD  MET A 154     -34.355  54.377  23.131  1.00141.65           S  
ATOM   1188  CE  MET A 154     -32.762  55.173  22.922  1.00141.42           C  
ATOM   1189  N   TRP A 155     -34.389  50.968  27.905  1.00141.96           N  
ATOM   1190  CA  TRP A 155     -35.416  50.118  28.521  1.00142.03           C  
ATOM   1191  C   TRP A 155     -35.634  50.481  29.989  1.00141.90           C  
ATOM   1192  O   TRP A 155     -36.774  50.533  30.457  1.00141.91           O  
ATOM   1193  CB  TRP A 155     -35.049  48.634  28.392  1.00142.21           C  
ATOM   1194  CG  TRP A 155     -36.192  47.684  28.679  1.00142.43           C  
ATOM   1195  CD1 TRP A 155     -37.286  47.459  27.891  1.00142.55           C  
ATOM   1196  CD2 TRP A 155     -36.341  46.824  29.824  1.00142.61           C  
ATOM   1197  CE2 TRP A 155     -37.554  46.117  29.657  1.00142.64           C  
ATOM   1198  CE3 TRP A 155     -35.571  46.587  30.972  1.00142.58           C  
ATOM   1199  NE1 TRP A 155     -38.108  46.523  28.471  1.00142.63           N  
ATOM   1200  CZ2 TRP A 155     -38.017  45.186  30.597  1.00142.52           C  
ATOM   1201  CZ3 TRP A 155     -36.035  45.662  31.910  1.00142.49           C  
ATOM   1202  CH2 TRP A 155     -37.245  44.973  31.713  1.00142.47           C  
ATOM   1203  N   GLN A 156     -34.537  50.730  30.704  1.00141.69           N  
ATOM   1204  CA  GLN A 156     -34.588  51.149  32.107  1.00141.39           C  
ATOM   1205  C   GLN A 156     -35.125  52.573  32.259  1.00141.20           C  
ATOM   1206  O   GLN A 156     -35.483  52.989  33.362  1.00141.14           O  
ATOM   1207  CB  GLN A 156     -33.212  51.018  32.773  1.00141.44           C  
ATOM   1208  CG  GLN A 156     -32.735  49.584  32.964  1.00141.21           C  
ATOM   1209  CD  GLN A 156     -31.398  49.509  33.672  1.00141.16           C  
ATOM   1210  NE2 GLN A 156     -30.328  49.383  32.898  1.00140.93           N  
ATOM   1211  OE1 GLN A 156     -31.327  49.558  34.899  1.00140.79           O  
ATOM   1212  N   GLN A 157     -35.176  53.312  31.150  1.00140.94           N  
ATOM   1213  CA  GLN A 157     -35.784  54.643  31.120  1.00140.69           C  
ATOM   1214  C   GLN A 157     -37.312  54.543  31.119  1.00140.50           C  
ATOM   1215  O   GLN A 157     -38.003  55.476  31.544  1.00140.44           O  
ATOM   1216  CB  GLN A 157     -35.297  55.446  29.906  1.00140.73           C  
ATOM   1217  CG  GLN A 157     -35.429  56.962  30.069  1.00140.60           C  
ATOM   1218  CD  GLN A 157     -35.111  57.727  28.797  1.00140.59           C  
ATOM   1219  NE2 GLN A 157     -34.074  58.554  28.851  1.00140.40           N  
ATOM   1220  OE1 GLN A 157     -35.796  57.587  27.785  1.00140.45           O  
ATOM   1221  N   GLY A 158     -37.827  53.410  30.635  1.00140.22           N  
ATOM   1222  CA  GLY A 158     -39.261  53.124  30.685  1.00139.84           C  
ATOM   1223  C   GLY A 158     -39.932  52.859  29.347  1.00139.56           C  
ATOM   1224  O   GLY A 158     -41.077  52.403  29.308  1.00139.53           O  
ATOM   1225  N   LEU A 159     -39.226  53.141  28.254  1.00139.25           N  
ATOM   1226  CA  LEU A 159     -39.787  52.997  26.908  1.00138.90           C  
ATOM   1227  C   LEU A 159     -39.986  51.535  26.508  1.00138.66           C  
ATOM   1228  O   LEU A 159     -39.112  50.695  26.736  1.00138.63           O  
ATOM   1229  CB  LEU A 159     -38.928  53.736  25.874  1.00138.90           C  
ATOM   1230  CG  LEU A 159     -38.969  55.270  25.904  1.00138.78           C  
ATOM   1231  CD1 LEU A 159     -37.837  55.855  25.075  1.00138.71           C  
ATOM   1232  CD2 LEU A 159     -40.316  55.812  25.428  1.00138.50           C  
ATOM   1233  N   GLY A 160     -41.144  51.255  25.909  1.00138.35           N  
ATOM   1234  CA  GLY A 160     -41.557  49.897  25.545  1.00137.98           C  
ATOM   1235  C   GLY A 160     -40.640  49.176  24.572  1.00137.73           C  
ATOM   1236  O   GLY A 160     -39.772  49.792  23.952  1.00137.73           O  
ATOM   1237  N   ALA A 161     -40.851  47.867  24.436  1.00137.43           N  
ATOM   1238  CA  ALA A 161     -39.991  47.004  23.616  1.00137.11           C  
ATOM   1239  C   ALA A 161     -40.475  46.806  22.170  1.00136.86           C  
ATOM   1240  O   ALA A 161     -39.753  46.234  21.344  1.00136.86           O  
ATOM   1241  CB  ALA A 161     -39.777  45.662  24.308  1.00137.12           C  
ATOM   1242  N   SER A 162     -41.690  47.266  21.873  1.00136.50           N  
ATOM   1243  CA  SER A 162     -42.178  47.339  20.491  1.00136.11           C  
ATOM   1244  C   SER A 162     -42.006  48.763  19.950  1.00135.86           C  
ATOM   1245  O   SER A 162     -42.811  49.240  19.144  1.00135.84           O  
ATOM   1246  CB  SER A 162     -43.641  46.889  20.396  1.00136.10           C  
ATOM   1247  OG  SER A 162     -43.767  45.490  20.589  1.00135.95           O  
ATOM   1248  N   HIS A 163     -40.942  49.426  20.406  1.00135.49           N  
ATOM   1249  CA  HIS A 163     -40.631  50.812  20.044  1.00135.08           C  
ATOM   1250  C   HIS A 163     -39.119  51.041  19.882  1.00134.83           C  
ATOM   1251  O   HIS A 163     -38.691  51.803  19.009  1.00134.82           O  
ATOM   1252  CB  HIS A 163     -41.230  51.779  21.079  1.00135.03           C  
ATOM   1253  CG  HIS A 163     -40.818  53.208  20.890  1.00134.70           C  
ATOM   1254  CD2 HIS A 163     -39.949  53.982  21.582  1.00134.46           C  
ATOM   1255  ND1 HIS A 163     -41.329  54.006  19.890  1.00134.33           N  
ATOM   1256  CE1 HIS A 163     -40.788  55.208  19.969  1.00134.21           C  
ATOM   1257  NE2 HIS A 163     -39.947  55.220  20.987  1.00134.25           N  
ATOM   1258  N   ILE A 164     -38.323  50.379  20.723  1.00134.45           N  
ATOM   1259  CA  ILE A 164     -36.857  50.489  20.684  1.00134.04           C  
ATOM   1260  C   ILE A 164     -36.262  49.797  19.443  1.00133.72           C  
ATOM   1261  O   ILE A 164     -35.240  50.242  18.910  1.00133.72           O  
ATOM   1262  CB  ILE A 164     -36.201  49.977  22.011  1.00134.07           C  
ATOM   1263  CG1 ILE A 164     -36.687  50.815  23.204  1.00134.02           C  
ATOM   1264  CG2 ILE A 164     -34.670  50.015  21.932  1.00133.98           C  
ATOM   1265  CD1 ILE A 164     -36.450  50.179  24.571  1.00134.01           C  
ATOM   1266  N   SER A 165     -36.920  48.732  18.979  1.00133.24           N  
ATOM   1267  CA  SER A 165     -36.526  48.046  17.741  1.00132.71           C  
ATOM   1268  C   SER A 165     -36.876  48.864  16.489  1.00132.28           C  
ATOM   1269  O   SER A 165     -36.296  48.651  15.418  1.00132.25           O  
ATOM   1270  CB  SER A 165     -37.151  46.646  17.668  1.00132.74           C  
ATOM   1271  OG  SER A 165     -38.568  46.708  17.678  1.00132.69           O  
ATOM   1272  N   LYS A 166     -37.821  49.794  16.638  1.00131.63           N  
ATOM   1273  CA  LYS A 166     -38.223  50.709  15.566  1.00130.97           C  
ATOM   1274  C   LYS A 166     -37.312  51.935  15.473  1.00130.51           C  
ATOM   1275  O   LYS A 166     -37.084  52.458  14.379  1.00130.44           O  
ATOM   1276  CB  LYS A 166     -39.676  51.155  15.755  1.00130.98           C  
ATOM   1277  CG  LYS A 166     -40.722  50.157  15.266  1.00130.80           C  
ATOM   1278  CD  LYS A 166     -42.081  50.375  15.942  1.00130.64           C  
ATOM   1279  CE  LYS A 166     -42.770  51.669  15.504  1.00130.39           C  
ATOM   1280  NZ  LYS A 166     -43.317  51.587  14.122  1.00130.28           N1+
ATOM   1281  N   THR A 167     -36.806  52.392  16.620  1.00129.87           N  
ATOM   1282  CA  THR A 167     -35.885  53.532  16.678  1.00129.24           C  
ATOM   1283  C   THR A 167     -34.544  53.171  16.036  1.00128.72           C  
ATOM   1284  O   THR A 167     -34.074  53.863  15.131  1.00128.64           O  
ATOM   1285  CB  THR A 167     -35.673  54.033  18.133  1.00129.28           C  
ATOM   1286  CG2 THR A 167     -34.840  55.312  18.155  1.00129.25           C  
ATOM   1287  OG1 THR A 167     -36.943  54.295  18.742  1.00129.21           O  
ATOM   1288  N   MET A 168     -33.945  52.081  16.506  1.00128.05           N  
ATOM   1289  CA  MET A 168     -32.721  51.546  15.913  1.00127.41           C  
ATOM   1290  C   MET A 168     -33.086  50.561  14.796  1.00126.82           C  
ATOM   1291  O   MET A 168     -34.220  50.570  14.307  1.00126.75           O  
ATOM   1292  CB  MET A 168     -31.851  50.883  16.984  1.00127.46           C  
ATOM   1293  CG  MET A 168     -31.598  51.761  18.210  1.00127.47           C  
ATOM   1294  SD  MET A 168     -30.570  50.983  19.472  1.00127.58           S  
ATOM   1295  CE  MET A 168     -31.549  49.543  19.904  1.00127.57           C  
ATOM   1296  N   ASN A 169     -32.136  49.721  14.389  1.00126.04           N  
ATOM   1297  CA  ASN A 169     -32.370  48.786  13.289  1.00125.25           C  
ATOM   1298  C   ASN A 169     -32.061  47.330  13.648  1.00124.73           C  
ATOM   1299  O   ASN A 169     -31.204  46.695  13.030  1.00124.65           O  
ATOM   1300  CB  ASN A 169     -31.593  49.227  12.039  1.00125.21           C  
ATOM   1301  CG  ASN A 169     -32.233  48.745  10.741  1.00124.96           C  
ATOM   1302  ND2 ASN A 169     -33.452  48.223  10.829  1.00124.76           N  
ATOM   1303  OD1 ASN A 169     -31.634  48.853   9.672  1.00124.70           O  
ATOM   1304  N   ILE A 170     -32.768  46.814  14.653  1.00124.07           N  
ATOM   1305  CA  ILE A 170     -32.637  45.413  15.078  1.00123.41           C  
ATOM   1306  C   ILE A 170     -34.006  44.732  15.224  1.00122.99           C  
ATOM   1307  O   ILE A 170     -35.034  45.409  15.312  1.00122.94           O  
ATOM   1308  CB  ILE A 170     -31.801  45.261  16.390  1.00123.42           C  
ATOM   1309  CG1 ILE A 170     -32.485  45.953  17.579  1.00123.34           C  
ATOM   1310  CG2 ILE A 170     -30.376  45.781  16.188  1.00123.31           C  
ATOM   1311  CD1 ILE A 170     -31.930  45.551  18.943  1.00123.31           C  
ATOM   1312  N   ALA A 171     -34.009  43.399  15.246  1.00122.40           N  
ATOM   1313  CA  ALA A 171     -35.241  42.616  15.399  1.00121.83           C  
ATOM   1314  C   ALA A 171     -35.797  42.698  16.822  1.00121.42           C  
ATOM   1315  O   ALA A 171     -35.049  42.935  17.776  1.00121.37           O  
ATOM   1316  CB  ALA A 171     -35.001  41.163  14.998  1.00121.80           C  
ATOM   1317  N   ARG A 172     -37.109  42.500  16.957  1.00120.90           N  
ATOM   1318  CA  ARG A 172     -37.785  42.560  18.258  1.00120.37           C  
ATOM   1319  C   ARG A 172     -37.484  41.341  19.140  1.00120.14           C  
ATOM   1320  O   ARG A 172     -37.757  41.349  20.343  1.00120.10           O  
ATOM   1321  CB  ARG A 172     -39.302  42.761  18.089  1.00120.40           C  
ATOM   1322  CG  ARG A 172     -40.064  41.579  17.484  1.00120.18           C  
ATOM   1323  CD  ARG A 172     -41.565  41.866  17.387  1.00120.09           C  
ATOM   1324  NE  ARG A 172     -42.199  42.002  18.700  1.00119.46           N  
ATOM   1325  CZ  ARG A 172     -42.778  41.007  19.369  1.00119.23           C  
ATOM   1326  NH1 ARG A 172     -42.814  39.780  18.862  1.00119.04           N1+
ATOM   1327  NH2 ARG A 172     -43.322  41.242  20.556  1.00119.11           N  
ATOM   1328  N   SER A 173     -36.920  40.304  18.525  1.00119.80           N  
ATOM   1329  CA  SER A 173     -36.496  39.098  19.228  1.00119.49           C  
ATOM   1330  C   SER A 173     -35.227  39.332  20.053  1.00119.28           C  
ATOM   1331  O   SER A 173     -35.035  38.705  21.098  1.00119.28           O  
ATOM   1332  CB  SER A 173     -36.269  37.963  18.223  1.00119.47           C  
ATOM   1333  OG  SER A 173     -35.721  36.815  18.846  1.00119.41           O  
ATOM   1334  N   THR A 174     -34.375  40.242  19.579  1.00119.01           N  
ATOM   1335  CA  THR A 174     -33.056  40.475  20.177  1.00118.74           C  
ATOM   1336  C   THR A 174     -33.075  41.447  21.369  1.00118.60           C  
ATOM   1337  O   THR A 174     -32.176  41.409  22.211  1.00118.57           O  
ATOM   1338  CB  THR A 174     -32.030  40.954  19.119  1.00118.71           C  
ATOM   1339  CG2 THR A 174     -30.633  40.435  19.452  1.00118.62           C  
ATOM   1340  OG1 THR A 174     -32.414  40.483  17.820  1.00118.58           O  
ATOM   1341  N   VAL A 175     -34.090  42.308  21.434  1.00118.45           N  
ATOM   1342  CA  VAL A 175     -34.249  43.238  22.561  1.00118.30           C  
ATOM   1343  C   VAL A 175     -34.528  42.476  23.864  1.00118.35           C  
ATOM   1344  O   VAL A 175     -33.892  42.740  24.887  1.00118.29           O  
ATOM   1345  CB  VAL A 175     -35.355  44.304  22.295  1.00118.24           C  
ATOM   1346  CG1 VAL A 175     -35.509  45.245  23.487  1.00118.02           C  
ATOM   1347  CG2 VAL A 175     -35.045  45.100  21.034  1.00118.04           C  
ATOM   1348  N   TYR A 176     -35.461  41.524  23.808  1.00118.42           N  
ATOM   1349  CA  TYR A 176     -35.817  40.684  24.960  1.00118.56           C  
ATOM   1350  C   TYR A 176     -34.702  39.721  25.362  1.00118.89           C  
ATOM   1351  O   TYR A 176     -34.637  39.282  26.512  1.00118.91           O  
ATOM   1352  CB  TYR A 176     -37.092  39.885  24.678  1.00118.27           C  
ATOM   1353  CG  TYR A 176     -38.337  40.725  24.526  1.00117.91           C  
ATOM   1354  CD1 TYR A 176     -38.919  40.915  23.275  1.00117.53           C  
ATOM   1355  CD2 TYR A 176     -38.937  41.328  25.632  1.00117.56           C  
ATOM   1356  CE1 TYR A 176     -40.065  41.681  23.125  1.00117.41           C  
ATOM   1357  CE2 TYR A 176     -40.083  42.099  25.492  1.00117.41           C  
ATOM   1358  CZ  TYR A 176     -40.643  42.269  24.235  1.00117.56           C  
ATOM   1359  OH  TYR A 176     -41.778  43.030  24.087  1.00117.64           O  
ATOM   1360  N   LYS A 177     -33.842  39.387  24.402  1.00119.37           N  
ATOM   1361  CA  LYS A 177     -32.682  38.533  24.643  1.00119.84           C  
ATOM   1362  C   LYS A 177     -31.579  39.301  25.375  1.00120.39           C  
ATOM   1363  O   LYS A 177     -30.915  38.751  26.256  1.00120.37           O  
ATOM   1364  CB  LYS A 177     -32.157  37.970  23.320  1.00119.70           C  
ATOM   1365  CG  LYS A 177     -31.173  36.824  23.469  1.00119.25           C  
ATOM   1366  CD  LYS A 177     -30.656  36.362  22.118  1.00118.38           C  
ATOM   1367  CE  LYS A 177     -29.717  35.178  22.270  1.00117.97           C  
ATOM   1368  NZ  LYS A 177     -30.418  33.960  22.764  1.00117.71           N1+
ATOM   1369  N   VAL A 178     -31.397  40.569  25.001  1.00121.12           N  
ATOM   1370  CA  VAL A 178     -30.420  41.470  25.635  1.00121.84           C  
ATOM   1371  C   VAL A 178     -30.792  41.794  27.092  1.00122.38           C  
ATOM   1372  O   VAL A 178     -29.915  41.882  27.957  1.00122.45           O  
ATOM   1373  CB  VAL A 178     -30.221  42.779  24.798  1.00121.78           C  
ATOM   1374  CG1 VAL A 178     -29.548  43.883  25.615  1.00121.69           C  
ATOM   1375  CG2 VAL A 178     -29.414  42.493  23.535  1.00121.78           C  
ATOM   1376  N   ILE A 179     -32.091  41.953  27.353  1.00123.03           N  
ATOM   1377  CA  ILE A 179     -32.608  42.252  28.696  1.00123.69           C  
ATOM   1378  C   ILE A 179     -32.536  41.043  29.642  1.00124.23           C  
ATOM   1379  O   ILE A 179     -32.053  41.165  30.772  1.00124.29           O  
ATOM   1380  CB  ILE A 179     -34.068  42.795  28.647  1.00123.64           C  
ATOM   1381  CG1 ILE A 179     -34.135  44.123  27.882  1.00123.56           C  
ATOM   1382  CG2 ILE A 179     -34.639  42.967  30.056  1.00123.58           C  
ATOM   1383  CD1 ILE A 179     -35.501  44.425  27.280  1.00123.18           C  
ATOM   1384  N   ASN A 180     -33.025  39.892  29.176  1.00124.91           N  
ATOM   1385  CA  ASN A 180     -33.066  38.658  29.973  1.00125.54           C  
ATOM   1386  C   ASN A 180     -31.696  38.076  30.312  1.00126.01           C  
ATOM   1387  O   ASN A 180     -31.468  37.624  31.437  1.00126.05           O  
ATOM   1388  CB  ASN A 180     -33.908  37.583  29.273  1.00125.49           C  
ATOM   1389  CG  ASN A 180     -35.389  37.695  29.586  1.00125.42           C  
ATOM   1390  ND2 ASN A 180     -36.216  37.112  28.723  1.00125.24           N  
ATOM   1391  OD1 ASN A 180     -35.786  38.284  30.593  1.00125.33           O  
ATOM   1392  N   GLU A 181     -30.796  38.085  29.333  1.00126.60           N  
ATOM   1393  CA  GLU A 181     -29.477  37.483  29.489  1.00127.19           C  
ATOM   1394  C   GLU A 181     -28.574  38.306  30.407  1.00127.58           C  
ATOM   1395  O   GLU A 181     -27.758  37.746  31.140  1.00127.68           O  
ATOM   1396  CB  GLU A 181     -28.820  37.280  28.124  1.00127.17           C  
ATOM   1397  CG  GLU A 181     -27.896  36.074  28.050  1.00127.24           C  
ATOM   1398  CD  GLU A 181     -27.613  35.635  26.623  1.00127.36           C  
ATOM   1399  OE1 GLU A 181     -26.437  35.349  26.313  1.00127.45           O  
ATOM   1400  OE2 GLU A 181     -28.561  35.572  25.809  1.00127.35           O1-
ATOM   1401  N   SER A 182     -28.728  39.627  30.371  1.00128.03           N  
ATOM   1402  CA  SER A 182     -27.946  40.512  31.230  1.00128.50           C  
ATOM   1403  C   SER A 182     -28.574  40.657  32.625  1.00128.77           C  
ATOM   1404  O   SER A 182     -29.268  41.642  32.915  1.00128.88           O  
ATOM   1405  CB  SER A 182     -27.731  41.877  30.561  1.00128.52           C  
ATOM   1406  OG  SER A 182     -28.958  42.558  30.354  1.00128.72           O  
ATOM   1407  N   ASN A 183     -28.332  39.660  33.477  1.00128.98           N  
ATOM   1408  CA  ASN A 183     -28.784  39.682  34.873  1.00129.12           C  
ATOM   1409  C   ASN A 183     -27.629  39.559  35.868  1.00129.14           C  
ATOM   1410  O   ASN A 183     -26.995  38.507  35.980  1.00129.12           O  
ATOM   1411  CB  ASN A 183     -29.825  38.586  35.136  1.00129.14           C  
ATOM   1412  CG  ASN A 183     -31.240  39.004  34.754  1.00129.13           C  
ATOM   1413  ND2 ASN A 183     -31.564  40.281  34.953  1.00128.96           N  
ATOM   1414  OD1 ASN A 183     -32.034  38.181  34.295  1.00129.09           O  
ATOM      1  N   MET B   1      14.059   2.508  25.616  1.00 50.00           N  
ATOM      2  CA  MET B   1      13.676   3.316  26.802  1.00 50.00           C  
ATOM      3  C   MET B   1      14.656   4.449  27.013  1.00 50.00           C  
ATOM      4  O   MET B   1      14.321   5.443  27.648  1.00 50.00           O  
ATOM      5  CB  MET B   1      13.639   2.454  28.060  1.00 50.00           C  
ATOM      6  CG  MET B   1      12.658   1.275  28.006  1.00 50.00           C  
ATOM      7  SD  MET B   1      12.595   0.322  29.556  1.00 50.00           S  
ATOM      8  CE  MET B   1      14.315  -0.238  29.725  1.00 50.00           C  
ATOM      9  N   ALA B   2      15.878   4.286  26.506  1.00 50.00           N  
ATOM     10  CA  ALA B   2      16.861   5.361  26.532  1.00 50.00           C  
ATOM     11  C   ALA B   2      16.544   6.248  25.341  1.00 50.00           C  
ATOM     12  O   ALA B   2      16.980   5.990  24.220  1.00 50.00           O  
ATOM     13  CB  ALA B   2      18.253   4.810  26.453  1.00 50.00           C  
ATOM     14  N   LEU B   3      15.754   7.283  25.612  1.00 50.00           N  
ATOM     15  CA  LEU B   3      15.086   8.078  24.587  1.00 50.00           C  
ATOM     16  C   LEU B   3      15.971   9.104  23.903  1.00 50.00           C  
ATOM     17  O   LEU B   3      16.849   9.705  24.514  1.00 50.00           O  
ATOM     18  CB  LEU B   3      13.851   8.754  25.176  1.00 50.00           C  
ATOM     19  CG  LEU B   3      12.526   8.003  25.014  1.00 50.00           C  
ATOM     20  CD1 LEU B   3      12.370   6.914  26.011  1.00 50.00           C  
ATOM     21  CD2 LEU B   3      11.371   8.935  25.170  1.00 50.00           C  
ATOM     22  N   PHE B   4      15.728   9.288  22.615  1.00 50.00           N  
ATOM     23  CA  PHE B   4      16.478  10.235  21.792  1.00 50.00           C  
ATOM     24  C   PHE B   4      15.550  10.998  20.872  1.00 50.00           C  
ATOM     25  O   PHE B   4      14.457  10.528  20.538  1.00 50.00           O  
ATOM     26  CB  PHE B   4      17.521   9.516  20.936  1.00 50.00           C  
ATOM     27  CG  PHE B   4      18.714   9.037  21.705  1.00 50.00           C  
ATOM     28  CD1 PHE B   4      18.768   7.730  22.191  1.00 50.00           C  
ATOM     29  CD2 PHE B   4      19.795   9.890  21.944  1.00 50.00           C  
ATOM     30  CE1 PHE B   4      19.883   7.275  22.911  1.00 50.00           C  
ATOM     31  CE2 PHE B   4      20.920   9.441  22.672  1.00 50.00           C  
ATOM     32  CZ  PHE B   4      20.962   8.131  23.153  1.00 50.00           C  
ATOM     33  N   GLY B   5      15.992  12.174  20.451  1.00 50.00           N  
ATOM     34  CA  GLY B   5      15.186  12.990  19.566  1.00 50.00           C  
ATOM     35  C   GLY B   5      15.950  13.318  18.307  1.00 50.00           C  
ATOM     36  O   GLY B   5      17.171  13.170  18.267  1.00 50.00           O  
ATOM     37  N   TYR B   6      15.222  13.760  17.282  1.00 50.00           N  
ATOM     38  CA  TYR B   6      15.817  14.215  16.031  1.00 50.00           C  
ATOM     39  C   TYR B   6      14.889  15.152  15.255  1.00 50.00           C  
ATOM     40  O   TYR B   6      13.717  14.846  15.002  1.00 50.00           O  
ATOM     41  CB  TYR B   6      16.170  13.035  15.155  1.00 50.00           C  
ATOM     42  CG  TYR B   6      17.024  13.425  13.992  1.00 50.00           C  
ATOM     43  CD1 TYR B   6      18.306  12.915  13.849  1.00 50.00           C  
ATOM     44  CD2 TYR B   6      16.552  14.311  13.023  1.00 50.00           C  
ATOM     45  CE1 TYR B   6      19.103  13.274  12.755  1.00 50.00           C  
ATOM     46  CE2 TYR B   6      17.332  14.686  11.925  1.00 50.00           C  
ATOM     47  CZ  TYR B   6      18.611  14.171  11.791  1.00 50.00           C  
ATOM     48  OH  TYR B   6      19.377  14.564  10.691  1.00 50.00           O  
ATOM     49  N   ALA B   7      15.433  16.293  14.862  1.00 50.00           N  
ATOM     50  CA  ALA B   7      14.662  17.304  14.143  1.00 50.00           C  
ATOM     51  C   ALA B   7      15.499  17.864  13.013  1.00 50.00           C  
ATOM     52  O   ALA B   7      16.730  17.869  13.096  1.00 50.00           O  
ATOM     53  CB  ALA B   7      14.239  18.419  15.083  1.00 50.00           C  
ATOM     54  N   ARG B   8      14.837  18.335  11.959  1.00 50.00           N  
ATOM     55  CA  ARG B   8      15.541  18.701  10.738  1.00 50.00           C  
ATOM     56  C   ARG B   8      14.761  19.747   9.967  1.00 50.00           C  
ATOM     57  O   ARG B   8      13.536  19.794  10.041  1.00 50.00           O  
ATOM     58  CB  ARG B   8      15.702  17.468   9.876  1.00 50.00           C  
ATOM     59  CG  ARG B   8      16.973  17.417   9.114  1.00 50.00           C  
ATOM     60  CD  ARG B   8      16.782  16.609   7.836  1.00 50.00           C  
ATOM     61  NE  ARG B   8      16.057  17.367   6.814  1.00 50.00           N  
ATOM     62  CZ  ARG B   8      15.321  16.825   5.852  1.00 50.00           C  
ATOM     63  NH1 ARG B   8      15.198  15.513   5.770  1.00 50.00           N1+
ATOM     64  NH2 ARG B   8      14.701  17.595   4.972  1.00 50.00           N  
ATOM     65  N   VAL B   9      15.466  20.575   9.208  1.00 50.00           N  
ATOM     66  CA  VAL B   9      14.828  21.667   8.508  1.00 50.00           C  
ATOM     67  C   VAL B   9      15.496  21.940   7.151  1.00 50.00           C  
ATOM     68  O   VAL B   9      16.703  21.796   7.009  1.00 50.00           O  
ATOM     69  CB  VAL B   9      14.797  22.891   9.423  1.00 50.00           C  
ATOM     70  CG1 VAL B   9      16.146  23.110  10.062  1.00 50.00           C  
ATOM     71  CG2 VAL B   9      14.337  24.117   8.669  1.00 50.00           C  
ATOM     72  N   SER B  10      14.701  22.315   6.153  1.00 50.00           N  
ATOM     73  CA  SER B  10      15.224  22.542   4.799  1.00 50.00           C  
ATOM     74  C   SER B  10      14.844  23.875   4.136  1.00 50.00           C  
ATOM     75  O   SER B  10      15.388  24.206   3.088  1.00 50.00           O  
ATOM     76  CB  SER B  10      14.847  21.381   3.885  1.00 50.00           C  
ATOM     77  OG  SER B  10      13.487  21.015   4.059  1.00 50.00           O  
ATOM     78  N   THR B  11      13.920  24.633   4.728  1.00 50.00           N  
ATOM     79  CA  THR B  11      13.510  25.925   4.158  1.00 50.00           C  
ATOM     80  C   THR B  11      13.366  27.031   5.212  1.00 50.00           C  
ATOM     81  O   THR B  11      13.518  26.784   6.406  1.00 50.00           O  
ATOM     82  CB  THR B  11      12.212  25.798   3.316  1.00 50.00           C  
ATOM     83  CG2 THR B  11      12.057  26.981   2.366  1.00 50.00           C  
ATOM     84  OG1 THR B  11      12.262  24.597   2.541  1.00 50.00           O  
ATOM     85  N   SER B  12      13.080  28.245   4.739  1.00 50.00           N  
ATOM     86  CA  SER B  12      12.945  29.463   5.548  1.00 50.00           C  
ATOM     87  C   SER B  12      12.184  29.244   6.843  1.00 50.00           C  
ATOM     88  O   SER B  12      12.467  29.883   7.858  1.00 50.00           O  
ATOM     89  CB  SER B  12      12.213  30.533   4.743  1.00 50.00           C  
ATOM     90  OG  SER B  12      12.308  30.283   3.353  1.00 50.00           O  
ATOM     91  N   GLN B  13      11.206  28.345   6.777  1.00 50.00           N  
ATOM     92  CA  GLN B  13      10.397  27.935   7.914  1.00 50.00           C  
ATOM     93  C   GLN B  13      11.228  27.096   8.909  1.00 50.00           C  
ATOM     94  O   GLN B  13      10.958  25.912   9.143  1.00 50.00           O  
ATOM     95  CB  GLN B  13       9.158  27.205   7.373  1.00 50.00           C  
ATOM     96  CG  GLN B  13       8.394  26.305   8.327  1.00 50.00           C  
ATOM     97  CD  GLN B  13       7.073  25.860   7.737  1.00 50.00           C  
ATOM     98  NE2 GLN B  13       6.793  24.564   7.815  1.00 50.00           N  
ATOM     99  OE1 GLN B  13       6.310  26.674   7.218  1.00 50.00           O  
ATOM    100  N   GLN B  14      12.244  27.741   9.490  1.00 50.00           N  
ATOM    101  CA  GLN B  14      13.158  27.114  10.454  1.00 50.00           C  
ATOM    102  C   GLN B  14      12.523  26.993  11.839  1.00 50.00           C  
ATOM    103  O   GLN B  14      13.128  27.335  12.864  1.00 50.00           O  
ATOM    104  CB  GLN B  14      14.494  27.870  10.525  1.00 50.00           C  
ATOM    105  CG  GLN B  14      15.371  27.726   9.279  1.00 50.00           C  
ATOM    106  CD  GLN B  14      16.832  28.083   9.521  1.00 50.00           C  
ATOM    107  NE2 GLN B  14      17.626  28.061   8.458  1.00 50.00           N  
ATOM    108  OE1 GLN B  14      17.241  28.371  10.648  1.00 50.00           O  
ATOM    109  N   SER B  15      11.292  26.492  11.848  1.00 50.00           N  
ATOM    110  CA  SER B  15      10.564  26.226  13.072  1.00 50.00           C  
ATOM    111  C   SER B  15      11.139  24.978  13.731  1.00 50.00           C  
ATOM    112  O   SER B  15      10.408  24.146  14.273  1.00 50.00           O  
ATOM    113  CB  SER B  15       9.069  26.078  12.777  1.00 50.00           C  
ATOM    114  OG  SER B  15       8.847  25.450  11.525  1.00 50.00           O  
ATOM    115  N   LEU B  16      12.464  24.861  13.673  1.00 50.00           N  
ATOM    116  CA  LEU B  16      13.184  23.812  14.364  1.00 50.00           C  
ATOM    117  C   LEU B  16      12.699  23.776  15.802  1.00 50.00           C  
ATOM    118  O   LEU B  16      12.616  22.717  16.408  1.00 50.00           O  
ATOM    119  CB  LEU B  16      14.685  24.081  14.311  1.00 50.00           C  
ATOM    120  CG  LEU B  16      15.640  22.945  14.677  1.00 50.00           C  
ATOM    121  CD1 LEU B  16      15.650  21.874  13.611  1.00 50.00           C  
ATOM    122  CD2 LEU B  16      17.034  23.487  14.869  1.00 50.00           C  
ATOM    123  N   ASP B  17      12.350  24.946  16.325  1.00 50.00           N  
ATOM    124  CA  ASP B  17      11.753  25.072  17.648  1.00 50.00           C  
ATOM    125  C   ASP B  17      10.452  24.270  17.788  1.00 50.00           C  
ATOM    126  O   ASP B  17      10.293  23.523  18.747  1.00 50.00           O  
ATOM    127  CB  ASP B  17      11.514  26.553  17.990  1.00 50.00           C  
ATOM    128  CG  ASP B  17      12.813  27.366  18.107  1.00 50.00           C  
ATOM    129  OD1 ASP B  17      13.912  26.770  18.204  1.00 50.00           O  
ATOM    130  OD2 ASP B  17      12.726  28.615  18.112  1.00 50.00           O1-
ATOM    131  N   ILE B  18       9.534  24.418  16.830  1.00 50.00           N  
ATOM    132  CA  ILE B  18       8.246  23.706  16.850  1.00 50.00           C  
ATOM    133  C   ILE B  18       8.457  22.196  16.875  1.00 50.00           C  
ATOM    134  O   ILE B  18       7.689  21.467  17.504  1.00 50.00           O  
ATOM    135  CB  ILE B  18       7.326  24.111  15.662  1.00 50.00           C  
ATOM    136  CG1 ILE B  18       6.901  25.581  15.792  1.00 50.00           C  
ATOM    137  CG2 ILE B  18       6.102  23.201  15.584  1.00 50.00           C  
ATOM    138  CD1 ILE B  18       5.935  26.078  14.718  1.00 50.00           C  
ATOM    139  N   GLN B  19       9.509  21.742  16.195  1.00 50.00           N  
ATOM    140  CA  GLN B  19       9.927  20.342  16.232  1.00 50.00           C  
ATOM    141  C   GLN B  19      10.466  19.959  17.599  1.00 50.00           C  
ATOM    142  O   GLN B  19      10.037  18.968  18.179  1.00 50.00           O  
ATOM    143  CB  GLN B  19      10.976  20.040  15.156  1.00 50.00           C  
ATOM    144  CG  GLN B  19      10.403  19.822  13.773  1.00 50.00           C  
ATOM    145  CD  GLN B  19      11.371  19.145  12.822  1.00 50.00           C  
ATOM    146  NE2 GLN B  19      11.688  19.827  11.742  1.00 50.00           N  
ATOM    147  OE1 GLN B  19      11.803  18.016  13.039  1.00 50.00           O  
ATOM    148  N   VAL B  20      11.396  20.749  18.124  1.00 50.00           N  
ATOM    149  CA  VAL B  20      12.019  20.401  19.399  1.00 50.00           C  
ATOM    150  C   VAL B  20      11.023  20.437  20.569  1.00 50.00           C  
ATOM    151  O   VAL B  20      11.128  19.622  21.483  1.00 50.00           O  
ATOM    152  CB  VAL B  20      13.315  21.202  19.703  1.00 50.00           C  
ATOM    153  CG1 VAL B  20      14.071  20.540  20.817  1.00 50.00           C  
ATOM    154  CG2 VAL B  20      14.224  21.257  18.496  1.00 50.00           C  
ATOM    155  N   ARG B  21      10.044  21.342  20.534  1.00 50.00           N  
ATOM    156  CA  ARG B  21       9.002  21.329  21.566  1.00 50.00           C  
ATOM    157  C   ARG B  21       8.205  20.047  21.477  1.00 50.00           C  
ATOM    158  O   ARG B  21       7.978  19.396  22.490  1.00 50.00           O  
ATOM    159  CB  ARG B  21       8.072  22.525  21.475  1.00 50.00           C  
ATOM    160  CG  ARG B  21       8.601  23.790  22.150  1.00 50.00           C  
ATOM    161  CD  ARG B  21       7.965  25.042  21.488  1.00 50.00           C  
ATOM    162  NE  ARG B  21       8.533  26.330  21.902  1.00 50.00           N  
ATOM    163  CZ  ARG B  21       8.354  27.470  21.234  1.00 50.00           C  
ATOM    164  NH1 ARG B  21       7.635  27.485  20.111  1.00 50.00           N1+
ATOM    165  NH2 ARG B  21       8.900  28.596  21.679  1.00 50.00           N  
ATOM    166  N   ALA B  22       7.813  19.670  20.260  1.00 50.00           N  
ATOM    167  CA  ALA B  22       7.136  18.392  20.020  1.00 50.00           C  
ATOM    168  C   ALA B  22       7.911  17.233  20.624  1.00 50.00           C  
ATOM    169  O   ALA B  22       7.308  16.356  21.242  1.00 50.00           O  
ATOM    170  CB  ALA B  22       6.913  18.168  18.533  1.00 50.00           C  
ATOM    171  N   LEU B  23       9.238  17.254  20.453  1.00 50.00           N  
ATOM    172  CA  LEU B  23      10.144  16.264  21.036  1.00 50.00           C  
ATOM    173  C   LEU B  23      10.160  16.285  22.555  1.00 50.00           C  
ATOM    174  O   LEU B  23      10.153  15.243  23.199  1.00 50.00           O  
ATOM    175  CB  LEU B  23      11.572  16.467  20.537  1.00 50.00           C  
ATOM    176  CG  LEU B  23      11.955  15.953  19.153  1.00 50.00           C  
ATOM    177  CD1 LEU B  23      13.391  16.299  18.824  1.00 50.00           C  
ATOM    178  CD2 LEU B  23      11.743  14.451  19.038  1.00 50.00           C  
ATOM    179  N   LYS B  24      10.196  17.472  23.134  1.00 50.00           N  
ATOM    180  CA  LYS B  24      10.282  17.563  24.576  1.00 50.00           C  
ATOM    181  C   LYS B  24       8.951  17.219  25.231  1.00 50.00           C  
ATOM    182  O   LYS B  24       8.927  16.652  26.320  1.00 50.00           O  
ATOM    183  CB  LYS B  24      10.764  18.939  25.007  1.00 50.00           C  
ATOM    184  CG  LYS B  24      12.228  19.191  24.767  1.00 50.00           C  
ATOM    185  CD  LYS B  24      12.690  20.340  25.610  1.00 50.00           C  
ATOM    186  CE  LYS B  24      13.673  21.208  24.861  1.00 50.00           C  
ATOM    187  NZ  LYS B  24      13.748  22.596  25.424  1.00 50.00           N1+
ATOM    188  N   ASP B  25       7.850  17.559  24.563  1.00 50.00           N  
ATOM    189  CA  ASP B  25       6.512  17.199  25.018  1.00 50.00           C  
ATOM    190  C   ASP B  25       6.382  15.690  25.097  1.00 50.00           C  
ATOM    191  O   ASP B  25       5.529  15.155  25.812  1.00 50.00           O  
ATOM    192  CB  ASP B  25       5.453  17.717  24.048  1.00 50.00           C  
ATOM    193  CG  ASP B  25       5.314  19.225  24.071  1.00 50.00           C  
ATOM    194  OD1 ASP B  25       4.410  19.734  23.367  1.00 50.00           O  
ATOM    195  OD2 ASP B  25       6.101  19.904  24.778  1.00 50.00           O1-
ATOM    196  N   ALA B  26       7.225  14.997  24.345  1.00 50.00           N  
ATOM    197  CA  ALA B  26       7.171  13.548  24.323  1.00 50.00           C  
ATOM    198  C   ALA B  26       8.175  12.908  25.270  1.00 50.00           C  
ATOM    199  O   ALA B  26       8.359  11.700  25.243  1.00 50.00           O  
ATOM    200  CB  ALA B  26       7.360  13.039  22.919  1.00 50.00           C  
ATOM    201  N   GLY B  27       8.834  13.711  26.095  1.00 50.00           N  
ATOM    202  CA  GLY B  27       9.724  13.165  27.110  1.00 50.00           C  
ATOM    203  C   GLY B  27      11.196  13.003  26.768  1.00 50.00           C  
ATOM    204  O   GLY B  27      11.949  12.445  27.563  1.00 50.00           O  
ATOM    205  N   VAL B  28      11.614  13.477  25.596  1.00 50.00           N  
ATOM    206  CA  VAL B  28      13.038  13.498  25.249  1.00 50.00           C  
ATOM    207  C   VAL B  28      13.654  14.758  25.855  1.00 50.00           C  
ATOM    208  O   VAL B  28      13.060  15.832  25.771  1.00 50.00           O  
ATOM    209  CB  VAL B  28      13.271  13.479  23.714  1.00 50.00           C  
ATOM    210  CG1 VAL B  28      14.737  13.319  23.402  1.00 50.00           C  
ATOM    211  CG2 VAL B  28      12.516  12.346  23.063  1.00 50.00           C  
ATOM    212  N   LYS B  29      14.828  14.627  26.475  1.00 50.00           N  
ATOM    213  CA  LYS B  29      15.499  15.780  27.099  1.00 50.00           C  
ATOM    214  C   LYS B  29      16.624  16.368  26.221  1.00 50.00           C  
ATOM    215  O   LYS B  29      17.177  15.676  25.359  1.00 50.00           O  
ATOM    216  CB  LYS B  29      15.992  15.446  28.514  1.00 50.00           C  
ATOM    217  CG  LYS B  29      14.949  14.755  29.414  1.00 50.00           C  
ATOM    218  CD  LYS B  29      15.121  15.106  30.905  1.00 50.00           C  
ATOM    219  CE  LYS B  29      14.859  13.886  31.814  1.00 50.00           C  
ATOM    220  NZ  LYS B  29      14.421  14.305  33.188  1.00 50.00           N1+
ATOM    221  N   ALA B  30      16.950  17.644  26.446  1.00 50.00           N  
ATOM    222  CA  ALA B  30      17.832  18.411  25.547  1.00 50.00           C  
ATOM    223  C   ALA B  30      19.193  17.772  25.380  1.00 50.00           C  
ATOM    224  O   ALA B  30      19.812  17.835  24.323  1.00 50.00           O  
ATOM    225  CB  ALA B  30      17.983  19.829  26.046  1.00 50.00           C  
ATOM    226  N   ASN B  31      19.636  17.214  26.494  1.00 50.00           N  
ATOM    227  CA  ASN B  31      20.704  16.240  26.642  1.00 50.00           C  
ATOM    228  C   ASN B  31      20.994  15.303  25.450  1.00 50.00           C  
ATOM    229  O   ASN B  31      22.149  15.006  25.161  1.00 50.00           O  
ATOM    230  CB  ASN B  31      20.294  15.411  27.849  1.00 50.00           C  
ATOM    231  CG  ASN B  31      21.436  14.780  28.532  1.00 50.00           C  
ATOM    232  ND2 ASN B  31      21.131  14.045  29.585  1.00 50.00           N  
ATOM    233  OD1 ASN B  31      22.587  14.937  28.145  1.00 50.00           O  
ATOM    234  N   ARG B  32      19.941  14.839  24.777  1.00 50.00           N  
ATOM    235  CA  ARG B  32      20.068  13.836  23.715  1.00 50.00           C  
ATOM    236  C   ARG B  32      19.192  14.133  22.502  1.00 50.00           C  
ATOM    237  O   ARG B  32      18.771  13.200  21.815  1.00 50.00           O  
ATOM    238  CB  ARG B  32      19.722  12.420  24.213  1.00 50.00           C  
ATOM    239  CG  ARG B  32      19.376  12.265  25.697  1.00 50.00           C  
ATOM    240  CD  ARG B  32      19.590  10.828  26.155  1.00 50.00           C  
ATOM    241  NE  ARG B  32      19.987  10.744  27.561  1.00 50.00           N  
ATOM    242  CZ  ARG B  32      20.486   9.651  28.124  1.00 50.00           C  
ATOM    243  NH1 ARG B  32      20.651   8.546  27.411  1.00 50.00           N1+
ATOM    244  NH2 ARG B  32      20.816   9.662  29.402  1.00 50.00           N  
ATOM    245  N   ILE B  33      18.903  15.404  22.240  1.00 50.00           N  
ATOM    246  CA  ILE B  33      18.234  15.789  20.999  1.00 50.00           C  
ATOM    247  C   ILE B  33      19.277  16.171  19.945  1.00 50.00           C  
ATOM    248  O   ILE B  33      20.228  16.876  20.255  1.00 50.00           O  
ATOM    249  CB  ILE B  33      17.276  16.958  21.241  1.00 50.00           C  
ATOM    250  CG1 ILE B  33      16.081  16.491  22.081  1.00 50.00           C  
ATOM    251  CG2 ILE B  33      16.821  17.575  19.920  1.00 50.00           C  
ATOM    252  CD1 ILE B  33      15.263  17.618  22.698  1.00 50.00           C  
ATOM    253  N   PHE B  34      19.116  15.701  18.709  1.00 50.00           N  
ATOM    254  CA  PHE B  34      20.097  16.002  17.645  1.00 50.00           C  
ATOM    255  C   PHE B  34      19.512  16.697  16.403  1.00 50.00           C  
ATOM    256  O   PHE B  34      18.569  16.207  15.753  1.00 50.00           O  
ATOM    257  CB  PHE B  34      20.874  14.758  17.222  1.00 50.00           C  
ATOM    258  CG  PHE B  34      21.767  14.200  18.288  1.00 50.00           C  
ATOM    259  CD1 PHE B  34      21.255  13.775  19.507  1.00 50.00           C  
ATOM    260  CD2 PHE B  34      23.114  14.045  18.054  1.00 50.00           C  
ATOM    261  CE1 PHE B  34      22.068  13.235  20.471  1.00 50.00           C  
ATOM    262  CE2 PHE B  34      23.932  13.507  19.019  1.00 50.00           C  
ATOM    263  CZ  PHE B  34      23.408  13.104  20.229  1.00 50.00           C  
ATOM    264  N   THR B  35      20.143  17.811  16.052  1.00 50.00           N  
ATOM    265  CA  THR B  35      19.614  18.777  15.118  1.00 50.00           C  
ATOM    266  C   THR B  35      20.407  18.829  13.822  1.00 50.00           C  
ATOM    267  O   THR B  35      21.591  18.510  13.798  1.00 50.00           O  
ATOM    268  CB  THR B  35      19.592  20.131  15.816  1.00 50.00           C  
ATOM    269  CG2 THR B  35      20.045  21.269  14.911  1.00 50.00           C  
ATOM    270  OG1 THR B  35      18.268  20.366  16.305  1.00 50.00           O  
ATOM    271  N   ASP B  36      19.733  19.221  12.745  1.00 50.00           N  
ATOM    272  CA  ASP B  36      20.350  19.358  11.433  1.00 50.00           C  
ATOM    273  C   ASP B  36      19.672  20.416  10.588  1.00 50.00           C  
ATOM    274  O   ASP B  36      18.494  20.293  10.258  1.00 50.00           O  
ATOM    275  CB  ASP B  36      20.312  18.033  10.685  1.00 50.00           C  
ATOM    276  CG  ASP B  36      21.658  17.403  10.572  1.00 50.00           C  
ATOM    277  OD1 ASP B  36      22.612  18.113  10.220  1.00 50.00           O  
ATOM    278  OD2 ASP B  36      21.759  16.192  10.821  1.00 50.00           O1-
ATOM    279  N   LYS B  37      20.427  21.455  10.247  1.00 50.00           N  
ATOM    280  CA  LYS B  37      19.996  22.462   9.277  1.00 50.00           C  
ATOM    281  C   LYS B  37      20.681  22.144   7.962  1.00 50.00           C  
ATOM    282  O   LYS B  37      21.810  22.579   7.728  1.00 50.00           O  
ATOM    283  CB  LYS B  37      20.351  23.883   9.748  1.00 50.00           C  
ATOM    284  CG  LYS B  37      19.669  24.288  11.056  1.00 50.00           C  
ATOM    285  CD  LYS B  37      20.274  25.529  11.716  1.00 50.00           C  
ATOM    286  CE  LYS B  37      19.718  25.673  13.143  1.00 50.00           C  
ATOM    287  NZ  LYS B  37      20.412  26.688  13.988  1.00 50.00           N1+
ATOM    288  N   ALA B  38      20.003  21.358   7.125  1.00 50.00           N  
ATOM    289  CA  ALA B  38      20.545  20.913   5.831  1.00 50.00           C  
ATOM    290  C   ALA B  38      20.871  22.094   4.909  1.00 50.00           C  
ATOM    291  O   ALA B  38      20.033  22.551   4.120  1.00 50.00           O  
ATOM    292  CB  ALA B  38      19.601  19.908   5.156  1.00 50.00           C  
ATOM    293  N   SER B  39      22.111  22.566   5.043  1.00 50.00           N  
ATOM    294  CA  SER B  39      22.638  23.759   4.381  1.00 50.00           C  
ATOM    295  C   SER B  39      22.617  23.662   2.841  1.00 50.00           C  
ATOM    296  O   SER B  39      23.256  24.466   2.142  1.00 50.00           O  
ATOM    297  CB  SER B  39      24.057  24.019   4.903  1.00 50.00           C  
ATOM    298  OG  SER B  39      24.435  25.378   4.727  1.00 50.00           O  
ATOM    299  N   GLY B  40      21.873  22.678   2.328  1.00 50.00           N  
ATOM    300  CA  GLY B  40      21.681  22.478   0.888  1.00 50.00           C  
ATOM    301  C   GLY B  40      22.824  21.751   0.200  1.00 50.00           C  
ATOM    302  O   GLY B  40      22.893  21.727  -1.036  1.00 50.00           O  
ATOM    303  N   SER B  41      23.714  21.156   1.000  1.00 50.00           N  
ATOM    304  CA  SER B  41      24.926  20.493   0.497  1.00 50.00           C  
ATOM    305  C   SER B  41      24.713  19.000   0.230  1.00 50.00           C  
ATOM    306  O   SER B  41      23.916  18.348   0.923  1.00 50.00           O  
ATOM    307  CB  SER B  41      26.099  20.701   1.462  1.00 50.00           C  
ATOM    308  OG  SER B  41      26.552  22.044   1.434  1.00 50.00           O  
ATOM    309  N   SER B  42      25.440  18.482  -0.771  1.00 50.00           N  
ATOM    310  CA  SER B  42      25.353  17.082  -1.224  1.00 50.00           C  
ATOM    311  C   SER B  42      24.773  16.161  -0.152  1.00 50.00           C  
ATOM    312  O   SER B  42      23.704  15.574  -0.348  1.00 50.00           O  
ATOM    313  CB  SER B  42      26.721  16.569  -1.710  1.00 50.00           C  
ATOM    314  OG  SER B  42      27.155  17.263  -2.868  1.00 50.00           O  
ATOM    315  N   SER B  43      25.476  16.056   0.978  1.00 50.00           N  
ATOM    316  CA  SER B  43      24.970  15.378   2.178  1.00 50.00           C  
ATOM    317  C   SER B  43      25.805  15.732   3.410  1.00 50.00           C  
ATOM    318  O   SER B  43      26.594  14.915   3.896  1.00 50.00           O  
ATOM    319  CB  SER B  43      24.899  13.853   1.985  1.00 50.00           C  
ATOM    320  OG  SER B  43      26.110  13.324   1.463  1.00 50.00           O  
ATOM    321  N   ASP B  44      25.635  16.957   3.904  1.00 50.00           N  
ATOM    322  CA  ASP B  44      26.323  17.394   5.117  1.00 50.00           C  
ATOM    323  C   ASP B  44      25.375  17.305   6.302  1.00 50.00           C  
ATOM    324  O   ASP B  44      24.927  18.322   6.833  1.00 50.00           O  
ATOM    325  CB  ASP B  44      26.891  18.813   4.957  1.00 50.00           C  
ATOM    326  CG  ASP B  44      27.971  18.902   3.871  1.00 50.00           C  
ATOM    327  OD1 ASP B  44      27.871  18.183   2.843  1.00 50.00           O  
ATOM    328  OD2 ASP B  44      28.922  19.708   4.042  1.00 50.00           O1-
ATOM    329  N   ARG B  45      25.067  16.068   6.690  1.00 50.00           N  
ATOM    330  CA  ARG B  45      24.209  15.780   7.837  1.00 50.00           C  
ATOM    331  C   ARG B  45      25.021  15.341   9.064  1.00 50.00           C  
ATOM    332  O   ARG B  45      25.236  14.153   9.296  1.00 50.00           O  
ATOM    333  CB  ARG B  45      23.131  14.756   7.463  1.00 50.00           C  
ATOM    334  CG  ARG B  45      23.630  13.449   6.842  1.00 50.00           C  
ATOM    335  CD  ARG B  45      22.516  12.818   6.014  1.00 50.00           C  
ATOM    336  NE  ARG B  45      22.500  11.352   6.057  1.00 50.00           N  
ATOM    337  CZ  ARG B  45      21.559  10.590   5.493  1.00 50.00           C  
ATOM    338  NH1 ARG B  45      20.542  11.136   4.829  1.00 50.00           N1+
ATOM    339  NH2 ARG B  45      21.634   9.268   5.591  1.00 50.00           N  
ATOM    340  N   LYS B  46      25.467  16.325   9.840  1.00 50.00           N  
ATOM    341  CA  LYS B  46      26.346  16.091  10.976  1.00 50.00           C  
ATOM    342  C   LYS B  46      25.584  15.529  12.149  1.00 50.00           C  
ATOM    343  O   LYS B  46      26.014  14.549  12.755  1.00 50.00           O  
ATOM    344  CB  LYS B  46      27.028  17.387  11.406  1.00 50.00           C  
ATOM    345  CG  LYS B  46      27.997  17.975  10.386  1.00 50.00           C  
ATOM    346  CD  LYS B  46      29.262  17.128  10.210  1.00 50.00           C  
ATOM    347  CE  LYS B  46      30.355  17.909   9.493  1.00 50.00           C  
ATOM    348  NZ  LYS B  46      30.953  18.957  10.378  1.00 50.00           N1+
ATOM    349  N   GLY B  47      24.456  16.169  12.460  1.00 50.00           N  
ATOM    350  CA  GLY B  47      23.588  15.775  13.567  1.00 50.00           C  
ATOM    351  C   GLY B  47      23.348  14.284  13.583  1.00 50.00           C  
ATOM    352  O   GLY B  47      23.772  13.598  14.506  1.00 50.00           O  
ATOM    353  N   LEU B  48      22.691  13.785  12.542  1.00 50.00           N  
ATOM    354  CA  LEU B  48      22.422  12.358  12.407  1.00 50.00           C  
ATOM    355  C   LEU B  48      23.682  11.510  12.530  1.00 50.00           C  
ATOM    356  O   LEU B  48      23.699  10.534  13.282  1.00 50.00           O  
ATOM    357  CB  LEU B  48      21.717  12.069  11.079  1.00 50.00           C  
ATOM    358  CG  LEU B  48      21.601  10.613  10.611  1.00 50.00           C  
ATOM    359  CD1 LEU B  48      20.849   9.748  11.616  1.00 50.00           C  
ATOM    360  CD2 LEU B  48      20.925  10.567   9.259  1.00 50.00           C  
ATOM    361  N   ASP B  49      24.727  11.882  11.792  1.00 50.00           N  
ATOM    362  CA  ASP B  49      25.978  11.134  11.796  1.00 50.00           C  
ATOM    363  C   ASP B  49      26.506  10.936  13.205  1.00 50.00           C  
ATOM    364  O   ASP B  49      27.246   9.994  13.466  1.00 50.00           O  
ATOM    365  CB  ASP B  49      27.032  11.821  10.932  1.00 50.00           C  
ATOM    366  CG  ASP B  49      27.208  11.155   9.580  1.00 50.00           C  
ATOM    367  OD1 ASP B  49      26.453  10.209   9.275  1.00 50.00           O  
ATOM    368  OD2 ASP B  49      28.112  11.575   8.821  1.00 50.00           O1-
ATOM    369  N   LEU B  50      26.102  11.822  14.107  1.00 50.00           N  
ATOM    370  CA  LEU B  50      26.526  11.771  15.494  1.00 50.00           C  
ATOM    371  C   LEU B  50      25.522  11.017  16.339  1.00 50.00           C  
ATOM    372  O   LEU B  50      25.840  10.572  17.440  1.00 50.00           O  
ATOM    373  CB  LEU B  50      26.688  13.188  16.035  1.00 50.00           C  
ATOM    374  CG  LEU B  50      27.400  13.421  17.364  1.00 50.00           C  
ATOM    375  CD1 LEU B  50      28.887  13.159  17.233  1.00 50.00           C  
ATOM    376  CD2 LEU B  50      27.143  14.851  17.804  1.00 50.00           C  
ATOM    377  N   LEU B  51      24.304  10.886  15.830  1.00 50.00           N  
ATOM    378  CA  LEU B  51      23.268  10.191  16.563  1.00 50.00           C  
ATOM    379  C   LEU B  51      23.521   8.696  16.546  1.00 50.00           C  
ATOM    380  O   LEU B  51      23.386   8.041  17.570  1.00 50.00           O  
ATOM    381  CB  LEU B  51      21.878  10.529  16.025  1.00 50.00           C  
ATOM    382  CG  LEU B  51      20.664   9.835  16.647  1.00 50.00           C  
ATOM    383  CD1 LEU B  51      20.628   9.961  18.161  1.00 50.00           C  
ATOM    384  CD2 LEU B  51      19.389  10.382  16.052  1.00 50.00           C  
ATOM    385  N   ARG B  52      23.915   8.155  15.399  1.00 50.00           N  
ATOM    386  CA  ARG B  52      24.124   6.703  15.310  1.00 50.00           C  
ATOM    387  C   ARG B  52      25.388   6.231  16.010  1.00 50.00           C  
ATOM    388  O   ARG B  52      25.664   5.028  16.069  1.00 50.00           O  
ATOM    389  CB  ARG B  52      24.055   6.175  13.866  1.00 50.00           C  
ATOM    390  CG  ARG B  52      24.513   7.110  12.774  1.00 50.00           C  
ATOM    391  CD  ARG B  52      24.177   6.500  11.432  1.00 50.00           C  
ATOM    392  NE  ARG B  52      24.747   7.265  10.330  1.00 50.00           N  
ATOM    393  CZ  ARG B  52      24.544   6.998   9.042  1.00 50.00           C  
ATOM    394  NH1 ARG B  52      23.774   5.974   8.686  1.00 50.00           N1+
ATOM    395  NH2 ARG B  52      25.111   7.756   8.108  1.00 50.00           N  
ATOM    396  N   MET B  53      26.131   7.186  16.567  1.00 50.00           N  
ATOM    397  CA  MET B  53      27.362   6.888  17.292  1.00 50.00           C  
ATOM    398  C   MET B  53      27.100   6.686  18.792  1.00 50.00           C  
ATOM    399  O   MET B  53      27.902   6.042  19.487  1.00 50.00           O  
ATOM    400  CB  MET B  53      28.435   7.971  17.051  1.00 50.00           C  
ATOM    401  CG  MET B  53      28.696   8.287  15.575  1.00 50.00           C  
ATOM    402  SD  MET B  53      30.386   8.751  15.109  1.00 50.00           S  
ATOM    403  CE  MET B  53      30.695  10.191  16.138  1.00 50.00           C  
ATOM    404  N   LYS B  54      25.981   7.215  19.287  1.00 50.00           N  
ATOM    405  CA  LYS B  54      25.711   7.138  20.716  1.00 50.00           C  
ATOM    406  C   LYS B  54      24.606   6.147  21.102  1.00 50.00           C  
ATOM    407  O   LYS B  54      24.537   5.686  22.243  1.00 50.00           O  
ATOM    408  CB  LYS B  54      25.468   8.531  21.309  1.00 50.00           C  
ATOM    409  CG  LYS B  54      26.067   8.663  22.724  1.00 50.00           C  
ATOM    410  CD  LYS B  54      25.667   9.957  23.442  1.00 50.00           C  
ATOM    411  CE  LYS B  54      25.616   9.762  24.982  1.00 50.00           C  
ATOM    412  NZ  LYS B  54      24.780  10.826  25.673  1.00 50.00           N1+
ATOM    413  N   VAL B  55      23.754   5.804  20.145  1.00 50.00           N  
ATOM    414  CA  VAL B  55      22.630   4.916  20.423  1.00 50.00           C  
ATOM    415  C   VAL B  55      23.119   3.486  20.496  1.00 50.00           C  
ATOM    416  O   VAL B  55      23.971   3.084  19.719  1.00 50.00           O  
ATOM    417  CB  VAL B  55      21.461   5.065  19.395  1.00 50.00           C  
ATOM    418  CG1 VAL B  55      20.922   6.508  19.383  1.00 50.00           C  
ATOM    419  CG2 VAL B  55      21.883   4.622  17.996  1.00 50.00           C  
ATOM    420  N   LYS B  56      22.594   2.739  21.453  1.00 50.00           N  
ATOM    421  CA  LYS B  56      22.945   1.340  21.617  1.00 50.00           C  
ATOM    422  C   LYS B  56      21.683   0.550  21.882  1.00 50.00           C  
ATOM    423  O   LYS B  56      20.692   1.112  22.318  1.00 50.00           O  
ATOM    424  CB  LYS B  56      23.920   1.174  22.778  1.00 50.00           C  
ATOM    425  CG  LYS B  56      23.575   2.039  23.964  1.00 50.00           C  
ATOM    426  CD  LYS B  56      24.416   1.720  25.161  1.00 50.00           C  
ATOM    427  CE  LYS B  56      23.803   2.341  26.398  1.00 50.00           C  
ATOM    428  NZ  LYS B  56      24.020   1.428  27.557  1.00 50.00           N1+
ATOM    429  N   GLU B  57      21.726  -0.753  21.615  1.00 50.00           N  
ATOM    430  CA  GLU B  57      20.618  -1.666  21.900  1.00 50.00           C  
ATOM    431  C   GLU B  57      19.846  -1.251  23.146  1.00 50.00           C  
ATOM    432  O   GLU B  57      20.430  -1.097  24.212  1.00 50.00           O  
ATOM    433  CB  GLU B  57      21.163  -3.078  22.088  1.00 50.00           C  
ATOM    434  CG  GLU B  57      20.130  -4.116  22.485  1.00 50.00           C  
ATOM    435  CD  GLU B  57      20.722  -5.521  22.518  1.00 50.00           C  
ATOM    436  OE1 GLU B  57      21.788  -5.722  23.155  1.00 50.00           O  
ATOM    437  OE2 GLU B  57      20.125  -6.437  21.904  1.00 50.00           O1-
ATOM    438  N   GLY B  58      18.538  -1.067  23.005  1.00 50.00           N  
ATOM    439  CA  GLY B  58      17.699  -0.595  24.108  1.00 50.00           C  
ATOM    440  C   GLY B  58      17.027   0.739  23.819  1.00 50.00           C  
ATOM    441  O   GLY B  58      15.835   0.902  24.072  1.00 50.00           O  
ATOM    442  N   ASP B  59      17.802   1.685  23.281  1.00 50.00           N  
ATOM    443  CA  ASP B  59      17.356   3.067  22.989  1.00 50.00           C  
ATOM    444  C   ASP B  59      16.168   3.155  22.033  1.00 50.00           C  
ATOM    445  O   ASP B  59      15.827   2.191  21.341  1.00 50.00           O  
ATOM    446  CB  ASP B  59      18.505   3.910  22.404  1.00 50.00           C  
ATOM    447  CG  ASP B  59      19.750   3.895  23.267  1.00 50.00           C  
ATOM    448  OD1 ASP B  59      19.710   3.340  24.382  1.00 50.00           O  
ATOM    449  OD2 ASP B  59      20.784   4.432  22.821  1.00 50.00           O1-
ATOM    450  N   VAL B  60      15.545   4.331  22.009  1.00 50.00           N  
ATOM    451  CA  VAL B  60      14.445   4.637  21.097  1.00 50.00           C  
ATOM    452  C   VAL B  60      14.596   6.079  20.590  1.00 50.00           C  
ATOM    453  O   VAL B  60      14.588   7.022  21.381  1.00 50.00           O  
ATOM    454  CB  VAL B  60      13.073   4.500  21.789  1.00 50.00           C  
ATOM    455  CG1 VAL B  60      11.971   4.698  20.777  1.00 50.00           C  
ATOM    456  CG2 VAL B  60      12.923   3.145  22.452  1.00 50.00           C  
ATOM    457  N   ILE B  61      14.752   6.252  19.284  1.00 50.00           N  
ATOM    458  CA  ILE B  61      14.827   7.580  18.706  1.00 50.00           C  
ATOM    459  C   ILE B  61      13.405   8.014  18.365  1.00 50.00           C  
ATOM    460  O   ILE B  61      12.582   7.181  17.966  1.00 50.00           O  
ATOM    461  CB  ILE B  61      15.680   7.594  17.428  1.00 50.00           C  
ATOM    462  CG1 ILE B  61      17.078   7.031  17.692  1.00 50.00           C  
ATOM    463  CG2 ILE B  61      15.784   8.997  16.879  1.00 50.00           C  
ATOM    464  CD1 ILE B  61      17.927   6.844  16.436  1.00 50.00           C  
ATOM    465  N   LEU B  62      13.120   9.309  18.542  1.00 50.00           N  
ATOM    466  CA  LEU B  62      11.818   9.915  18.192  1.00 50.00           C  
ATOM    467  C   LEU B  62      11.967  11.019  17.151  1.00 50.00           C  
ATOM    468  O   LEU B  62      12.909  11.829  17.207  1.00 50.00           O  
ATOM    469  CB  LEU B  62      11.116  10.501  19.423  1.00 50.00           C  
ATOM    470  CG  LEU B  62      10.357   9.578  20.360  1.00 50.00           C  
ATOM    471  CD1 LEU B  62      11.333   8.864  21.246  1.00 50.00           C  
ATOM    472  CD2 LEU B  62       9.400  10.382  21.195  1.00 50.00           C  
ATOM    473  N   VAL B  63      11.030  11.034  16.202  1.00 50.00           N  
ATOM    474  CA  VAL B  63      10.950  12.104  15.214  1.00 50.00           C  
ATOM    475  C   VAL B  63       9.504  12.532  14.986  1.00 50.00           C  
ATOM    476  O   VAL B  63       8.580  11.746  15.218  1.00 50.00           O  
ATOM    477  CB  VAL B  63      11.682  11.752  13.896  1.00 50.00           C  
ATOM    478  CG1 VAL B  63      12.489  10.483  14.036  1.00 50.00           C  
ATOM    479  CG2 VAL B  63      10.720  11.652  12.753  1.00 50.00           C  
ATOM    480  N   LYS B  64       9.321  13.780  14.544  1.00 50.00           N  
ATOM    481  CA  LYS B  64       7.986  14.354  14.433  1.00 50.00           C  
ATOM    482  C   LYS B  64       7.151  13.859  13.233  1.00 50.00           C  
ATOM    483  O   LYS B  64       6.019  13.435  13.412  1.00 50.00           O  
ATOM    484  CB  LYS B  64       8.053  15.872  14.457  1.00 50.00           C  
ATOM    485  CG  LYS B  64       6.759  16.503  14.944  1.00 50.00           C  
ATOM    486  CD  LYS B  64       6.522  17.872  14.335  1.00 50.00           C  
ATOM    487  CE  LYS B  64       5.071  18.308  14.543  1.00 50.00           C  
ATOM    488  NZ  LYS B  64       4.651  19.372  13.567  1.00 50.00           N1+
ATOM    489  N   LYS B  65       7.708  13.921  12.026  1.00 50.00           N  
ATOM    490  CA  LYS B  65       7.057  13.404  10.820  1.00 50.00           C  
ATOM    491  C   LYS B  65       7.985  12.429  10.119  1.00 50.00           C  
ATOM    492  O   LYS B  65       9.159  12.369  10.429  1.00 50.00           O  
ATOM    493  CB  LYS B  65       6.727  14.541   9.850  1.00 50.00           C  
ATOM    494  CG  LYS B  65       6.079  15.772  10.482  1.00 50.00           C  
ATOM    495  CD  LYS B  65       5.058  16.454   9.542  1.00 50.00           C  
ATOM    496  CE  LYS B  65       3.888  17.053  10.380  1.00 50.00           C  
ATOM    497  NZ  LYS B  65       2.595  17.306   9.653  1.00 50.00           N1+
ATOM    498  N   LEU B  66       7.465  11.680   9.157  1.00 50.00           N  
ATOM    499  CA  LEU B  66       8.281  10.767   8.348  1.00 50.00           C  
ATOM    500  C   LEU B  66       9.347  11.476   7.546  1.00 50.00           C  
ATOM    501  O   LEU B  66      10.524  11.095   7.589  1.00 50.00           O  
ATOM    502  CB  LEU B  66       7.414  10.011   7.356  1.00 50.00           C  
ATOM    503  CG  LEU B  66       6.696   8.820   7.935  1.00 50.00           C  
ATOM    504  CD1 LEU B  66       5.609   8.434   6.977  1.00 50.00           C  
ATOM    505  CD2 LEU B  66       7.693   7.711   8.109  1.00 50.00           C  
ATOM    506  N   ASP B  67       8.921  12.502   6.804  1.00 50.00           N  
ATOM    507  CA  ASP B  67       9.789  13.208   5.860  1.00 50.00           C  
ATOM    508  C   ASP B  67      10.922  13.978   6.535  1.00 50.00           C  
ATOM    509  O   ASP B  67      11.483  14.901   5.959  1.00 50.00           O  
ATOM    510  CB  ASP B  67       8.958  14.150   4.983  1.00 50.00           C  
ATOM    511  CG  ASP B  67       8.472  15.363   5.739  1.00 50.00           C  
ATOM    512  OD1 ASP B  67       7.813  15.178   6.792  1.00 50.00           O  
ATOM    513  OD2 ASP B  67       8.753  16.495   5.280  1.00 50.00           O1-
ATOM    514  N   ARG B  68      11.254  13.598   7.759  1.00 50.00           N  
ATOM    515  CA  ARG B  68      12.346  14.223   8.453  1.00 50.00           C  
ATOM    516  C   ARG B  68      13.528  13.300   8.423  1.00 50.00           C  
ATOM    517  O   ARG B  68      14.543  13.644   7.836  1.00 50.00           O  
ATOM    518  CB  ARG B  68      11.939  14.643   9.853  1.00 50.00           C  
ATOM    519  CG  ARG B  68      10.873  15.743   9.815  1.00 50.00           C  
ATOM    520  CD  ARG B  68      11.407  17.007   9.187  1.00 50.00           C  
ATOM    521  NE  ARG B  68      10.521  17.530   8.159  1.00 50.00           N  
ATOM    522  CZ  ARG B  68      10.917  18.266   7.117  1.00 50.00           C  
ATOM    523  NH1 ARG B  68      12.200  18.567   6.947  1.00 50.00           N1+
ATOM    524  NH2 ARG B  68      10.027  18.701   6.230  1.00 50.00           N  
ATOM    525  N   LEU B  69      13.388  12.109   8.991  1.00 50.00           N  
ATOM    526  CA  LEU B  69      14.495  11.152   9.025  1.00 50.00           C  
ATOM    527  C   LEU B  69      15.199  11.009   7.681  1.00 50.00           C  
ATOM    528  O   LEU B  69      16.423  11.028   7.592  1.00 50.00           O  
ATOM    529  CB  LEU B  69      14.018   9.780   9.484  1.00 50.00           C  
ATOM    530  CG  LEU B  69      15.155   8.770   9.594  1.00 50.00           C  
ATOM    531  CD1 LEU B  69      15.954   8.991  10.849  1.00 50.00           C  
ATOM    532  CD2 LEU B  69      14.596   7.382   9.575  1.00 50.00           C  
ATOM    533  N   GLY B  70      14.417  10.867   6.629  1.00 50.00           N  
ATOM    534  CA  GLY B  70      15.005  10.622   5.328  1.00 50.00           C  
ATOM    535  C   GLY B  70      14.427  11.490   4.237  1.00 50.00           C  
ATOM    536  O   GLY B  70      13.208  11.737   4.188  1.00 50.00           O  
ATOM    537  N   ARG B  71      15.321  11.949   3.366  1.00 50.00           N  
ATOM    538  CA  ARG B  71      14.947  12.614   2.121  1.00 50.00           C  
ATOM    539  C   ARG B  71      14.180  11.648   1.193  1.00 50.00           C  
ATOM    540  O   ARG B  71      13.116  11.996   0.669  1.00 50.00           O  
ATOM    541  CB  ARG B  71      16.203  13.138   1.408  1.00 50.00           C  
ATOM    542  CG  ARG B  71      17.450  13.272   2.308  1.00 50.00           C  
ATOM    543  CD  ARG B  71      18.741  13.227   1.470  1.00 50.00           C  
ATOM    544  NE  ARG B  71      19.954  13.038   2.278  1.00 50.00           N  
ATOM    545  CZ  ARG B  71      21.200  13.036   1.793  1.00 50.00           C  
ATOM    546  NH1 ARG B  71      21.427  13.219   0.490  1.00 50.00           N1+
ATOM    547  NH2 ARG B  71      22.228  12.853   2.615  1.00 50.00           N  
ATOM    548  N   ASP B  72      14.714  10.436   1.010  1.00 50.00           N  
ATOM    549  CA  ASP B  72      14.163   9.491   0.043  1.00 50.00           C  
ATOM    550  C   ASP B  72      14.037   8.067   0.577  1.00 50.00           C  
ATOM    551  O   ASP B  72      14.867   7.619   1.366  1.00 50.00           O  
ATOM    552  CB  ASP B  72      14.959   9.536  -1.281  1.00 50.00           C  
ATOM    553  CG  ASP B  72      16.188   8.629  -1.284  1.00 50.00           C  
ATOM    554  OD1 ASP B  72      16.349   7.879  -2.275  1.00 50.00           O  
ATOM    555  OD2 ASP B  72      16.996   8.674  -0.327  1.00 50.00           O1-
ATOM    556  N   THR B  73      12.989   7.376   0.122  1.00 50.00           N  
ATOM    557  CA  THR B  73      12.570   6.059   0.629  1.00 50.00           C  
ATOM    558  C   THR B  73      13.709   5.039   0.665  1.00 50.00           C  
ATOM    559  O   THR B  73      13.816   4.270   1.617  1.00 50.00           O  
ATOM    560  CB  THR B  73      11.343   5.493  -0.168  1.00 50.00           C  
ATOM    561  CG2 THR B  73      10.967   4.114   0.311  1.00 50.00           C  
ATOM    562  OG1 THR B  73      10.202   6.345  -0.002  1.00 50.00           O  
ATOM    563  N   ALA B  74      14.557   5.052  -0.362  1.00 50.00           N  
ATOM    564  CA  ALA B  74      15.718   4.159  -0.445  1.00 50.00           C  
ATOM    565  C   ALA B  74      16.741   4.387   0.679  1.00 50.00           C  
ATOM    566  O   ALA B  74      17.142   3.439   1.356  1.00 50.00           O  
ATOM    567  CB  ALA B  74      16.379   4.280  -1.807  1.00 50.00           C  
ATOM    568  N   ASP B  75      17.166   5.636   0.863  1.00 50.00           N  
ATOM    569  CA  ASP B  75      17.996   6.011   2.004  1.00 50.00           C  
ATOM    570  C   ASP B  75      17.314   5.583   3.334  1.00 50.00           C  
ATOM    571  O   ASP B  75      17.890   4.820   4.124  1.00 50.00           O  
ATOM    572  CB  ASP B  75      18.370   7.520   1.890  1.00 50.00           C  
ATOM    573  CG  ASP B  75      18.532   8.267   3.265  1.00 50.00           C  
ATOM    574  OD1 ASP B  75      18.353   7.683   4.374  1.00 50.00           O  
ATOM    575  OD2 ASP B  75      18.841   9.494   3.211  1.00 50.00           O1-
ATOM    576  N   MET B  76      16.077   6.024   3.556  1.00 50.00           N  
ATOM    577  CA  MET B  76      15.428   5.813   4.846  1.00 50.00           C  
ATOM    578  C   MET B  76      15.265   4.351   5.261  1.00 50.00           C  
ATOM    579  O   MET B  76      15.230   4.044   6.452  1.00 50.00           O  
ATOM    580  CB  MET B  76      14.077   6.513   4.917  1.00 50.00           C  
ATOM    581  CG  MET B  76      13.395   6.304   6.265  1.00 50.00           C  
ATOM    582  SD  MET B  76      11.624   6.530   6.215  1.00 50.00           S  
ATOM    583  CE  MET B  76      11.539   8.314   5.998  1.00 50.00           C  
ATOM    584  N   ILE B  77      15.151   3.453   4.292  1.00 50.00           N  
ATOM    585  CA  ILE B  77      14.987   2.041   4.623  1.00 50.00           C  
ATOM    586  C   ILE B  77      16.296   1.430   5.104  1.00 50.00           C  
ATOM    587  O   ILE B  77      16.291   0.560   5.982  1.00 50.00           O  
ATOM    588  CB  ILE B  77      14.387   1.234   3.459  1.00 50.00           C  
ATOM    589  CG1 ILE B  77      12.906   1.587   3.298  1.00 50.00           C  
ATOM    590  CG2 ILE B  77      14.541  -0.260   3.701  1.00 50.00           C  
ATOM    591  CD1 ILE B  77      12.235   0.950   2.097  1.00 50.00           C  
ATOM    592  N   GLN B  78      17.407   1.899   4.538  1.00 50.00           N  
ATOM    593  CA  GLN B  78      18.722   1.453   4.977  1.00 50.00           C  
ATOM    594  C   GLN B  78      18.957   1.873   6.411  1.00 50.00           C  
ATOM    595  O   GLN B  78      19.353   1.050   7.232  1.00 50.00           O  
ATOM    596  CB  GLN B  78      19.835   1.990   4.086  1.00 50.00           C  
ATOM    597  CG  GLN B  78      21.118   1.201   4.202  1.00 50.00           C  
ATOM    598  CD  GLN B  78      20.980  -0.223   3.673  1.00 50.00           C  
ATOM    599  NE2 GLN B  78      21.996  -1.044   3.929  1.00 50.00           N  
ATOM    600  OE1 GLN B  78      19.982  -0.580   3.032  1.00 50.00           O  
ATOM    601  N   LEU B  79      18.694   3.144   6.710  1.00 50.00           N  
ATOM    602  CA  LEU B  79      18.793   3.647   8.071  1.00 50.00           C  
ATOM    603  C   LEU B  79      18.083   2.751   9.073  1.00 50.00           C  
ATOM    604  O   LEU B  79      18.681   2.323  10.061  1.00 50.00           O  
ATOM    605  CB  LEU B  79      18.224   5.051   8.162  1.00 50.00           C  
ATOM    606  CG  LEU B  79      19.280   6.137   8.230  1.00 50.00           C  
ATOM    607  CD1 LEU B  79      18.633   7.511   8.186  1.00 50.00           C  
ATOM    608  CD2 LEU B  79      20.087   5.950   9.501  1.00 50.00           C  
ATOM    609  N   ILE B  80      16.811   2.464   8.803  1.00 50.00           N  
ATOM    610  CA  ILE B  80      16.005   1.630   9.691  1.00 50.00           C  
ATOM    611  C   ILE B  80      16.612   0.240   9.845  1.00 50.00           C  
ATOM    612  O   ILE B  80      16.701  -0.276  10.961  1.00 50.00           O  
ATOM    613  CB  ILE B  80      14.532   1.542   9.243  1.00 50.00           C  
ATOM    614  CG1 ILE B  80      13.880   2.924   9.357  1.00 50.00           C  
ATOM    615  CG2 ILE B  80      13.788   0.535  10.090  1.00 50.00           C  
ATOM    616  CD1 ILE B  80      12.392   2.976   9.064  1.00 50.00           C  
ATOM    617  N   LYS B  81      17.046  -0.343   8.729  1.00 50.00           N  
ATOM    618  CA  LYS B  81      17.665  -1.669   8.718  1.00 50.00           C  
ATOM    619  C   LYS B  81      18.920  -1.719   9.587  1.00 50.00           C  
ATOM    620  O   LYS B  81      19.103  -2.674  10.335  1.00 50.00           O  
ATOM    621  CB  LYS B  81      17.984  -2.084   7.281  1.00 50.00           C  
ATOM    622  CG  LYS B  81      18.516  -3.495   7.081  1.00 50.00           C  
ATOM    623  CD  LYS B  81      18.947  -3.651   5.631  1.00 50.00           C  
ATOM    624  CE  LYS B  81      19.631  -4.966   5.387  1.00 50.00           C  
ATOM    625  NZ  LYS B  81      19.997  -5.091   3.960  1.00 50.00           N1+
ATOM    626  N   GLU B  82      19.766  -0.691   9.488  1.00 50.00           N  
ATOM    627  CA  GLU B  82      20.977  -0.558  10.320  1.00 50.00           C  
ATOM    628  C   GLU B  82      20.607  -0.601  11.796  1.00 50.00           C  
ATOM    629  O   GLU B  82      20.990  -1.517  12.538  1.00 50.00           O  
ATOM    630  CB  GLU B  82      21.668   0.789  10.071  1.00 50.00           C  
ATOM    631  CG  GLU B  82      21.555   1.326   8.674  1.00 50.00           C  
ATOM    632  CD  GLU B  82      22.889   1.509   8.011  1.00 50.00           C  
ATOM    633  OE1 GLU B  82      23.594   2.470   8.398  1.00 50.00           O  
ATOM    634  OE2 GLU B  82      23.210   0.710   7.099  1.00 50.00           O1-
ATOM    635  N   PHE B  83      19.873   0.434  12.197  1.00 50.00           N  
ATOM    636  CA  PHE B  83      19.349   0.571  13.534  1.00 50.00           C  
ATOM    637  C   PHE B  83      18.804  -0.752  14.038  1.00 50.00           C  
ATOM    638  O   PHE B  83      19.215  -1.225  15.091  1.00 50.00           O  
ATOM    639  CB  PHE B  83      18.258   1.641  13.553  1.00 50.00           C  
ATOM    640  CG  PHE B  83      18.787   3.038  13.486  1.00 50.00           C  
ATOM    641  CD1 PHE B  83      18.024   4.056  12.925  1.00 50.00           C  
ATOM    642  CD2 PHE B  83      20.054   3.346  13.971  1.00 50.00           C  
ATOM    643  CE1 PHE B  83      18.515   5.371  12.859  1.00 50.00           C  
ATOM    644  CE2 PHE B  83      20.544   4.652  13.909  1.00 50.00           C  
ATOM    645  CZ  PHE B  83      19.775   5.666  13.351  1.00 50.00           C  
ATOM    646  N   ASP B  84      17.898  -1.357  13.271  1.00 50.00           N  
ATOM    647  CA  ASP B  84      17.249  -2.591  13.690  1.00 50.00           C  
ATOM    648  C   ASP B  84      18.272  -3.613  14.152  1.00 50.00           C  
ATOM    649  O   ASP B  84      18.172  -4.111  15.267  1.00 50.00           O  
ATOM    650  CB  ASP B  84      16.370  -3.177  12.582  1.00 50.00           C  
ATOM    651  CG  ASP B  84      15.300  -4.112  13.126  1.00 50.00           C  
ATOM    652  OD1 ASP B  84      14.373  -3.622  13.813  1.00 50.00           O  
ATOM    653  OD2 ASP B  84      15.385  -5.334  12.874  1.00 50.00           O1-
ATOM    654  N   ALA B  85      19.263  -3.901  13.308  1.00 50.00           N  
ATOM    655  CA  ALA B  85      20.345  -4.826  13.652  1.00 50.00           C  
ATOM    656  C   ALA B  85      21.028  -4.389  14.937  1.00 50.00           C  
ATOM    657  O   ALA B  85      21.260  -5.201  15.833  1.00 50.00           O  
ATOM    658  CB  ALA B  85      21.353  -4.915  12.518  1.00 50.00           C  
ATOM    659  N   GLN B  86      21.316  -3.090  15.019  1.00 50.00           N  
ATOM    660  CA  GLN B  86      21.889  -2.455  16.214  1.00 50.00           C  
ATOM    661  C   GLN B  86      21.012  -2.613  17.465  1.00 50.00           C  
ATOM    662  O   GLN B  86      21.505  -2.501  18.591  1.00 50.00           O  
ATOM    663  CB  GLN B  86      22.137  -0.972  15.936  1.00 50.00           C  
ATOM    664  CG  GLN B  86      22.797  -0.216  17.060  1.00 50.00           C  
ATOM    665  CD  GLN B  86      23.535   1.023  16.577  1.00 50.00           C  
ATOM    666  NE2 GLN B  86      24.691   1.279  17.183  1.00 50.00           N  
ATOM    667  OE1 GLN B  86      23.076   1.748  15.676  1.00 50.00           O  
ATOM    668  N   GLY B  87      19.720  -2.867  17.250  1.00 50.00           N  
ATOM    669  CA  GLY B  87      18.756  -3.074  18.331  1.00 50.00           C  
ATOM    670  C   GLY B  87      18.016  -1.821  18.764  1.00 50.00           C  
ATOM    671  O   GLY B  87      17.554  -1.739  19.899  1.00 50.00           O  
ATOM    672  N   VAL B  88      17.912  -0.835  17.878  1.00 50.00           N  
ATOM    673  CA  VAL B  88      17.143   0.372  18.183  1.00 50.00           C  
ATOM    674  C   VAL B  88      15.999   0.585  17.218  1.00 50.00           C  
ATOM    675  O   VAL B  88      16.086   0.231  16.040  1.00 50.00           O  
ATOM    676  CB  VAL B  88      18.004   1.649  18.227  1.00 50.00           C  
ATOM    677  CG1 VAL B  88      18.989   1.577  19.378  1.00 50.00           C  
ATOM    678  CG2 VAL B  88      18.729   1.867  16.916  1.00 50.00           C  
ATOM    679  N   SER B  89      14.928   1.176  17.724  1.00 50.00           N  
ATOM    680  CA  SER B  89      13.731   1.376  16.937  1.00 50.00           C  
ATOM    681  C   SER B  89      13.457   2.861  16.797  1.00 50.00           C  
ATOM    682  O   SER B  89      14.015   3.658  17.551  1.00 50.00           O  
ATOM    683  CB  SER B  89      12.569   0.719  17.646  1.00 50.00           C  
ATOM    684  OG  SER B  89      12.567   1.151  18.989  1.00 50.00           O  
ATOM    685  N   ILE B  90      12.594   3.227  15.846  1.00 50.00           N  
ATOM    686  CA  ILE B  90      12.178   4.613  15.660  1.00 50.00           C  
ATOM    687  C   ILE B  90      10.667   4.750  15.845  1.00 50.00           C  
ATOM    688  O   ILE B  90       9.902   3.935  15.320  1.00 50.00           O  
ATOM    689  CB  ILE B  90      12.554   5.100  14.270  1.00 50.00           C  
ATOM    690  CG1 ILE B  90      14.063   5.078  14.107  1.00 50.00           C  
ATOM    691  CG2 ILE B  90      12.048   6.506  14.032  1.00 50.00           C  
ATOM    692  CD1 ILE B  90      14.497   5.123  12.667  1.00 50.00           C  
ATOM    693  N   ARG B  91      10.253   5.779  16.595  1.00 50.00           N  
ATOM    694  CA  ARG B  91       8.838   6.127  16.819  1.00 50.00           C  
ATOM    695  C   ARG B  91       8.518   7.441  16.143  1.00 50.00           C  
ATOM    696  O   ARG B  91       9.226   8.429  16.358  1.00 50.00           O  
ATOM    697  CB  ARG B  91       8.578   6.290  18.307  1.00 50.00           C  
ATOM    698  CG  ARG B  91       7.120   6.305  18.675  1.00 50.00           C  
ATOM    699  CD  ARG B  91       6.957   6.785  20.102  1.00 50.00           C  
ATOM    700  NE  ARG B  91       5.734   6.265  20.733  1.00 50.00           N  
ATOM    701  CZ  ARG B  91       4.926   6.964  21.553  1.00 50.00           C  
ATOM    702  NH1 ARG B  91       5.182   8.260  21.830  1.00 50.00           N1+
ATOM    703  NH2 ARG B  91       3.843   6.366  22.088  1.00 50.00           N  
ATOM    704  N   PHE B  92       7.458   7.468  15.341  1.00 50.00           N  
ATOM    705  CA  PHE B  92       7.096   8.694  14.628  1.00 50.00           C  
ATOM    706  C   PHE B  92       5.901   9.369  15.277  1.00 50.00           C  
ATOM    707  O   PHE B  92       4.831   8.786  15.365  1.00 50.00           O  
ATOM    708  CB  PHE B  92       6.816   8.415  13.153  1.00 50.00           C  
ATOM    709  CG  PHE B  92       8.022   7.962  12.375  1.00 50.00           C  
ATOM    710  CD1 PHE B  92       8.291   6.614  12.204  1.00 50.00           C  
ATOM    711  CD2 PHE B  92       8.867   8.875  11.790  1.00 50.00           C  
ATOM    712  CE1 PHE B  92       9.383   6.194  11.482  1.00 50.00           C  
ATOM    713  CE2 PHE B  92       9.968   8.453  11.070  1.00 50.00           C  
ATOM    714  CZ  PHE B  92      10.224   7.116  10.925  1.00 50.00           C  
ATOM    715  N   ILE B  93       6.083  10.605  15.716  1.00 50.00           N  
ATOM    716  CA  ILE B  93       5.108  11.228  16.603  1.00 50.00           C  
ATOM    717  C   ILE B  93       3.763  11.528  15.955  1.00 50.00           C  
ATOM    718  O   ILE B  93       2.753  11.036  16.435  1.00 50.00           O  
ATOM    719  CB  ILE B  93       5.690  12.450  17.351  1.00 50.00           C  
ATOM    720  CG1 ILE B  93       6.626  11.971  18.453  1.00 50.00           C  
ATOM    721  CG2 ILE B  93       4.593  13.266  17.996  1.00 50.00           C  
ATOM    722  CD1 ILE B  93       7.669  12.967  18.854  1.00 50.00           C  
ATOM    723  N   ASP B  94       3.750  12.314  14.883  1.00 50.00           N  
ATOM    724  CA  ASP B  94       2.500  12.694  14.202  1.00 50.00           C  
ATOM    725  C   ASP B  94       1.836  11.505  13.510  1.00 50.00           C  
ATOM    726  O   ASP B  94       0.615  11.347  13.559  1.00 50.00           O  
ATOM    727  CB  ASP B  94       2.734  13.802  13.159  1.00 50.00           C  
ATOM    728  CG  ASP B  94       3.104  15.154  13.778  1.00 50.00           C  
ATOM    729  OD1 ASP B  94       3.599  15.190  14.934  1.00 50.00           O  
ATOM    730  OD2 ASP B  94       2.902  16.187  13.087  1.00 50.00           O1-
ATOM    731  N   ASP B  95       2.646  10.675  12.864  1.00 50.00           N  
ATOM    732  CA  ASP B  95       2.130   9.516  12.155  1.00 50.00           C  
ATOM    733  C   ASP B  95       1.662   8.428  13.124  1.00 50.00           C  
ATOM    734  O   ASP B  95       0.854   7.571  12.767  1.00 50.00           O  
ATOM    735  CB  ASP B  95       3.191   8.985  11.192  1.00 50.00           C  
ATOM    736  CG  ASP B  95       3.705  10.064  10.236  1.00 50.00           C  
ATOM    737  OD1 ASP B  95       2.926  10.542   9.377  1.00 50.00           O  
ATOM    738  OD2 ASP B  95       4.893  10.436  10.347  1.00 50.00           O1-
ATOM    739  N   GLY B  96       2.167   8.494  14.356  1.00 50.00           N  
ATOM    740  CA  GLY B  96       1.837   7.550  15.422  1.00 50.00           C  
ATOM    741  C   GLY B  96       2.036   6.104  15.023  1.00 50.00           C  
ATOM    742  O   GLY B  96       1.131   5.283  15.175  1.00 50.00           O  
ATOM    743  N   ILE B  97       3.212   5.805  14.482  1.00 50.00           N  
ATOM    744  CA  ILE B  97       3.580   4.447  14.052  1.00 50.00           C  
ATOM    745  C   ILE B  97       5.063   4.235  14.383  1.00 50.00           C  
ATOM    746  O   ILE B  97       5.795   5.223  14.616  1.00 50.00           O  
ATOM    747  CB  ILE B  97       3.349   4.243  12.547  1.00 50.00           C  
ATOM    748  CG1 ILE B  97       3.976   5.384  11.753  1.00 50.00           C  
ATOM    749  CG2 ILE B  97       1.881   4.228  12.229  1.00 50.00           C  
ATOM    750  CD1 ILE B  97       4.369   4.995  10.354  1.00 50.00           C  
ATOM    751  N   SER B  98       5.516   2.975  14.414  1.00 50.00           N  
ATOM    752  CA  SER B  98       6.907   2.717  14.787  1.00 50.00           C  
ATOM    753  C   SER B  98       7.492   1.358  14.449  1.00 50.00           C  
ATOM    754  O   SER B  98       6.864   0.317  14.640  1.00 50.00           O  
ATOM    755  CB  SER B  98       7.098   2.906  16.275  1.00 50.00           C  
ATOM    756  OG  SER B  98       7.025   1.645  16.888  1.00 50.00           O  
ATOM    757  N   THR B  99       8.752   1.441  14.030  1.00 50.00           N  
ATOM    758  CA  THR B  99       9.713   0.383  13.749  1.00 50.00           C  
ATOM    759  C   THR B  99       9.911  -0.800  14.711  1.00 50.00           C  
ATOM    760  O   THR B  99      10.606  -1.747  14.346  1.00 50.00           O  
ATOM    761  CB  THR B  99      11.058   1.074  13.661  1.00 50.00           C  
ATOM    762  CG2 THR B  99      12.208   0.114  13.444  1.00 50.00           C  
ATOM    763  OG1 THR B  99      10.998   1.976  12.572  1.00 50.00           O  
ATOM    764  N   ASP B 100       9.350  -0.784  15.919  1.00 50.00           N  
ATOM    765  CA  ASP B 100       9.635  -1.882  16.860  1.00 50.00           C  
ATOM    766  C   ASP B 100       9.097  -3.250  16.405  1.00 50.00           C  
ATOM    767  O   ASP B 100       9.731  -4.272  16.651  1.00 50.00           O  
ATOM    768  CB  ASP B 100       9.225  -1.531  18.298  1.00 50.00           C  
ATOM    769  CG  ASP B 100       7.751  -1.774  18.573  1.00 50.00           C  
ATOM    770  OD1 ASP B 100       7.361  -2.944  18.787  1.00 50.00           O  
ATOM    771  OD2 ASP B 100       6.978  -0.792  18.604  1.00 50.00           O1-
ATOM    772  N   SER B 101       7.955  -3.254  15.717  1.00 50.00           N  
ATOM    773  CA  SER B 101       7.357  -4.484  15.173  1.00 50.00           C  
ATOM    774  C   SER B 101       7.593  -4.659  13.665  1.00 50.00           C  
ATOM    775  O   SER B 101       8.333  -3.891  13.049  1.00 50.00           O  
ATOM    776  CB  SER B 101       5.855  -4.512  15.459  1.00 50.00           C  
ATOM    777  OG  SER B 101       5.141  -3.715  14.525  1.00 50.00           O  
ATOM    778  N   TYR B 102       6.945  -5.665  13.074  1.00 50.00           N  
ATOM    779  CA  TYR B 102       7.148  -5.991  11.657  1.00 50.00           C  
ATOM    780  C   TYR B 102       6.162  -5.294  10.740  1.00 50.00           C  
ATOM    781  O   TYR B 102       6.553  -4.723   9.721  1.00 50.00           O  
ATOM    782  CB  TYR B 102       7.101  -7.502  11.412  1.00 50.00           C  
ATOM    783  CG  TYR B 102       8.268  -8.268  11.994  1.00 50.00           C  
ATOM    784  CD1 TYR B 102       8.067  -9.516  12.600  1.00 50.00           C  
ATOM    785  CD2 TYR B 102       9.578  -7.747  11.952  1.00 50.00           C  
ATOM    786  CE1 TYR B 102       9.143 -10.245  13.143  1.00 50.00           C  
ATOM    787  CE2 TYR B 102      10.665  -8.458  12.493  1.00 50.00           C  
ATOM    788  CZ  TYR B 102      10.437  -9.709  13.086  1.00 50.00           C  
ATOM    789  OH  TYR B 102      11.480 -10.432  13.626  1.00 50.00           O  
ATOM    790  N   ILE B 103       4.884  -5.351  11.099  1.00 50.00           N  
ATOM    791  CA  ILE B 103       3.853  -4.641  10.362  1.00 50.00           C  
ATOM    792  C   ILE B 103       4.109  -3.144  10.508  1.00 50.00           C  
ATOM    793  O   ILE B 103       3.577  -2.325   9.757  1.00 50.00           O  
ATOM    794  CB  ILE B 103       2.448  -5.051  10.853  1.00 50.00           C  
ATOM    795  CG1 ILE B 103       2.076  -6.411  10.271  1.00 50.00           C  
ATOM    796  CG2 ILE B 103       1.386  -4.044  10.456  1.00 50.00           C  
ATOM    797  CD1 ILE B 103       2.791  -7.591  10.934  1.00 50.00           C  
ATOM    798  N   GLY B 104       4.962  -2.805  11.472  1.00 50.00           N  
ATOM    799  CA  GLY B 104       5.390  -1.433  11.689  1.00 50.00           C  
ATOM    800  C   GLY B 104       6.255  -0.929  10.555  1.00 50.00           C  
ATOM    801  O   GLY B 104       5.918   0.068   9.901  1.00 50.00           O  
ATOM    802  N   LYS B 105       7.366  -1.631  10.324  1.00 50.00           N  
ATOM    803  CA  LYS B 105       8.296  -1.306   9.247  1.00 50.00           C  
ATOM    804  C   LYS B 105       7.575  -1.323   7.924  1.00 50.00           C  
ATOM    805  O   LYS B 105       7.779  -0.439   7.097  1.00 50.00           O  
ATOM    806  CB  LYS B 105       9.462  -2.278   9.222  1.00 50.00           C  
ATOM    807  CG  LYS B 105      10.311  -2.198  10.465  1.00 50.00           C  
ATOM    808  CD  LYS B 105      11.109  -3.464  10.651  1.00 50.00           C  
ATOM    809  CE  LYS B 105      11.859  -3.451  11.948  1.00 50.00           C  
ATOM    810  NZ  LYS B 105      12.572  -4.727  12.097  1.00 50.00           N1+
ATOM    811  N   MET B 106       6.705  -2.307   7.743  1.00 50.00           N  
ATOM    812  CA  MET B 106       5.878  -2.388   6.548  1.00 50.00           C  
ATOM    813  C   MET B 106       5.087  -1.078   6.311  1.00 50.00           C  
ATOM    814  O   MET B 106       5.209  -0.440   5.255  1.00 50.00           O  
ATOM    815  CB  MET B 106       4.944  -3.590   6.649  1.00 50.00           C  
ATOM    816  CG  MET B 106       4.349  -4.041   5.333  1.00 50.00           C  
ATOM    817  SD  MET B 106       2.598  -4.313   5.610  1.00 50.00           S  
ATOM    818  CE  MET B 106       2.345  -5.855   4.751  1.00 50.00           C  
ATOM    819  N   VAL B 107       4.301  -0.663   7.299  1.00 50.00           N  
ATOM    820  CA  VAL B 107       3.539   0.572   7.173  1.00 50.00           C  
ATOM    821  C   VAL B 107       4.460   1.743   6.849  1.00 50.00           C  
ATOM    822  O   VAL B 107       4.176   2.491   5.920  1.00 50.00           O  
ATOM    823  CB  VAL B 107       2.683   0.843   8.416  1.00 50.00           C  
ATOM    824  CG1 VAL B 107       2.231   2.275   8.452  1.00 50.00           C  
ATOM    825  CG2 VAL B 107       1.494  -0.082   8.418  1.00 50.00           C  
ATOM    826  N   VAL B 108       5.566   1.869   7.592  1.00 50.00           N  
ATOM    827  CA  VAL B 108       6.551   2.935   7.378  1.00 50.00           C  
ATOM    828  C   VAL B 108       6.917   3.011   5.906  1.00 50.00           C  
ATOM    829  O   VAL B 108       6.683   4.051   5.261  1.00 50.00           O  
ATOM    830  CB  VAL B 108       7.821   2.747   8.218  1.00 50.00           C  
ATOM    831  CG1 VAL B 108       8.914   3.674   7.751  1.00 50.00           C  
ATOM    832  CG2 VAL B 108       7.529   3.044   9.654  1.00 50.00           C  
ATOM    833  N   THR B 109       7.454   1.911   5.372  1.00 50.00           N  
ATOM    834  CA  THR B 109       7.775   1.806   3.946  1.00 50.00           C  
ATOM    835  C   THR B 109       6.626   2.195   3.023  1.00 50.00           C  
ATOM    836  O   THR B 109       6.807   3.034   2.142  1.00 50.00           O  
ATOM    837  CB  THR B 109       8.225   0.403   3.591  1.00 50.00           C  
ATOM    838  CG2 THR B 109       8.609   0.332   2.127  1.00 50.00           C  
ATOM    839  OG1 THR B 109       9.365   0.074   4.387  1.00 50.00           O  
ATOM    840  N   ILE B 110       5.455   1.594   3.239  1.00 50.00           N  
ATOM    841  CA  ILE B 110       4.286   1.851   2.395  1.00 50.00           C  
ATOM    842  C   ILE B 110       3.988   3.327   2.393  1.00 50.00           C  
ATOM    843  O   ILE B 110       3.629   3.897   1.365  1.00 50.00           O  
ATOM    844  CB  ILE B 110       3.025   1.105   2.871  1.00 50.00           C  
ATOM    845  CG1 ILE B 110       3.219  -0.403   2.782  1.00 50.00           C  
ATOM    846  CG2 ILE B 110       1.827   1.477   2.008  1.00 50.00           C  
ATOM    847  CD1 ILE B 110       1.958  -1.203   3.012  1.00 50.00           C  
ATOM    848  N   LEU B 111       4.159   3.931   3.563  1.00 50.00           N  
ATOM    849  CA  LEU B 111       3.874   5.332   3.766  1.00 50.00           C  
ATOM    850  C   LEU B 111       4.864   6.249   3.075  1.00 50.00           C  
ATOM    851  O   LEU B 111       4.457   7.118   2.307  1.00 50.00           O  
ATOM    852  CB  LEU B 111       3.770   5.650   5.247  1.00 50.00           C  
ATOM    853  CG  LEU B 111       2.373   5.365   5.786  1.00 50.00           C  
ATOM    854  CD1 LEU B 111       2.166   6.090   7.108  1.00 50.00           C  
ATOM    855  CD2 LEU B 111       1.315   5.785   4.766  1.00 50.00           C  
ATOM    856  N   SER B 112       6.155   6.079   3.311  1.00 50.00           N  
ATOM    857  CA  SER B 112       7.072   6.979   2.612  1.00 50.00           C  
ATOM    858  C   SER B 112       7.054   6.738   1.110  1.00 50.00           C  
ATOM    859  O   SER B 112       7.381   7.625   0.338  1.00 50.00           O  
ATOM    860  CB  SER B 112       8.501   6.997   3.192  1.00 50.00           C  
ATOM    861  OG  SER B 112       9.106   5.726   3.130  1.00 50.00           O  
ATOM    862  N   ALA B 113       6.640   5.556   0.688  1.00 50.00           N  
ATOM    863  CA  ALA B 113       6.591   5.302  -0.737  1.00 50.00           C  
ATOM    864  C   ALA B 113       5.499   6.133  -1.411  1.00 50.00           C  
ATOM    865  O   ALA B 113       5.691   6.619  -2.522  1.00 50.00           O  
ATOM    866  CB  ALA B 113       6.438   3.809  -1.038  1.00 50.00           C  
ATOM    867  N   VAL B 114       4.366   6.308  -0.740  1.00 50.00           N  
ATOM    868  CA  VAL B 114       3.277   7.095  -1.324  1.00 50.00           C  
ATOM    869  C   VAL B 114       3.686   8.557  -1.257  1.00 50.00           C  
ATOM    870  O   VAL B 114       3.243   9.393  -2.061  1.00 50.00           O  
ATOM    871  CB  VAL B 114       1.914   6.898  -0.599  1.00 50.00           C  
ATOM    872  CG1 VAL B 114       0.799   7.595  -1.347  1.00 50.00           C  
ATOM    873  CG2 VAL B 114       1.574   5.441  -0.478  1.00 50.00           C  
ATOM    874  N   ALA B 115       4.544   8.857  -0.287  1.00 50.00           N  
ATOM    875  CA  ALA B 115       5.066  10.191  -0.141  1.00 50.00           C  
ATOM    876  C   ALA B 115       5.888  10.523  -1.390  1.00 50.00           C  
ATOM    877  O   ALA B 115       5.530  11.405  -2.173  1.00 50.00           O  
ATOM    878  CB  ALA B 115       5.895  10.288   1.120  1.00 50.00           C  
ATOM    879  N   GLN B 116       6.951   9.762  -1.603  1.00 50.00           N  
ATOM    880  CA  GLN B 116       7.882  10.031  -2.676  1.00 50.00           C  
ATOM    881  C   GLN B 116       7.226  10.275  -4.018  1.00 50.00           C  
ATOM    882  O   GLN B 116       7.649  11.158  -4.749  1.00 50.00           O  
ATOM    883  CB  GLN B 116       8.889   8.905  -2.789  1.00 50.00           C  
ATOM    884  CG  GLN B 116      10.191   9.206  -2.104  1.00 50.00           C  
ATOM    885  CD  GLN B 116      11.335   8.460  -2.740  1.00 50.00           C  
ATOM    886  NE2 GLN B 116      11.227   8.211  -4.036  1.00 50.00           N  
ATOM    887  OE1 GLN B 116      12.305   8.108  -2.082  1.00 50.00           O  
ATOM    888  N   ALA B 117       6.204   9.494  -4.347  1.00 50.00           N  
ATOM    889  CA  ALA B 117       5.509   9.646  -5.621  1.00 50.00           C  
ATOM    890  C   ALA B 117       4.788  10.978  -5.648  1.00 50.00           C  
ATOM    891  O   ALA B 117       4.854  11.697  -6.637  1.00 50.00           O  
ATOM    892  CB  ALA B 117       4.541   8.506  -5.849  1.00 50.00           C  
ATOM    893  N   GLU B 118       4.119  11.310  -4.546  1.00 50.00           N  
ATOM    894  CA  GLU B 118       3.418  12.583  -4.437  1.00 50.00           C  
ATOM    895  C   GLU B 118       4.432  13.717  -4.520  1.00 50.00           C  
ATOM    896  O   GLU B 118       4.216  14.680  -5.255  1.00 50.00           O  
ATOM    897  CB  GLU B 118       2.564  12.653  -3.162  1.00 50.00           C  
ATOM    898  CG  GLU B 118       1.158  12.004  -3.309  1.00 50.00           C  
ATOM    899  CD  GLU B 118       0.442  11.701  -1.957  1.00 50.00           C  
ATOM    900  OE1 GLU B 118       1.095  11.809  -0.868  1.00 50.00           O  
ATOM    901  OE2 GLU B 118      -0.777  11.340  -1.995  1.00 50.00           O1-
ATOM    902  N   ARG B 119       5.551  13.571  -3.806  1.00 50.00           N  
ATOM    903  CA  ARG B 119       6.652  14.545  -3.840  1.00 50.00           C  
ATOM    904  C   ARG B 119       7.116  14.822  -5.273  1.00 50.00           C  
ATOM    905  O   ARG B 119       7.272  15.966  -5.663  1.00 50.00           O  
ATOM    906  CB  ARG B 119       7.818  14.080  -2.947  1.00 50.00           C  
ATOM    907  CG  ARG B 119       9.048  14.998  -2.971  1.00 50.00           C  
ATOM    908  CD  ARG B 119      10.241  14.519  -2.090  1.00 50.00           C  
ATOM    909  NE  ARG B 119      11.253  15.588  -1.950  1.00 50.00           N  
ATOM    910  CZ  ARG B 119      12.198  15.665  -0.998  1.00 50.00           C  
ATOM    911  NH1 ARG B 119      12.315  14.723  -0.055  1.00 50.00           N1+
ATOM    912  NH2 ARG B 119      13.042  16.700  -0.986  1.00 50.00           N  
ATOM    913  N   GLN B 120       7.281  13.768  -6.060  1.00 50.00           N  
ATOM    914  CA  GLN B 120       7.791  13.878  -7.422  1.00 50.00           C  
ATOM    915  C   GLN B 120       6.799  14.460  -8.404  1.00 50.00           C  
ATOM    916  O   GLN B 120       7.189  15.102  -9.365  1.00 50.00           O  
ATOM    917  CB  GLN B 120       8.251  12.514  -7.925  1.00 50.00           C  
ATOM    918  CG  GLN B 120       9.442  11.930  -7.162  1.00 50.00           C  
ATOM    919  CD  GLN B 120       9.578  10.422  -7.338  1.00 50.00           C  
ATOM    920  NE2 GLN B 120      10.818   9.956  -7.471  1.00 50.00           N  
ATOM    921  OE1 GLN B 120       8.582   9.685  -7.353  1.00 50.00           O  
ATOM    922  N   ARG B 121       5.517  14.223  -8.181  1.00 50.00           N  
ATOM    923  CA  ARG B 121       4.509  14.730  -9.096  1.00 50.00           C  
ATOM    924  C   ARG B 121       4.442  16.228  -8.939  1.00 50.00           C  
ATOM    925  O   ARG B 121       4.214  16.943  -9.910  1.00 50.00           O  
ATOM    926  CB  ARG B 121       3.146  14.084  -8.838  1.00 50.00           C  
ATOM    927  CG  ARG B 121       1.996  14.526  -9.775  1.00 50.00           C  
ATOM    928  CD  ARG B 121       0.993  15.518  -9.112  1.00 50.00           C  
ATOM    929  NE  ARG B 121       0.763  15.226  -7.689  1.00 50.00           N  
ATOM    930  CZ  ARG B 121       0.040  15.969  -6.849  1.00 50.00           C  
ATOM    931  NH1 ARG B 121      -0.580  17.077  -7.270  1.00 50.00           N1+
ATOM    932  NH2 ARG B 121      -0.056  15.591  -5.574  1.00 50.00           N  
ATOM    933  N   ILE B 122       4.651  16.692  -7.710  1.00 50.00           N  
ATOM    934  CA  ILE B 122       4.685  18.110  -7.421  1.00 50.00           C  
ATOM    935  C   ILE B 122       5.890  18.740  -8.081  1.00 50.00           C  
ATOM    936  O   ILE B 122       5.778  19.783  -8.709  1.00 50.00           O  
ATOM    937  CB  ILE B 122       4.757  18.363  -5.934  1.00 50.00           C  
ATOM    938  CG1 ILE B 122       3.374  18.176  -5.324  1.00 50.00           C  
ATOM    939  CG2 ILE B 122       5.268  19.765  -5.665  1.00 50.00           C  
ATOM    940  CD1 ILE B 122       3.350  18.258  -3.805  1.00 50.00           C  
ATOM    941  N   LEU B 123       7.038  18.085  -7.951  1.00 50.00           N  
ATOM    942  CA  LEU B 123       8.281  18.582  -8.514  1.00 50.00           C  
ATOM    943  C   LEU B 123       8.195  18.851 -10.003  1.00 50.00           C  
ATOM    944  O   LEU B 123       8.793  19.796 -10.490  1.00 50.00           O  
ATOM    945  CB  LEU B 123       9.407  17.598  -8.239  1.00 50.00           C  
ATOM    946  CG  LEU B 123      10.845  18.054  -8.472  1.00 50.00           C  
ATOM    947  CD1 LEU B 123      11.116  19.451  -7.903  1.00 50.00           C  
ATOM    948  CD2 LEU B 123      11.807  17.040  -7.858  1.00 50.00           C  
ATOM    949  N   GLN B 124       7.450  18.022 -10.723  1.00 50.00           N  
ATOM    950  CA  GLN B 124       7.302  18.202 -12.154  1.00 50.00           C  
ATOM    951  C   GLN B 124       6.405  19.395 -12.448  1.00 50.00           C  
ATOM    952  O   GLN B 124       6.744  20.234 -13.271  1.00 50.00           O  
ATOM    953  CB  GLN B 124       6.774  16.933 -12.807  1.00 50.00           C  
ATOM    954  CG  GLN B 124       7.373  16.682 -14.179  1.00 50.00           C  
ATOM    955  CD  GLN B 124       6.869  15.403 -14.831  1.00 50.00           C  
ATOM    956  NE2 GLN B 124       6.847  15.390 -16.164  1.00 50.00           N  
ATOM    957  OE1 GLN B 124       6.509  14.435 -14.150  1.00 50.00           O  
ATOM    958  N   ARG B 125       5.281  19.480 -11.745  1.00 50.00           N  
ATOM    959  CA  ARG B 125       4.326  20.585 -11.887  1.00 50.00           C  
ATOM    960  C   ARG B 125       4.977  21.940 -11.578  1.00 50.00           C  
ATOM    961  O   ARG B 125       4.557  22.986 -12.086  1.00 50.00           O  
ATOM    962  CB  ARG B 125       3.140  20.337 -10.950  1.00 50.00           C  
ATOM    963  CG  ARG B 125       1.778  20.871 -11.407  1.00 50.00           C  
ATOM    964  CD  ARG B 125       0.727  20.496 -10.350  1.00 50.00           C  
ATOM    965  NE  ARG B 125      -0.650  20.901 -10.671  1.00 50.00           N  
ATOM    966  CZ  ARG B 125      -1.730  20.544  -9.962  1.00 50.00           C  
ATOM    967  NH1 ARG B 125      -1.607  19.776  -8.876  1.00 50.00           N1+
ATOM    968  NH2 ARG B 125      -2.938  20.957 -10.336  1.00 50.00           N  
ATOM    969  N   THR B 126       6.016  21.903 -10.748  1.00 50.00           N  
ATOM    970  CA  THR B 126       6.753  23.098 -10.354  1.00 50.00           C  
ATOM    971  C   THR B 126       7.743  23.549 -11.442  1.00 50.00           C  
ATOM    972  O   THR B 126       8.032  24.736 -11.551  1.00 50.00           O  
ATOM    973  CB  THR B 126       7.497  22.909  -8.996  1.00 50.00           C  
ATOM    974  CG2 THR B 126       7.698  24.231  -8.310  1.00 50.00           C  
ATOM    975  OG1 THR B 126       6.728  22.083  -8.119  1.00 50.00           O  
ATOM    976  N   ASN B 127       8.261  22.616 -12.240  1.00 50.00           N  
ATOM    977  CA  ASN B 127       9.182  22.977 -13.318  1.00 50.00           C  
ATOM    978  C   ASN B 127       8.472  23.508 -14.545  1.00 50.00           C  
ATOM    979  O   ASN B 127       8.966  24.430 -15.197  1.00 50.00           O  
ATOM    980  CB  ASN B 127      10.102  21.822 -13.690  1.00 50.00           C  
ATOM    981  CG  ASN B 127      11.234  21.639 -12.695  1.00 50.00           C  
ATOM    982  ND2 ASN B 127      11.960  20.536 -12.823  1.00 50.00           N  
ATOM    983  OD1 ASN B 127      11.455  22.478 -11.819  1.00 50.00           O  
ATOM    984  N   GLU B 128       7.315  22.928 -14.862  1.00 50.00           N  
ATOM    985  CA  GLU B 128       6.465  23.432 -15.938  1.00 50.00           C  
ATOM    986  C   GLU B 128       5.963  24.819 -15.571  1.00 50.00           C  
ATOM    987  O   GLU B 128       5.924  25.717 -16.410  1.00 50.00           O  
ATOM    988  CB  GLU B 128       5.283  22.501 -16.176  1.00 50.00           C  
ATOM    989  CG  GLU B 128       5.659  21.169 -16.785  1.00 50.00           C  
ATOM    990  CD  GLU B 128       4.603  20.094 -16.553  1.00 50.00           C  
ATOM    991  OE1 GLU B 128       3.509  20.404 -16.020  1.00 50.00           O  
ATOM    992  OE2 GLU B 128       4.872  18.923 -16.905  1.00 50.00           O1-
ATOM    993  N   GLY B 129       5.590  24.976 -14.304  1.00 50.00           N  
ATOM    994  CA  GLY B 129       5.231  26.270 -13.746  1.00 50.00           C  
ATOM    995  C   GLY B 129       6.243  27.347 -14.085  1.00 50.00           C  
ATOM    996  O   GLY B 129       5.853  28.468 -14.410  1.00 50.00           O  
ATOM    997  N   ARG B 130       7.535  27.006 -14.021  1.00 50.00           N  
ATOM    998  CA  ARG B 130       8.607  27.960 -14.339  1.00 50.00           C  
ATOM    999  C   ARG B 130       8.614  28.292 -15.819  1.00 50.00           C  
ATOM   1000  O   ARG B 130       8.898  29.423 -16.188  1.00 50.00           O  
ATOM   1001  CB  ARG B 130      10.003  27.472 -13.928  1.00 50.00           C  
ATOM   1002  CG  ARG B 130      10.039  26.281 -13.002  1.00 50.00           C  
ATOM   1003  CD  ARG B 130      11.176  26.279 -11.980  1.00 50.00           C  
ATOM   1004  NE  ARG B 130      12.164  27.336 -12.158  1.00 50.00           N  
ATOM   1005  CZ  ARG B 130      12.932  27.791 -11.173  1.00 50.00           C  
ATOM   1006  NH1 ARG B 130      12.815  27.274  -9.955  1.00 50.00           N1+
ATOM   1007  NH2 ARG B 130      13.809  28.763 -11.394  1.00 50.00           N  
ATOM   1008  N   GLN B 131       8.292  27.318 -16.667  1.00 50.00           N  
ATOM   1009  CA  GLN B 131       8.277  27.555 -18.114  1.00 50.00           C  
ATOM   1010  C   GLN B 131       7.144  28.445 -18.611  1.00 50.00           C  
ATOM   1011  O   GLN B 131       7.379  29.353 -19.414  1.00 50.00           O  
ATOM   1012  CB  GLN B 131       8.341  26.244 -18.902  1.00 50.00           C  
ATOM   1013  CG  GLN B 131       9.728  25.639 -18.881  1.00 50.00           C  
ATOM   1014  CD  GLN B 131      10.806  26.710 -18.777  1.00 50.00           C  
ATOM   1015  NE2 GLN B 131      11.544  26.701 -17.665  1.00 50.00           N  
ATOM   1016  OE1 GLN B 131      10.965  27.544 -19.680  1.00 50.00           O  
ATOM   1017  N   GLU B 132       5.930  28.189 -18.129  1.00 50.00           N  
ATOM   1018  CA  GLU B 132       4.771  29.006 -18.496  1.00 50.00           C  
ATOM   1019  C   GLU B 132       4.717  30.328 -17.714  1.00 50.00           C  
ATOM   1020  O   GLU B 132       3.747  31.085 -17.827  1.00 50.00           O  
ATOM   1021  CB  GLU B 132       3.460  28.214 -18.368  1.00 50.00           C  
ATOM   1022  CG  GLU B 132       3.049  27.887 -16.940  1.00 50.00           C  
ATOM   1023  CD  GLU B 132       1.748  27.107 -16.861  1.00 50.00           C  
ATOM   1024  OE1 GLU B 132       1.545  26.193 -17.688  1.00 50.00           O  
ATOM   1025  OE2 GLU B 132       0.932  27.399 -15.960  1.00 50.00           O1-
ATOM   1026  N   ALA B 133       5.763  30.593 -16.930  1.00 50.00           N  
ATOM   1027  CA  ALA B 133       5.939  31.887 -16.270  1.00 50.00           C  
ATOM   1028  C   ALA B 133       7.210  32.585 -16.759  1.00 50.00           C  
ATOM   1029  O   ALA B 133       7.276  33.814 -16.793  1.00 50.00           O  
ATOM   1030  CB  ALA B 133       5.962  31.722 -14.765  1.00 50.00           C  
ATOM   1031  N   MET B 134       8.207  31.794 -17.148  1.00 50.00           N  
ATOM   1032  CA  MET B 134       9.488  32.312 -17.638  1.00 50.00           C  
ATOM   1033  C   MET B 134       9.352  32.887 -19.044  1.00 50.00           C  
ATOM   1034  O   MET B 134       9.814  34.000 -19.317  1.00 50.00           O  
ATOM   1035  CB  MET B 134      10.550  31.206 -17.620  1.00 50.00           C  
ATOM   1036  CG  MET B 134      11.983  31.695 -17.671  1.00 50.00           C  
ATOM   1037  SD  MET B 134      13.163  30.487 -17.038  1.00 50.00           S  
ATOM   1038  CE  MET B 134      14.702  31.395 -17.268  1.00 50.00           C  
ATOM   1039  N   ALA B 135       8.721  32.115 -19.927  1.00 50.00           N  
ATOM   1040  CA  ALA B 135       8.437  32.543 -21.297  1.00 50.00           C  
ATOM   1041  C   ALA B 135       7.310  33.579 -21.353  1.00 50.00           C  
ATOM   1042  O   ALA B 135       7.209  34.344 -22.317  1.00 50.00           O  
ATOM   1043  CB  ALA B 135       8.099  31.342 -22.162  1.00 50.00           C  
ATOM   1044  N   LYS B 136       6.473  33.590 -20.312  1.00 50.00           N  
ATOM   1045  CA  LYS B 136       5.387  34.562 -20.144  1.00 50.00           C  
ATOM   1046  C   LYS B 136       5.905  36.003 -20.077  1.00 50.00           C  
ATOM   1047  O   LYS B 136       5.191  36.936 -20.442  1.00 50.00           O  
ATOM   1048  CB  LYS B 136       4.600  34.241 -18.868  1.00 50.00           C  
ATOM   1049  CG  LYS B 136       3.122  34.623 -18.889  1.00 50.00           C  
ATOM   1050  CD  LYS B 136       2.533  34.557 -17.479  1.00 50.00           C  
ATOM   1051  CE  LYS B 136       1.068  34.137 -17.479  1.00 50.00           C  
ATOM   1052  NZ  LYS B 136       0.911  32.655 -17.476  1.00 50.00           N1+
ATOM   1053  N   GLY B 137       7.139  36.173 -19.602  1.00 50.00           N  
ATOM   1054  CA  GLY B 137       7.764  37.487 -19.477  1.00 50.00           C  
ATOM   1055  C   GLY B 137       8.058  37.910 -18.047  1.00 50.00           C  
ATOM   1056  O   GLY B 137       8.453  39.052 -17.811  1.00 50.00           O  
ATOM   1057  N   VAL B 138       7.864  36.995 -17.098  1.00 50.00           N  
ATOM   1058  CA  VAL B 138       8.108  37.268 -15.682  1.00 50.00           C  
ATOM   1059  C   VAL B 138       9.610  37.276 -15.407  1.00 50.00           C  
ATOM   1060  O   VAL B 138      10.364  36.497 -15.996  1.00 50.00           O  
ATOM   1061  CB  VAL B 138       7.396  36.234 -14.769  1.00 50.00           C  
ATOM   1062  CG1 VAL B 138       7.657  36.516 -13.290  1.00 50.00           C  
ATOM   1063  CG2 VAL B 138       5.899  36.231 -15.035  1.00 50.00           C  
ATOM   1064  N   VAL B 139      10.032  38.163 -14.508  1.00 50.00           N  
ATOM   1065  CA  VAL B 139      11.448  38.391 -14.219  1.00 50.00           C  
ATOM   1066  C   VAL B 139      11.885  37.649 -12.949  1.00 50.00           C  
ATOM   1067  O   VAL B 139      11.276  37.813 -11.889  1.00 50.00           O  
ATOM   1068  CB  VAL B 139      11.748  39.919 -14.090  1.00 50.00           C  
ATOM   1069  CG1 VAL B 139      13.249  40.185 -14.030  1.00 50.00           C  
ATOM   1070  CG2 VAL B 139      11.124  40.695 -15.251  1.00 50.00           C  
ATOM   1071  N   PHE B 140      12.941  36.842 -13.067  1.00 50.00           N  
ATOM   1072  CA  PHE B 140      13.467  36.060 -11.942  1.00 50.00           C  
ATOM   1073  C   PHE B 140      14.713  36.662 -11.324  1.00 50.00           C  
ATOM   1074  O   PHE B 140      15.550  37.209 -12.033  1.00 50.00           O  
ATOM   1075  CB  PHE B 140      13.823  34.653 -12.402  1.00 50.00           C  
ATOM   1076  CG  PHE B 140      12.644  33.766 -12.608  1.00 50.00           C  
ATOM   1077  CD1 PHE B 140      12.092  33.614 -13.873  1.00 50.00           C  
ATOM   1078  CD2 PHE B 140      12.091  33.072 -11.543  1.00 50.00           C  
ATOM   1079  CE1 PHE B 140      11.006  32.793 -14.075  1.00 50.00           C  
ATOM   1080  CE2 PHE B 140      11.002  32.247 -11.735  1.00 50.00           C  
ATOM   1081  CZ  PHE B 140      10.457  32.108 -13.004  1.00 50.00           C  
ATOM   1082  N   GLY B 141      14.851  36.532 -10.008  1.00 50.00           N  
ATOM   1083  CA  GLY B 141      16.100  36.892  -9.329  1.00 50.00           C  
ATOM   1084  C   GLY B 141      16.061  38.209  -8.587  1.00 50.00           C  
ATOM   1085  O   GLY B 141      15.234  39.068  -8.883  1.00 50.00           O  
ATOM   1086  N   ARG B 142      16.976  38.355  -7.630  1.00 50.00           N  
ATOM   1087  CA  ARG B 142      17.090  39.531  -6.760  1.00 50.00           C  
ATOM   1088  C   ARG B 142      16.687  40.845  -7.423  1.00 50.00           C  
ATOM   1089  O   ARG B 142      17.115  41.147  -8.536  1.00 50.00           O  
ATOM   1090  CB  ARG B 142      18.517  39.623  -6.212  1.00 50.00           C  
ATOM   1091  CG  ARG B 142      18.757  40.734  -5.212  1.00 50.00           C  
ATOM   1092  CD  ARG B 142      20.134  40.634  -4.573  1.00 50.00           C  
ATOM   1093  NE  ARG B 142      20.401  41.789  -3.719  1.00 50.00           N  
ATOM   1094  CZ  ARG B 142      21.493  41.963  -2.979  1.00 50.00           C  
ATOM   1095  NH1 ARG B 142      22.460  41.057  -2.959  1.00 50.00           N1+
ATOM   1096  NH2 ARG B 142      21.616  43.058  -2.248  1.00 50.00           N  
ATOM   1097  N   LYS B 143      15.848  41.612  -6.734  1.00 50.00           N  
ATOM   1098  CA  LYS B 143      15.441  42.928  -7.212  1.00 50.00           C  
ATOM   1099  C   LYS B 143      16.643  43.864  -7.179  1.00 50.00           C  
ATOM   1100  O   LYS B 143      17.437  43.828  -6.235  1.00 50.00           O  
ATOM   1101  CB  LYS B 143      14.319  43.504  -6.345  1.00 50.00           C  
ATOM   1102  CG  LYS B 143      13.116  42.600  -6.138  1.00 50.00           C  
ATOM   1103  CD  LYS B 143      12.219  42.518  -7.357  1.00 50.00           C  
ATOM   1104  CE  LYS B 143      11.070  41.566  -7.088  1.00 50.00           C  
ATOM   1105  NZ  LYS B 143      10.242  41.313  -8.296  1.00 50.00           N1+
ATOM   1106  N   ARG B 144      16.775  44.692  -8.214  1.00 50.00           N  
ATOM   1107  CA  ARG B 144      17.901  45.625  -8.332  1.00 50.00           C  
ATOM   1108  C   ARG B 144      17.799  46.804  -7.339  1.00 50.00           C  
ATOM   1109  O   ARG B 144      16.830  47.573  -7.362  1.00 50.00           O  
ATOM   1110  CB  ARG B 144      18.026  46.132  -9.775  1.00 50.00           C  
ATOM   1111  CG  ARG B 144      18.445  45.077 -10.783  1.00 50.00           C  
ATOM   1112  CD  ARG B 144      18.360  45.618 -12.191  1.00 50.00           C  
ATOM   1113  NE  ARG B 144      19.116  44.817 -13.151  1.00 50.00           N  
ATOM   1114  CZ  ARG B 144      19.733  45.315 -14.224  1.00 50.00           C  
ATOM   1115  NH1 ARG B 144      19.704  46.623 -14.486  1.00 50.00           N1+
ATOM   1116  NH2 ARG B 144      20.396  44.509 -15.039  1.00 50.00           N  
ATOM   1117  N   LYS B 145      18.805  46.927  -6.470  1.00 50.00           N  
ATOM   1118  CA  LYS B 145      18.827  47.950  -5.416  1.00 50.00           C  
ATOM   1119  C   LYS B 145      19.476  49.236  -5.897  1.00 50.00           C  
ATOM   1120  O   LYS B 145      19.097  50.322  -5.482  1.00 50.00           O  
ATOM   1121  CB  LYS B 145      19.599  47.449  -4.178  1.00 50.00           C  
ATOM   1122  CG  LYS B 145      19.048  46.183  -3.502  1.00 50.00           C  
ATOM   1123  CD  LYS B 145      18.003  46.520  -2.394  1.00 50.00           C  
ATOM   1124  CE  LYS B 145      17.369  45.215  -1.834  1.00 50.00           C  
ATOM   1125  NZ  LYS B 145      16.293  45.474  -0.814  1.00 50.00           N1+
ATOM   1126  N   ILE B 146      20.459  49.103  -6.774  1.00 50.00           N  
ATOM   1127  CA  ILE B 146      21.370  50.196  -7.066  1.00 50.00           C  
ATOM   1128  C   ILE B 146      20.791  51.188  -8.068  1.00 50.00           C  
ATOM   1129  O   ILE B 146      20.155  50.784  -9.043  1.00 50.00           O  
ATOM   1130  CB  ILE B 146      22.731  49.645  -7.518  1.00 50.00           C  
ATOM   1131  CG1 ILE B 146      23.151  48.526  -6.554  1.00 50.00           C  
ATOM   1132  CG2 ILE B 146      23.772  50.761  -7.598  1.00 50.00           C  
ATOM   1133  CD1 ILE B 146      24.600  48.128  -6.617  1.00 50.00           C  
ATOM   1134  N   ASP B 147      20.994  52.480  -7.803  1.00 50.00           N  
ATOM   1135  CA  ASP B 147      20.600  53.545  -8.717  1.00 50.00           C  
ATOM   1136  C   ASP B 147      21.639  53.627  -9.822  1.00 50.00           C  
ATOM   1137  O   ASP B 147      22.661  54.287  -9.659  1.00 50.00           O  
ATOM   1138  CB  ASP B 147      20.522  54.877  -7.957  1.00 50.00           C  
ATOM   1139  CG  ASP B 147      19.877  56.010  -8.775  1.00 50.00           C  
ATOM   1140  OD1 ASP B 147      18.958  55.755  -9.588  1.00 50.00           O  
ATOM   1141  OD2 ASP B 147      20.278  57.177  -8.579  1.00 50.00           O1-
ATOM   1142  N   ARG B 148      21.385  52.946 -10.937  1.00 50.00           N  
ATOM   1143  CA  ARG B 148      22.370  52.858 -12.025  1.00 50.00           C  
ATOM   1144  C   ARG B 148      22.477  54.145 -12.842  1.00 50.00           C  
ATOM   1145  O   ARG B 148      23.556  54.487 -13.332  1.00 50.00           O  
ATOM   1146  CB  ARG B 148      22.108  51.655 -12.941  1.00 50.00           C  
ATOM   1147  CG  ARG B 148      22.431  50.296 -12.308  1.00 50.00           C  
ATOM   1148  CD  ARG B 148      22.443  49.138 -13.328  1.00 50.00           C  
ATOM   1149  NE  ARG B 148      22.498  47.820 -12.678  1.00 50.00           N  
ATOM   1150  CZ  ARG B 148      22.803  46.673 -13.286  1.00 50.00           C  
ATOM   1151  NH1 ARG B 148      23.095  46.640 -14.580  1.00 50.00           N1+
ATOM   1152  NH2 ARG B 148      22.817  45.544 -12.595  1.00 50.00           N  
ATOM   1153  N   ASP B 149      21.365  54.864 -12.983  1.00 50.00           N  
ATOM   1154  CA  ASP B 149      21.385  56.171 -13.637  1.00 50.00           C  
ATOM   1155  C   ASP B 149      22.292  57.142 -12.881  1.00 50.00           C  
ATOM   1156  O   ASP B 149      22.624  58.207 -13.389  1.00 50.00           O  
ATOM   1157  CB  ASP B 149      19.965  56.737 -13.762  1.00 50.00           C  
ATOM   1158  CG  ASP B 149      19.172  56.101 -14.897  1.00 50.00           C  
ATOM   1159  OD1 ASP B 149      19.772  55.777 -15.947  1.00 50.00           O  
ATOM   1160  OD2 ASP B 149      17.942  55.940 -14.740  1.00 50.00           O1-
ATOM   1161  N   ALA B 150      22.688  56.756 -11.669  1.00 50.00           N  
ATOM   1162  CA  ALA B 150      23.592  57.548 -10.844  1.00 50.00           C  
ATOM   1163  C   ALA B 150      25.043  57.100 -11.000  1.00 50.00           C  
ATOM   1164  O   ALA B 150      25.953  57.692 -10.421  1.00 50.00           O  
ATOM   1165  CB  ALA B 150      23.169  57.496  -9.386  1.00 50.00           C  
ATOM   1166  N   VAL B 151      25.260  56.054 -11.785  1.00 50.00           N  
ATOM   1167  CA  VAL B 151      26.612  55.598 -12.066  1.00 50.00           C  
ATOM   1168  C   VAL B 151      27.027  56.130 -13.429  1.00 50.00           C  
ATOM   1169  O   VAL B 151      28.105  56.696 -13.575  1.00 50.00           O  
ATOM   1170  CB  VAL B 151      26.737  54.054 -12.003  1.00 50.00           C  
ATOM   1171  CG1 VAL B 151      28.152  53.615 -12.316  1.00 50.00           C  
ATOM   1172  CG2 VAL B 151      26.342  53.545 -10.630  1.00 50.00           C  
ATOM   1173  N   LEU B 152      26.162  55.957 -14.423  1.00 50.00           N  
ATOM   1174  CA  LEU B 152      26.429  56.454 -15.766  1.00 50.00           C  
ATOM   1175  C   LEU B 152      26.640  57.957 -15.706  1.00 50.00           C  
ATOM   1176  O   LEU B 152      27.615  58.487 -16.244  1.00 50.00           O  
ATOM   1177  CB  LEU B 152      25.247  56.155 -16.688  1.00 50.00           C  
ATOM   1178  CG  LEU B 152      24.531  54.813 -16.546  1.00 50.00           C  
ATOM   1179  CD1 LEU B 152      23.186  54.855 -17.259  1.00 50.00           C  
ATOM   1180  CD2 LEU B 152      25.396  53.685 -17.077  1.00 50.00           C  
ATOM   1181  N   ASN B 153      25.716  58.622 -15.015  1.00 50.00           N  
ATOM   1182  CA  ASN B 153      25.651  60.078 -14.901  1.00 50.00           C  
ATOM   1183  C   ASN B 153      26.777  60.669 -14.053  1.00 50.00           C  
ATOM   1184  O   ASN B 153      26.799  61.873 -13.790  1.00 50.00           O  
ATOM   1185  CB  ASN B 153      24.305  60.466 -14.288  1.00 50.00           C  
ATOM   1186  CG  ASN B 153      23.647  61.614 -15.001  1.00 50.00           C  
ATOM   1187  ND2 ASN B 153      22.381  61.425 -15.365  1.00 50.00           N  
ATOM   1188  OD1 ASN B 153      24.256  62.668 -15.219  1.00 50.00           O  
ATOM   1189  N   MET B 154      27.706  59.816 -13.634  1.00 50.00           N  
ATOM   1190  CA  MET B 154      28.797  60.217 -12.761  1.00 50.00           C  
ATOM   1191  C   MET B 154      30.144  59.891 -13.414  1.00 50.00           C  
ATOM   1192  O   MET B 154      31.147  60.565 -13.158  1.00 50.00           O  
ATOM   1193  CB  MET B 154      28.650  59.515 -11.410  1.00 50.00           C  
ATOM   1194  CG  MET B 154      29.164  60.301 -10.217  1.00 50.00           C  
ATOM   1195  SD  MET B 154      28.680  59.576  -8.634  1.00 50.00           S  
ATOM   1196  CE  MET B 154      26.966  60.074  -8.517  1.00 50.00           C  
ATOM   1197  N   TRP B 155      30.144  58.861 -14.263  1.00 50.00           N  
ATOM   1198  CA  TRP B 155      31.322  58.424 -15.024  1.00 50.00           C  
ATOM   1199  C   TRP B 155      31.435  59.214 -16.332  1.00 50.00           C  
ATOM   1200  O   TRP B 155      32.523  59.672 -16.690  1.00 50.00           O  
ATOM   1201  CB  TRP B 155      31.222  56.922 -15.312  1.00 50.00           C  
ATOM   1202  CG  TRP B 155      32.511  56.216 -15.726  1.00 50.00           C  
ATOM   1203  CD1 TRP B 155      33.617  55.977 -14.947  1.00 50.00           C  
ATOM   1204  CD2 TRP B 155      32.784  55.603 -16.998  1.00 50.00           C  
ATOM   1205  CE2 TRP B 155      34.078  55.036 -16.920  1.00 50.00           C  
ATOM   1206  CE3 TRP B 155      32.065  55.490 -18.200  1.00 50.00           C  
ATOM   1207  NE1 TRP B 155      34.562  55.279 -15.660  1.00 50.00           N  
ATOM   1208  CZ2 TRP B 155      34.669  54.366 -17.999  1.00 50.00           C  
ATOM   1209  CZ3 TRP B 155      32.653  54.822 -19.273  1.00 50.00           C  
ATOM   1210  CH2 TRP B 155      33.943  54.271 -19.163  1.00 50.00           C  
ATOM   1211  N   GLN B 156      30.308  59.378 -17.031  1.00 50.00           N  
ATOM   1212  CA  GLN B 156      30.239  60.232 -18.220  1.00 50.00           C  
ATOM   1213  C   GLN B 156      30.548  61.678 -17.837  1.00 50.00           C  
ATOM   1214  O   GLN B 156      30.591  62.561 -18.693  1.00 50.00           O  
ATOM   1215  CB  GLN B 156      28.857  60.148 -18.875  1.00 50.00           C  
ATOM   1216  CG  GLN B 156      28.515  58.795 -19.494  1.00 50.00           C  
ATOM   1217  CD  GLN B 156      27.044  58.673 -19.880  1.00 50.00           C  
ATOM   1218  NE2 GLN B 156      26.485  57.479 -19.695  1.00 50.00           N  
ATOM   1219  OE1 GLN B 156      26.420  59.638 -20.338  1.00 50.00           O  
ATOM   1220  N   GLN B 157      30.767  61.896 -16.541  1.00 50.00           N  
ATOM   1221  CA  GLN B 157      31.067  63.209 -15.980  1.00 50.00           C  
ATOM   1222  C   GLN B 157      32.536  63.321 -15.553  1.00 50.00           C  
ATOM   1223  O   GLN B 157      32.917  64.256 -14.848  1.00 50.00           O  
ATOM   1224  CB  GLN B 157      30.132  63.500 -14.799  1.00 50.00           C  
ATOM   1225  CG  GLN B 157      29.801  64.984 -14.599  1.00 50.00           C  
ATOM   1226  CD  GLN B 157      28.598  65.235 -13.685  1.00 50.00           C  
ATOM   1227  NE2 GLN B 157      28.177  66.500 -13.601  1.00 50.00           N  
ATOM   1228  OE1 GLN B 157      28.056  64.309 -13.071  1.00 50.00           O  
ATOM   1229  N   GLY B 158      33.353  62.360 -15.981  1.00 50.00           N  
ATOM   1230  CA  GLY B 158      34.810  62.419 -15.788  1.00 50.00           C  
ATOM   1231  C   GLY B 158      35.390  61.621 -14.627  1.00 50.00           C  
ATOM   1232  O   GLY B 158      36.458  61.011 -14.759  1.00 50.00           O  
ATOM   1233  N   LEU B 159      34.681  61.629 -13.496  1.00 50.00           N  
ATOM   1234  CA  LEU B 159      35.168  61.060 -12.234  1.00 50.00           C  
ATOM   1235  C   LEU B 159      35.438  59.565 -12.326  1.00 50.00           C  
ATOM   1236  O   LEU B 159      34.763  58.848 -13.066  1.00 50.00           O  
ATOM   1237  CB  LEU B 159      34.168  61.321 -11.103  1.00 50.00           C  
ATOM   1238  CG  LEU B 159      33.326  62.601 -11.125  1.00 50.00           C  
ATOM   1239  CD1 LEU B 159      32.169  62.493 -10.135  1.00 50.00           C  
ATOM   1240  CD2 LEU B 159      34.180  63.839 -10.841  1.00 50.00           C  
ATOM   1241  N   GLY B 160      36.428  59.109 -11.560  1.00 50.00           N  
ATOM   1242  CA  GLY B 160      36.853  57.707 -11.559  1.00 50.00           C  
ATOM   1243  C   GLY B 160      36.102  56.874 -10.543  1.00 50.00           C  
ATOM   1244  O   GLY B 160      35.530  57.414  -9.592  1.00 50.00           O  
ATOM   1245  N   ALA B 161      36.133  55.557 -10.741  1.00 50.00           N  
ATOM   1246  CA  ALA B 161      35.302  54.616  -9.980  1.00 50.00           C  
ATOM   1247  C   ALA B 161      35.514  54.625  -8.468  1.00 50.00           C  
ATOM   1248  O   ALA B 161      34.543  54.658  -7.710  1.00 50.00           O  
ATOM   1249  CB  ALA B 161      35.459  53.202 -10.529  1.00 50.00           C  
ATOM   1250  N   SER B 162      36.772  54.593  -8.032  1.00 50.00           N  
ATOM   1251  CA  SER B 162      37.080  54.536  -6.602  1.00 50.00           C  
ATOM   1252  C   SER B 162      36.328  55.606  -5.854  1.00 50.00           C  
ATOM   1253  O   SER B 162      35.821  55.372  -4.758  1.00 50.00           O  
ATOM   1254  CB  SER B 162      38.570  54.714  -6.340  1.00 50.00           C  
ATOM   1255  OG  SER B 162      38.776  55.030  -4.971  1.00 50.00           O  
ATOM   1256  N   HIS B 163      36.286  56.787  -6.466  1.00 50.00           N  
ATOM   1257  CA  HIS B 163      35.541  57.924  -5.951  1.00 50.00           C  
ATOM   1258  C   HIS B 163      34.036  57.602  -5.860  1.00 50.00           C  
ATOM   1259  O   HIS B 163      33.426  57.738  -4.796  1.00 50.00           O  
ATOM   1260  CB  HIS B 163      35.826  59.169  -6.814  1.00 50.00           C  
ATOM   1261  CG  HIS B 163      34.861  60.291  -6.589  1.00 50.00           C  
ATOM   1262  CD2 HIS B 163      34.056  60.963  -7.446  1.00 50.00           C  
ATOM   1263  ND1 HIS B 163      34.632  60.834  -5.343  1.00 50.00           N  
ATOM   1264  CE1 HIS B 163      33.725  61.792  -5.441  1.00 50.00           C  
ATOM   1265  NE2 HIS B 163      33.359  61.890  -6.707  1.00 50.00           N  
ATOM   1266  N   ILE B 164      33.471  57.140  -6.975  1.00 50.00           N  
ATOM   1267  CA  ILE B 164      32.048  56.810  -7.099  1.00 50.00           C  
ATOM   1268  C   ILE B 164      31.583  55.792  -6.057  1.00 50.00           C  
ATOM   1269  O   ILE B 164      30.487  55.914  -5.504  1.00 50.00           O  
ATOM   1270  CB  ILE B 164      31.736  56.301  -8.538  1.00 50.00           C  
ATOM   1271  CG1 ILE B 164      31.595  57.482  -9.508  1.00 50.00           C  
ATOM   1272  CG2 ILE B 164      30.493  55.426  -8.565  1.00 50.00           C  
ATOM   1273  CD1 ILE B 164      31.591  57.105 -10.989  1.00 50.00           C  
ATOM   1274  N   SER B 165      32.423  54.795  -5.790  1.00 50.00           N  
ATOM   1275  CA  SER B 165      32.063  53.711  -4.875  1.00 50.00           C  
ATOM   1276  C   SER B 165      32.048  54.154  -3.414  1.00 50.00           C  
ATOM   1277  O   SER B 165      31.388  53.526  -2.587  1.00 50.00           O  
ATOM   1278  CB  SER B 165      32.992  52.500  -5.051  1.00 50.00           C  
ATOM   1279  OG  SER B 165      33.942  52.404  -4.003  1.00 50.00           O  
ATOM   1280  N   LYS B 166      32.779  55.221  -3.098  1.00 50.00           N  
ATOM   1281  CA  LYS B 166      32.891  55.686  -1.721  1.00 50.00           C  
ATOM   1282  C   LYS B 166      31.756  56.639  -1.351  1.00 50.00           C  
ATOM   1283  O   LYS B 166      31.160  56.511  -0.277  1.00 50.00           O  
ATOM   1284  CB  LYS B 166      34.248  56.347  -1.484  1.00 50.00           C  
ATOM   1285  CG  LYS B 166      35.366  55.396  -1.092  1.00 50.00           C  
ATOM   1286  CD  LYS B 166      36.707  56.127  -1.113  1.00 50.00           C  
ATOM   1287  CE  LYS B 166      37.809  55.335  -0.437  1.00 50.00           C  
ATOM   1288  NZ  LYS B 166      39.020  56.174  -0.263  1.00 50.00           N1+
ATOM   1289  N   THR B 167      31.461  57.583  -2.249  1.00 50.00           N  
ATOM   1290  CA  THR B 167      30.429  58.608  -2.029  1.00 50.00           C  
ATOM   1291  C   THR B 167      29.063  57.933  -1.947  1.00 50.00           C  
ATOM   1292  O   THR B 167      28.397  58.002  -0.915  1.00 50.00           O  
ATOM   1293  CB  THR B 167      30.472  59.728  -3.113  1.00 50.00           C  
ATOM   1294  CG2 THR B 167      29.306  60.690  -2.948  1.00 50.00           C  
ATOM   1295  OG1 THR B 167      31.698  60.470  -2.997  1.00 50.00           O  
ATOM   1296  N   MET B 168      28.656  57.271  -3.028  1.00 50.00           N  
ATOM   1297  CA  MET B 168      27.634  56.226  -2.942  1.00 50.00           C  
ATOM   1298  C   MET B 168      28.231  55.126  -2.077  1.00 50.00           C  
ATOM   1299  O   MET B 168      29.452  54.984  -2.021  1.00 50.00           O  
ATOM   1300  CB  MET B 168      27.297  55.651  -4.321  1.00 50.00           C  
ATOM   1301  CG  MET B 168      26.368  56.509  -5.167  1.00 50.00           C  
ATOM   1302  SD  MET B 168      25.754  55.660  -6.638  1.00 50.00           S  
ATOM   1303  CE  MET B 168      27.268  55.322  -7.520  1.00 50.00           C  
ATOM   1304  N   ASN B 169      27.396  54.339  -1.411  1.00 50.00           N  
ATOM   1305  CA  ASN B 169      27.935  53.287  -0.574  1.00 50.00           C  
ATOM   1306  C   ASN B 169      27.764  51.916  -1.197  1.00 50.00           C  
ATOM   1307  O   ASN B 169      26.853  51.185  -0.832  1.00 50.00           O  
ATOM   1308  CB  ASN B 169      27.318  53.334   0.820  1.00 50.00           C  
ATOM   1309  CG  ASN B 169      28.058  52.464   1.807  1.00 50.00           C  
ATOM   1310  ND2 ASN B 169      27.313  51.796   2.676  1.00 50.00           N  
ATOM   1311  OD1 ASN B 169      29.287  52.386   1.788  1.00 50.00           O  
ATOM   1312  N   ILE B 170      28.628  51.573  -2.147  1.00 50.00           N  
ATOM   1313  CA  ILE B 170      28.573  50.266  -2.818  1.00 50.00           C  
ATOM   1314  C   ILE B 170      29.976  49.799  -3.222  1.00 50.00           C  
ATOM   1315  O   ILE B 170      30.906  50.611  -3.292  1.00 50.00           O  
ATOM   1316  CB  ILE B 170      27.642  50.269  -4.072  1.00 50.00           C  
ATOM   1317  CG1 ILE B 170      27.921  51.480  -4.968  1.00 50.00           C  
ATOM   1318  CG2 ILE B 170      26.167  50.216  -3.676  1.00 50.00           C  
ATOM   1319  CD1 ILE B 170      27.369  51.351  -6.383  1.00 50.00           C  
ATOM   1320  N   ALA B 171      30.128  48.503  -3.494  1.00 50.00           N  
ATOM   1321  CA  ALA B 171      31.445  47.944  -3.806  1.00 50.00           C  
ATOM   1322  C   ALA B 171      31.914  48.340  -5.204  1.00 50.00           C  
ATOM   1323  O   ALA B 171      31.092  48.492  -6.117  1.00 50.00           O  
ATOM   1324  CB  ALA B 171      31.444  46.447  -3.640  1.00 50.00           C  
ATOM   1325  N   ARG B 172      33.230  48.518  -5.361  1.00 50.00           N  
ATOM   1326  CA  ARG B 172      33.782  49.015  -6.625  1.00 50.00           C  
ATOM   1327  C   ARG B 172      33.623  47.962  -7.696  1.00 50.00           C  
ATOM   1328  O   ARG B 172      33.520  48.274  -8.879  1.00 50.00           O  
ATOM   1329  CB  ARG B 172      35.240  49.501  -6.494  1.00 50.00           C  
ATOM   1330  CG  ARG B 172      36.214  48.559  -5.796  1.00 50.00           C  
ATOM   1331  CD  ARG B 172      37.584  49.222  -5.491  1.00 50.00           C  
ATOM   1332  NE  ARG B 172      38.526  49.239  -6.621  1.00 50.00           N  
ATOM   1333  CZ  ARG B 172      39.254  48.195  -7.035  1.00 50.00           C  
ATOM   1334  NH1 ARG B 172      39.147  47.011  -6.431  1.00 50.00           N1+
ATOM   1335  NH2 ARG B 172      40.087  48.329  -8.069  1.00 50.00           N  
ATOM   1336  N   SER B 173      33.574  46.711  -7.253  1.00 50.00           N  
ATOM   1337  CA  SER B 173      33.341  45.574  -8.124  1.00 50.00           C  
ATOM   1338  C   SER B 173      32.141  45.864  -9.006  1.00 50.00           C  
ATOM   1339  O   SER B 173      32.182  45.652 -10.211  1.00 50.00           O  
ATOM   1340  CB  SER B 173      33.104  44.327  -7.275  1.00 50.00           C  
ATOM   1341  OG  SER B 173      32.270  43.398  -7.940  1.00 50.00           O  
ATOM   1342  N   THR B 174      31.097  46.390  -8.378  1.00 50.00           N  
ATOM   1343  CA  THR B 174      29.816  46.646  -9.005  1.00 50.00           C  
ATOM   1344  C   THR B 174      29.868  47.788 -10.021  1.00 50.00           C  
ATOM   1345  O   THR B 174      29.364  47.643 -11.140  1.00 50.00           O  
ATOM   1346  CB  THR B 174      28.767  46.940  -7.913  1.00 50.00           C  
ATOM   1347  CG2 THR B 174      27.425  47.367  -8.508  1.00 50.00           C  
ATOM   1348  OG1 THR B 174      28.590  45.764  -7.117  1.00 50.00           O  
ATOM   1349  N   VAL B 175      30.484  48.905  -9.626  1.00 50.00           N  
ATOM   1350  CA  VAL B 175      30.569  50.132 -10.439  1.00 50.00           C  
ATOM   1351  C   VAL B 175      30.996  49.887 -11.890  1.00 50.00           C  
ATOM   1352  O   VAL B 175      30.309  50.306 -12.820  1.00 50.00           O  
ATOM   1353  CB  VAL B 175      31.510  51.170  -9.785  1.00 50.00           C  
ATOM   1354  CG1 VAL B 175      31.656  52.397 -10.654  1.00 50.00           C  
ATOM   1355  CG2 VAL B 175      31.001  51.560  -8.408  1.00 50.00           C  
ATOM   1356  N   TYR B 176      32.121  49.199 -12.072  1.00 50.00           N  
ATOM   1357  CA  TYR B 176      32.622  48.854 -13.399  1.00 50.00           C  
ATOM   1358  C   TYR B 176      31.667  47.935 -14.152  1.00 50.00           C  
ATOM   1359  O   TYR B 176      31.511  48.058 -15.371  1.00 50.00           O  
ATOM   1360  CB  TYR B 176      33.987  48.174 -13.310  1.00 50.00           C  
ATOM   1361  CG  TYR B 176      35.120  49.008 -12.731  1.00 50.00           C  
ATOM   1362  CD1 TYR B 176      35.644  48.712 -11.471  1.00 50.00           C  
ATOM   1363  CD2 TYR B 176      35.698  50.064 -13.450  1.00 50.00           C  
ATOM   1364  CE1 TYR B 176      36.702  49.457 -10.931  1.00 50.00           C  
ATOM   1365  CE2 TYR B 176      36.759  50.810 -12.911  1.00 50.00           C  
ATOM   1366  CZ  TYR B 176      37.250  50.496 -11.652  1.00 50.00           C  
ATOM   1367  OH  TYR B 176      38.283  51.200 -11.091  1.00 50.00           O  
ATOM   1368  N   LYS B 177      31.042  47.008 -13.423  1.00 50.00           N  
ATOM   1369  CA  LYS B 177      30.086  46.064 -14.003  1.00 50.00           C  
ATOM   1370  C   LYS B 177      28.918  46.815 -14.610  1.00 50.00           C  
ATOM   1371  O   LYS B 177      28.530  46.585 -15.763  1.00 50.00           O  
ATOM   1372  CB  LYS B 177      29.559  45.099 -12.948  1.00 50.00           C  
ATOM   1373  CG  LYS B 177      28.571  44.107 -13.519  1.00 50.00           C  
ATOM   1374  CD  LYS B 177      27.795  43.367 -12.446  1.00 50.00           C  
ATOM   1375  CE  LYS B 177      27.070  42.205 -13.072  1.00 50.00           C  
ATOM   1376  NZ  LYS B 177      28.071  41.349 -13.803  1.00 50.00           N1+
ATOM   1377  N   VAL B 178      28.371  47.718 -13.808  1.00 50.00           N  
ATOM   1378  CA  VAL B 178      27.297  48.597 -14.223  1.00 50.00           C  
ATOM   1379  C   VAL B 178      27.655  49.340 -15.519  1.00 50.00           C  
ATOM   1380  O   VAL B 178      26.798  49.566 -16.371  1.00 50.00           O  
ATOM   1381  CB  VAL B 178      26.936  49.557 -13.069  1.00 50.00           C  
ATOM   1382  CG1 VAL B 178      26.031  50.702 -13.542  1.00 50.00           C  
ATOM   1383  CG2 VAL B 178      26.283  48.768 -11.922  1.00 50.00           C  
ATOM   1384  N   ILE B 179      28.929  49.676 -15.681  1.00 50.00           N  
ATOM   1385  CA  ILE B 179      29.387  50.350 -16.894  1.00 50.00           C  
ATOM   1386  C   ILE B 179      29.383  49.420 -18.113  1.00 50.00           C  
ATOM   1387  O   ILE B 179      28.713  49.706 -19.111  1.00 50.00           O  
ATOM   1388  CB  ILE B 179      30.772  51.029 -16.692  1.00 50.00           C  
ATOM   1389  CG1 ILE B 179      30.621  52.232 -15.761  1.00 50.00           C  
ATOM   1390  CG2 ILE B 179      31.392  51.458 -18.037  1.00 50.00           C  
ATOM   1391  CD1 ILE B 179      31.840  52.544 -14.948  1.00 50.00           C  
ATOM   1392  N   ASN B 180      30.108  48.307 -18.023  1.00 50.00           N  
ATOM   1393  CA  ASN B 180      30.305  47.423 -19.175  1.00 50.00           C  
ATOM   1394  C   ASN B 180      29.039  46.804 -19.763  1.00 50.00           C  
ATOM   1395  O   ASN B 180      29.013  46.439 -20.948  1.00 50.00           O  
ATOM   1396  CB  ASN B 180      31.322  46.345 -18.843  1.00 50.00           C  
ATOM   1397  CG  ASN B 180      32.712  46.896 -18.742  1.00 50.00           C  
ATOM   1398  ND2 ASN B 180      33.402  46.566 -17.659  1.00 50.00           N  
ATOM   1399  OD1 ASN B 180      33.163  47.626 -19.624  1.00 50.00           O  
ATOM   1400  N   GLU B 181      27.998  46.714 -18.934  1.00 50.00           N  
ATOM   1401  CA  GLU B 181      26.707  46.173 -19.340  1.00 50.00           C  
ATOM   1402  C   GLU B 181      25.854  47.189 -20.125  1.00 50.00           C  
ATOM   1403  O   GLU B 181      25.091  46.804 -21.010  1.00 50.00           O  
ATOM   1404  CB  GLU B 181      25.960  45.673 -18.104  1.00 50.00           C  
ATOM   1405  CG  GLU B 181      25.023  44.497 -18.343  1.00 50.00           C  
ATOM   1406  CD  GLU B 181      24.736  43.710 -17.056  1.00 50.00           C  
ATOM   1407  OE1 GLU B 181      25.691  43.137 -16.466  1.00 50.00           O  
ATOM   1408  OE2 GLU B 181      23.554  43.663 -16.639  1.00 50.00           O1-
ATOM   1409  N   SER B 182      25.997  48.478 -19.821  1.00 50.00           N  
ATOM   1410  CA  SER B 182      25.144  49.503 -20.430  1.00 50.00           C  
ATOM   1411  C   SER B 182      25.703  50.049 -21.749  1.00 50.00           C  
ATOM   1412  O   SER B 182      25.852  51.267 -21.915  1.00 50.00           O  
ATOM   1413  CB  SER B 182      24.901  50.648 -19.443  1.00 50.00           C  
ATOM   1414  OG  SER B 182      26.042  51.489 -19.361  1.00 50.00           O  
ATOM   1415  N   ASN B 183      26.009  49.153 -22.684  1.00 50.00           N  
ATOM   1416  CA  ASN B 183      26.514  49.564 -23.999  1.00 50.00           C  
ATOM   1417  C   ASN B 183      25.449  49.471 -25.092  1.00 50.00           C  
ATOM   1418  O   ASN B 183      24.491  50.248 -25.110  1.00 50.00           O  
ATOM   1419  CB  ASN B 183      27.765  48.760 -24.391  1.00 50.00           C  
ATOM   1420  CG  ASN B 183      29.056  49.345 -23.812  1.00 50.00           C  
ATOM   1421  ND2 ASN B 183      29.694  48.596 -22.908  1.00 50.00           N  
ATOM   1422  OD1 ASN B 183      29.482  50.445 -24.189  1.00 50.00           O  
ATOM   1423  N   MET C   1      62.038  26.934  74.656  1.00 50.00           N  
ATOM   1424  CA  MET C   1      62.332  26.512  76.021  1.00 50.00           C  
ATOM   1425  C   MET C   1      61.961  25.042  76.212  1.00 50.00           C  
ATOM   1426  O   MET C   1      61.204  24.690  77.118  1.00 50.00           O  
ATOM   1427  CB  MET C   1      61.587  27.394  77.027  1.00 50.00           C  
ATOM   1428  CG  MET C   1      62.128  27.329  78.448  1.00 50.00           C  
ATOM   1429  SD  MET C   1      63.846  27.863  78.570  1.00 50.00           S  
ATOM   1430  CE  MET C   1      63.712  29.567  78.038  1.00 50.00           C  
ATOM   1431  N   ARG C   2      62.490  24.188  75.342  1.00 50.00           N  
ATOM   1432  CA  ARG C   2      62.253  22.752  75.437  1.00 50.00           C  
ATOM   1433  C   ARG C   2      63.140  22.123  76.507  1.00 50.00           C  
ATOM   1434  O   ARG C   2      64.203  22.651  76.832  1.00 50.00           O  
ATOM   1435  CB  ARG C   2      62.494  22.076  74.086  1.00 50.00           C  
ATOM   1436  CG  ARG C   2      61.533  22.514  72.996  1.00 50.00           C  
ATOM   1437  CD  ARG C   2      61.648  21.621  71.772  1.00 50.00           C  
ATOM   1438  NE  ARG C   2      60.670  21.979  70.748  1.00 50.00           N  
ATOM   1439  CZ  ARG C   2      60.458  21.276  69.641  1.00 50.00           C  
ATOM   1440  NH1 ARG C   2      61.154  20.172  69.410  1.00 50.00           N1+
ATOM   1441  NH2 ARG C   2      59.547  21.677  68.764  1.00 50.00           N  
ATOM   1442  N   ILE C   3      62.697  20.993  77.048  1.00 50.00           N  
ATOM   1443  CA  ILE C   3      63.435  20.313  78.106  1.00 50.00           C  
ATOM   1444  C   ILE C   3      63.989  18.982  77.609  1.00 50.00           C  
ATOM   1445  O   ILE C   3      63.253  18.151  77.079  1.00 50.00           O  
ATOM   1446  CB  ILE C   3      62.552  20.105  79.345  1.00 50.00           C  
ATOM   1447  CG1 ILE C   3      61.964  21.438  79.810  1.00 50.00           C  
ATOM   1448  CG2 ILE C   3      63.351  19.457  80.464  1.00 50.00           C  
ATOM   1449  CD1 ILE C   3      61.070  21.321  81.025  1.00 50.00           C  
ATOM   1450  N   PHE C   4      65.291  18.787  77.790  1.00 50.00           N  
ATOM   1451  CA  PHE C   4      65.957  17.553  77.382  1.00 50.00           C  
ATOM   1452  C   PHE C   4      66.760  16.964  78.537  1.00 50.00           C  
ATOM   1453  O   PHE C   4      66.997  17.633  79.544  1.00 50.00           O  
ATOM   1454  CB  PHE C   4      66.873  17.801  76.181  1.00 50.00           C  
ATOM   1455  CG  PHE C   4      66.140  18.095  74.904  1.00 50.00           C  
ATOM   1456  CD1 PHE C   4      65.788  19.394  74.574  1.00 50.00           C  
ATOM   1457  CD2 PHE C   4      65.809  17.075  74.027  1.00 50.00           C  
ATOM   1458  CE1 PHE C   4      65.116  19.669  73.398  1.00 50.00           C  
ATOM   1459  CE2 PHE C   4      65.136  17.344  72.849  1.00 50.00           C  
ATOM   1460  CZ  PHE C   4      64.790  18.643  72.535  1.00 50.00           C  
ATOM   1461  N   GLY C   5      67.177  15.712  78.386  1.00 50.00           N  
ATOM   1462  CA  GLY C   5      67.975  15.049  79.401  1.00 50.00           C  
ATOM   1463  C   GLY C   5      68.888  13.976  78.841  1.00 50.00           C  
ATOM   1464  O   GLY C   5      68.635  13.433  77.764  1.00 50.00           O  
ATOM   1465  N   TYR C   6      69.953  13.666  79.575  1.00 50.00           N  
ATOM   1466  CA  TYR C   6      70.926  12.673  79.128  1.00 50.00           C  
ATOM   1467  C   TYR C   6      71.297  11.696  80.240  1.00 50.00           C  
ATOM   1468  O   TYR C   6      71.383  12.067  81.410  1.00 50.00           O  
ATOM   1469  CB  TYR C   6      72.188  13.364  78.600  1.00 50.00           C  
ATOM   1470  CG  TYR C   6      73.286  12.406  78.185  1.00 50.00           C  
ATOM   1471  CD1 TYR C   6      73.169  11.645  77.028  1.00 50.00           C  
ATOM   1472  CD2 TYR C   6      74.441  12.268  78.945  1.00 50.00           C  
ATOM   1473  CE1 TYR C   6      74.169  10.770  76.644  1.00 50.00           C  
ATOM   1474  CE2 TYR C   6      75.445  11.396  78.567  1.00 50.00           C  
ATOM   1475  CZ  TYR C   6      75.304  10.650  77.416  1.00 50.00           C  
ATOM   1476  OH  TYR C   6      76.302   9.781  77.034  1.00 50.00           O  
ATOM   1477  N   ALA C   7      71.518  10.443  79.856  1.00 50.00           N  
ATOM   1478  CA  ALA C   7      71.926   9.404  80.793  1.00 50.00           C  
ATOM   1479  C   ALA C   7      72.958   8.488  80.143  1.00 50.00           C  
ATOM   1480  O   ALA C   7      72.802   8.089  78.989  1.00 50.00           O  
ATOM   1481  CB  ALA C   7      70.720   8.605  81.262  1.00 50.00           C  
ATOM   1482  N   ARG C   8      74.012   8.157  80.880  1.00 50.00           N  
ATOM   1483  CA  ARG C   8      75.068   7.304  80.347  1.00 50.00           C  
ATOM   1484  C   ARG C   8      75.504   6.242  81.348  1.00 50.00           C  
ATOM   1485  O   ARG C   8      75.673   6.522  82.536  1.00 50.00           O  
ATOM   1486  CB  ARG C   8      76.279   8.143  79.931  1.00 50.00           C  
ATOM   1487  CG  ARG C   8      77.392   7.335  79.279  1.00 50.00           C  
ATOM   1488  CD  ARG C   8      78.674   8.142  79.153  1.00 50.00           C  
ATOM   1489  NE  ARG C   8      79.245   8.472  80.455  1.00 50.00           N  
ATOM   1490  CZ  ARG C   8      80.074   7.681  81.129  1.00 50.00           C  
ATOM   1491  NH1 ARG C   8      80.433   6.508  80.625  1.00 50.00           N1+
ATOM   1492  NH2 ARG C   8      80.547   8.063  82.308  1.00 50.00           N  
ATOM   1493  N   VAL C   9      75.678   5.019  80.858  1.00 50.00           N  
ATOM   1494  CA  VAL C   9      76.218   3.930  81.659  1.00 50.00           C  
ATOM   1495  C   VAL C   9      77.316   3.232  80.869  1.00 50.00           C  
ATOM   1496  O   VAL C   9      77.620   3.617  79.740  1.00 50.00           O  
ATOM   1497  CB  VAL C   9      75.125   2.929  82.072  1.00 50.00           C  
ATOM   1498  CG1 VAL C   9      74.123   3.584  83.010  1.00 50.00           C  
ATOM   1499  CG2 VAL C   9      74.427   2.370  80.842  1.00 50.00           C  
ATOM   1500  N   SER C  10      77.907   2.206  81.467  1.00 50.00           N  
ATOM   1501  CA  SER C  10      78.899   1.388  80.781  1.00 50.00           C  
ATOM   1502  C   SER C  10      78.253   0.078  80.345  1.00 50.00           C  
ATOM   1503  O   SER C  10      78.160  -0.218  79.154  1.00 50.00           O  
ATOM   1504  CB  SER C  10      80.108   1.123  81.682  1.00 50.00           C  
ATOM   1505  OG  SER C  10      80.737   2.335  82.064  1.00 50.00           O  
ATOM   1506  N   THR C  11      77.816  -0.700  81.327  1.00 50.00           N  
ATOM   1507  CA  THR C  11      77.164  -1.980  81.081  1.00 50.00           C  
ATOM   1508  C   THR C  11      75.740  -1.999  81.633  1.00 50.00           C  
ATOM   1509  O   THR C  11      74.779  -2.198  80.888  1.00 50.00           O  
ATOM   1510  CB  THR C  11      77.960  -3.148  81.696  1.00 50.00           C  
ATOM   1511  CG2 THR C  11      79.214  -3.428  80.881  1.00 50.00           C  
ATOM   1512  OG1 THR C  11      78.326  -2.825  83.044  1.00 50.00           O  
ATOM   1513  N   SER C  12      75.623  -1.807  82.945  1.00 50.00           N  
ATOM   1514  CA  SER C  12      74.364  -1.989  83.668  1.00 50.00           C  
ATOM   1515  C   SER C  12      73.192  -1.194  83.097  1.00 50.00           C  
ATOM   1516  O   SER C  12      73.264   0.025  82.940  1.00 50.00           O  
ATOM   1517  CB  SER C  12      74.551  -1.615  85.140  1.00 50.00           C  
ATOM   1518  OG  SER C  12      73.305  -1.581  85.817  1.00 50.00           O  
ATOM   1519  N   GLN C  13      72.113  -1.910  82.805  1.00 50.00           N  
ATOM   1520  CA  GLN C  13      70.872  -1.313  82.327  1.00 50.00           C  
ATOM   1521  C   GLN C  13      70.068  -0.734  83.490  1.00 50.00           C  
ATOM   1522  O   GLN C  13      69.295   0.207  83.316  1.00 50.00           O  
ATOM   1523  CB  GLN C  13      70.042  -2.353  81.569  1.00 50.00           C  
ATOM   1524  CG  GLN C  13      68.712  -1.843  81.028  1.00 50.00           C  
ATOM   1525  CD  GLN C  13      68.884  -0.783  79.958  1.00 50.00           C  
ATOM   1526  NE2 GLN C  13      68.124   0.299  80.070  1.00 50.00           N  
ATOM   1527  OE1 GLN C  13      69.692  -0.935  79.040  1.00 50.00           O  
ATOM   1528  N   GLN C  14      70.264  -1.300  84.677  1.00 50.00           N  
ATOM   1529  CA  GLN C  14      69.509  -0.899  85.861  1.00 50.00           C  
ATOM   1530  C   GLN C  14      69.828   0.533  86.285  1.00 50.00           C  
ATOM   1531  O   GLN C  14      68.923   1.324  86.552  1.00 50.00           O  
ATOM   1532  CB  GLN C  14      69.780  -1.860  87.021  1.00 50.00           C  
ATOM   1533  CG  GLN C  14      69.432  -3.312  86.725  1.00 50.00           C  
ATOM   1534  CD  GLN C  14      67.943  -3.534  86.511  1.00 50.00           C  
ATOM   1535  NE2 GLN C  14      67.601  -4.630  85.842  1.00 50.00           N  
ATOM   1536  OE1 GLN C  14      67.113  -2.734  86.941  1.00 50.00           O  
ATOM   1537  N   SER C  15      71.115   0.862  86.345  1.00 50.00           N  
ATOM   1538  CA  SER C  15      71.541   2.206  86.719  1.00 50.00           C  
ATOM   1539  C   SER C  15      71.136   3.213  85.649  1.00 50.00           C  
ATOM   1540  O   SER C  15      71.015   4.408  85.920  1.00 50.00           O  
ATOM   1541  CB  SER C  15      73.053   2.252  86.947  1.00 50.00           C  
ATOM   1542  OG  SER C  15      73.756   1.881  85.775  1.00 50.00           O  
ATOM   1543  N   LEU C  16      70.927   2.721  84.433  1.00 50.00           N  
ATOM   1544  CA  LEU C  16      70.451   3.557  83.340  1.00 50.00           C  
ATOM   1545  C   LEU C  16      68.978   3.892  83.548  1.00 50.00           C  
ATOM   1546  O   LEU C  16      68.558   5.032  83.355  1.00 50.00           O  
ATOM   1547  CB  LEU C  16      70.655   2.860  81.994  1.00 50.00           C  
ATOM   1548  CG  LEU C  16      70.362   3.694  80.746  1.00 50.00           C  
ATOM   1549  CD1 LEU C  16      71.316   4.877  80.659  1.00 50.00           C  
ATOM   1550  CD2 LEU C  16      70.449   2.835  79.494  1.00 50.00           C  
ATOM   1551  N   ASP C  17      68.201   2.888  83.947  1.00 50.00           N  
ATOM   1552  CA  ASP C  17      66.783   3.078  84.230  1.00 50.00           C  
ATOM   1553  C   ASP C  17      66.593   3.976  85.448  1.00 50.00           C  
ATOM   1554  O   ASP C  17      65.580   4.666  85.565  1.00 50.00           O  
ATOM   1555  CB  ASP C  17      66.090   1.732  84.455  1.00 50.00           C  
ATOM   1556  CG  ASP C  17      66.092   0.859  83.215  1.00 50.00           C  
ATOM   1557  OD1 ASP C  17      66.148   1.412  82.096  1.00 50.00           O  
ATOM   1558  OD2 ASP C  17      66.034  -0.381  83.359  1.00 50.00           O1-
ATOM   1559  N   ILE C  18      67.569   3.958  86.350  1.00 50.00           N  
ATOM   1560  CA  ILE C  18      67.542   4.809  87.533  1.00 50.00           C  
ATOM   1561  C   ILE C  18      67.621   6.274  87.120  1.00 50.00           C  
ATOM   1562  O   ILE C  18      66.841   7.105  87.587  1.00 50.00           O  
ATOM   1563  CB  ILE C  18      68.683   4.452  88.505  1.00 50.00           C  
ATOM   1564  CG1 ILE C  18      68.417   3.099  89.169  1.00 50.00           C  
ATOM   1565  CG2 ILE C  18      68.856   5.540  89.555  1.00 50.00           C  
ATOM   1566  CD1 ILE C  18      69.521   2.652  90.102  1.00 50.00           C  
ATOM   1567  N   GLN C  19      68.570   6.581  86.240  1.00 50.00           N  
ATOM   1568  CA  GLN C  19      68.742   7.939  85.739  1.00 50.00           C  
ATOM   1569  C   GLN C  19      67.513   8.384  84.952  1.00 50.00           C  
ATOM   1570  O   GLN C  19      67.015   9.492  85.145  1.00 50.00           O  
ATOM   1571  CB  GLN C  19      69.994   8.038  84.863  1.00 50.00           C  
ATOM   1572  CG  GLN C  19      71.279   7.625  85.563  1.00 50.00           C  
ATOM   1573  CD  GLN C  19      72.513   7.882  84.719  1.00 50.00           C  
ATOM   1574  NE2 GLN C  19      73.325   6.849  84.528  1.00 50.00           N  
ATOM   1575  OE1 GLN C  19      72.732   8.996  84.241  1.00 50.00           O  
ATOM   1576  N   ILE C  20      67.031   7.511  84.071  1.00 50.00           N  
ATOM   1577  CA  ILE C  20      65.855   7.799  83.255  1.00 50.00           C  
ATOM   1578  C   ILE C  20      64.645   8.083  84.138  1.00 50.00           C  
ATOM   1579  O   ILE C  20      63.911   9.046  83.911  1.00 50.00           O  
ATOM   1580  CB  ILE C  20      65.558   6.643  82.279  1.00 50.00           C  
ATOM   1581  CG1 ILE C  20      66.667   6.527  81.232  1.00 50.00           C  
ATOM   1582  CG2 ILE C  20      64.209   6.843  81.604  1.00 50.00           C  
ATOM   1583  CD1 ILE C  20      66.455   5.404  80.241  1.00 50.00           C  
ATOM   1584  N   ARG C  21      64.449   7.243  85.150  1.00 50.00           N  
ATOM   1585  CA  ARG C  21      63.351   7.424  86.096  1.00 50.00           C  
ATOM   1586  C   ARG C  21      63.508   8.737  86.854  1.00 50.00           C  
ATOM   1587  O   ARG C  21      62.527   9.432  87.119  1.00 50.00           O  
ATOM   1588  CB  ARG C  21      63.287   6.250  87.075  1.00 50.00           C  
ATOM   1589  CG  ARG C  21      62.142   6.328  88.071  1.00 50.00           C  
ATOM   1590  CD  ARG C  21      62.166   5.147  89.029  1.00 50.00           C  
ATOM   1591  NE  ARG C  21      61.068   5.199  89.988  1.00 50.00           N  
ATOM   1592  CZ  ARG C  21      60.868   4.298  90.946  1.00 50.00           C  
ATOM   1593  NH1 ARG C  21      61.696   3.269  91.074  1.00 50.00           N1+
ATOM   1594  NH2 ARG C  21      59.842   4.425  91.777  1.00 50.00           N  
ATOM   1595  N   ALA C  22      64.748   9.074  87.193  1.00 50.00           N  
ATOM   1596  CA  ALA C  22      65.043  10.323  87.885  1.00 50.00           C  
ATOM   1597  C   ALA C  22      64.777  11.521  86.979  1.00 50.00           C  
ATOM   1598  O   ALA C  22      64.289  12.556  87.432  1.00 50.00           O  
ATOM   1599  CB  ALA C  22      66.484  10.334  88.374  1.00 50.00           C  
ATOM   1600  N   LEU C  23      65.097  11.371  85.697  1.00 50.00           N  
ATOM   1601  CA  LEU C  23      64.871  12.431  84.722  1.00 50.00           C  
ATOM   1602  C   LEU C  23      63.379  12.660  84.494  1.00 50.00           C  
ATOM   1603  O   LEU C  23      62.942  13.789  84.272  1.00 50.00           O  
ATOM   1604  CB  LEU C  23      65.558  12.100  83.395  1.00 50.00           C  
ATOM   1605  CG  LEU C  23      67.090  12.126  83.392  1.00 50.00           C  
ATOM   1606  CD1 LEU C  23      67.634  11.732  82.028  1.00 50.00           C  
ATOM   1607  CD2 LEU C  23      67.607  13.495  83.807  1.00 50.00           C  
ATOM   1608  N   LYS C  24      62.601  11.584  84.554  1.00 50.00           N  
ATOM   1609  CA  LYS C  24      61.160  11.671  84.349  1.00 50.00           C  
ATOM   1610  C   LYS C  24      60.458  12.251  85.573  1.00 50.00           C  
ATOM   1611  O   LYS C  24      59.386  12.847  85.460  1.00 50.00           O  
ATOM   1612  CB  LYS C  24      60.583  10.295  84.007  1.00 50.00           C  
ATOM   1613  CG  LYS C  24      61.009   9.773  82.643  1.00 50.00           C  
ATOM   1614  CD  LYS C  24      60.306   8.470  82.302  1.00 50.00           C  
ATOM   1615  CE  LYS C  24      60.685   7.988  80.911  1.00 50.00           C  
ATOM   1616  NZ  LYS C  24      59.968   6.739  80.535  1.00 50.00           N1+
ATOM   1617  N   ASP C  25      61.066  12.078  86.743  1.00 50.00           N  
ATOM   1618  CA  ASP C  25      60.535  12.660  87.971  1.00 50.00           C  
ATOM   1619  C   ASP C  25      60.824  14.155  88.020  1.00 50.00           C  
ATOM   1620  O   ASP C  25      60.221  14.890  88.801  1.00 50.00           O  
ATOM   1621  CB  ASP C  25      61.125  11.967  89.202  1.00 50.00           C  
ATOM   1622  CG  ASP C  25      60.718  10.508  89.303  1.00 50.00           C  
ATOM   1623  OD1 ASP C  25      59.683  10.134  88.712  1.00 50.00           O  
ATOM   1624  OD2 ASP C  25      61.436   9.737  89.974  1.00 50.00           O1-
ATOM   1625  N   ALA C  26      61.750  14.597  87.177  1.00 50.00           N  
ATOM   1626  CA  ALA C  26      62.130  16.004  87.104  1.00 50.00           C  
ATOM   1627  C   ALA C  26      61.282  16.747  86.073  1.00 50.00           C  
ATOM   1628  O   ALA C  26      61.509  17.926  85.803  1.00 50.00           O  
ATOM   1629  CB  ALA C  26      63.607  16.140  86.773  1.00 50.00           C  
ATOM   1630  N   GLY C  27      60.303  16.049  85.504  1.00 50.00           N  
ATOM   1631  CA  GLY C  27      59.429  16.629  84.502  1.00 50.00           C  
ATOM   1632  C   GLY C  27      60.010  16.700  83.101  1.00 50.00           C  
ATOM   1633  O   GLY C  27      59.858  17.706  82.406  1.00 50.00           O  
ATOM   1634  N   VAL C  28      60.678  15.628  82.686  1.00 50.00           N  
ATOM   1635  CA  VAL C  28      61.165  15.513  81.319  1.00 50.00           C  
ATOM   1636  C   VAL C  28      60.337  14.463  80.590  1.00 50.00           C  
ATOM   1637  O   VAL C  28      60.116  13.369  81.111  1.00 50.00           O  
ATOM   1638  CB  VAL C  28      62.664  15.160  81.274  1.00 50.00           C  
ATOM   1639  CG1 VAL C  28      63.152  15.099  79.833  1.00 50.00           C  
ATOM   1640  CG2 VAL C  28      63.471  16.168  82.071  1.00 50.00           C  
ATOM   1641  N   LYS C  29      59.873  14.798  79.390  1.00 50.00           N  
ATOM   1642  CA  LYS C  29      59.069  13.870  78.603  1.00 50.00           C  
ATOM   1643  C   LYS C  29      59.901  12.667  78.165  1.00 50.00           C  
ATOM   1644  O   LYS C  29      61.125  12.747  78.072  1.00 50.00           O  
ATOM   1645  CB  LYS C  29      58.462  14.578  77.389  1.00 50.00           C  
ATOM   1646  CG  LYS C  29      57.377  15.588  77.746  1.00 50.00           C  
ATOM   1647  CD  LYS C  29      56.537  15.966  76.533  1.00 50.00           C  
ATOM   1648  CE  LYS C  29      57.316  16.831  75.558  1.00 50.00           C  
ATOM   1649  NZ  LYS C  29      57.625  18.170  76.134  1.00 50.00           N1+
ATOM   1650  N   ALA C  30      59.221  11.555  77.902  1.00 50.00           N  
ATOM   1651  CA  ALA C  30      59.887  10.288  77.612  1.00 50.00           C  
ATOM   1652  C   ALA C  30      60.689  10.328  76.312  1.00 50.00           C  
ATOM   1653  O   ALA C  30      61.725   9.675  76.197  1.00 50.00           O  
ATOM   1654  CB  ALA C  30      58.864   9.162  77.560  1.00 50.00           C  
ATOM   1655  N   ASN C  31      60.206  11.092  75.338  1.00 50.00           N  
ATOM   1656  CA  ASN C  31      60.870  11.176  74.040  1.00 50.00           C  
ATOM   1657  C   ASN C  31      61.983  12.222  74.046  1.00 50.00           C  
ATOM   1658  O   ASN C  31      62.708  12.376  73.061  1.00 50.00           O  
ATOM   1659  CB  ASN C  31      59.855  11.497  72.940  1.00 50.00           C  
ATOM   1660  CG  ASN C  31      59.142  12.814  73.171  1.00 50.00           C  
ATOM   1661  ND2 ASN C  31      58.730  13.462  72.088  1.00 50.00           N  
ATOM   1662  OD1 ASN C  31      58.960  13.244  74.311  1.00 50.00           O  
ATOM   1663  N   ARG C  32      62.114  12.938  75.158  1.00 50.00           N  
ATOM   1664  CA  ARG C  32      63.121  13.987  75.284  1.00 50.00           C  
ATOM   1665  C   ARG C  32      64.403  13.469  75.932  1.00 50.00           C  
ATOM   1666  O   ARG C  32      65.337  14.233  76.178  1.00 50.00           O  
ATOM   1667  CB  ARG C  32      62.563  15.162  76.092  1.00 50.00           C  
ATOM   1668  CG  ARG C  32      61.409  15.891  75.416  1.00 50.00           C  
ATOM   1669  CD  ARG C  32      61.872  16.625  74.168  1.00 50.00           C  
ATOM   1670  NE  ARG C  32      60.763  17.265  73.463  1.00 50.00           N  
ATOM   1671  CZ  ARG C  32      60.311  18.485  73.733  1.00 50.00           C  
ATOM   1672  NH1 ARG C  32      60.870  19.203  74.697  1.00 50.00           N1+
ATOM   1673  NH2 ARG C  32      59.297  18.988  73.039  1.00 50.00           N  
ATOM   1674  N   ILE C  33      64.445  12.170  76.207  1.00 50.00           N  
ATOM   1675  CA  ILE C  33      65.580  11.569  76.900  1.00 50.00           C  
ATOM   1676  C   ILE C  33      66.440  10.747  75.943  1.00 50.00           C  
ATOM   1677  O   ILE C  33      65.929   9.922  75.186  1.00 50.00           O  
ATOM   1678  CB  ILE C  33      65.102  10.700  78.079  1.00 50.00           C  
ATOM   1679  CG1 ILE C  33      64.260  11.536  79.045  1.00 50.00           C  
ATOM   1680  CG2 ILE C  33      66.287  10.078  78.802  1.00 50.00           C  
ATOM   1681  CD1 ILE C  33      63.729  10.754  80.227  1.00 50.00           C  
ATOM   1682  N   PHE C  34      67.749  10.979  75.984  1.00 50.00           N  
ATOM   1683  CA  PHE C  34      68.695  10.221  75.168  1.00 50.00           C  
ATOM   1684  C   PHE C  34      69.669   9.453  76.060  1.00 50.00           C  
ATOM   1685  O   PHE C  34      70.075   9.945  77.113  1.00 50.00           O  
ATOM   1686  CB  PHE C  34      69.461  11.149  74.223  1.00 50.00           C  
ATOM   1687  CG  PHE C  34      68.580  11.933  73.292  1.00 50.00           C  
ATOM   1688  CD1 PHE C  34      68.194  13.227  73.605  1.00 50.00           C  
ATOM   1689  CD2 PHE C  34      68.138  11.376  72.104  1.00 50.00           C  
ATOM   1690  CE1 PHE C  34      67.383  13.950  72.750  1.00 50.00           C  
ATOM   1691  CE2 PHE C  34      67.326  12.095  71.244  1.00 50.00           C  
ATOM   1692  CZ  PHE C  34      66.949  13.383  71.568  1.00 50.00           C  
ATOM   1693  N   THR C  35      70.036   8.246  75.638  1.00 50.00           N  
ATOM   1694  CA  THR C  35      70.943   7.406  76.419  1.00 50.00           C  
ATOM   1695  C   THR C  35      72.047   6.793  75.560  1.00 50.00           C  
ATOM   1696  O   THR C  35      71.907   6.677  74.342  1.00 50.00           O  
ATOM   1697  CB  THR C  35      70.183   6.268  77.133  1.00 50.00           C  
ATOM   1698  CG2 THR C  35      69.255   6.825  78.204  1.00 50.00           C  
ATOM   1699  OG1 THR C  35      69.418   5.526  76.177  1.00 50.00           O  
ATOM   1700  N   ASP C  36      73.140   6.399  76.206  1.00 50.00           N  
ATOM   1701  CA  ASP C  36      74.254   5.752  75.520  1.00 50.00           C  
ATOM   1702  C   ASP C  36      74.877   4.654  76.377  1.00 50.00           C  
ATOM   1703  O   ASP C  36      74.639   4.585  77.584  1.00 50.00           O  
ATOM   1704  CB  ASP C  36      75.322   6.776  75.132  1.00 50.00           C  
ATOM   1705  CG  ASP C  36      74.900   7.649  73.969  1.00 50.00           C  
ATOM   1706  OD1 ASP C  36      74.959   7.172  72.816  1.00 50.00           O  
ATOM   1707  OD2 ASP C  36      74.514   8.812  74.206  1.00 50.00           O1-
ATOM   1708  N   LYS C  37      75.675   3.799  75.745  1.00 50.00           N  
ATOM   1709  CA  LYS C  37      76.328   2.695  76.437  1.00 50.00           C  
ATOM   1710  C   LYS C  37      77.603   2.271  75.713  1.00 50.00           C  
ATOM   1711  O   LYS C  37      77.804   2.605  74.545  1.00 50.00           O  
ATOM   1712  CB  LYS C  37      75.376   1.504  76.565  1.00 50.00           C  
ATOM   1713  CG  LYS C  37      74.920   0.934  75.230  1.00 50.00           C  
ATOM   1714  CD  LYS C  37      73.981  -0.248  75.419  1.00 50.00           C  
ATOM   1715  CE  LYS C  37      73.540  -0.821  74.081  1.00 50.00           C  
ATOM   1716  NZ  LYS C  37      72.613  -1.975  74.250  1.00 50.00           N1+
ATOM   1717  N   ALA C  38      78.459   1.533  76.412  1.00 50.00           N  
ATOM   1718  CA  ALA C  38      79.706   1.049  75.832  1.00 50.00           C  
ATOM   1719  C   ALA C  38      79.474  -0.224  75.025  1.00 50.00           C  
ATOM   1720  O   ALA C  38      78.471  -0.352  74.324  1.00 50.00           O  
ATOM   1721  CB  ALA C  38      80.741   0.807  76.921  1.00 50.00           C  
ATOM   1722  N   ASP C  44      80.159   4.280  70.882  1.00 50.00           N  
ATOM   1723  CA  ASP C  44      78.749   4.492  70.575  1.00 50.00           C  
ATOM   1724  C   ASP C  44      78.209   5.738  71.271  1.00 50.00           C  
ATOM   1725  O   ASP C  44      77.500   5.648  72.273  1.00 50.00           O  
ATOM   1726  CB  ASP C  44      77.925   3.266  70.970  1.00 50.00           C  
ATOM   1727  CG  ASP C  44      78.122   2.101  70.020  1.00 50.00           C  
ATOM   1728  OD1 ASP C  44      78.127   2.329  68.792  1.00 50.00           O  
ATOM   1729  OD2 ASP C  44      78.275   0.956  70.499  1.00 50.00           O1-
ATOM   1730  N   ARG C  45      78.558   6.901  70.729  1.00 50.00           N  
ATOM   1731  CA  ARG C  45      78.112   8.182  71.264  1.00 50.00           C  
ATOM   1732  C   ARG C  45      76.846   8.671  70.563  1.00 50.00           C  
ATOM   1733  O   ARG C  45      76.421   9.807  70.769  1.00 50.00           O  
ATOM   1734  CB  ARG C  45      79.215   9.234  71.142  1.00 50.00           C  
ATOM   1735  CG  ARG C  45      80.572   8.780  71.645  1.00 50.00           C  
ATOM   1736  CD  ARG C  45      81.461   9.972  71.958  1.00 50.00           C  
ATOM   1737  NE  ARG C  45      81.211  10.499  73.297  1.00 50.00           N  
ATOM   1738  CZ  ARG C  45      81.651  11.675  73.732  1.00 50.00           C  
ATOM   1739  NH1 ARG C  45      82.358  12.460  72.930  1.00 50.00           N1+
ATOM   1740  NH2 ARG C  45      81.379  12.069  74.970  1.00 50.00           N  
ATOM   1741  N   GLU C  46      76.273   7.811  69.723  1.00 50.00           N  
ATOM   1742  CA  GLU C  46      75.154   8.163  68.845  1.00 50.00           C  
ATOM   1743  C   GLU C  46      74.035   8.942  69.537  1.00 50.00           C  
ATOM   1744  O   GLU C  46      73.469   9.869  68.957  1.00 50.00           O  
ATOM   1745  CB  GLU C  46      74.569   6.895  68.219  1.00 50.00           C  
ATOM   1746  CG  GLU C  46      75.546   6.126  67.344  1.00 50.00           C  
ATOM   1747  CD  GLU C  46      74.947   4.847  66.793  1.00 50.00           C  
ATOM   1748  OE1 GLU C  46      73.852   4.456  67.250  1.00 50.00           O  
ATOM   1749  OE2 GLU C  46      75.571   4.231  65.903  1.00 50.00           O1-
ATOM   1750  N   GLY C  47      73.717   8.564  70.770  1.00 50.00           N  
ATOM   1751  CA  GLY C  47      72.711   9.271  71.541  1.00 50.00           C  
ATOM   1752  C   GLY C  47      73.112  10.701  71.855  1.00 50.00           C  
ATOM   1753  O   GLY C  47      72.285  11.613  71.809  1.00 50.00           O  
ATOM   1754  N   LEU C  48      74.387  10.895  72.170  1.00 50.00           N  
ATOM   1755  CA  LEU C  48      74.910  12.221  72.483  1.00 50.00           C  
ATOM   1756  C   LEU C  48      75.018  13.074  71.221  1.00 50.00           C  
ATOM   1757  O   LEU C  48      74.808  14.287  71.260  1.00 50.00           O  
ATOM   1758  CB  LEU C  48      76.276  12.111  73.167  1.00 50.00           C  
ATOM   1759  CG  LEU C  48      76.960  13.419  73.570  1.00 50.00           C  
ATOM   1760  CD1 LEU C  48      76.129  14.174  74.599  1.00 50.00           C  
ATOM   1761  CD2 LEU C  48      78.357  13.145  74.105  1.00 50.00           C  
ATOM   1762  N   ASP C  49      75.347  12.432  70.104  1.00 50.00           N  
ATOM   1763  CA  ASP C  49      75.455  13.121  68.824  1.00 50.00           C  
ATOM   1764  C   ASP C  49      74.090  13.600  68.339  1.00 50.00           C  
ATOM   1765  O   ASP C  49      73.971  14.684  67.767  1.00 50.00           O  
ATOM   1766  CB  ASP C  49      76.097  12.209  67.775  1.00 50.00           C  
ATOM   1767  CG  ASP C  49      77.573  11.975  68.033  1.00 50.00           C  
ATOM   1768  OD1 ASP C  49      78.290  12.957  68.318  1.00 50.00           O  
ATOM   1769  OD2 ASP C  49      78.016  10.810  67.955  1.00 50.00           O1-
ATOM   1770  N   LEU C  50      73.063  12.784  68.565  1.00 50.00           N  
ATOM   1771  CA  LEU C  50      71.699  13.156  68.212  1.00 50.00           C  
ATOM   1772  C   LEU C  50      71.237  14.343  69.050  1.00 50.00           C  
ATOM   1773  O   LEU C  50      70.448  15.171  68.594  1.00 50.00           O  
ATOM   1774  CB  LEU C  50      70.746  11.971  68.400  1.00 50.00           C  
ATOM   1775  CG  LEU C  50      70.339  11.198  67.142  1.00 50.00           C  
ATOM   1776  CD1 LEU C  50      71.559  10.676  66.398  1.00 50.00           C  
ATOM   1777  CD2 LEU C  50      69.394  10.057  67.497  1.00 50.00           C  
ATOM   1778  N   LEU C  51      71.738  14.419  70.280  1.00 50.00           N  
ATOM   1779  CA  LEU C  51      71.421  15.530  71.166  1.00 50.00           C  
ATOM   1780  C   LEU C  51      72.097  16.808  70.681  1.00 50.00           C  
ATOM   1781  O   LEU C  51      71.509  17.887  70.743  1.00 50.00           O  
ATOM   1782  CB  LEU C  51      71.848  15.215  72.602  1.00 50.00           C  
ATOM   1783  CG  LEU C  51      71.450  16.236  73.669  1.00 50.00           C  
ATOM   1784  CD1 LEU C  51      69.941  16.428  73.697  1.00 50.00           C  
ATOM   1785  CD2 LEU C  51      71.966  15.813  75.036  1.00 50.00           C  
ATOM   1786  N   ARG C  52      73.330  16.680  70.196  1.00 50.00           N  
ATOM   1787  CA  ARG C  52      74.075  17.819  69.669  1.00 50.00           C  
ATOM   1788  C   ARG C  52      73.345  18.466  68.494  1.00 50.00           C  
ATOM   1789  O   ARG C  52      73.362  19.687  68.334  1.00 50.00           O  
ATOM   1790  CB  ARG C  52      75.479  17.397  69.226  1.00 50.00           C  
ATOM   1791  CG  ARG C  52      76.420  16.991  70.350  1.00 50.00           C  
ATOM   1792  CD  ARG C  52      77.864  17.018  69.868  1.00 50.00           C  
ATOM   1793  NE  ARG C  52      78.804  16.499  70.858  1.00 50.00           N  
ATOM   1794  CZ  ARG C  52      79.388  15.307  70.779  1.00 50.00           C  
ATOM   1795  NH1 ARG C  52      79.132  14.509  69.753  1.00 50.00           N1+
ATOM   1796  NH2 ARG C  52      80.232  14.916  71.725  1.00 50.00           N  
ATOM   1797  N   MET C  53      72.706  17.637  67.676  1.00 50.00           N  
ATOM   1798  CA  MET C  53      72.013  18.110  66.481  1.00 50.00           C  
ATOM   1799  C   MET C  53      70.705  18.820  66.816  1.00 50.00           C  
ATOM   1800  O   MET C  53      70.425  19.900  66.293  1.00 50.00           O  
ATOM   1801  CB  MET C  53      71.736  16.940  65.533  1.00 50.00           C  
ATOM   1802  CG  MET C  53      72.980  16.213  65.047  1.00 50.00           C  
ATOM   1803  SD  MET C  53      73.998  17.211  63.941  1.00 50.00           S  
ATOM   1804  CE  MET C  53      72.864  17.474  62.581  1.00 50.00           C  
ATOM   1805  N   LYS C  54      69.910  18.209  67.689  1.00 50.00           N  
ATOM   1806  CA  LYS C  54      68.566  18.698  67.987  1.00 50.00           C  
ATOM   1807  C   LYS C  54      68.546  20.011  68.764  1.00 50.00           C  
ATOM   1808  O   LYS C  54      67.682  20.857  68.527  1.00 50.00           O  
ATOM   1809  CB  LYS C  54      67.779  17.641  68.769  1.00 50.00           C  
ATOM   1810  CG  LYS C  54      67.352  16.439  67.948  1.00 50.00           C  
ATOM   1811  CD  LYS C  54      66.325  15.609  68.699  1.00 50.00           C  
ATOM   1812  CE  LYS C  54      65.109  16.446  69.065  1.00 50.00           C  
ATOM   1813  NZ  LYS C  54      64.471  17.054  67.863  1.00 50.00           N1+
ATOM   1814  N   VAL C  55      69.485  20.175  69.690  1.00 50.00           N  
ATOM   1815  CA  VAL C  55      69.472  21.326  70.591  1.00 50.00           C  
ATOM   1816  C   VAL C  55      69.597  22.648  69.838  1.00 50.00           C  
ATOM   1817  O   VAL C  55      70.312  22.751  68.843  1.00 50.00           O  
ATOM   1818  CB  VAL C  55      70.581  21.221  71.657  1.00 50.00           C  
ATOM   1819  CG1 VAL C  55      70.276  20.099  72.639  1.00 50.00           C  
ATOM   1820  CG2 VAL C  55      71.943  21.027  71.004  1.00 50.00           C  
ATOM   1821  N   GLU C  56      68.881  23.650  70.332  1.00 50.00           N  
ATOM   1822  CA  GLU C  56      68.945  25.003  69.796  1.00 50.00           C  
ATOM   1823  C   GLU C  56      69.118  25.977  70.955  1.00 50.00           C  
ATOM   1824  O   GLU C  56      68.981  25.589  72.117  1.00 50.00           O  
ATOM   1825  CB  GLU C  56      67.686  25.334  68.988  1.00 50.00           C  
ATOM   1826  CG  GLU C  56      67.451  24.420  67.794  1.00 50.00           C  
ATOM   1827  CD  GLU C  56      66.183  24.763  67.035  1.00 50.00           C  
ATOM   1828  OE1 GLU C  56      65.511  25.747  67.411  1.00 50.00           O  
ATOM   1829  OE2 GLU C  56      65.858  24.047  66.065  1.00 50.00           O1-
ATOM   1830  N   GLU C  57      69.434  27.229  70.643  1.00 50.00           N  
ATOM   1831  CA  GLU C  57      69.661  28.241  71.671  1.00 50.00           C  
ATOM   1832  C   GLU C  57      68.432  28.436  72.559  1.00 50.00           C  
ATOM   1833  O   GLU C  57      67.317  28.607  72.065  1.00 50.00           O  
ATOM   1834  CB  GLU C  57      70.058  29.574  71.030  1.00 50.00           C  
ATOM   1835  CG  GLU C  57      70.453  30.650  72.030  1.00 50.00           C  
ATOM   1836  CD  GLU C  57      70.851  31.953  71.359  1.00 50.00           C  
ATOM   1837  OE1 GLU C  57      70.561  32.117  70.156  1.00 50.00           O  
ATOM   1838  OE2 GLU C  57      71.459  32.809  72.035  1.00 50.00           O1-
ATOM   1839  N   GLY C  58      68.647  28.407  73.871  1.00 50.00           N  
ATOM   1840  CA  GLY C  58      67.571  28.586  74.829  1.00 50.00           C  
ATOM   1841  C   GLY C  58      67.129  27.313  75.527  1.00 50.00           C  
ATOM   1842  O   GLY C  58      66.456  27.364  76.557  1.00 50.00           O  
ATOM   1843  N   ASP C  59      67.505  26.167  74.966  1.00 50.00           N  
ATOM   1844  CA  ASP C  59      67.134  24.873  75.532  1.00 50.00           C  
ATOM   1845  C   ASP C  59      68.017  24.500  76.722  1.00 50.00           C  
ATOM   1846  O   ASP C  59      69.169  24.926  76.808  1.00 50.00           O  
ATOM   1847  CB  ASP C  59      67.212  23.783  74.459  1.00 50.00           C  
ATOM   1848  CG  ASP C  59      66.206  23.992  73.343  1.00 50.00           C  
ATOM   1849  OD1 ASP C  59      65.684  25.119  73.214  1.00 50.00           O  
ATOM   1850  OD2 ASP C  59      65.941  23.030  72.590  1.00 50.00           O1-
ATOM   1851  N   VAL C  60      67.467  23.706  77.638  1.00 50.00           N  
ATOM   1852  CA  VAL C  60      68.188  23.288  78.838  1.00 50.00           C  
ATOM   1853  C   VAL C  60      68.234  21.761  78.924  1.00 50.00           C  
ATOM   1854  O   VAL C  60      67.271  21.082  78.570  1.00 50.00           O  
ATOM   1855  CB  VAL C  60      67.549  23.889  80.112  1.00 50.00           C  
ATOM   1856  CG1 VAL C  60      68.402  23.591  81.336  1.00 50.00           C  
ATOM   1857  CG2 VAL C  60      67.346  25.392  79.954  1.00 50.00           C  
ATOM   1858  N   ILE C  61      69.357  21.228  79.397  1.00 50.00           N  
ATOM   1859  CA  ILE C  61      69.527  19.783  79.517  1.00 50.00           C  
ATOM   1860  C   ILE C  61      69.680  19.375  80.980  1.00 50.00           C  
ATOM   1861  O   ILE C  61      70.464  19.970  81.722  1.00 50.00           O  
ATOM   1862  CB  ILE C  61      70.729  19.298  78.689  1.00 50.00           C  
ATOM   1863  CG1 ILE C  61      70.627  19.811  77.251  1.00 50.00           C  
ATOM   1864  CG2 ILE C  61      70.812  17.781  78.709  1.00 50.00           C  
ATOM   1865  CD1 ILE C  61      71.806  19.431  76.383  1.00 50.00           C  
ATOM   1866  N   LEU C  62      68.929  18.357  81.390  1.00 50.00           N  
ATOM   1867  CA  LEU C  62      69.006  17.849  82.757  1.00 50.00           C  
ATOM   1868  C   LEU C  62      69.825  16.563  82.825  1.00 50.00           C  
ATOM   1869  O   LEU C  62      69.512  15.580  82.155  1.00 50.00           O  
ATOM   1870  CB  LEU C  62      67.605  17.604  83.324  1.00 50.00           C  
ATOM   1871  CG  LEU C  62      66.668  18.807  83.455  1.00 50.00           C  
ATOM   1872  CD1 LEU C  62      65.391  18.416  84.181  1.00 50.00           C  
ATOM   1873  CD2 LEU C  62      67.357  19.956  84.171  1.00 50.00           C  
ATOM   1874  N   VAL C  63      70.879  16.577  83.635  1.00 50.00           N  
ATOM   1875  CA  VAL C  63      71.706  15.396  83.847  1.00 50.00           C  
ATOM   1876  C   VAL C  63      71.699  15.047  85.333  1.00 50.00           C  
ATOM   1877  O   VAL C  63      71.660  15.936  86.183  1.00 50.00           O  
ATOM   1878  CB  VAL C  63      73.146  15.611  83.336  1.00 50.00           C  
ATOM   1879  CG1 VAL C  63      73.901  14.289  83.281  1.00 50.00           C  
ATOM   1880  CG2 VAL C  63      73.138  16.285  81.973  1.00 50.00           C  
ATOM   1881  N   LYS C  64      71.726  13.753  85.643  1.00 50.00           N  
ATOM   1882  CA  LYS C  64      71.732  13.302  87.031  1.00 50.00           C  
ATOM   1883  C   LYS C  64      72.981  13.780  87.767  1.00 50.00           C  
ATOM   1884  O   LYS C  64      72.888  14.467  88.784  1.00 50.00           O  
ATOM   1885  CB  LYS C  64      71.640  11.777  87.099  1.00 50.00           C  
ATOM   1886  CG  LYS C  64      71.658  11.224  88.515  1.00 50.00           C  
ATOM   1887  CD  LYS C  64      71.675   9.706  88.533  1.00 50.00           C  
ATOM   1888  CE  LYS C  64      71.772   9.177  89.955  1.00 50.00           C  
ATOM   1889  NZ  LYS C  64      71.844   7.690  89.999  1.00 50.00           N1+
ATOM   1890  N   LYS C  65      74.149  13.417  87.244  1.00 50.00           N  
ATOM   1891  CA  LYS C  65      75.421  13.798  87.852  1.00 50.00           C  
ATOM   1892  C   LYS C  65      76.433  14.229  86.795  1.00 50.00           C  
ATOM   1893  O   LYS C  65      76.235  14.000  85.601  1.00 50.00           O  
ATOM   1894  CB  LYS C  65      75.989  12.641  88.681  1.00 50.00           C  
ATOM   1895  CG  LYS C  65      75.173  12.298  89.918  1.00 50.00           C  
ATOM   1896  CD  LYS C  65      75.779  11.135  90.689  1.00 50.00           C  
ATOM   1897  CE  LYS C  65      74.956  10.811  91.928  1.00 50.00           C  
ATOM   1898  NZ  LYS C  65      75.506   9.655  92.687  1.00 50.00           N1+
ATOM   1899  N   LEU C  66      77.518  14.853  87.246  1.00 50.00           N  
ATOM   1900  CA  LEU C  66      78.573  15.320  86.351  1.00 50.00           C  
ATOM   1901  C   LEU C  66      79.291  14.158  85.668  1.00 50.00           C  
ATOM   1902  O   LEU C  66      79.608  14.226  84.479  1.00 50.00           O  
ATOM   1903  CB  LEU C  66      79.587  16.172  87.118  1.00 50.00           C  
ATOM   1904  CG  LEU C  66      79.376  17.686  87.184  1.00 50.00           C  
ATOM   1905  CD1 LEU C  66      78.042  18.037  87.813  1.00 50.00           C  
ATOM   1906  CD2 LEU C  66      80.504  18.334  87.962  1.00 50.00           C  
ATOM   1907  N   ASP C  67      79.536  13.093  86.424  1.00 50.00           N  
ATOM   1908  CA  ASP C  67      80.269  11.933  85.925  1.00 50.00           C  
ATOM   1909  C   ASP C  67      79.513  11.180  84.832  1.00 50.00           C  
ATOM   1910  O   ASP C  67      80.078  10.317  84.157  1.00 50.00           O  
ATOM   1911  CB  ASP C  67      80.587  10.980  87.078  1.00 50.00           C  
ATOM   1912  CG  ASP C  67      79.345  10.534  87.820  1.00 50.00           C  
ATOM   1913  OD1 ASP C  67      78.953  11.216  88.791  1.00 50.00           O  
ATOM   1914  OD2 ASP C  67      78.757   9.502  87.431  1.00 50.00           O1-
ATOM   1915  N   ARG C  68      78.236  11.507  84.658  1.00 50.00           N  
ATOM   1916  CA  ARG C  68      77.404  10.840  83.666  1.00 50.00           C  
ATOM   1917  C   ARG C  68      77.443  11.552  82.316  1.00 50.00           C  
ATOM   1918  O   ARG C  68      76.737  11.164  81.387  1.00 50.00           O  
ATOM   1919  CB  ARG C  68      75.958  10.745  84.157  1.00 50.00           C  
ATOM   1920  CG  ARG C  68      75.768   9.877  85.393  1.00 50.00           C  
ATOM   1921  CD  ARG C  68      76.232   8.451  85.142  1.00 50.00           C  
ATOM   1922  NE  ARG C  68      75.906   7.562  86.254  1.00 50.00           N  
ATOM   1923  CZ  ARG C  68      76.199   6.265  86.284  1.00 50.00           C  
ATOM   1924  NH1 ARG C  68      76.828   5.702  85.262  1.00 50.00           N1+
ATOM   1925  NH2 ARG C  68      75.863   5.531  87.338  1.00 50.00           N  
ATOM   1926  N   LEU C  69      78.264  12.594  82.209  1.00 50.00           N  
ATOM   1927  CA  LEU C  69      78.321  13.385  80.984  1.00 50.00           C  
ATOM   1928  C   LEU C  69      79.414  12.906  80.030  1.00 50.00           C  
ATOM   1929  O   LEU C  69      79.123  12.338  78.977  1.00 50.00           O  
ATOM   1930  CB  LEU C  69      78.534  14.864  81.314  1.00 50.00           C  
ATOM   1931  CG  LEU C  69      78.462  15.830  80.129  1.00 50.00           C  
ATOM   1932  CD1 LEU C  69      77.157  15.652  79.369  1.00 50.00           C  
ATOM   1933  CD2 LEU C  69      78.609  17.264  80.604  1.00 50.00           C  
ATOM   1934  N   GLY C  70      80.670  13.142  80.399  1.00 50.00           N  
ATOM   1935  CA  GLY C  70      81.792  12.781  79.551  1.00 50.00           C  
ATOM   1936  C   GLY C  70      82.541  11.542  80.004  1.00 50.00           C  
ATOM   1937  O   GLY C  70      82.203  10.939  81.024  1.00 50.00           O  
ATOM   1938  N   ARG C  71      83.560  11.158  79.240  1.00 50.00           N  
ATOM   1939  CA  ARG C  71      84.369   9.991  79.581  1.00 50.00           C  
ATOM   1940  C   ARG C  71      85.487  10.380  80.544  1.00 50.00           C  
ATOM   1941  O   ARG C  71      86.125   9.519  81.148  1.00 50.00           O  
ATOM   1942  CB  ARG C  71      84.946   9.350  78.318  1.00 50.00           C  
ATOM   1943  CG  ARG C  71      86.147  10.074  77.731  1.00 50.00           C  
ATOM   1944  CD  ARG C  71      86.444   9.577  76.325  1.00 50.00           C  
ATOM   1945  NE  ARG C  71      85.599  10.231  75.332  1.00 50.00           N  
ATOM   1946  CZ  ARG C  71      85.368   9.756  74.112  1.00 50.00           C  
ATOM   1947  NH1 ARG C  71      85.908   8.606  73.732  1.00 50.00           N1+
ATOM   1948  NH2 ARG C  71      84.588  10.426  73.275  1.00 50.00           N  
ATOM   1949  N   ASP C  72      85.714  11.683  80.678  1.00 50.00           N  
ATOM   1950  CA  ASP C  72      86.655  12.214  81.660  1.00 50.00           C  
ATOM   1951  C   ASP C  72      86.338  13.680  81.946  1.00 50.00           C  
ATOM   1952  O   ASP C  72      85.349  14.215  81.445  1.00 50.00           O  
ATOM   1953  CB  ASP C  72      88.105  12.052  81.182  1.00 50.00           C  
ATOM   1954  CG  ASP C  72      88.342  12.629  79.795  1.00 50.00           C  
ATOM   1955  OD1 ASP C  72      87.923  13.775  79.532  1.00 50.00           O  
ATOM   1956  OD2 ASP C  72      88.961  11.931  78.964  1.00 50.00           O1-
ATOM   1957  N   THR C  73      87.171  14.324  82.757  1.00 50.00           N  
ATOM   1958  CA  THR C  73      86.946  15.719  83.112  1.00 50.00           C  
ATOM   1959  C   THR C  73      87.136  16.622  81.893  1.00 50.00           C  
ATOM   1960  O   THR C  73      86.374  17.568  81.686  1.00 50.00           O  
ATOM   1961  CB  THR C  73      87.884  16.173  84.249  1.00 50.00           C  
ATOM   1962  CG2 THR C  73      87.556  17.594  84.679  1.00 50.00           C  
ATOM   1963  OG1 THR C  73      87.732  15.297  85.372  1.00 50.00           O  
ATOM   1964  N   ALA C  74      88.142  16.312  81.083  1.00 50.00           N  
ATOM   1965  CA  ALA C  74      88.452  17.107  79.897  1.00 50.00           C  
ATOM   1966  C   ALA C  74      87.337  17.044  78.855  1.00 50.00           C  
ATOM   1967  O   ALA C  74      87.001  18.052  78.234  1.00 50.00           O  
ATOM   1968  CB  ALA C  74      89.767  16.650  79.290  1.00 50.00           C  
ATOM   1969  N   ASP C  75      86.772  15.855  78.664  1.00 50.00           N  
ATOM   1970  CA  ASP C  75      85.684  15.663  77.710  1.00 50.00           C  
ATOM   1971  C   ASP C  75      84.436  16.400  78.185  1.00 50.00           C  
ATOM   1972  O   ASP C  75      83.747  17.047  77.397  1.00 50.00           O  
ATOM   1973  CB  ASP C  75      85.385  14.172  77.525  1.00 50.00           C  
ATOM   1974  CG  ASP C  75      84.490  13.892  76.326  1.00 50.00           C  
ATOM   1975  OD1 ASP C  75      83.983  14.850  75.705  1.00 50.00           O  
ATOM   1976  OD2 ASP C  75      84.287  12.701  76.008  1.00 50.00           O1-
ATOM   1977  N   MET C  76      84.159  16.291  79.480  1.00 50.00           N  
ATOM   1978  CA  MET C  76      82.993  16.921  80.088  1.00 50.00           C  
ATOM   1979  C   MET C  76      82.972  18.429  79.857  1.00 50.00           C  
ATOM   1980  O   MET C  76      81.979  18.975  79.376  1.00 50.00           O  
ATOM   1981  CB  MET C  76      82.956  16.626  81.587  1.00 50.00           C  
ATOM   1982  CG  MET C  76      81.817  17.299  82.328  1.00 50.00           C  
ATOM   1983  SD  MET C  76      81.938  17.079  84.113  1.00 50.00           S  
ATOM   1984  CE  MET C  76      83.548  17.798  84.436  1.00 50.00           C  
ATOM   1985  N   ILE C  77      84.072  19.094  80.198  1.00 50.00           N  
ATOM   1986  CA  ILE C  77      84.174  20.541  80.058  1.00 50.00           C  
ATOM   1987  C   ILE C  77      84.082  20.930  78.585  1.00 50.00           C  
ATOM   1988  O   ILE C  77      83.492  21.955  78.240  1.00 50.00           O  
ATOM   1989  CB  ILE C  77      85.472  21.069  80.697  1.00 50.00           C  
ATOM   1990  CG1 ILE C  77      85.550  20.634  82.163  1.00 50.00           C  
ATOM   1991  CG2 ILE C  77      85.547  22.584  80.591  1.00 50.00           C  
ATOM   1992  CD1 ILE C  77      86.869  20.949  82.829  1.00 50.00           C  
ATOM   1993  N   GLN C  78      84.663  20.101  77.721  1.00 50.00           N  
ATOM   1994  CA  GLN C  78      84.581  20.305  76.279  1.00 50.00           C  
ATOM   1995  C   GLN C  78      83.132  20.307  75.804  1.00 50.00           C  
ATOM   1996  O   GLN C  78      82.741  21.123  74.967  1.00 50.00           O  
ATOM   1997  CB  GLN C  78      85.377  19.228  75.538  1.00 50.00           C  
ATOM   1998  CG  GLN C  78      84.951  19.009  74.091  1.00 50.00           C  
ATOM   1999  CD  GLN C  78      85.147  20.238  73.220  1.00 50.00           C  
ATOM   2000  NE2 GLN C  78      84.434  20.287  72.100  1.00 50.00           N  
ATOM   2001  OE1 GLN C  78      85.928  21.131  73.549  1.00 50.00           O  
ATOM   2002  N   LEU C  79      82.338  19.388  76.345  1.00 50.00           N  
ATOM   2003  CA  LEU C  79      80.925  19.309  76.004  1.00 50.00           C  
ATOM   2004  C   LEU C  79      80.183  20.544  76.503  1.00 50.00           C  
ATOM   2005  O   LEU C  79      79.462  21.190  75.745  1.00 50.00           O  
ATOM   2006  CB  LEU C  79      80.299  18.041  76.592  1.00 50.00           C  
ATOM   2007  CG  LEU C  79      80.815  16.707  76.046  1.00 50.00           C  
ATOM   2008  CD1 LEU C  79      80.115  15.540  76.721  1.00 50.00           C  
ATOM   2009  CD2 LEU C  79      80.634  16.645  74.539  1.00 50.00           C  
ATOM   2010  N   ILE C  80      80.380  20.871  77.777  1.00 50.00           N  
ATOM   2011  CA  ILE C  80      79.688  21.990  78.411  1.00 50.00           C  
ATOM   2012  C   ILE C  80      79.996  23.305  77.699  1.00 50.00           C  
ATOM   2013  O   ILE C  80      79.103  24.132  77.496  1.00 50.00           O  
ATOM   2014  CB  ILE C  80      80.046  22.072  79.908  1.00 50.00           C  
ATOM   2015  CG1 ILE C  80      79.631  20.783  80.617  1.00 50.00           C  
ATOM   2016  CG2 ILE C  80      79.374  23.273  80.557  1.00 50.00           C  
ATOM   2017  CD1 ILE C  80      80.039  20.719  82.069  1.00 50.00           C  
ATOM   2018  N   LYS C  81      81.253  23.492  77.311  1.00 50.00           N  
ATOM   2019  CA  LYS C  81      81.642  24.666  76.536  1.00 50.00           C  
ATOM   2020  C   LYS C  81      80.928  24.677  75.189  1.00 50.00           C  
ATOM   2021  O   LYS C  81      80.501  25.728  74.709  1.00 50.00           O  
ATOM   2022  CB  LYS C  81      83.155  24.698  76.316  1.00 50.00           C  
ATOM   2023  CG  LYS C  81      83.975  25.077  77.534  1.00 50.00           C  
ATOM   2024  CD  LYS C  81      85.446  25.176  77.160  1.00 50.00           C  
ATOM   2025  CE  LYS C  81      86.307  25.562  78.349  1.00 50.00           C  
ATOM   2026  NZ  LYS C  81      87.734  25.744  77.959  1.00 50.00           N1+
ATOM   2027  N   GLU C  82      80.805  23.499  74.589  1.00 50.00           N  
ATOM   2028  CA  GLU C  82      80.189  23.353  73.276  1.00 50.00           C  
ATOM   2029  C   GLU C  82      78.708  23.722  73.321  1.00 50.00           C  
ATOM   2030  O   GLU C  82      78.176  24.306  72.377  1.00 50.00           O  
ATOM   2031  CB  GLU C  82      80.369  21.921  72.763  1.00 50.00           C  
ATOM   2032  CG  GLU C  82      79.822  21.673  71.368  1.00 50.00           C  
ATOM   2033  CD  GLU C  82      80.134  20.276  70.866  1.00 50.00           C  
ATOM   2034  OE1 GLU C  82      80.875  19.546  71.558  1.00 50.00           O  
ATOM   2035  OE2 GLU C  82      79.640  19.907  69.779  1.00 50.00           O1-
ATOM   2036  N   PHE C  83      78.049  23.385  74.425  1.00 50.00           N  
ATOM   2037  CA  PHE C  83      76.640  23.722  74.599  1.00 50.00           C  
ATOM   2038  C   PHE C  83      76.469  25.194  74.967  1.00 50.00           C  
ATOM   2039  O   PHE C  83      75.535  25.850  74.509  1.00 50.00           O  
ATOM   2040  CB  PHE C  83      75.997  22.831  75.663  1.00 50.00           C  
ATOM   2041  CG  PHE C  83      75.788  21.409  75.222  1.00 50.00           C  
ATOM   2042  CD1 PHE C  83      74.808  21.093  74.295  1.00 50.00           C  
ATOM   2043  CD2 PHE C  83      76.560  20.386  75.746  1.00 50.00           C  
ATOM   2044  CE1 PHE C  83      74.611  19.787  73.890  1.00 50.00           C  
ATOM   2045  CE2 PHE C  83      76.368  19.077  75.346  1.00 50.00           C  
ATOM   2046  CZ  PHE C  83      75.394  18.776  74.417  1.00 50.00           C  
ATOM   2047  N   ASP C  84      77.376  25.707  75.795  1.00 50.00           N  
ATOM   2048  CA  ASP C  84      77.316  27.103  76.219  1.00 50.00           C  
ATOM   2049  C   ASP C  84      77.585  28.039  75.045  1.00 50.00           C  
ATOM   2050  O   ASP C  84      77.116  29.179  75.027  1.00 50.00           O  
ATOM   2051  CB  ASP C  84      78.317  27.368  77.345  1.00 50.00           C  
ATOM   2052  CG  ASP C  84      78.129  28.733  77.983  1.00 50.00           C  
ATOM   2053  OD1 ASP C  84      76.970  29.101  78.275  1.00 50.00           O  
ATOM   2054  OD2 ASP C  84      79.137  29.440  78.189  1.00 50.00           O1-
ATOM   2055  N   ALA C  85      78.342  27.554  74.066  1.00 50.00           N  
ATOM   2056  CA  ALA C  85      78.630  28.324  72.863  1.00 50.00           C  
ATOM   2057  C   ALA C  85      77.372  28.478  72.015  1.00 50.00           C  
ATOM   2058  O   ALA C  85      77.222  29.452  71.278  1.00 50.00           O  
ATOM   2059  CB  ALA C  85      79.738  27.663  72.058  1.00 50.00           C  
ATOM   2060  N   GLN C  86      76.471  27.507  72.124  1.00 50.00           N  
ATOM   2061  CA  GLN C  86      75.208  27.543  71.399  1.00 50.00           C  
ATOM   2062  C   GLN C  86      74.128  28.227  72.230  1.00 50.00           C  
ATOM   2063  O   GLN C  86      72.986  28.356  71.792  1.00 50.00           O  
ATOM   2064  CB  GLN C  86      74.760  26.129  71.025  1.00 50.00           C  
ATOM   2065  CG  GLN C  86      75.775  25.338  70.217  1.00 50.00           C  
ATOM   2066  CD  GLN C  86      75.296  23.933  69.900  1.00 50.00           C  
ATOM   2067  NE2 GLN C  86      76.155  23.144  69.265  1.00 50.00           N  
ATOM   2068  OE1 GLN C  86      74.166  23.562  70.221  1.00 50.00           O  
ATOM   2069  N   GLY C  87      74.498  28.662  73.429  1.00 50.00           N  
ATOM   2070  CA  GLY C  87      73.548  29.262  74.348  1.00 50.00           C  
ATOM   2071  C   GLY C  87      72.753  28.222  75.116  1.00 50.00           C  
ATOM   2072  O   GLY C  87      71.886  28.559  75.922  1.00 50.00           O  
ATOM   2073  N   VAL C  88      73.058  26.953  74.863  1.00 50.00           N  
ATOM   2074  CA  VAL C  88      72.382  25.846  75.529  1.00 50.00           C  
ATOM   2075  C   VAL C  88      72.887  25.712  76.961  1.00 50.00           C  
ATOM   2076  O   VAL C  88      74.083  25.850  77.222  1.00 50.00           O  
ATOM   2077  CB  VAL C  88      72.577  24.530  74.749  1.00 50.00           C  
ATOM   2078  CG1 VAL C  88      71.766  23.407  75.377  1.00 50.00           C  
ATOM   2079  CG2 VAL C  88      72.193  24.716  73.291  1.00 50.00           C  
ATOM   2080  N   ALA C  89      71.972  25.441  77.886  1.00 50.00           N  
ATOM   2081  CA  ALA C  89      72.315  25.343  79.300  1.00 50.00           C  
ATOM   2082  C   ALA C  89      72.177  23.916  79.824  1.00 50.00           C  
ATOM   2083  O   ALA C  89      71.378  23.131  79.313  1.00 50.00           O  
ATOM   2084  CB  ALA C  89      71.449  26.284  80.112  1.00 50.00           C  
ATOM   2085  N   VAL C  90      72.968  23.585  80.840  1.00 50.00           N  
ATOM   2086  CA  VAL C  90      72.923  22.264  81.453  1.00 50.00           C  
ATOM   2087  C   VAL C  90      72.694  22.389  82.956  1.00 50.00           C  
ATOM   2088  O   VAL C  90      73.401  23.130  83.639  1.00 50.00           O  
ATOM   2089  CB  VAL C  90      74.209  21.467  81.166  1.00 50.00           C  
ATOM   2090  CG1 VAL C  90      74.116  20.072  81.768  1.00 50.00           C  
ATOM   2091  CG2 VAL C  90      74.475  21.394  79.669  1.00 50.00           C  
ATOM   2092  N   ARG C  91      71.705  21.661  83.466  1.00 50.00           N  
ATOM   2093  CA  ARG C  91      71.420  21.649  84.897  1.00 50.00           C  
ATOM   2094  C   ARG C  91      71.592  20.248  85.474  1.00 50.00           C  
ATOM   2095  O   ARG C  91      70.837  19.334  85.142  1.00 50.00           O  
ATOM   2096  CB  ARG C  91      70.002  22.151  85.174  1.00 50.00           C  
ATOM   2097  CG  ARG C  91      69.759  23.602  84.804  1.00 50.00           C  
ATOM   2098  CD  ARG C  91      68.325  24.005  85.120  1.00 50.00           C  
ATOM   2099  NE  ARG C  91      68.073  25.414  84.836  1.00 50.00           N  
ATOM   2100  CZ  ARG C  91      66.904  26.015  85.032  1.00 50.00           C  
ATOM   2101  NH1 ARG C  91      65.876  25.331  85.515  1.00 50.00           N1+
ATOM   2102  NH2 ARG C  91      66.763  27.303  84.749  1.00 50.00           N  
ATOM   2103  N   PHE C  92      72.587  20.086  86.340  1.00 50.00           N  
ATOM   2104  CA  PHE C  92      72.834  18.800  86.984  1.00 50.00           C  
ATOM   2105  C   PHE C  92      71.992  18.667  88.249  1.00 50.00           C  
ATOM   2106  O   PHE C  92      72.085  19.490  89.160  1.00 50.00           O  
ATOM   2107  CB  PHE C  92      74.319  18.635  87.304  1.00 50.00           C  
ATOM   2108  CG  PHE C  92      75.195  18.560  86.084  1.00 50.00           C  
ATOM   2109  CD1 PHE C  92      75.459  17.342  85.478  1.00 50.00           C  
ATOM   2110  CD2 PHE C  92      75.758  19.705  85.546  1.00 50.00           C  
ATOM   2111  CE1 PHE C  92      76.266  17.269  84.357  1.00 50.00           C  
ATOM   2112  CE2 PHE C  92      76.565  19.637  84.425  1.00 50.00           C  
ATOM   2113  CZ  PHE C  92      76.820  18.418  83.831  1.00 50.00           C  
ATOM   2114  N   ILE C  93      71.172  17.621  88.292  1.00 50.00           N  
ATOM   2115  CA  ILE C  93      70.179  17.449  89.348  1.00 50.00           C  
ATOM   2116  C   ILE C  93      70.796  17.199  90.722  1.00 50.00           C  
ATOM   2117  O   ILE C  93      70.526  17.938  91.669  1.00 50.00           O  
ATOM   2118  CB  ILE C  93      69.213  16.305  88.992  1.00 50.00           C  
ATOM   2119  CG1 ILE C  93      68.453  16.633  87.704  1.00 50.00           C  
ATOM   2120  CG2 ILE C  93      68.248  16.045  90.139  1.00 50.00           C  
ATOM   2121  CD1 ILE C  93      67.488  15.552  87.272  1.00 50.00           C  
ATOM   2122  N   ASP C  94      71.622  16.163  90.831  1.00 50.00           N  
ATOM   2123  CA  ASP C  94      72.165  15.755  92.125  1.00 50.00           C  
ATOM   2124  C   ASP C  94      73.183  16.749  92.671  1.00 50.00           C  
ATOM   2125  O   ASP C  94      73.216  17.020  93.872  1.00 50.00           O  
ATOM   2126  CB  ASP C  94      72.800  14.366  92.028  1.00 50.00           C  
ATOM   2127  CG  ASP C  94      71.778  13.250  92.124  1.00 50.00           C  
ATOM   2128  OD1 ASP C  94      70.740  13.447  92.791  1.00 50.00           O  
ATOM   2129  OD2 ASP C  94      72.013  12.174  91.537  1.00 50.00           O1-
ATOM   2130  N   ASP C  95      74.015  17.292  91.789  1.00 50.00           N  
ATOM   2131  CA  ASP C  95      75.067  18.210  92.209  1.00 50.00           C  
ATOM   2132  C   ASP C  95      74.522  19.612  92.474  1.00 50.00           C  
ATOM   2133  O   ASP C  95      75.177  20.429  93.123  1.00 50.00           O  
ATOM   2134  CB  ASP C  95      76.179  18.260  91.158  1.00 50.00           C  
ATOM   2135  CG  ASP C  95      76.817  16.901  90.922  1.00 50.00           C  
ATOM   2136  OD1 ASP C  95      76.078  15.895  90.874  1.00 50.00           O  
ATOM   2137  OD2 ASP C  95      78.058  16.838  90.791  1.00 50.00           O1-
ATOM   2138  N   GLY C  96      73.318  19.880  91.976  1.00 50.00           N  
ATOM   2139  CA  GLY C  96      72.682  21.172  92.161  1.00 50.00           C  
ATOM   2140  C   GLY C  96      73.433  22.317  91.508  1.00 50.00           C  
ATOM   2141  O   GLY C  96      73.678  23.349  92.133  1.00 50.00           O  
ATOM   2142  N   ILE C  97      73.795  22.130  90.243  1.00 50.00           N  
ATOM   2143  CA  ILE C  97      74.574  23.119  89.506  1.00 50.00           C  
ATOM   2144  C   ILE C  97      73.892  23.444  88.181  1.00 50.00           C  
ATOM   2145  O   ILE C  97      73.411  22.549  87.485  1.00 50.00           O  
ATOM   2146  CB  ILE C  97      76.015  22.624  89.280  1.00 50.00           C  
ATOM   2147  CG1 ILE C  97      76.681  22.298  90.619  1.00 50.00           C  
ATOM   2148  CG2 ILE C  97      76.830  23.659  88.524  1.00 50.00           C  
ATOM   2149  CD1 ILE C  97      78.080  21.765  90.488  1.00 50.00           C  
ATOM   2150  N   SER C  98      73.847  24.728  87.839  1.00 50.00           N  
ATOM   2151  CA  SER C  98      73.223  25.171  86.598  1.00 50.00           C  
ATOM   2152  C   SER C  98      74.142  26.096  85.808  1.00 50.00           C  
ATOM   2153  O   SER C  98      74.846  26.930  86.381  1.00 50.00           O  
ATOM   2154  CB  SER C  98      71.898  25.877  86.888  1.00 50.00           C  
ATOM   2155  OG  SER C  98      70.993  25.012  87.551  1.00 50.00           O  
ATOM   2156  N   THR C  99      74.130  25.938  84.487  1.00 50.00           N  
ATOM   2157  CA  THR C  99      74.953  26.747  83.593  1.00 50.00           C  
ATOM   2158  C   THR C  99      74.195  27.962  83.063  1.00 50.00           C  
ATOM   2159  O   THR C  99      74.700  28.692  82.210  1.00 50.00           O  
ATOM   2160  CB  THR C  99      75.473  25.926  82.400  1.00 50.00           C  
ATOM   2161  CG2 THR C  99      76.486  24.892  82.864  1.00 50.00           C  
ATOM   2162  OG1 THR C  99      74.376  25.263  81.761  1.00 50.00           O  
ATOM   2163  N   ASP C 100      72.978  28.168  83.557  1.00 50.00           N  
ATOM   2164  CA  ASP C 100      72.184  29.330  83.173  1.00 50.00           C  
ATOM   2165  C   ASP C 100      71.832  30.193  84.379  1.00 50.00           C  
ATOM   2166  O   ASP C 100      72.261  29.922  85.502  1.00 50.00           O  
ATOM   2167  CB  ASP C 100      70.906  28.900  82.449  1.00 50.00           C  
ATOM   2168  CG  ASP C 100      70.199  27.753  83.143  1.00 50.00           C  
ATOM   2169  OD1 ASP C 100      70.498  27.490  84.326  1.00 50.00           O  
ATOM   2170  OD2 ASP C 100      69.339  27.112  82.503  1.00 50.00           O1-
ATOM   2171  N   GLY C 101      71.039  31.232  84.133  1.00 50.00           N  
ATOM   2172  CA  GLY C 101      70.654  32.164  85.176  1.00 50.00           C  
ATOM   2173  C   GLY C 101      71.810  33.008  85.673  1.00 50.00           C  
ATOM   2174  O   GLY C 101      72.481  33.680  84.893  1.00 50.00           O  
ATOM   2175  N   ASP C 102      72.037  32.972  86.981  1.00 50.00           N  
ATOM   2176  CA  ASP C 102      73.084  33.774  87.600  1.00 50.00           C  
ATOM   2177  C   ASP C 102      74.442  33.081  87.523  1.00 50.00           C  
ATOM   2178  O   ASP C 102      75.378  33.593  86.907  1.00 50.00           O  
ATOM   2179  CB  ASP C 102      72.729  34.083  89.055  1.00 50.00           C  
ATOM   2180  CG  ASP C 102      73.723  35.020  89.711  1.00 50.00           C  
ATOM   2181  OD1 ASP C 102      74.418  35.760  88.984  1.00 50.00           O  
ATOM   2182  OD2 ASP C 102      73.808  35.020  90.957  1.00 50.00           O1-
ATOM   2183  N   MET C 103      74.539  31.913  88.154  1.00 50.00           N  
ATOM   2184  CA  MET C 103      75.800  31.186  88.286  1.00 50.00           C  
ATOM   2185  C   MET C 103      76.375  30.716  86.943  1.00 50.00           C  
ATOM   2186  O   MET C 103      77.506  30.232  86.882  1.00 50.00           O  
ATOM   2187  CB  MET C 103      75.604  29.983  89.218  1.00 50.00           C  
ATOM   2188  CG  MET C 103      76.891  29.344  89.728  1.00 50.00           C  
ATOM   2189  SD  MET C 103      76.587  27.908  90.772  1.00 50.00           S  
ATOM   2190  CE  MET C 103      75.522  26.939  89.708  1.00 50.00           C  
ATOM   2191  N   GLY C 104      75.598  30.869  85.873  1.00 50.00           N  
ATOM   2192  CA  GLY C 104      75.977  30.377  84.559  1.00 50.00           C  
ATOM   2193  C   GLY C 104      77.356  30.745  84.039  1.00 50.00           C  
ATOM   2194  O   GLY C 104      78.119  29.869  83.625  1.00 50.00           O  
ATOM   2195  N   GLN C 105      77.678  32.034  84.054  1.00 50.00           N  
ATOM   2196  CA  GLN C 105      78.995  32.491  83.626  1.00 50.00           C  
ATOM   2197  C   GLN C 105      80.066  31.952  84.563  1.00 50.00           C  
ATOM   2198  O   GLN C 105      81.153  31.576  84.126  1.00 50.00           O  
ATOM   2199  CB  GLN C 105      79.060  34.020  83.581  1.00 50.00           C  
ATOM   2200  CG  GLN C 105      80.423  34.569  83.169  1.00 50.00           C  
ATOM   2201  CD  GLN C 105      80.549  36.064  83.398  1.00 50.00           C  
ATOM   2202  NE2 GLN C 105      81.664  36.640  82.961  1.00 50.00           N  
ATOM   2203  OE1 GLN C 105      79.653  36.694  83.962  1.00 50.00           O  
ATOM   2204  N   MET C 106      79.743  31.908  85.851  1.00 50.00           N  
ATOM   2205  CA  MET C 106      80.689  31.481  86.875  1.00 50.00           C  
ATOM   2206  C   MET C 106      81.071  30.011  86.717  1.00 50.00           C  
ATOM   2207  O   MET C 106      82.207  29.625  86.993  1.00 50.00           O  
ATOM   2208  CB  MET C 106      80.106  31.722  88.271  1.00 50.00           C  
ATOM   2209  CG  MET C 106      81.144  31.761  89.378  1.00 50.00           C  
ATOM   2210  SD  MET C 106      82.352  33.075  89.118  1.00 50.00           S  
ATOM   2211  CE  MET C 106      81.274  34.498  88.974  1.00 50.00           C  
ATOM   2212  N   VAL C 107      80.123  29.193  86.269  1.00 50.00           N  
ATOM   2213  CA  VAL C 107      80.377  27.770  86.067  1.00 50.00           C  
ATOM   2214  C   VAL C 107      81.315  27.554  84.881  1.00 50.00           C  
ATOM   2215  O   VAL C 107      82.316  26.844  84.991  1.00 50.00           O  
ATOM   2216  CB  VAL C 107      79.063  26.991  85.869  1.00 50.00           C  
ATOM   2217  CG1 VAL C 107      79.355  25.550  85.486  1.00 50.00           C  
ATOM   2218  CG2 VAL C 107      78.218  27.046  87.131  1.00 50.00           C  
ATOM   2219  N   VAL C 108      80.987  28.176  83.751  1.00 50.00           N  
ATOM   2220  CA  VAL C 108      81.771  28.031  82.529  1.00 50.00           C  
ATOM   2221  C   VAL C 108      83.171  28.606  82.707  1.00 50.00           C  
ATOM   2222  O   VAL C 108      84.156  28.006  82.277  1.00 50.00           O  
ATOM   2223  CB  VAL C 108      81.063  28.700  81.337  1.00 50.00           C  
ATOM   2224  CG1 VAL C 108      81.884  28.540  80.070  1.00 50.00           C  
ATOM   2225  CG2 VAL C 108      79.677  28.110  81.150  1.00 50.00           C  
ATOM   2226  N   THR C 109      83.246  29.771  83.341  1.00 50.00           N  
ATOM   2227  CA  THR C 109      84.515  30.448  83.589  1.00 50.00           C  
ATOM   2228  C   THR C 109      85.475  29.575  84.390  1.00 50.00           C  
ATOM   2229  O   THR C 109      86.644  29.425  84.030  1.00 50.00           O  
ATOM   2230  CB  THR C 109      84.300  31.774  84.344  1.00 50.00           C  
ATOM   2231  CG2 THR C 109      85.629  32.461  84.620  1.00 50.00           C  
ATOM   2232  OG1 THR C 109      83.467  32.642  83.564  1.00 50.00           O  
ATOM   2233  N   ILE C 110      84.971  28.998  85.475  1.00 50.00           N  
ATOM   2234  CA  ILE C 110      85.805  28.230  86.389  1.00 50.00           C  
ATOM   2235  C   ILE C 110      86.170  26.871  85.797  1.00 50.00           C  
ATOM   2236  O   ILE C 110      87.322  26.445  85.883  1.00 50.00           O  
ATOM   2237  CB  ILE C 110      85.111  28.080  87.752  1.00 50.00           C  
ATOM   2238  CG1 ILE C 110      85.077  29.434  88.464  1.00 50.00           C  
ATOM   2239  CG2 ILE C 110      85.817  27.041  88.606  1.00 50.00           C  
ATOM   2240  CD1 ILE C 110      84.272  29.439  89.734  1.00 50.00           C  
ATOM   2241  N   LEU C 111      85.198  26.197  85.190  1.00 50.00           N  
ATOM   2242  CA  LEU C 111      85.458  24.917  84.540  1.00 50.00           C  
ATOM   2243  C   LEU C 111      86.478  25.080  83.415  1.00 50.00           C  
ATOM   2244  O   LEU C 111      87.258  24.169  83.133  1.00 50.00           O  
ATOM   2245  CB  LEU C 111      84.163  24.307  84.000  1.00 50.00           C  
ATOM   2246  CG  LEU C 111      83.498  23.230  84.863  1.00 50.00           C  
ATOM   2247  CD1 LEU C 111      83.233  23.734  86.274  1.00 50.00           C  
ATOM   2248  CD2 LEU C 111      82.210  22.748  84.213  1.00 50.00           C  
ATOM   2249  N   SER C 112      86.471  26.248  82.780  1.00 50.00           N  
ATOM   2250  CA  SER C 112      87.458  26.565  81.756  1.00 50.00           C  
ATOM   2251  C   SER C 112      88.849  26.652  82.376  1.00 50.00           C  
ATOM   2252  O   SER C 112      89.827  26.178  81.801  1.00 50.00           O  
ATOM   2253  CB  SER C 112      87.107  27.878  81.054  1.00 50.00           C  
ATOM   2254  OG  SER C 112      85.784  27.847  80.549  1.00 50.00           O  
ATOM   2255  N   ALA C 113      88.921  27.259  83.557  1.00 50.00           N  
ATOM   2256  CA  ALA C 113      90.185  27.422  84.267  1.00 50.00           C  
ATOM   2257  C   ALA C 113      90.729  26.078  84.736  1.00 50.00           C  
ATOM   2258  O   ALA C 113      91.938  25.858  84.738  1.00 50.00           O  
ATOM   2259  CB  ALA C 113      90.014  28.365  85.449  1.00 50.00           C  
ATOM   2260  N   VAL C 114      89.826  25.187  85.134  1.00 50.00           N  
ATOM   2261  CA  VAL C 114      90.203  23.852  85.581  1.00 50.00           C  
ATOM   2262  C   VAL C 114      90.821  23.070  84.429  1.00 50.00           C  
ATOM   2263  O   VAL C 114      91.853  22.419  84.591  1.00 50.00           O  
ATOM   2264  CB  VAL C 114      88.994  23.102  86.170  1.00 50.00           C  
ATOM   2265  CG1 VAL C 114      89.338  21.642  86.423  1.00 50.00           C  
ATOM   2266  CG2 VAL C 114      88.532  23.771  87.454  1.00 50.00           C  
ATOM   2267  N   ALA C 115      90.187  23.149  83.263  1.00 50.00           N  
ATOM   2268  CA  ALA C 115      90.665  22.450  82.075  1.00 50.00           C  
ATOM   2269  C   ALA C 115      91.999  23.011  81.589  1.00 50.00           C  
ATOM   2270  O   ALA C 115      92.930  22.261  81.296  1.00 50.00           O  
ATOM   2271  CB  ALA C 115      89.629  22.527  80.967  1.00 50.00           C  
ATOM   2272  N   GLN C 116      92.087  24.336  81.507  1.00 50.00           N  
ATOM   2273  CA  GLN C 116      93.291  24.994  81.012  1.00 50.00           C  
ATOM   2274  C   GLN C 116      94.468  24.783  81.962  1.00 50.00           C  
ATOM   2275  O   GLN C 116      95.627  24.879  81.557  1.00 50.00           O  
ATOM   2276  CB  GLN C 116      93.034  26.490  80.809  1.00 50.00           C  
ATOM   2277  CG  GLN C 116      94.129  27.222  80.046  1.00 50.00           C  
ATOM   2278  CD  GLN C 116      93.877  28.714  79.950  1.00 50.00           C  
ATOM   2279  NE2 GLN C 116      94.785  29.428  79.292  1.00 50.00           N  
ATOM   2280  OE1 GLN C 116      92.880  29.221  80.466  1.00 50.00           O  
ATOM   2281  N   ALA C 117      94.164  24.487  83.222  1.00 50.00           N  
ATOM   2282  CA  ALA C 117      95.196  24.286  84.232  1.00 50.00           C  
ATOM   2283  C   ALA C 117      95.882  22.932  84.075  1.00 50.00           C  
ATOM   2284  O   ALA C 117      97.102  22.830  84.198  1.00 50.00           O  
ATOM   2285  CB  ALA C 117      94.607  24.416  85.628  1.00 50.00           C  
ATOM   2286  N   GLU C 118      95.100  21.891  83.805  1.00 50.00           N  
ATOM   2287  CA  GLU C 118      95.660  20.549  83.687  1.00 50.00           C  
ATOM   2288  C   GLU C 118      96.459  20.405  82.394  1.00 50.00           C  
ATOM   2289  O   GLU C 118      97.404  19.619  82.325  1.00 50.00           O  
ATOM   2290  CB  GLU C 118      94.558  19.488  83.756  1.00 50.00           C  
ATOM   2291  CG  GLU C 118      93.603  19.482  82.581  1.00 50.00           C  
ATOM   2292  CD  GLU C 118      92.507  18.445  82.730  1.00 50.00           C  
ATOM   2293  OE1 GLU C 118      92.431  17.810  83.804  1.00 50.00           O  
ATOM   2294  OE2 GLU C 118      91.723  18.266  81.777  1.00 50.00           O1-
ATOM   2295  N   ARG C 119      96.080  21.172  81.374  1.00 50.00           N  
ATOM   2296  CA  ARG C 119      96.833  21.204  80.126  1.00 50.00           C  
ATOM   2297  C   ARG C 119      98.149  21.941  80.332  1.00 50.00           C  
ATOM   2298  O   ARG C 119      99.186  21.541  79.805  1.00 50.00           O  
ATOM   2299  CB  ARG C 119      96.023  21.868  79.011  1.00 50.00           C  
ATOM   2300  CG  ARG C 119      94.881  21.022  78.474  1.00 50.00           C  
ATOM   2301  CD  ARG C 119      94.319  21.619  77.193  1.00 50.00           C  
ATOM   2302  NE  ARG C 119      93.746  22.945  77.403  1.00 50.00           N  
ATOM   2303  CZ  ARG C 119      92.456  23.172  77.626  1.00 50.00           C  
ATOM   2304  NH1 ARG C 119      91.605  22.157  77.672  1.00 50.00           N1+
ATOM   2305  NH2 ARG C 119      92.017  24.411  77.805  1.00 50.00           N  
ATOM   2306  N   ARG C 120      98.100  23.016  81.114  1.00 50.00           N  
ATOM   2307  CA  ARG C 120      99.295  23.795  81.416  1.00 50.00           C  
ATOM   2308  C   ARG C 120     100.204  23.021  82.371  1.00 50.00           C  
ATOM   2309  O   ARG C 120     101.387  23.331  82.509  1.00 50.00           O  
ATOM   2310  CB  ARG C 120      98.919  25.155  82.010  1.00 50.00           C  
ATOM   2311  CG  ARG C 120     100.050  26.176  81.986  1.00 50.00           C  
ATOM   2312  CD  ARG C 120      99.671  27.469  82.691  1.00 50.00           C  
ATOM   2313  NE  ARG C 120      98.556  28.153  82.045  1.00 50.00           N  
ATOM   2314  CZ  ARG C 120      98.695  29.143  81.169  1.00 50.00           C  
ATOM   2315  NH1 ARG C 120      99.905  29.567  80.830  1.00 50.00           N1+
ATOM   2316  NH2 ARG C 120      97.621  29.709  80.632  1.00 50.00           N  
ATOM   2317  N   ARG C 121      99.640  22.011  83.027  1.00 50.00           N  
ATOM   2318  CA  ARG C 121     100.417  21.131  83.895  1.00 50.00           C  
ATOM   2319  C   ARG C 121     101.284  20.191  83.064  1.00 50.00           C  
ATOM   2320  O   ARG C 121     102.415  19.882  83.438  1.00 50.00           O  
ATOM   2321  CB  ARG C 121      99.498  20.326  84.819  1.00 50.00           C  
ATOM   2322  CG  ARG C 121      99.123  21.045  86.105  1.00 50.00           C  
ATOM   2323  CD  ARG C 121      98.349  20.131  87.037  1.00 50.00           C  
ATOM   2324  NE  ARG C 121      96.937  20.498  87.114  1.00 50.00           N  
ATOM   2325  CZ  ARG C 121      96.433  21.316  88.031  1.00 50.00           C  
ATOM   2326  NH1 ARG C 121      97.225  21.851  88.948  1.00 50.00           N1+
ATOM   2327  NH2 ARG C 121      95.136  21.601  88.032  1.00 50.00           N  
ATOM   2328  N   ILE C 122     100.745  19.742  81.936  1.00 50.00           N  
ATOM   2329  CA  ILE C 122     101.494  18.898  81.014  1.00 50.00           C  
ATOM   2330  C   ILE C 122     102.580  19.728  80.331  1.00 50.00           C  
ATOM   2331  O   ILE C 122     103.664  19.230  80.028  1.00 50.00           O  
ATOM   2332  CB  ILE C 122     100.560  18.245  79.974  1.00 50.00           C  
ATOM   2333  CG1 ILE C 122      99.459  17.444  80.672  1.00 50.00           C  
ATOM   2334  CG2 ILE C 122     101.346  17.348  79.031  1.00 50.00           C  
ATOM   2335  CD1 ILE C 122      98.515  16.741  79.714  1.00 50.00           C  
ATOM   2336  N   LEU C 123     102.224  21.126  80.174  1.00 50.00           N  
ATOM   2337  CA  LEU C 123     103.184  21.896  79.393  1.00 50.00           C  
ATOM   2338  C   LEU C 123     104.160  22.658  80.280  1.00 50.00           C  
ATOM   2339  O   LEU C 123     104.957  23.456  79.782  1.00 50.00           O  
ATOM   2340  CB  LEU C 123     102.456  22.877  78.470  1.00 50.00           C  
ATOM   2341  CG  LEU C 123     101.442  22.301  77.481  1.00 50.00           C  
ATOM   2342  CD1 LEU C 123     100.715  23.432  76.766  1.00 50.00           C  
ATOM   2343  CD2 LEU C 123     102.115  21.369  76.485  1.00 50.00           C  
ATOM   2344  N   GLU C 124     104.082  22.424  81.588  1.00 50.00           N  
ATOM   2345  CA  GLU C 124     104.914  23.138  82.554  1.00 50.00           C  
ATOM   2346  C   GLU C 124     106.398  23.100  82.206  1.00 50.00           C  
ATOM   2347  O   GLU C 124     107.032  24.146  82.085  1.00 50.00           O  
ATOM   2348  CB  GLU C 124     104.711  22.576  83.963  1.00 50.00           C  
ATOM   2349  CG  GLU C 124     103.537  23.178  84.712  1.00 50.00           C  
ATOM   2350  CD  GLU C 124     103.657  23.010  86.213  1.00 50.00           C  
ATOM   2351  OE1 GLU C 124     104.572  22.288  86.661  1.00 50.00           O  
ATOM   2352  OE2 GLU C 124     102.842  23.609  86.946  1.00 50.00           O1-
ATOM   2353  N   ARG C 125     106.950  21.904  82.033  1.00 50.00           N  
ATOM   2354  CA  ARG C 125     108.370  21.771  81.721  1.00 50.00           C  
ATOM   2355  C   ARG C 125     108.683  22.338  80.336  1.00 50.00           C  
ATOM   2356  O   ARG C 125     109.776  22.850  80.100  1.00 50.00           O  
ATOM   2357  CB  ARG C 125     108.810  20.307  81.822  1.00 50.00           C  
ATOM   2358  CG  ARG C 125     108.748  19.742  83.237  1.00 50.00           C  
ATOM   2359  CD  ARG C 125     109.403  18.370  83.342  1.00 50.00           C  
ATOM   2360  NE  ARG C 125     108.785  17.380  82.465  1.00 50.00           N  
ATOM   2361  CZ  ARG C 125     107.752  16.613  82.802  1.00 50.00           C  
ATOM   2362  NH1 ARG C 125     107.209  16.720  84.005  1.00 50.00           N1+
ATOM   2363  NH2 ARG C 125     107.262  15.741  81.931  1.00 50.00           N  
ATOM   2364  N   THR C 126     107.714  22.261  79.427  1.00 50.00           N  
ATOM   2365  CA  THR C 126     107.894  22.765  78.067  1.00 50.00           C  
ATOM   2366  C   THR C 126     107.922  24.290  78.006  1.00 50.00           C  
ATOM   2367  O   THR C 126     108.833  24.878  77.419  1.00 50.00           O  
ATOM   2368  CB  THR C 126     106.781  22.252  77.133  1.00 50.00           C  
ATOM   2369  CG2 THR C 126     106.841  22.959  75.785  1.00 50.00           C  
ATOM   2370  OG1 THR C 126     106.934  20.841  76.939  1.00 50.00           O  
ATOM   2371  N   ASN C 127     106.925  24.929  78.609  1.00 50.00           N  
ATOM   2372  CA  ASN C 127     106.812  26.382  78.545  1.00 50.00           C  
ATOM   2373  C   ASN C 127     107.784  27.076  79.495  1.00 50.00           C  
ATOM   2374  O   ASN C 127     108.017  28.279  79.378  1.00 50.00           O  
ATOM   2375  CB  ASN C 127     105.381  26.825  78.844  1.00 50.00           C  
ATOM   2376  CG  ASN C 127     104.477  26.732  77.629  1.00 50.00           C  
ATOM   2377  ND2 ASN C 127     104.527  27.748  76.775  1.00 50.00           N  
ATOM   2378  OD1 ASN C 127     103.746  25.757  77.456  1.00 50.00           O  
ATOM   2379  N   GLU C 128     108.348  26.323  80.435  1.00 50.00           N  
ATOM   2380  CA  GLU C 128     109.399  26.861  81.294  1.00 50.00           C  
ATOM   2381  C   GLU C 128     110.713  26.895  80.529  1.00 50.00           C  
ATOM   2382  O   GLU C 128     111.477  27.856  80.627  1.00 50.00           O  
ATOM   2383  CB  GLU C 128     109.552  26.037  82.573  1.00 50.00           C  
ATOM   2384  CG  GLU C 128     108.531  26.357  83.649  1.00 50.00           C  
ATOM   2385  CD  GLU C 128     108.663  25.458  84.862  1.00 50.00           C  
ATOM   2386  OE1 GLU C 128     109.755  24.882  85.059  1.00 50.00           O  
ATOM   2387  OE2 GLU C 128     107.676  25.325  85.613  1.00 50.00           O1-
ATOM   2388  N   GLY C 129     110.973  25.835  79.769  1.00 50.00           N  
ATOM   2389  CA  GLY C 129     112.139  25.786  78.907  1.00 50.00           C  
ATOM   2390  C   GLY C 129     112.055  26.846  77.829  1.00 50.00           C  
ATOM   2391  O   GLY C 129     113.071  27.324  77.324  1.00 50.00           O  
ATOM   2392  N   ARG C 130     110.828  27.213  77.478  1.00 50.00           N  
ATOM   2393  CA  ARG C 130     110.594  28.267  76.505  1.00 50.00           C  
ATOM   2394  C   ARG C 130     110.908  29.633  77.110  1.00 50.00           C  
ATOM   2395  O   ARG C 130     111.337  30.550  76.410  1.00 50.00           O  
ATOM   2396  CB  ARG C 130     109.151  28.227  76.004  1.00 50.00           C  
ATOM   2397  CG  ARG C 130     108.867  29.225  74.907  1.00 50.00           C  
ATOM   2398  CD  ARG C 130     107.400  29.269  74.541  1.00 50.00           C  
ATOM   2399  NE  ARG C 130     107.111  30.411  73.684  1.00 50.00           N  
ATOM   2400  CZ  ARG C 130     105.906  30.704  73.214  1.00 50.00           C  
ATOM   2401  NH1 ARG C 130     104.873  29.932  73.519  1.00 50.00           N1+
ATOM   2402  NH2 ARG C 130     105.733  31.765  72.437  1.00 50.00           N  
ATOM   2403  N   GLN C 131     110.692  29.762  78.415  1.00 50.00           N  
ATOM   2404  CA  GLN C 131     110.983  31.009  79.112  1.00 50.00           C  
ATOM   2405  C   GLN C 131     112.486  31.206  79.274  1.00 50.00           C  
ATOM   2406  O   GLN C 131     112.974  32.336  79.250  1.00 50.00           O  
ATOM   2407  CB  GLN C 131     110.291  31.040  80.476  1.00 50.00           C  
ATOM   2408  CG  GLN C 131     108.795  31.288  80.392  1.00 50.00           C  
ATOM   2409  CD  GLN C 131     108.464  32.562  79.636  1.00 50.00           C  
ATOM   2410  NE2 GLN C 131     107.397  32.519  78.844  1.00 50.00           N  
ATOM   2411  OE1 GLN C 131     109.163  33.568  79.751  1.00 50.00           O  
ATOM   2412  N   GLU C 132     113.215  30.110  79.437  1.00 50.00           N  
ATOM   2413  CA  GLU C 132     114.670  30.178  79.494  1.00 50.00           C  
ATOM   2414  C   GLU C 132     115.234  30.435  78.103  1.00 50.00           C  
ATOM   2415  O   GLU C 132     116.285  31.058  77.955  1.00 50.00           O  
ATOM   2416  CB  GLU C 132     115.262  28.895  80.077  1.00 50.00           C  
ATOM   2417  CG  GLU C 132     115.009  28.706  81.561  1.00 50.00           C  
ATOM   2418  CD  GLU C 132     115.973  27.718  82.190  1.00 50.00           C  
ATOM   2419  OE1 GLU C 132     116.981  27.368  81.538  1.00 50.00           O  
ATOM   2420  OE2 GLU C 132     115.724  27.292  83.337  1.00 50.00           O1-
ATOM   2421  N   ALA C 133     114.532  29.946  77.086  1.00 50.00           N  
ATOM   2422  CA  ALA C 133     114.934  30.164  75.702  1.00 50.00           C  
ATOM   2423  C   ALA C 133     114.770  31.631  75.328  1.00 50.00           C  
ATOM   2424  O   ALA C 133     115.635  32.221  74.681  1.00 50.00           O  
ATOM   2425  CB  ALA C 133     114.126  29.287  74.768  1.00 50.00           C  
ATOM   2426  N   LYS C 134     113.649  32.211  75.743  1.00 50.00           N  
ATOM   2427  CA  LYS C 134     113.386  33.631  75.543  1.00 50.00           C  
ATOM   2428  C   LYS C 134     114.443  34.453  76.265  1.00 50.00           C  
ATOM   2429  O   LYS C 134     114.845  35.522  75.806  1.00 50.00           O  
ATOM   2430  CB  LYS C 134     111.984  33.989  76.045  1.00 50.00           C  
ATOM   2431  CG  LYS C 134     111.523  35.394  75.701  1.00 50.00           C  
ATOM   2432  CD  LYS C 134     110.125  35.649  76.247  1.00 50.00           C  
ATOM   2433  CE  LYS C 134     109.633  37.045  75.902  1.00 50.00           C  
ATOM   2434  NZ  LYS C 134     108.298  37.327  76.496  1.00 50.00           N1+
ATOM   2435  N   LEU C 135     114.890  33.928  77.401  1.00 50.00           N  
ATOM   2436  CA  LEU C 135     115.915  34.568  78.210  1.00 50.00           C  
ATOM   2437  C   LEU C 135     117.267  34.546  77.508  1.00 50.00           C  
ATOM   2438  O   LEU C 135     118.055  35.484  77.629  1.00 50.00           O  
ATOM   2439  CB  LEU C 135     116.020  33.875  79.569  1.00 50.00           C  
ATOM   2440  CG  LEU C 135     116.941  34.537  80.594  1.00 50.00           C  
ATOM   2441  CD1 LEU C 135     116.125  35.328  81.606  1.00 50.00           C  
ATOM   2442  CD2 LEU C 135     117.823  33.500  81.274  1.00 50.00           C  
ATOM   2443  N   LYS C 136     117.528  33.468  76.773  1.00 50.00           N  
ATOM   2444  CA  LYS C 136     118.791  33.320  76.058  1.00 50.00           C  
ATOM   2445  C   LYS C 136     118.854  34.244  74.847  1.00 50.00           C  
ATOM   2446  O   LYS C 136     119.934  34.532  74.331  1.00 50.00           O  
ATOM   2447  CB  LYS C 136     118.996  31.867  75.620  1.00 50.00           C  
ATOM   2448  CG  LYS C 136     119.293  30.905  76.757  1.00 50.00           C  
ATOM   2449  CD  LYS C 136     119.557  29.500  76.238  1.00 50.00           C  
ATOM   2450  CE  LYS C 136     119.845  28.529  77.372  1.00 50.00           C  
ATOM   2451  NZ  LYS C 136     120.117  27.156  76.864  1.00 50.00           N1+
ATOM   2452  N   GLY C 137     117.695  34.717  74.402  1.00 50.00           N  
ATOM   2453  CA  GLY C 137     117.632  35.614  73.265  1.00 50.00           C  
ATOM   2454  C   GLY C 137     117.172  34.959  71.976  1.00 50.00           C  
ATOM   2455  O   GLY C 137     117.240  35.570  70.909  1.00 50.00           O  
ATOM   2456  N   ILE C 138     116.707  33.717  72.073  1.00 50.00           N  
ATOM   2457  CA  ILE C 138     116.221  32.988  70.907  1.00 50.00           C  
ATOM   2458  C   ILE C 138     115.030  33.712  70.288  1.00 50.00           C  
ATOM   2459  O   ILE C 138     114.099  34.118  70.986  1.00 50.00           O  
ATOM   2460  CB  ILE C 138     115.853  31.535  71.270  1.00 50.00           C  
ATOM   2461  CG1 ILE C 138     117.100  30.772  71.726  1.00 50.00           C  
ATOM   2462  CG2 ILE C 138     115.191  30.837  70.089  1.00 50.00           C  
ATOM   2463  CD1 ILE C 138     116.837  29.322  72.074  1.00 50.00           C  
ATOM   2464  N   LYS C 139     115.078  33.878  68.969  1.00 50.00           N  
ATOM   2465  CA  LYS C 139     114.039  34.589  68.237  1.00 50.00           C  
ATOM   2466  C   LYS C 139     112.790  33.733  68.079  1.00 50.00           C  
ATOM   2467  O   LYS C 139     112.861  32.599  67.601  1.00 50.00           O  
ATOM   2468  CB  LYS C 139     114.560  35.014  66.864  1.00 50.00           C  
ATOM   2469  CG  LYS C 139     115.944  35.637  66.901  1.00 50.00           C  
ATOM   2470  CD  LYS C 139     116.572  35.669  65.523  1.00 50.00           C  
ATOM   2471  CE  LYS C 139     118.009  36.157  65.592  1.00 50.00           C  
ATOM   2472  NZ  LYS C 139     118.670  36.125  64.257  1.00 50.00           N1+
ATOM   2473  N   PHE C 140     111.648  34.277  68.486  1.00 50.00           N  
ATOM   2474  CA  PHE C 140     110.378  33.577  68.336  1.00 50.00           C  
ATOM   2475  C   PHE C 140     109.653  34.042  67.080  1.00 50.00           C  
ATOM   2476  O   PHE C 140     110.125  34.931  66.373  1.00 50.00           O  
ATOM   2477  CB  PHE C 140     109.495  33.792  69.564  1.00 50.00           C  
ATOM   2478  CG  PHE C 140     110.000  33.109  70.801  1.00 50.00           C  
ATOM   2479  CD1 PHE C 140     109.501  31.874  71.177  1.00 50.00           C  
ATOM   2480  CD2 PHE C 140     110.975  33.698  71.585  1.00 50.00           C  
ATOM   2481  CE1 PHE C 140     109.967  31.240  72.311  1.00 50.00           C  
ATOM   2482  CE2 PHE C 140     111.445  33.069  72.718  1.00 50.00           C  
ATOM   2483  CZ  PHE C 140     110.940  31.838  73.085  1.00 50.00           C  
ATOM   2484  N   GLY C 141     108.501  33.438  66.813  1.00 50.00           N  
ATOM   2485  CA  GLY C 141     107.689  33.820  65.674  1.00 50.00           C  
ATOM   2486  C   GLY C 141     108.241  33.409  64.326  1.00 50.00           C  
ATOM   2487  O   GLY C 141     109.330  32.843  64.232  1.00 50.00           O  
ATOM   2488  N   ARG C 142     107.476  33.705  63.280  1.00 50.00           N  
ATOM   2489  CA  ARG C 142     107.854  33.408  61.904  1.00 50.00           C  
ATOM   2490  C   ARG C 142     109.186  34.059  61.534  1.00 50.00           C  
ATOM   2491  O   ARG C 142     109.498  35.151  62.002  1.00 50.00           O  
ATOM   2492  CB  ARG C 142     106.752  33.884  60.954  1.00 50.00           C  
ATOM   2493  CG  ARG C 142     106.920  33.468  59.506  1.00 50.00           C  
ATOM   2494  CD  ARG C 142     106.128  34.391  58.594  1.00 50.00           C  
ATOM   2495  NE  ARG C 142     106.024  33.865  57.237  1.00 50.00           N  
ATOM   2496  CZ  ARG C 142     104.938  33.275  56.747  1.00 50.00           C  
ATOM   2497  NH1 ARG C 142     103.858  33.145  57.505  1.00 50.00           N1+
ATOM   2498  NH2 ARG C 142     104.930  32.824  55.502  1.00 50.00           N  
ATOM   2499  N   ARG C 143     109.972  33.380  60.704  1.00 50.00           N  
ATOM   2500  CA  ARG C 143     111.226  33.942  60.208  1.00 50.00           C  
ATOM   2501  C   ARG C 143     110.952  34.858  59.018  1.00 50.00           C  
ATOM   2502  O   ARG C 143     110.081  34.575  58.197  1.00 50.00           O  
ATOM   2503  CB  ARG C 143     112.203  32.832  59.811  1.00 50.00           C  
ATOM   2504  CG  ARG C 143     112.672  31.959  60.966  1.00 50.00           C  
ATOM   2505  CD  ARG C 143     113.748  30.981  60.513  1.00 50.00           C  
ATOM   2506  NE  ARG C 143     114.192  30.102  61.594  1.00 50.00           N  
ATOM   2507  CZ  ARG C 143     113.899  28.807  61.680  1.00 50.00           C  
ATOM   2508  NH1 ARG C 143     113.164  28.224  60.742  1.00 50.00           N1+
ATOM   2509  NH2 ARG C 143     114.349  28.093  62.703  1.00 50.00           N  
ATOM   2510  N   ARG C 144     111.696  35.958  58.929  1.00 50.00           N  
ATOM   2511  CA  ARG C 144     111.489  36.919  57.851  1.00 50.00           C  
ATOM   2512  C   ARG C 144     111.957  36.355  56.509  1.00 50.00           C  
ATOM   2513  O   ARG C 144     113.121  35.986  56.349  1.00 50.00           O  
ATOM   2514  CB  ARG C 144     112.230  38.227  58.149  1.00 50.00           C  
ATOM   2515  CG  ARG C 144     111.859  38.893  59.466  1.00 50.00           C  
ATOM   2516  CD  ARG C 144     112.744  40.106  59.718  1.00 50.00           C  
ATOM   2517  NE  ARG C 144     112.313  40.886  60.875  1.00 50.00           N  
ATOM   2518  CZ  ARG C 144     112.927  41.986  61.302  1.00 50.00           C  
ATOM   2519  NH1 ARG C 144     114.001  42.439  60.669  1.00 50.00           N1+
ATOM   2520  NH2 ARG C 144     112.466  42.635  62.363  1.00 50.00           N  
ATOM   2521  N   THR C 145     111.037  36.279  55.552  1.00 50.00           N  
ATOM   2522  CA  THR C 145     111.375  35.877  54.191  1.00 50.00           C  
ATOM   2523  C   THR C 145     111.603  37.076  53.276  1.00 50.00           C  
ATOM   2524  O   THR C 145     112.089  36.930  52.153  1.00 50.00           O  
ATOM   2525  CB  THR C 145     110.271  34.996  53.581  1.00 50.00           C  
ATOM   2526  CG2 THR C 145     110.110  33.715  54.387  1.00 50.00           C  
ATOM   2527  OG1 THR C 145     109.034  35.717  53.579  1.00 50.00           O  
ATOM   2528  N   VAL C 146     111.255  38.261  53.763  1.00 50.00           N  
ATOM   2529  CA  VAL C 146     111.317  39.471  52.952  1.00 50.00           C  
ATOM   2530  C   VAL C 146     112.624  40.210  53.192  1.00 50.00           C  
ATOM   2531  O   VAL C 146     113.015  40.441  54.338  1.00 50.00           O  
ATOM   2532  CB  VAL C 146     110.114  40.396  53.235  1.00 50.00           C  
ATOM   2533  CG1 VAL C 146     110.305  41.749  52.561  1.00 50.00           C  
ATOM   2534  CG2 VAL C 146     108.819  39.742  52.769  1.00 50.00           C  
ATOM   2535  N   ASP C 147     113.288  40.592  52.104  1.00 50.00           N  
ATOM   2536  CA  ASP C 147     114.508  41.373  52.211  1.00 50.00           C  
ATOM   2537  C   ASP C 147     114.117  42.787  52.603  1.00 50.00           C  
ATOM   2538  O   ASP C 147     113.382  43.461  51.882  1.00 50.00           O  
ATOM   2539  CB  ASP C 147     115.283  41.363  50.892  1.00 50.00           C  
ATOM   2540  CG  ASP C 147     116.691  41.917  51.031  1.00 50.00           C  
ATOM   2541  OD1 ASP C 147     116.978  42.585  52.048  1.00 50.00           O  
ATOM   2542  OD2 ASP C 147     117.515  41.685  50.120  1.00 50.00           O1-
ATOM   2543  N   ARG C 148     114.614  43.234  53.749  1.00 50.00           N  
ATOM   2544  CA  ARG C 148     114.247  44.537  54.279  1.00 50.00           C  
ATOM   2545  C   ARG C 148     115.037  45.618  53.561  1.00 50.00           C  
ATOM   2546  O   ARG C 148     114.574  46.746  53.417  1.00 50.00           O  
ATOM   2547  CB  ARG C 148     114.498  44.598  55.787  1.00 50.00           C  
ATOM   2548  CG  ARG C 148     114.172  43.306  56.520  1.00 50.00           C  
ATOM   2549  CD  ARG C 148     112.686  43.166  56.820  1.00 50.00           C  
ATOM   2550  NE  ARG C 148     112.301  43.914  58.016  1.00 50.00           N  
ATOM   2551  CZ  ARG C 148     111.155  43.748  58.669  1.00 50.00           C  
ATOM   2552  NH1 ARG C 148     110.267  42.857  58.252  1.00 50.00           N1+
ATOM   2553  NH2 ARG C 148     110.899  44.476  59.748  1.00 50.00           N  
ATOM   2554  N   ASN C 149     116.232  45.254  53.111  1.00 50.00           N  
ATOM   2555  CA  ASN C 149     117.120  46.181  52.420  1.00 50.00           C  
ATOM   2556  C   ASN C 149     116.484  46.691  51.130  1.00 50.00           C  
ATOM   2557  O   ASN C 149     116.483  47.893  50.869  1.00 50.00           O  
ATOM   2558  CB  ASN C 149     118.464  45.507  52.127  1.00 50.00           C  
ATOM   2559  CG  ASN C 149     119.498  46.468  51.573  1.00 50.00           C  
ATOM   2560  ND2 ASN C 149     120.640  45.930  51.168  1.00 50.00           N  
ATOM   2561  OD1 ASN C 149     119.275  47.678  51.513  1.00 50.00           O  
ATOM   2562  N   VAL C 150     115.942  45.773  50.335  1.00 50.00           N  
ATOM   2563  CA  VAL C 150     115.296  46.121  49.075  1.00 50.00           C  
ATOM   2564  C   VAL C 150     114.138  47.090  49.303  1.00 50.00           C  
ATOM   2565  O   VAL C 150     114.019  48.098  48.607  1.00 50.00           O  
ATOM   2566  CB  VAL C 150     114.807  44.861  48.337  1.00 50.00           C  
ATOM   2567  CG1 VAL C 150     114.167  45.237  47.007  1.00 50.00           C  
ATOM   2568  CG2 VAL C 150     115.955  43.890  48.125  1.00 50.00           C  
ATOM   2569  N   VAL C 151     113.291  46.782  50.281  1.00 50.00           N  
ATOM   2570  CA  VAL C 151     112.138  47.617  50.599  1.00 50.00           C  
ATOM   2571  C   VAL C 151     112.574  49.014  51.025  1.00 50.00           C  
ATOM   2572  O   VAL C 151     112.005  50.015  50.585  1.00 50.00           O  
ATOM   2573  CB  VAL C 151     111.274  46.968  51.697  1.00 50.00           C  
ATOM   2574  CG1 VAL C 151     110.124  47.886  52.090  1.00 50.00           C  
ATOM   2575  CG2 VAL C 151     110.752  45.621  51.233  1.00 50.00           C  
ATOM   2576  N   LEU C 152     113.592  49.075  51.875  1.00 50.00           N  
ATOM   2577  CA  LEU C 152     114.064  50.345  52.416  1.00 50.00           C  
ATOM   2578  C   LEU C 152     114.863  51.145  51.394  1.00 50.00           C  
ATOM   2579  O   LEU C 152     114.816  52.374  51.390  1.00 50.00           O  
ATOM   2580  CB  LEU C 152     114.911  50.105  53.665  1.00 50.00           C  
ATOM   2581  CG  LEU C 152     114.165  49.503  54.853  1.00 50.00           C  
ATOM   2582  CD1 LEU C 152     115.152  48.958  55.867  1.00 50.00           C  
ATOM   2583  CD2 LEU C 152     113.241  50.530  55.491  1.00 50.00           C  
ATOM   2584  N   THR C 153     115.600  50.450  50.535  1.00 50.00           N  
ATOM   2585  CA  THR C 153     116.380  51.113  49.495  1.00 50.00           C  
ATOM   2586  C   THR C 153     115.464  51.776  48.469  1.00 50.00           C  
ATOM   2587  O   THR C 153     115.654  52.940  48.117  1.00 50.00           O  
ATOM   2588  CB  THR C 153     117.325  50.129  48.776  1.00 50.00           C  
ATOM   2589  CG2 THR C 153     117.894  50.759  47.516  1.00 50.00           C  
ATOM   2590  OG1 THR C 153     118.398  49.769  49.653  1.00 50.00           O  
ATOM   2591  N   LEU C 154     114.474  51.026  47.992  1.00 50.00           N  
ATOM   2592  CA  LEU C 154     113.524  51.544  47.013  1.00 50.00           C  
ATOM   2593  C   LEU C 154     112.757  52.738  47.568  1.00 50.00           C  
ATOM   2594  O   LEU C 154     112.565  53.738  46.879  1.00 50.00           O  
ATOM   2595  CB  LEU C 154     112.545  50.451  46.580  1.00 50.00           C  
ATOM   2596  CG  LEU C 154     113.133  49.271  45.807  1.00 50.00           C  
ATOM   2597  CD1 LEU C 154     112.061  48.231  45.519  1.00 50.00           C  
ATOM   2598  CD2 LEU C 154     113.776  49.749  44.521  1.00 50.00           C  
ATOM   2599  N   HIS C 155     112.332  52.630  48.823  1.00 50.00           N  
ATOM   2600  CA  HIS C 155     111.604  53.711  49.477  1.00 50.00           C  
ATOM   2601  C   HIS C 155     112.490  54.939  49.662  1.00 50.00           C  
ATOM   2602  O   HIS C 155     112.006  56.071  49.642  1.00 50.00           O  
ATOM   2603  CB  HIS C 155     111.056  53.252  50.830  1.00 50.00           C  
ATOM   2604  CG  HIS C 155     110.370  54.337  51.599  1.00 50.00           C  
ATOM   2605  CD2 HIS C 155     110.610  54.849  52.828  1.00 50.00           C  
ATOM   2606  ND1 HIS C 155     109.290  55.036  51.098  1.00 50.00           N  
ATOM   2607  CE1 HIS C 155     108.896  55.926  51.988  1.00 50.00           C  
ATOM   2608  NE2 HIS C 155     109.680  55.835  53.047  1.00 50.00           N  
ATOM   2609  N   GLN C 156     113.787  54.708  49.841  1.00 50.00           N  
ATOM   2610  CA  GLN C 156     114.735  55.801  50.016  1.00 50.00           C  
ATOM   2611  C   GLN C 156     114.859  56.609  48.727  1.00 50.00           C  
ATOM   2612  O   GLN C 156     115.037  57.826  48.762  1.00 50.00           O  
ATOM   2613  CB  GLN C 156     116.106  55.268  50.442  1.00 50.00           C  
ATOM   2614  CG  GLN C 156     117.060  56.343  50.937  1.00 50.00           C  
ATOM   2615  CD  GLN C 156     116.602  56.972  52.242  1.00 50.00           C  
ATOM   2616  NE2 GLN C 156     116.036  56.157  53.124  1.00 50.00           N  
ATOM   2617  OE1 GLN C 156     116.758  58.174  52.454  1.00 50.00           O  
ATOM   2618  N   LYS C 157     114.756  55.925  47.591  1.00 50.00           N  
ATOM   2619  CA  LYS C 157     114.825  56.586  46.294  1.00 50.00           C  
ATOM   2620  C   LYS C 157     113.501  57.260  45.947  1.00 50.00           C  
ATOM   2621  O   LYS C 157     113.413  58.009  44.973  1.00 50.00           O  
ATOM   2622  CB  LYS C 157     115.207  55.591  45.199  1.00 50.00           C  
ATOM   2623  CG  LYS C 157     116.552  54.919  45.410  1.00 50.00           C  
ATOM   2624  CD  LYS C 157     116.982  54.162  44.163  1.00 50.00           C  
ATOM   2625  CE  LYS C 157     115.915  53.175  43.719  1.00 50.00           C  
ATOM   2626  NZ  LYS C 157     116.294  52.482  42.456  1.00 50.00           N1+
ATOM   2627  N   GLY C 158     112.475  56.992  46.749  1.00 50.00           N  
ATOM   2628  CA  GLY C 158     111.178  57.613  46.558  1.00 50.00           C  
ATOM   2629  C   GLY C 158     110.130  56.746  45.886  1.00 50.00           C  
ATOM   2630  O   GLY C 158     109.090  57.245  45.458  1.00 50.00           O  
ATOM   2631  N   THR C 159     110.400  55.448  45.787  1.00 50.00           N  
ATOM   2632  CA  THR C 159     109.447  54.517  45.190  1.00 50.00           C  
ATOM   2633  C   THR C 159     108.190  54.420  46.049  1.00 50.00           C  
ATOM   2634  O   THR C 159     108.270  54.332  47.276  1.00 50.00           O  
ATOM   2635  CB  THR C 159     110.051  53.109  45.018  1.00 50.00           C  
ATOM   2636  CG2 THR C 159     109.148  52.242  44.151  1.00 50.00           C  
ATOM   2637  OG1 THR C 159     111.340  53.210  44.401  1.00 50.00           O  
ATOM   2638  N   GLY C 160     107.031  54.449  45.398  1.00 50.00           N  
ATOM   2639  CA  GLY C 160     105.761  54.360  46.096  1.00 50.00           C  
ATOM   2640  C   GLY C 160     105.554  53.032  46.797  1.00 50.00           C  
ATOM   2641  O   GLY C 160     106.225  52.046  46.489  1.00 50.00           O  
ATOM   2642  N   ALA C 161     104.623  53.003  47.744  1.00 50.00           N  
ATOM   2643  CA  ALA C 161     104.350  51.795  48.514  1.00 50.00           C  
ATOM   2644  C   ALA C 161     103.739  50.701  47.642  1.00 50.00           C  
ATOM   2645  O   ALA C 161     104.131  49.537  47.732  1.00 50.00           O  
ATOM   2646  CB  ALA C 161     103.436  52.110  49.683  1.00 50.00           C  
ATOM   2647  N   THR C 162     102.781  51.082  46.803  1.00 50.00           N  
ATOM   2648  CA  THR C 162     102.116  50.134  45.913  1.00 50.00           C  
ATOM   2649  C   THR C 162     103.092  49.535  44.908  1.00 50.00           C  
ATOM   2650  O   THR C 162     102.960  48.378  44.511  1.00 50.00           O  
ATOM   2651  CB  THR C 162     100.958  50.796  45.137  1.00 50.00           C  
ATOM   2652  CG2 THR C 162      99.850  51.223  46.082  1.00 50.00           C  
ATOM   2653  OG1 THR C 162     101.447  51.939  44.425  1.00 50.00           O  
ATOM   2654  N   GLU C 163     104.073  50.333  44.499  1.00 50.00           N  
ATOM   2655  CA  GLU C 163     105.021  49.913  43.475  1.00 50.00           C  
ATOM   2656  C   GLU C 163     106.017  48.894  44.020  1.00 50.00           C  
ATOM   2657  O   GLU C 163     106.376  47.943  43.328  1.00 50.00           O  
ATOM   2658  CB  GLU C 163     105.757  51.126  42.903  1.00 50.00           C  
ATOM   2659  CG  GLU C 163     106.612  50.814  41.686  1.00 50.00           C  
ATOM   2660  CD  GLU C 163     106.900  52.044  40.848  1.00 50.00           C  
ATOM   2661  OE1 GLU C 163     106.130  53.024  40.947  1.00 50.00           O  
ATOM   2662  OE2 GLU C 163     107.895  52.035  40.092  1.00 50.00           O1-
ATOM   2663  N   ILE C 164     106.460  49.094  45.259  1.00 50.00           N  
ATOM   2664  CA  ILE C 164     107.362  48.150  45.909  1.00 50.00           C  
ATOM   2665  C   ILE C 164     106.644  46.821  46.117  1.00 50.00           C  
ATOM   2666  O   ILE C 164     107.230  45.751  45.939  1.00 50.00           O  
ATOM   2667  CB  ILE C 164     107.891  48.702  47.247  1.00 50.00           C  
ATOM   2668  CG1 ILE C 164     108.656  50.006  47.024  1.00 50.00           C  
ATOM   2669  CG2 ILE C 164     108.791  47.684  47.928  1.00 50.00           C  
ATOM   2670  CD1 ILE C 164     109.217  50.609  48.295  1.00 50.00           C  
ATOM   2671  N   ALA C 165     105.371  46.901  46.487  1.00 50.00           N  
ATOM   2672  CA  ALA C 165     104.551  45.718  46.717  1.00 50.00           C  
ATOM   2673  C   ALA C 165     104.417  44.885  45.445  1.00 50.00           C  
ATOM   2674  O   ALA C 165     104.570  43.663  45.473  1.00 50.00           O  
ATOM   2675  CB  ALA C 165     103.178  46.116  47.237  1.00 50.00           C  
ATOM   2676  N   HIS C 166     104.130  45.553  44.331  1.00 50.00           N  
ATOM   2677  CA  HIS C 166     103.989  44.872  43.048  1.00 50.00           C  
ATOM   2678  C   HIS C 166     105.349  44.401  42.544  1.00 50.00           C  
ATOM   2679  O   HIS C 166     105.440  43.450  41.765  1.00 50.00           O  
ATOM   2680  CB  HIS C 166     103.328  45.796  42.021  1.00 50.00           C  
ATOM   2681  CG  HIS C 166     102.871  45.089  40.783  1.00 50.00           C  
ATOM   2682  CD2 HIS C 166     101.650  44.620  40.428  1.00 50.00           C  
ATOM   2683  ND1 HIS C 166     103.715  44.796  39.735  1.00 50.00           N  
ATOM   2684  CE1 HIS C 166     103.038  44.175  38.787  1.00 50.00           C  
ATOM   2685  NE2 HIS C 166     101.783  44.055  39.181  1.00 50.00           N  
ATOM   2686  N   GLN C 167     106.402  45.073  42.994  1.00 50.00           N  
ATOM   2687  CA  GLN C 167     107.763  44.741  42.593  1.00 50.00           C  
ATOM   2688  C   GLN C 167     108.214  43.421  43.208  1.00 50.00           C  
ATOM   2689  O   GLN C 167     108.682  42.522  42.509  1.00 50.00           O  
ATOM   2690  CB  GLN C 167     108.723  45.861  42.999  1.00 50.00           C  
ATOM   2691  CG  GLN C 167     109.992  45.947  42.167  1.00 50.00           C  
ATOM   2692  CD  GLN C 167     109.801  46.747  40.891  1.00 50.00           C  
ATOM   2693  NE2 GLN C 167     110.907  47.176  40.295  1.00 50.00           N  
ATOM   2694  OE1 GLN C 167     108.674  46.982  40.453  1.00 50.00           O  
ATOM   2695  N   LEU C 168     108.072  43.316  44.526  1.00 50.00           N  
ATOM   2696  CA  LEU C 168     108.557  42.159  45.269  1.00 50.00           C  
ATOM   2697  C   LEU C 168     107.467  41.118  45.498  1.00 50.00           C  
ATOM   2698  O   LEU C 168     107.692  40.119  46.181  1.00 50.00           O  
ATOM   2699  CB  LEU C 168     109.144  42.603  46.609  1.00 50.00           C  
ATOM   2700  CG  LEU C 168     110.200  43.704  46.526  1.00 50.00           C  
ATOM   2701  CD1 LEU C 168     110.715  44.067  47.909  1.00 50.00           C  
ATOM   2702  CD2 LEU C 168     111.344  43.278  45.620  1.00 50.00           C  
ATOM   2703  N   SER C 169     106.285  41.373  44.938  1.00 50.00           N  
ATOM   2704  CA  SER C 169     105.135  40.476  45.052  1.00 50.00           C  
ATOM   2705  C   SER C 169     104.699  40.281  46.503  1.00 50.00           C  
ATOM   2706  O   SER C 169     104.210  39.214  46.878  1.00 50.00           O  
ATOM   2707  CB  SER C 169     105.441  39.119  44.409  1.00 50.00           C  
ATOM   2708  OG  SER C 169     105.848  39.276  43.060  1.00 50.00           O  
ATOM   2709  N   ILE C 170     104.880  41.317  47.318  1.00 50.00           N  
ATOM   2710  CA  ILE C 170     104.428  41.286  48.702  1.00 50.00           C  
ATOM   2711  C   ILE C 170     103.173  42.138  48.856  1.00 50.00           C  
ATOM   2712  O   ILE C 170     102.713  42.760  47.898  1.00 50.00           O  
ATOM   2713  CB  ILE C 170     105.535  41.761  49.661  1.00 50.00           C  
ATOM   2714  CG1 ILE C 170     106.001  43.170  49.291  1.00 50.00           C  
ATOM   2715  CG2 ILE C 170     106.702  40.786  49.650  1.00 50.00           C  
ATOM   2716  CD1 ILE C 170     107.127  43.689  50.161  1.00 50.00           C  
ATOM   2717  N   ALA C 171     102.625  42.166  50.065  1.00 50.00           N  
ATOM   2718  CA  ALA C 171     101.440  42.968  50.350  1.00 50.00           C  
ATOM   2719  C   ALA C 171     101.811  44.434  50.552  1.00 50.00           C  
ATOM   2720  O   ALA C 171     102.941  44.751  50.928  1.00 50.00           O  
ATOM   2721  CB  ALA C 171     100.715  42.428  51.573  1.00 50.00           C  
ATOM   2722  N   ARG C 172     100.858  45.324  50.300  1.00 50.00           N  
ATOM   2723  CA  ARG C 172     101.087  46.755  50.474  1.00 50.00           C  
ATOM   2724  C   ARG C 172     101.262  47.094  51.950  1.00 50.00           C  
ATOM   2725  O   ARG C 172     102.136  47.879  52.317  1.00 50.00           O  
ATOM   2726  CB  ARG C 172      99.934  47.561  49.878  1.00 50.00           C  
ATOM   2727  CG  ARG C 172     100.110  49.067  49.991  1.00 50.00           C  
ATOM   2728  CD  ARG C 172      99.008  49.805  49.250  1.00 50.00           C  
ATOM   2729  NE  ARG C 172      97.700  49.613  49.869  1.00 50.00           N  
ATOM   2730  CZ  ARG C 172      97.128  50.483  50.694  1.00 50.00           C  
ATOM   2731  NH1 ARG C 172      97.751  51.614  51.002  1.00 50.00           N1+
ATOM   2732  NH2 ARG C 172      95.935  50.227  51.212  1.00 50.00           N  
ATOM   2733  N   SER C 173     100.429  46.491  52.792  1.00 50.00           N  
ATOM   2734  CA  SER C 173     100.488  46.716  54.231  1.00 50.00           C  
ATOM   2735  C   SER C 173     101.780  46.158  54.821  1.00 50.00           C  
ATOM   2736  O   SER C 173     102.206  46.567  55.899  1.00 50.00           O  
ATOM   2737  CB  SER C 173      99.279  46.083  54.921  1.00 50.00           C  
ATOM   2738  OG  SER C 173      99.241  44.685  54.697  1.00 50.00           O  
ATOM   2739  N   THR C 174     102.393  45.219  54.107  1.00 50.00           N  
ATOM   2740  CA  THR C 174     103.661  44.640  54.538  1.00 50.00           C  
ATOM   2741  C   THR C 174     104.766  45.685  54.437  1.00 50.00           C  
ATOM   2742  O   THR C 174     105.607  45.797  55.327  1.00 50.00           O  
ATOM   2743  CB  THR C 174     104.038  43.402  53.700  1.00 50.00           C  
ATOM   2744  CG2 THR C 174     105.380  42.843  54.145  1.00 50.00           C  
ATOM   2745  OG1 THR C 174     103.036  42.390  53.857  1.00 50.00           O  
ATOM   2746  N   VAL C 175     104.746  46.457  53.355  1.00 50.00           N  
ATOM   2747  CA  VAL C 175     105.743  47.495  53.129  1.00 50.00           C  
ATOM   2748  C   VAL C 175     105.673  48.557  54.221  1.00 50.00           C  
ATOM   2749  O   VAL C 175     106.701  48.969  54.762  1.00 50.00           O  
ATOM   2750  CB  VAL C 175     105.572  48.132  51.741  1.00 50.00           C  
ATOM   2751  CG1 VAL C 175     106.650  49.177  51.499  1.00 50.00           C  
ATOM   2752  CG2 VAL C 175     105.605  47.063  50.661  1.00 50.00           C  
ATOM   2753  N   TYR C 176     104.459  48.995  54.546  1.00 50.00           N  
ATOM   2754  CA  TYR C 176     104.259  49.994  55.589  1.00 50.00           C  
ATOM   2755  C   TYR C 176     104.731  49.485  56.943  1.00 50.00           C  
ATOM   2756  O   TYR C 176     105.306  50.237  57.732  1.00 50.00           O  
ATOM   2757  CB  TYR C 176     102.786  50.402  55.674  1.00 50.00           C  
ATOM   2758  CG  TYR C 176     102.314  51.252  54.516  1.00 50.00           C  
ATOM   2759  CD1 TYR C 176     102.600  52.609  54.465  1.00 50.00           C  
ATOM   2760  CD2 TYR C 176     101.578  50.698  53.480  1.00 50.00           C  
ATOM   2761  CE1 TYR C 176     102.170  53.391  53.410  1.00 50.00           C  
ATOM   2762  CE2 TYR C 176     101.142  51.471  52.421  1.00 50.00           C  
ATOM   2763  CZ  TYR C 176     101.440  52.816  52.391  1.00 50.00           C  
ATOM   2764  OH  TYR C 176     101.007  53.584  51.338  1.00 50.00           O  
ATOM   2765  N   LYS C 177     104.493  48.205  57.209  1.00 50.00           N  
ATOM   2766  CA  LYS C 177     104.878  47.610  58.483  1.00 50.00           C  
ATOM   2767  C   LYS C 177     106.394  47.527  58.604  1.00 50.00           C  
ATOM   2768  O   LYS C 177     106.947  47.683  59.692  1.00 50.00           O  
ATOM   2769  CB  LYS C 177     104.257  46.222  58.639  1.00 50.00           C  
ATOM   2770  CG  LYS C 177     104.341  45.673  60.053  1.00 50.00           C  
ATOM   2771  CD  LYS C 177     103.536  44.394  60.199  1.00 50.00           C  
ATOM   2772  CE  LYS C 177     103.518  43.913  61.644  1.00 50.00           C  
ATOM   2773  NZ  LYS C 177     102.716  42.669  61.806  1.00 50.00           N1+
ATOM   2774  N   ILE C 178     107.060  47.282  57.481  1.00 50.00           N  
ATOM   2775  CA  ILE C 178     108.515  47.210  57.450  1.00 50.00           C  
ATOM   2776  C   ILE C 178     109.109  48.599  57.650  1.00 50.00           C  
ATOM   2777  O   ILE C 178     110.070  48.770  58.400  1.00 50.00           O  
ATOM   2778  CB  ILE C 178     109.008  46.575  56.138  1.00 50.00           C  
ATOM   2779  CG1 ILE C 178     108.574  45.110  56.063  1.00 50.00           C  
ATOM   2780  CG2 ILE C 178     110.520  46.691  56.018  1.00 50.00           C  
ATOM   2781  CD1 ILE C 178     108.873  44.448  54.740  1.00 50.00           C  
ATOM   2782  N   LEU C 179     108.527  49.591  56.979  1.00 50.00           N  
ATOM   2783  CA  LEU C 179     108.971  50.975  57.114  1.00 50.00           C  
ATOM   2784  C   LEU C 179     108.762  51.474  58.537  1.00 50.00           C  
ATOM   2785  O   LEU C 179     109.563  52.249  59.057  1.00 50.00           O  
ATOM   2786  CB  LEU C 179     108.229  51.881  56.128  1.00 50.00           C  
ATOM   2787  CG  LEU C 179     108.485  51.632  54.640  1.00 50.00           C  
ATOM   2788  CD1 LEU C 179     107.677  52.596  53.786  1.00 50.00           C  
ATOM   2789  CD2 LEU C 179     109.967  51.737  54.321  1.00 50.00           C  
ATOM   2790  N   GLU C 180     107.681  51.021  59.161  1.00 50.00           N  
ATOM   2791  CA  GLU C 180     107.352  51.415  60.524  1.00 50.00           C  
ATOM   2792  C   GLU C 180     108.335  50.818  61.528  1.00 50.00           C  
ATOM   2793  O   GLU C 180     108.724  51.475  62.494  1.00 50.00           O  
ATOM   2794  CB  GLU C 180     105.924  50.990  60.869  1.00 50.00           C  
ATOM   2795  CG  GLU C 180     105.491  51.326  62.285  1.00 50.00           C  
ATOM   2796  CD  GLU C 180     104.087  50.844  62.591  1.00 50.00           C  
ATOM   2797  OE1 GLU C 180     103.463  50.228  61.698  1.00 50.00           O  
ATOM   2798  OE2 GLU C 180     103.607  51.077  63.720  1.00 50.00           O1-
ATOM   2799  N   ASP C 181     108.736  49.572  61.291  1.00 50.00           N  
ATOM   2800  CA  ASP C 181     109.637  48.866  62.199  1.00 50.00           C  
ATOM   2801  C   ASP C 181     111.043  49.459  62.188  1.00 50.00           C  
ATOM   2802  O   ASP C 181     111.684  49.572  63.233  1.00 50.00           O  
ATOM   2803  CB  ASP C 181     109.698  47.378  61.842  1.00 50.00           C  
ATOM   2804  CG  ASP C 181     108.419  46.641  62.182  1.00 50.00           C  
ATOM   2805  OD1 ASP C 181     107.666  47.129  63.053  1.00 50.00           O  
ATOM   2806  OD2 ASP C 181     108.163  45.576  61.585  1.00 50.00           O1-
ATOM   2807  N   GLU C 182     111.520  49.833  61.007  1.00 50.00           N  
ATOM   2808  CA  GLU C 182     112.871  50.366  60.870  1.00 50.00           C  
ATOM   2809  C   GLU C 182     112.940  51.839  61.259  1.00 50.00           C  
ATOM   2810  O   GLU C 182     114.012  52.360  61.563  1.00 50.00           O  
ATOM   2811  CB  GLU C 182     113.373  50.174  59.440  1.00 50.00           C  
ATOM   2812  CG  GLU C 182     113.387  48.721  58.993  1.00 50.00           C  
ATOM   2813  CD  GLU C 182     114.318  47.861  59.827  1.00 50.00           C  
ATOM   2814  OE1 GLU C 182     115.342  48.384  60.317  1.00 50.00           O  
ATOM   2815  OE2 GLU C 182     114.023  46.658  59.996  1.00 50.00           O1-
ATOM   2816  N   ARG C 183     111.790  52.506  61.238  1.00 50.00           N  
ATOM   2817  CA  ARG C 183     111.706  53.901  61.649  1.00 50.00           C  
ATOM   2818  C   ARG C 183     111.644  54.026  63.169  1.00 50.00           C  
ATOM   2819  O   ARG C 183     112.281  54.900  63.757  1.00 50.00           O  
ATOM   2820  CB  ARG C 183     110.486  54.569  61.013  1.00 50.00           C  
ATOM   2821  CG  ARG C 183     110.249  56.003  61.453  1.00 50.00           C  
ATOM   2822  CD  ARG C 183     108.984  56.554  60.815  1.00 50.00           C  
ATOM   2823  NE  ARG C 183     107.851  55.655  61.010  1.00 50.00           N  
ATOM   2824  CZ  ARG C 183     106.622  55.890  60.556  1.00 50.00           C  
ATOM   2825  NH1 ARG C 183     106.362  57.002  59.882  1.00 50.00           N1+
ATOM   2826  NH2 ARG C 183     105.653  55.015  60.781  1.00 50.00           N  
ATOM   2827  N   ALA C 184     110.873  53.142  63.796  1.00 50.00           N  
ATOM   2828  CA  ALA C 184     110.656  53.191  65.240  1.00 50.00           C  
ATOM   2829  C   ALA C 184     111.915  52.818  66.018  1.00 50.00           C  
ATOM   2830  O   ALA C 184     112.137  53.307  67.125  1.00 50.00           O  
ATOM   2831  CB  ALA C 184     109.504  52.274  65.630  1.00 50.00           C  
ATOM   2832  N   SER C 185     112.734  51.949  65.437  1.00 50.00           N  
ATOM   2833  CA  SER C 185     113.958  51.505  66.091  1.00 50.00           C  
ATOM   2834  C   SER C 185     115.074  52.532  65.921  1.00 50.00           C  
ATOM   2835  O   SER C 185     115.142  53.516  66.656  1.00 50.00           O  
ATOM   2836  CB  SER C 185     114.398  50.146  65.541  1.00 50.00           C  
ATOM   2837  OG  SER C 185     113.407  49.158  65.764  1.00 50.00           O  
ATOM   2838  N   MET D   1      94.598  37.940 109.833  1.00 50.00           N  
ATOM   2839  CA  MET D   1      94.512  38.279 108.418  1.00 50.00           C  
ATOM   2840  C   MET D   1      95.911  38.348 107.806  1.00 50.00           C  
ATOM   2841  O   MET D   1      96.341  39.394 107.317  1.00 50.00           O  
ATOM   2842  CB  MET D   1      93.768  39.605 108.227  1.00 50.00           C  
ATOM   2843  CG  MET D   1      93.341  39.900 106.791  1.00 50.00           C  
ATOM   2844  SD  MET D   1      92.294  38.619 106.070  1.00 50.00           S  
ATOM   2845  CE  MET D   1      90.907  38.636 107.203  1.00 50.00           C  
ATOM   2846  N   ARG D   2      96.623  37.226 107.850  1.00 50.00           N  
ATOM   2847  CA  ARG D   2      97.952  37.149 107.255  1.00 50.00           C  
ATOM   2848  C   ARG D   2      97.867  36.789 105.777  1.00 50.00           C  
ATOM   2849  O   ARG D   2      97.042  35.970 105.373  1.00 50.00           O  
ATOM   2850  CB  ARG D   2      98.822  36.128 107.993  1.00 50.00           C  
ATOM   2851  CG  ARG D   2      99.224  36.535 109.400  1.00 50.00           C  
ATOM   2852  CD  ARG D   2     100.401  35.703 109.886  1.00 50.00           C  
ATOM   2853  NE  ARG D   2     100.801  36.054 111.246  1.00 50.00           N  
ATOM   2854  CZ  ARG D   2     101.894  35.590 111.847  1.00 50.00           C  
ATOM   2855  NH1 ARG D   2     102.704  34.758 111.205  1.00 50.00           N1+
ATOM   2856  NH2 ARG D   2     102.178  35.962 113.088  1.00 50.00           N  
ATOM   2857  N   ILE D   3      98.731  37.403 104.975  1.00 50.00           N  
ATOM   2858  CA  ILE D   3      98.758  37.148 103.542  1.00 50.00           C  
ATOM   2859  C   ILE D   3      99.906  36.200 103.203  1.00 50.00           C  
ATOM   2860  O   ILE D   3     101.048  36.424 103.605  1.00 50.00           O  
ATOM   2861  CB  ILE D   3      98.874  38.459 102.746  1.00 50.00           C  
ATOM   2862  CG1 ILE D   3      97.769  39.433 103.161  1.00 50.00           C  
ATOM   2863  CG2 ILE D   3      98.803  38.183 101.253  1.00 50.00           C  
ATOM   2864  CD1 ILE D   3      97.816  40.759 102.430  1.00 50.00           C  
ATOM   2865  N   PHE D   4      99.591  35.145 102.460  1.00 50.00           N  
ATOM   2866  CA  PHE D   4     100.580  34.140 102.087  1.00 50.00           C  
ATOM   2867  C   PHE D   4     100.582  33.924 100.582  1.00 50.00           C  
ATOM   2868  O   PHE D   4      99.677  34.375  99.880  1.00 50.00           O  
ATOM   2869  CB  PHE D   4     100.309  32.811 102.799  1.00 50.00           C  
ATOM   2870  CG  PHE D   4     100.585  32.845 104.275  1.00 50.00           C  
ATOM   2871  CD1 PHE D   4     101.868  32.644 104.759  1.00 50.00           C  
ATOM   2872  CD2 PHE D   4      99.560  33.067 105.179  1.00 50.00           C  
ATOM   2873  CE1 PHE D   4     102.124  32.670 106.116  1.00 50.00           C  
ATOM   2874  CE2 PHE D   4      99.811  33.093 106.536  1.00 50.00           C  
ATOM   2875  CZ  PHE D   4     101.095  32.895 107.006  1.00 50.00           C  
ATOM   2876  N   GLY D   5     101.605  33.233 100.089  1.00 50.00           N  
ATOM   2877  CA  GLY D   5     101.700  32.930  98.675  1.00 50.00           C  
ATOM   2878  C   GLY D   5     102.452  31.647  98.390  1.00 50.00           C  
ATOM   2879  O   GLY D   5     103.272  31.200  99.193  1.00 50.00           O  
ATOM   2880  N   TYR D   6     102.175  31.058  97.233  1.00 50.00           N  
ATOM   2881  CA  TYR D   6     102.787  29.791  96.851  1.00 50.00           C  
ATOM   2882  C   TYR D   6     103.169  29.786  95.374  1.00 50.00           C  
ATOM   2883  O   TYR D   6     102.441  30.310  94.529  1.00 50.00           O  
ATOM   2884  CB  TYR D   6     101.838  28.628  97.161  1.00 50.00           C  
ATOM   2885  CG  TYR D   6     102.361  27.267  96.756  1.00 50.00           C  
ATOM   2886  CD1 TYR D   6     103.479  26.719  97.370  1.00 50.00           C  
ATOM   2887  CD2 TYR D   6     101.726  26.524  95.769  1.00 50.00           C  
ATOM   2888  CE1 TYR D   6     103.956  25.473  97.006  1.00 50.00           C  
ATOM   2889  CE2 TYR D   6     102.195  25.276  95.399  1.00 50.00           C  
ATOM   2890  CZ  TYR D   6     103.311  24.755  96.020  1.00 50.00           C  
ATOM   2891  OH  TYR D   6     103.782  23.515  95.656  1.00 50.00           O  
ATOM   2892  N   ALA D   7     104.320  29.198  95.072  1.00 50.00           N  
ATOM   2893  CA  ALA D   7     104.807  29.102  93.702  1.00 50.00           C  
ATOM   2894  C   ALA D   7     105.479  27.753  93.477  1.00 50.00           C  
ATOM   2895  O   ALA D   7     106.217  27.271  94.333  1.00 50.00           O  
ATOM   2896  CB  ALA D   7     105.771  30.239  93.400  1.00 50.00           C  
ATOM   2897  N   ARG D   8     105.220  27.142  92.324  1.00 50.00           N  
ATOM   2898  CA  ARG D   8     105.779  25.827  92.027  1.00 50.00           C  
ATOM   2899  C   ARG D   8     106.290  25.730  90.592  1.00 50.00           C  
ATOM   2900  O   ARG D   8     105.622  26.157  89.652  1.00 50.00           O  
ATOM   2901  CB  ARG D   8     104.737  24.734  92.279  1.00 50.00           C  
ATOM   2902  CG  ARG D   8     105.204  23.335  91.905  1.00 50.00           C  
ATOM   2903  CD  ARG D   8     104.110  22.305  92.128  1.00 50.00           C  
ATOM   2904  NE  ARG D   8     102.920  22.572  91.324  1.00 50.00           N  
ATOM   2905  CZ  ARG D   8     102.678  22.021  90.139  1.00 50.00           C  
ATOM   2906  NH1 ARG D   8     103.545  21.167  89.611  1.00 50.00           N1+
ATOM   2907  NH2 ARG D   8     101.566  22.323  89.480  1.00 50.00           N  
ATOM   2908  N   VAL D   9     107.488  25.174  90.438  1.00 50.00           N  
ATOM   2909  CA  VAL D   9     108.048  24.873  89.126  1.00 50.00           C  
ATOM   2910  C   VAL D   9     108.603  23.455  89.153  1.00 50.00           C  
ATOM   2911  O   VAL D   9     108.527  22.769  90.173  1.00 50.00           O  
ATOM   2912  CB  VAL D   9     109.142  25.877  88.723  1.00 50.00           C  
ATOM   2913  CG1 VAL D   9     108.555  27.268  88.536  1.00 50.00           C  
ATOM   2914  CG2 VAL D   9     110.252  25.893  89.761  1.00 50.00           C  
ATOM   2915  N   SER D  10     109.160  23.016  88.030  1.00 50.00           N  
ATOM   2916  CA  SER D  10     109.820  21.719  87.967  1.00 50.00           C  
ATOM   2917  C   SER D  10     111.326  21.910  88.098  1.00 50.00           C  
ATOM   2918  O   SER D  10     111.947  21.447  89.055  1.00 50.00           O  
ATOM   2919  CB  SER D  10     109.483  20.998  86.661  1.00 50.00           C  
ATOM   2920  OG  SER D  10     108.084  20.804  86.526  1.00 50.00           O  
ATOM   2921  N   THR D  11     111.900  22.608  87.126  1.00 50.00           N  
ATOM   2922  CA  THR D  11     113.330  22.888  87.096  1.00 50.00           C  
ATOM   2923  C   THR D  11     113.590  24.389  87.134  1.00 50.00           C  
ATOM   2924  O   THR D  11     114.268  24.886  88.034  1.00 50.00           O  
ATOM   2925  CB  THR D  11     114.005  22.285  85.848  1.00 50.00           C  
ATOM   2926  CG2 THR D  11     114.154  20.775  85.991  1.00 50.00           C  
ATOM   2927  OG1 THR D  11     113.223  22.585  84.685  1.00 50.00           O  
ATOM   2928  N   SER D  12     113.058  25.096  86.138  1.00 50.00           N  
ATOM   2929  CA  SER D  12     113.390  26.498  85.882  1.00 50.00           C  
ATOM   2930  C   SER D  12     113.286  27.416  87.095  1.00 50.00           C  
ATOM   2931  O   SER D  12     112.261  27.471  87.773  1.00 50.00           O  
ATOM   2932  CB  SER D  12     112.485  27.050  84.778  1.00 50.00           C  
ATOM   2933  OG  SER D  12     112.456  28.467  84.812  1.00 50.00           O  
ATOM   2934  N   GLN D  13     114.368  28.150  87.340  1.00 50.00           N  
ATOM   2935  CA  GLN D  13     114.429  29.131  88.414  1.00 50.00           C  
ATOM   2936  C   GLN D  13     113.749  30.434  88.007  1.00 50.00           C  
ATOM   2937  O   GLN D  13     113.151  31.120  88.835  1.00 50.00           O  
ATOM   2938  CB  GLN D  13     115.886  29.394  88.805  1.00 50.00           C  
ATOM   2939  CG  GLN D  13     116.071  30.468  89.865  1.00 50.00           C  
ATOM   2940  CD  GLN D  13     115.510  30.059  91.210  1.00 50.00           C  
ATOM   2941  NE2 GLN D  13     114.574  30.848  91.725  1.00 50.00           N  
ATOM   2942  OE1 GLN D  13     115.907  29.042  91.778  1.00 50.00           O  
ATOM   2943  N   GLN D  14     113.838  30.763  86.721  1.00 50.00           N  
ATOM   2944  CA  GLN D  14     113.350  32.042  86.211  1.00 50.00           C  
ATOM   2945  C   GLN D  14     111.834  32.174  86.317  1.00 50.00           C  
ATOM   2946  O   GLN D  14     111.328  33.168  86.838  1.00 50.00           O  
ATOM   2947  CB  GLN D  14     113.782  32.232  84.753  1.00 50.00           C  
ATOM   2948  CG  GLN D  14     115.243  31.898  84.481  1.00 50.00           C  
ATOM   2949  CD  GLN D  14     116.214  32.815  85.206  1.00 50.00           C  
ATOM   2950  NE2 GLN D  14     117.482  32.422  85.234  1.00 50.00           N  
ATOM   2951  OE1 GLN D  14     115.834  33.864  85.727  1.00 50.00           O  
ATOM   2952  N   SER D  15     111.116  31.174  85.816  1.00 50.00           N  
ATOM   2953  CA  SER D  15     109.658  31.179  85.865  1.00 50.00           C  
ATOM   2954  C   SER D  15     109.166  31.128  87.307  1.00 50.00           C  
ATOM   2955  O   SER D  15     108.031  31.508  87.602  1.00 50.00           O  
ATOM   2956  CB  SER D  15     109.088  30.008  85.066  1.00 50.00           C  
ATOM   2957  OG  SER D  15     109.652  28.782  85.495  1.00 50.00           O  
ATOM   2958  N   LEU D  16     110.025  30.649  88.202  1.00 50.00           N  
ATOM   2959  CA  LEU D  16     109.737  30.675  89.628  1.00 50.00           C  
ATOM   2960  C   LEU D  16     109.891  32.098  90.152  1.00 50.00           C  
ATOM   2961  O   LEU D  16     109.075  32.571  90.941  1.00 50.00           O  
ATOM   2962  CB  LEU D  16     110.659  29.722  90.389  1.00 50.00           C  
ATOM   2963  CG  LEU D  16     110.383  29.560  91.886  1.00 50.00           C  
ATOM   2964  CD1 LEU D  16     109.106  28.763  92.122  1.00 50.00           C  
ATOM   2965  CD2 LEU D  16     111.568  28.912  92.588  1.00 50.00           C  
ATOM   2966  N   ASP D  17     110.943  32.780  89.702  1.00 50.00           N  
ATOM   2967  CA  ASP D  17     111.173  34.171  90.076  1.00 50.00           C  
ATOM   2968  C   ASP D  17     110.101  35.069  89.468  1.00 50.00           C  
ATOM   2969  O   ASP D  17     109.843  36.166  89.962  1.00 50.00           O  
ATOM   2970  CB  ASP D  17     112.564  34.632  89.631  1.00 50.00           C  
ATOM   2971  CG  ASP D  17     113.682  33.877  90.329  1.00 50.00           C  
ATOM   2972  OD1 ASP D  17     113.473  33.426  91.475  1.00 50.00           O  
ATOM   2973  OD2 ASP D  17     114.769  33.738  89.730  1.00 50.00           O1-
ATOM   2974  N   ILE D  18     109.483  34.591  88.391  1.00 50.00           N  
ATOM   2975  CA  ILE D  18     108.382  35.303  87.753  1.00 50.00           C  
ATOM   2976  C   ILE D  18     107.174  35.330  88.679  1.00 50.00           C  
ATOM   2977  O   ILE D  18     106.558  36.379  88.874  1.00 50.00           O  
ATOM   2978  CB  ILE D  18     108.023  34.674  86.393  1.00 50.00           C  
ATOM   2979  CG1 ILE D  18     109.076  35.047  85.347  1.00 50.00           C  
ATOM   2980  CG2 ILE D  18     106.628  35.101  85.948  1.00 50.00           C  
ATOM   2981  CD1 ILE D  18     108.815  34.468  83.978  1.00 50.00           C  
ATOM   2982  N   GLN D  19     106.843  34.177  89.251  1.00 50.00           N  
ATOM   2983  CA  GLN D  19     105.718  34.074  90.177  1.00 50.00           C  
ATOM   2984  C   GLN D  19     105.971  34.896  91.436  1.00 50.00           C  
ATOM   2985  O   GLN D  19     105.104  35.646  91.879  1.00 50.00           O  
ATOM   2986  CB  GLN D  19     105.457  32.616  90.556  1.00 50.00           C  
ATOM   2987  CG  GLN D  19     105.146  31.701  89.386  1.00 50.00           C  
ATOM   2988  CD  GLN D  19     104.688  30.328  89.834  1.00 50.00           C  
ATOM   2989  NE2 GLN D  19     105.308  29.289  89.286  1.00 50.00           N  
ATOM   2990  OE1 GLN D  19     103.791  30.202  90.667  1.00 50.00           O  
ATOM   2991  N   ILE D  20     107.165  34.742  92.000  1.00 50.00           N  
ATOM   2992  CA  ILE D  20     107.541  35.424  93.233  1.00 50.00           C  
ATOM   2993  C   ILE D  20     107.429  36.936  93.072  1.00 50.00           C  
ATOM   2994  O   ILE D  20     106.924  37.626  93.957  1.00 50.00           O  
ATOM   2995  CB  ILE D  20     108.964  35.027  93.672  1.00 50.00           C  
ATOM   2996  CG1 ILE D  20     109.026  33.533  93.993  1.00 50.00           C  
ATOM   2997  CG2 ILE D  20     109.404  35.846  94.875  1.00 50.00           C  
ATOM   2998  CD1 ILE D  20     110.417  33.039  94.333  1.00 50.00           C  
ATOM   2999  N   ARG D  21     107.892  37.444  91.934  1.00 50.00           N  
ATOM   3000  CA  ARG D  21     107.828  38.873  91.653  1.00 50.00           C  
ATOM   3001  C   ARG D  21     106.379  39.335  91.504  1.00 50.00           C  
ATOM   3002  O   ARG D  21     106.047  40.476  91.824  1.00 50.00           O  
ATOM   3003  CB  ARG D  21     108.629  39.208  90.393  1.00 50.00           C  
ATOM   3004  CG  ARG D  21     108.703  40.694  90.078  1.00 50.00           C  
ATOM   3005  CD  ARG D  21     109.246  41.487  91.257  1.00 50.00           C  
ATOM   3006  NE  ARG D  21     110.611  41.096  91.603  1.00 50.00           N  
ATOM   3007  CZ  ARG D  21     111.701  41.650  91.081  1.00 50.00           C  
ATOM   3008  NH1 ARG D  21     111.589  42.622  90.184  1.00 50.00           N1+
ATOM   3009  NH2 ARG D  21     112.903  41.231  91.453  1.00 50.00           N  
ATOM   3010  N   ALA D  22     105.523  38.439  91.024  1.00 50.00           N  
ATOM   3011  CA  ALA D  22     104.104  38.742  90.870  1.00 50.00           C  
ATOM   3012  C   ALA D  22     103.412  38.771  92.227  1.00 50.00           C  
ATOM   3013  O   ALA D  22     102.546  39.610  92.477  1.00 50.00           O  
ATOM   3014  CB  ALA D  22     103.439  37.725  89.953  1.00 50.00           C  
ATOM   3015  N   LEU D  23     103.799  37.848  93.100  1.00 50.00           N  
ATOM   3016  CA  LEU D  23     103.246  37.792  94.448  1.00 50.00           C  
ATOM   3017  C   LEU D  23     103.693  39.003  95.259  1.00 50.00           C  
ATOM   3018  O   LEU D  23     102.920  39.562  96.032  1.00 50.00           O  
ATOM   3019  CB  LEU D  23     103.663  36.497  95.151  1.00 50.00           C  
ATOM   3020  CG  LEU D  23     103.258  35.187  94.468  1.00 50.00           C  
ATOM   3021  CD1 LEU D  23     103.763  33.984  95.251  1.00 50.00           C  
ATOM   3022  CD2 LEU D  23     101.749  35.112  94.269  1.00 50.00           C  
ATOM   3023  N   LYS D  24     104.946  39.411  95.072  1.00 50.00           N  
ATOM   3024  CA  LYS D  24     105.494  40.557  95.791  1.00 50.00           C  
ATOM   3025  C   LYS D  24     104.818  41.862  95.373  1.00 50.00           C  
ATOM   3026  O   LYS D  24     104.653  42.771  96.188  1.00 50.00           O  
ATOM   3027  CB  LYS D  24     107.005  40.655  95.575  1.00 50.00           C  
ATOM   3028  CG  LYS D  24     107.810  39.604  96.324  1.00 50.00           C  
ATOM   3029  CD  LYS D  24     109.302  39.807  96.121  1.00 50.00           C  
ATOM   3030  CE  LYS D  24     110.110  38.830  96.959  1.00 50.00           C  
ATOM   3031  NZ  LYS D  24     111.574  39.055  96.809  1.00 50.00           N1+
ATOM   3032  N   ASP D  25     104.431  41.951  94.105  1.00 50.00           N  
ATOM   3033  CA  ASP D  25     103.714  43.121  93.607  1.00 50.00           C  
ATOM   3034  C   ASP D  25     102.253  43.069  94.034  1.00 50.00           C  
ATOM   3035  O   ASP D  25     101.546  44.076  93.999  1.00 50.00           O  
ATOM   3036  CB  ASP D  25     103.814  43.218  92.083  1.00 50.00           C  
ATOM   3037  CG  ASP D  25     105.211  43.563  91.610  1.00 50.00           C  
ATOM   3038  OD1 ASP D  25     105.992  44.119  92.411  1.00 50.00           O  
ATOM   3039  OD2 ASP D  25     105.524  43.283  90.434  1.00 50.00           O1-
ATOM   3040  N   ALA D  26     101.813  41.885  94.444  1.00 50.00           N  
ATOM   3041  CA  ALA D  26     100.448  41.678  94.913  1.00 50.00           C  
ATOM   3042  C   ALA D  26     100.332  42.016  96.398  1.00 50.00           C  
ATOM   3043  O   ALA D  26      99.272  41.845  97.003  1.00 50.00           O  
ATOM   3044  CB  ALA D  26     100.007  40.245  94.655  1.00 50.00           C  
ATOM   3045  N   GLY D  27     101.428  42.496  96.978  1.00 50.00           N  
ATOM   3046  CA  GLY D  27     101.476  42.831  98.389  1.00 50.00           C  
ATOM   3047  C   GLY D  27     101.682  41.648  99.313  1.00 50.00           C  
ATOM   3048  O   GLY D  27     101.053  41.554 100.367  1.00 50.00           O  
ATOM   3049  N   VAL D  28     102.569  40.744  98.915  1.00 50.00           N  
ATOM   3050  CA  VAL D  28     102.958  39.623  99.759  1.00 50.00           C  
ATOM   3051  C   VAL D  28     104.398  39.824 100.214  1.00 50.00           C  
ATOM   3052  O   VAL D  28     105.280  40.096  99.400  1.00 50.00           O  
ATOM   3053  CB  VAL D  28     102.794  38.278  99.030  1.00 50.00           C  
ATOM   3054  CG1 VAL D  28     103.169  37.126  99.950  1.00 50.00           C  
ATOM   3055  CG2 VAL D  28     101.372  38.118  98.523  1.00 50.00           C  
ATOM   3056  N   LYS D  29     104.634  39.696 101.515  1.00 50.00           N  
ATOM   3057  CA  LYS D  29     105.977  39.854 102.059  1.00 50.00           C  
ATOM   3058  C   LYS D  29     106.877  38.710 101.600  1.00 50.00           C  
ATOM   3059  O   LYS D  29     106.397  37.623 101.275  1.00 50.00           O  
ATOM   3060  CB  LYS D  29     105.938  39.931 103.586  1.00 50.00           C  
ATOM   3061  CG  LYS D  29     105.243  41.176 104.117  1.00 50.00           C  
ATOM   3062  CD  LYS D  29     105.546  41.394 105.589  1.00 50.00           C  
ATOM   3063  CE  LYS D  29     104.884  40.339 106.458  1.00 50.00           C  
ATOM   3064  NZ  LYS D  29     103.400  40.463 106.431  1.00 50.00           N1+
ATOM   3065  N   ALA D  30     108.181  38.966 101.572  1.00 50.00           N  
ATOM   3066  CA  ALA D  30     109.151  38.008 101.048  1.00 50.00           C  
ATOM   3067  C   ALA D  30     109.200  36.718 101.868  1.00 50.00           C  
ATOM   3068  O   ALA D  30     109.396  35.634 101.320  1.00 50.00           O  
ATOM   3069  CB  ALA D  30     110.533  38.642 100.988  1.00 50.00           C  
ATOM   3070  N   ASN D  31     109.020  36.843 103.179  1.00 50.00           N  
ATOM   3071  CA  ASN D  31     109.076  35.688 104.073  1.00 50.00           C  
ATOM   3072  C   ASN D  31     107.756  34.925 104.086  1.00 50.00           C  
ATOM   3073  O   ASN D  31     107.676  33.817 104.615  1.00 50.00           O  
ATOM   3074  CB  ASN D  31     109.438  36.129 105.492  1.00 50.00           C  
ATOM   3075  CG  ASN D  31     108.431  37.101 106.072  1.00 50.00           C  
ATOM   3076  ND2 ASN D  31     108.309  37.111 107.395  1.00 50.00           N  
ATOM   3077  OD1 ASN D  31     107.770  37.837 105.339  1.00 50.00           O  
ATOM   3078  N   ARG D  32     106.726  35.524 103.500  1.00 50.00           N  
ATOM   3079  CA  ARG D  32     105.401  34.916 103.462  1.00 50.00           C  
ATOM   3080  C   ARG D  32     105.216  34.054 102.216  1.00 50.00           C  
ATOM   3081  O   ARG D  32     104.135  33.515 101.980  1.00 50.00           O  
ATOM   3082  CB  ARG D  32     104.316  35.995 103.520  1.00 50.00           C  
ATOM   3083  CG  ARG D  32     104.291  36.787 104.818  1.00 50.00           C  
ATOM   3084  CD  ARG D  32     103.843  35.922 105.986  1.00 50.00           C  
ATOM   3085  NE  ARG D  32     103.945  36.625 107.262  1.00 50.00           N  
ATOM   3086  CZ  ARG D  32     102.970  37.356 107.796  1.00 50.00           C  
ATOM   3087  NH1 ARG D  32     101.811  37.483 107.164  1.00 50.00           N1+
ATOM   3088  NH2 ARG D  32     103.155  37.958 108.962  1.00 50.00           N  
ATOM   3089  N   ILE D  33     106.274  33.929 101.421  1.00 50.00           N  
ATOM   3090  CA  ILE D  33     106.213  33.160 100.183  1.00 50.00           C  
ATOM   3091  C   ILE D  33     106.897  31.803 100.340  1.00 50.00           C  
ATOM   3092  O   ILE D  33     108.025  31.717 100.824  1.00 50.00           O  
ATOM   3093  CB  ILE D  33     106.836  33.945  99.017  1.00 50.00           C  
ATOM   3094  CG1 ILE D  33     106.157  35.309  98.872  1.00 50.00           C  
ATOM   3095  CG2 ILE D  33     106.727  33.155  97.724  1.00 50.00           C  
ATOM   3096  CD1 ILE D  33     106.725  36.159  97.757  1.00 50.00           C  
ATOM   3097  N   PHE D  34     106.204  30.745  99.926  1.00 50.00           N  
ATOM   3098  CA  PHE D  34     106.752  29.392  99.968  1.00 50.00           C  
ATOM   3099  C   PHE D  34     106.819  28.805  98.560  1.00 50.00           C  
ATOM   3100  O   PHE D  34     105.910  29.007  97.754  1.00 50.00           O  
ATOM   3101  CB  PHE D  34     105.913  28.493 100.878  1.00 50.00           C  
ATOM   3102  CG  PHE D  34     105.785  29.002 102.288  1.00 50.00           C  
ATOM   3103  CD1 PHE D  34     104.743  29.841 102.644  1.00 50.00           C  
ATOM   3104  CD2 PHE D  34     106.704  28.635 103.258  1.00 50.00           C  
ATOM   3105  CE1 PHE D  34     104.619  30.310 103.941  1.00 50.00           C  
ATOM   3106  CE2 PHE D  34     106.586  29.101 104.558  1.00 50.00           C  
ATOM   3107  CZ  PHE D  34     105.542  29.939 104.897  1.00 50.00           C  
ATOM   3108  N   THR D  35     107.897  28.083  98.267  1.00 50.00           N  
ATOM   3109  CA  THR D  35     108.115  27.538  96.929  1.00 50.00           C  
ATOM   3110  C   THR D  35     108.540  26.071  96.947  1.00 50.00           C  
ATOM   3111  O   THR D  35     108.932  25.539  97.985  1.00 50.00           O  
ATOM   3112  CB  THR D  35     109.189  28.337  96.160  1.00 50.00           C  
ATOM   3113  CG2 THR D  35     108.723  29.761  95.903  1.00 50.00           C  
ATOM   3114  OG1 THR D  35     110.406  28.360  96.918  1.00 50.00           O  
ATOM   3115  N   ASP D  36     108.462  25.430  95.782  1.00 50.00           N  
ATOM   3116  CA  ASP D  36     108.878  24.039  95.622  1.00 50.00           C  
ATOM   3117  C   ASP D  36     109.399  23.761  94.214  1.00 50.00           C  
ATOM   3118  O   ASP D  36     109.127  24.515  93.279  1.00 50.00           O  
ATOM   3119  CB  ASP D  36     107.719  23.089  95.933  1.00 50.00           C  
ATOM   3120  CG  ASP D  36     107.402  23.021  97.409  1.00 50.00           C  
ATOM   3121  OD1 ASP D  36     108.233  22.482  98.169  1.00 50.00           O  
ATOM   3122  OD2 ASP D  36     106.322  23.504  97.808  1.00 50.00           O1-
ATOM   3123  N   LYS D  37     110.144  22.671  94.074  1.00 50.00           N  
ATOM   3124  CA  LYS D  37     110.622  22.225  92.772  1.00 50.00           C  
ATOM   3125  C   LYS D  37     110.866  20.722  92.787  1.00 50.00           C  
ATOM   3126  O   LYS D  37     111.052  20.126  93.848  1.00 50.00           O  
ATOM   3127  CB  LYS D  37     111.901  22.967  92.381  1.00 50.00           C  
ATOM   3128  CG  LYS D  37     113.051  22.765  93.349  1.00 50.00           C  
ATOM   3129  CD  LYS D  37     114.310  23.457  92.857  1.00 50.00           C  
ATOM   3130  CE  LYS D  37     115.470  23.225  93.811  1.00 50.00           C  
ATOM   3131  NZ  LYS D  37     116.731  23.848  93.323  1.00 50.00           N1+
ATOM   3132  N   ALA D  38     110.865  20.112  91.606  1.00 50.00           N  
ATOM   3133  CA  ALA D  38     111.080  18.675  91.490  1.00 50.00           C  
ATOM   3134  C   ALA D  38     112.566  18.349  91.370  1.00 50.00           C  
ATOM   3135  O   ALA D  38     113.345  18.606  92.287  1.00 50.00           O  
ATOM   3136  CB  ALA D  38     110.319  18.121  90.298  1.00 50.00           C  
ATOM   3137  N   SER D  42     110.046  11.760  93.609  1.00 50.00           N  
ATOM   3138  CA  SER D  42     110.698  12.211  94.834  1.00 50.00           C  
ATOM   3139  C   SER D  42     109.712  12.951  95.728  1.00 50.00           C  
ATOM   3140  O   SER D  42     109.772  12.842  96.954  1.00 50.00           O  
ATOM   3141  CB  SER D  42     111.892  13.110  94.509  1.00 50.00           C  
ATOM   3142  OG  SER D  42     111.481  14.263  93.796  1.00 50.00           O  
ATOM   3143  N   THR D  43     108.813  13.703  95.095  1.00 50.00           N  
ATOM   3144  CA  THR D  43     107.764  14.438  95.793  1.00 50.00           C  
ATOM   3145  C   THR D  43     108.334  15.375  96.855  1.00 50.00           C  
ATOM   3146  O   THR D  43     108.252  15.090  98.050  1.00 50.00           O  
ATOM   3147  CB  THR D  43     106.744  13.483  96.455  1.00 50.00           C  
ATOM   3148  CG2 THR D  43     105.484  14.242  96.865  1.00 50.00           C  
ATOM   3149  OG1 THR D  43     106.383  12.451  95.529  1.00 50.00           O  
ATOM   3150  N   ASP D  44     108.942  16.478  96.426  1.00 50.00           N  
ATOM   3151  CA  ASP D  44     109.383  17.469  97.396  1.00 50.00           C  
ATOM   3152  C   ASP D  44     108.359  18.595  97.435  1.00 50.00           C  
ATOM   3153  O   ASP D  44     108.354  19.490  96.589  1.00 50.00           O  
ATOM   3154  CB  ASP D  44     110.769  18.003  97.027  1.00 50.00           C  
ATOM   3155  CG  ASP D  44     111.233  19.114  97.945  1.00 50.00           C  
ATOM   3156  OD1 ASP D  44     110.975  19.026  99.164  1.00 50.00           O  
ATOM   3157  OD2 ASP D  44     111.856  20.076  97.448  1.00 50.00           O1-
ATOM   3158  N   ARG D  45     107.497  18.525  98.444  1.00 50.00           N  
ATOM   3159  CA  ARG D  45     106.434  19.498  98.666  1.00 50.00           C  
ATOM   3160  C   ARG D  45     106.704  20.464  99.814  1.00 50.00           C  
ATOM   3161  O   ARG D  45     105.827  21.250 100.169  1.00 50.00           O  
ATOM   3162  CB  ARG D  45     105.109  18.775  98.889  1.00 50.00           C  
ATOM   3163  CG  ARG D  45     104.654  17.995  97.669  1.00 50.00           C  
ATOM   3164  CD  ARG D  45     103.151  17.819  97.653  1.00 50.00           C  
ATOM   3165  NE  ARG D  45     102.680  17.049  98.797  1.00 50.00           N  
ATOM   3166  CZ  ARG D  45     101.400  16.805  99.052  1.00 50.00           C  
ATOM   3167  NH1 ARG D  45     100.462  17.277  98.238  1.00 50.00           N1+
ATOM   3168  NH2 ARG D  45     101.055  16.094 100.117  1.00 50.00           N  
ATOM   3169  N   GLU D  46     107.896  20.381 100.402  1.00 50.00           N  
ATOM   3170  CA  GLU D  46     108.188  21.004 101.697  1.00 50.00           C  
ATOM   3171  C   GLU D  46     107.694  22.447 101.829  1.00 50.00           C  
ATOM   3172  O   GLU D  46     107.242  22.852 102.898  1.00 50.00           O  
ATOM   3173  CB  GLU D  46     109.693  20.953 101.979  1.00 50.00           C  
ATOM   3174  CG  GLU D  46     110.563  21.654 100.949  1.00 50.00           C  
ATOM   3175  CD  GLU D  46     112.024  21.677 101.350  1.00 50.00           C  
ATOM   3176  OE1 GLU D  46     112.325  21.343 102.516  1.00 50.00           O  
ATOM   3177  OE2 GLU D  46     112.872  22.026 100.501  1.00 50.00           O1-
ATOM   3178  N   GLY D  47     107.782  23.219 100.750  1.00 50.00           N  
ATOM   3179  CA  GLY D  47     107.238  24.564 100.742  1.00 50.00           C  
ATOM   3180  C   GLY D  47     105.736  24.580 100.966  1.00 50.00           C  
ATOM   3181  O   GLY D  47     105.218  25.407 101.717  1.00 50.00           O  
ATOM   3182  N   LEU D  48     105.036  23.658 100.314  1.00 50.00           N  
ATOM   3183  CA  LEU D  48     103.587  23.543 100.449  1.00 50.00           C  
ATOM   3184  C   LEU D  48     103.208  23.008 101.824  1.00 50.00           C  
ATOM   3185  O   LEU D  48     102.238  23.462 102.433  1.00 50.00           O  
ATOM   3186  CB  LEU D  48     103.015  22.635  99.356  1.00 50.00           C  
ATOM   3187  CG  LEU D  48     101.516  22.331  99.416  1.00 50.00           C  
ATOM   3188  CD1 LEU D  48     100.698  23.560  99.053  1.00 50.00           C  
ATOM   3189  CD2 LEU D  48     101.167  21.164  98.509  1.00 50.00           C  
ATOM   3190  N   ASP D  49     103.979  22.039 102.308  1.00 50.00           N  
ATOM   3191  CA  ASP D  49     103.740  21.453 103.622  1.00 50.00           C  
ATOM   3192  C   ASP D  49     103.942  22.482 104.727  1.00 50.00           C  
ATOM   3193  O   ASP D  49     103.178  22.527 105.688  1.00 50.00           O  
ATOM   3194  CB  ASP D  49     104.657  20.251 103.852  1.00 50.00           C  
ATOM   3195  CG  ASP D  49     104.464  19.164 102.814  1.00 50.00           C  
ATOM   3196  OD1 ASP D  49     103.403  19.149 102.156  1.00 50.00           O  
ATOM   3197  OD2 ASP D  49     105.375  18.323 102.661  1.00 50.00           O1-
ATOM   3198  N   LEU D  50     104.975  23.306 104.583  1.00 50.00           N  
ATOM   3199  CA  LEU D  50     105.232  24.384 105.532  1.00 50.00           C  
ATOM   3200  C   LEU D  50     104.093  25.399 105.506  1.00 50.00           C  
ATOM   3201  O   LEU D  50     103.742  25.979 106.534  1.00 50.00           O  
ATOM   3202  CB  LEU D  50     106.564  25.071 105.226  1.00 50.00           C  
ATOM   3203  CG  LEU D  50     107.751  24.684 106.111  1.00 50.00           C  
ATOM   3204  CD1 LEU D  50     108.032  23.187 106.042  1.00 50.00           C  
ATOM   3205  CD2 LEU D  50     108.987  25.486 105.730  1.00 50.00           C  
ATOM   3206  N   LEU D  51     103.522  25.611 104.326  1.00 50.00           N  
ATOM   3207  CA  LEU D  51     102.367  26.488 104.190  1.00 50.00           C  
ATOM   3208  C   LEU D  51     101.153  25.847 104.852  1.00 50.00           C  
ATOM   3209  O   LEU D  51     100.358  26.531 105.493  1.00 50.00           O  
ATOM   3210  CB  LEU D  51     102.075  26.790 102.721  1.00 50.00           C  
ATOM   3211  CG  LEU D  51     100.923  27.767 102.465  1.00 50.00           C  
ATOM   3212  CD1 LEU D  51     101.229  29.136 103.056  1.00 50.00           C  
ATOM   3213  CD2 LEU D  51     100.628  27.876 100.979  1.00 50.00           C  
ATOM   3214  N   ARG D  52     101.017  24.533 104.691  1.00 50.00           N  
ATOM   3215  CA  ARG D  52      99.941  23.782 105.334  1.00 50.00           C  
ATOM   3216  C   ARG D  52      99.950  23.985 106.848  1.00 50.00           C  
ATOM   3217  O   ARG D  52      98.898  24.105 107.476  1.00 50.00           O  
ATOM   3218  CB  ARG D  52     100.052  22.286 105.024  1.00 50.00           C  
ATOM   3219  CG  ARG D  52      99.519  21.849 103.667  1.00 50.00           C  
ATOM   3220  CD  ARG D  52      99.024  20.407 103.752  1.00 50.00           C  
ATOM   3221  NE  ARG D  52      98.747  19.809 102.451  1.00 50.00           N  
ATOM   3222  CZ  ARG D  52      99.551  18.942 101.842  1.00 50.00           C  
ATOM   3223  NH1 ARG D  52     100.688  18.571 102.415  1.00 50.00           N1+
ATOM   3224  NH2 ARG D  52      99.221  18.444 100.660  1.00 50.00           N  
ATOM   3225  N   MET D  53     101.148  24.015 107.425  1.00 50.00           N  
ATOM   3226  CA  MET D  53     101.306  24.144 108.868  1.00 50.00           C  
ATOM   3227  C   MET D  53     100.964  25.549 109.359  1.00 50.00           C  
ATOM   3228  O   MET D  53     100.150  25.718 110.268  1.00 50.00           O  
ATOM   3229  CB  MET D  53     102.740  23.790 109.281  1.00 50.00           C  
ATOM   3230  CG  MET D  53     103.212  22.421 108.813  1.00 50.00           C  
ATOM   3231  SD  MET D  53     102.304  21.066 109.576  1.00 50.00           S  
ATOM   3232  CE  MET D  53     102.740  21.310 111.296  1.00 50.00           C  
ATOM   3233  N   LYS D  54     101.580  26.553 108.742  1.00 50.00           N  
ATOM   3234  CA  LYS D  54     101.506  27.924 109.243  1.00 50.00           C  
ATOM   3235  C   LYS D  54     100.128  28.570 109.121  1.00 50.00           C  
ATOM   3236  O   LYS D  54      99.757  29.386 109.966  1.00 50.00           O  
ATOM   3237  CB  LYS D  54     102.533  28.802 108.523  1.00 50.00           C  
ATOM   3238  CG  LYS D  54     103.964  28.600 108.988  1.00 50.00           C  
ATOM   3239  CD  LYS D  54     104.845  29.757 108.547  1.00 50.00           C  
ATOM   3240  CE  LYS D  54     104.369  31.071 109.148  1.00 50.00           C  
ATOM   3241  NZ  LYS D  54     104.422  31.057 110.636  1.00 50.00           N1+
ATOM   3242  N   VAL D  55      99.376  28.220 108.079  1.00 50.00           N  
ATOM   3243  CA  VAL D  55      98.103  28.890 107.817  1.00 50.00           C  
ATOM   3244  C   VAL D  55      97.126  28.719 108.973  1.00 50.00           C  
ATOM   3245  O   VAL D  55      97.064  27.665 109.609  1.00 50.00           O  
ATOM   3246  CB  VAL D  55      97.463  28.399 106.502  1.00 50.00           C  
ATOM   3247  CG1 VAL D  55      98.260  28.895 105.308  1.00 50.00           C  
ATOM   3248  CG2 VAL D  55      97.344  26.882 106.491  1.00 50.00           C  
ATOM   3249  N   GLU D  56      96.374  29.780 109.236  1.00 50.00           N  
ATOM   3250  CA  GLU D  56      95.367  29.794 110.290  1.00 50.00           C  
ATOM   3251  C   GLU D  56      94.074  30.355 109.715  1.00 50.00           C  
ATOM   3252  O   GLU D  56      94.065  30.879 108.601  1.00 50.00           O  
ATOM   3253  CB  GLU D  56      95.830  30.628 111.486  1.00 50.00           C  
ATOM   3254  CG  GLU D  56      97.101  30.125 112.154  1.00 50.00           C  
ATOM   3255  CD  GLU D  56      97.511  30.977 113.340  1.00 50.00           C  
ATOM   3256  OE1 GLU D  56      96.808  31.965 113.636  1.00 50.00           O  
ATOM   3257  OE2 GLU D  56      98.536  30.659 113.980  1.00 50.00           O1-
ATOM   3258  N   GLU D  57      92.983  30.232 110.464  1.00 50.00           N  
ATOM   3259  CA  GLU D  57      91.694  30.748 110.018  1.00 50.00           C  
ATOM   3260  C   GLU D  57      91.772  32.253 109.775  1.00 50.00           C  
ATOM   3261  O   GLU D  57      92.394  32.985 110.546  1.00 50.00           O  
ATOM   3262  CB  GLU D  57      90.602  30.428 111.040  1.00 50.00           C  
ATOM   3263  CG  GLU D  57      89.192  30.718 110.547  1.00 50.00           C  
ATOM   3264  CD  GLU D  57      88.127  30.170 111.474  1.00 50.00           C  
ATOM   3265  OE1 GLU D  57      88.351  30.167 112.704  1.00 50.00           O  
ATOM   3266  OE2 GLU D  57      87.070  29.735 110.972  1.00 50.00           O1-
ATOM   3267  N   GLY D  58      91.154  32.705 108.689  1.00 50.00           N  
ATOM   3268  CA  GLY D  58      91.184  34.109 108.326  1.00 50.00           C  
ATOM   3269  C   GLY D  58      92.307  34.464 107.369  1.00 50.00           C  
ATOM   3270  O   GLY D  58      92.246  35.480 106.679  1.00 50.00           O  
ATOM   3271  N   ASP D  59      93.336  33.621 107.324  1.00 50.00           N  
ATOM   3272  CA  ASP D  59      94.467  33.850 106.430  1.00 50.00           C  
ATOM   3273  C   ASP D  59      94.076  33.623 104.973  1.00 50.00           C  
ATOM   3274  O   ASP D  59      93.160  32.857 104.676  1.00 50.00           O  
ATOM   3275  CB  ASP D  59      95.638  32.939 106.804  1.00 50.00           C  
ATOM   3276  CG  ASP D  59      96.237  33.284 108.153  1.00 50.00           C  
ATOM   3277  OD1 ASP D  59      95.630  34.091 108.888  1.00 50.00           O  
ATOM   3278  OD2 ASP D  59      97.312  32.741 108.480  1.00 50.00           O1-
ATOM   3279  N   VAL D  60      94.774  34.304 104.068  1.00 50.00           N  
ATOM   3280  CA  VAL D  60      94.519  34.174 102.638  1.00 50.00           C  
ATOM   3281  C   VAL D  60      95.802  33.766 101.924  1.00 50.00           C  
ATOM   3282  O   VAL D  60      96.884  34.251 102.256  1.00 50.00           O  
ATOM   3283  CB  VAL D  60      93.957  35.484 102.043  1.00 50.00           C  
ATOM   3284  CG1 VAL D  60      93.470  35.259 100.617  1.00 50.00           C  
ATOM   3285  CG2 VAL D  60      92.837  36.039 102.915  1.00 50.00           C  
ATOM   3286  N   ILE D  61      95.681  32.872 100.948  1.00 50.00           N  
ATOM   3287  CA  ILE D  61      96.831  32.426 100.171  1.00 50.00           C  
ATOM   3288  C   ILE D  61      96.681  32.866  98.717  1.00 50.00           C  
ATOM   3289  O   ILE D  61      95.704  32.517  98.053  1.00 50.00           O  
ATOM   3290  CB  ILE D  61      97.011  30.900 100.258  1.00 50.00           C  
ATOM   3291  CG1 ILE D  61      97.005  30.440 101.715  1.00 50.00           C  
ATOM   3292  CG2 ILE D  61      98.307  30.481  99.582  1.00 50.00           C  
ATOM   3293  CD1 ILE D  61      97.111  28.940 101.873  1.00 50.00           C  
ATOM   3294  N   LEU D  62      97.654  33.630  98.228  1.00 50.00           N  
ATOM   3295  CA  LEU D  62      97.639  34.098  96.846  1.00 50.00           C  
ATOM   3296  C   LEU D  62      98.458  33.174  95.951  1.00 50.00           C  
ATOM   3297  O   LEU D  62      99.594  32.831  96.274  1.00 50.00           O  
ATOM   3298  CB  LEU D  62      98.174  35.527  96.755  1.00 50.00           C  
ATOM   3299  CG  LEU D  62      97.449  36.573  97.604  1.00 50.00           C  
ATOM   3300  CD1 LEU D  62      97.974  37.966  97.308  1.00 50.00           C  
ATOM   3301  CD2 LEU D  62      95.948  36.507  97.373  1.00 50.00           C  
ATOM   3302  N   VAL D  63      97.873  32.768  94.830  1.00 50.00           N  
ATOM   3303  CA  VAL D  63      98.560  31.915  93.868  1.00 50.00           C  
ATOM   3304  C   VAL D  63      98.423  32.536  92.480  1.00 50.00           C  
ATOM   3305  O   VAL D  63      97.389  33.117  92.158  1.00 50.00           O  
ATOM   3306  CB  VAL D  63      98.006  30.473  93.902  1.00 50.00           C  
ATOM   3307  CG1 VAL D  63      98.757  29.580  92.929  1.00 50.00           C  
ATOM   3308  CG2 VAL D  63      98.090  29.906  95.308  1.00 50.00           C  
ATOM   3309  N   LYS D  64      99.472  32.431  91.668  1.00 50.00           N  
ATOM   3310  CA  LYS D  64      99.453  33.000  90.324  1.00 50.00           C  
ATOM   3311  C   LYS D  64      98.382  32.355  89.449  1.00 50.00           C  
ATOM   3312  O   LYS D  64      97.519  33.043  88.904  1.00 50.00           O  
ATOM   3313  CB  LYS D  64     100.823  32.855  89.655  1.00 50.00           C  
ATOM   3314  CG  LYS D  64     100.879  33.440  88.251  1.00 50.00           C  
ATOM   3315  CD  LYS D  64     102.234  33.209  87.598  1.00 50.00           C  
ATOM   3316  CE  LYS D  64     102.246  33.713  86.161  1.00 50.00           C  
ATOM   3317  NZ  LYS D  64     103.552  33.465  85.485  1.00 50.00           N1+
ATOM   3318  N   LYS D  65      98.445  31.034  89.313  1.00 50.00           N  
ATOM   3319  CA  LYS D  65      97.495  30.298  88.482  1.00 50.00           C  
ATOM   3320  C   LYS D  65      97.099  28.975  89.131  1.00 50.00           C  
ATOM   3321  O   LYS D  65      97.784  28.485  90.028  1.00 50.00           O  
ATOM   3322  CB  LYS D  65      98.084  30.041  87.091  1.00 50.00           C  
ATOM   3323  CG  LYS D  65      98.276  31.284  86.234  1.00 50.00           C  
ATOM   3324  CD  LYS D  65      98.962  30.946  84.921  1.00 50.00           C  
ATOM   3325  CE  LYS D  65      99.232  32.190  84.092  1.00 50.00           C  
ATOM   3326  NZ  LYS D  65     100.023  31.865  82.872  1.00 50.00           N1+
ATOM   3327  N   LEU D  66      95.996  28.397  88.664  1.00 50.00           N  
ATOM   3328  CA  LEU D  66      95.472  27.149  89.216  1.00 50.00           C  
ATOM   3329  C   LEU D  66      96.438  25.979  89.046  1.00 50.00           C  
ATOM   3330  O   LEU D  66      96.586  25.152  89.944  1.00 50.00           O  
ATOM   3331  CB  LEU D  66      94.132  26.794  88.565  1.00 50.00           C  
ATOM   3332  CG  LEU D  66      92.857  27.435  89.115  1.00 50.00           C  
ATOM   3333  CD1 LEU D  66      92.781  28.910  88.753  1.00 50.00           C  
ATOM   3334  CD2 LEU D  66      91.631  26.686  88.608  1.00 50.00           C  
ATOM   3335  N   ASP D  67      97.085  25.919  87.888  1.00 50.00           N  
ATOM   3336  CA  ASP D  67      97.972  24.811  87.545  1.00 50.00           C  
ATOM   3337  C   ASP D  67      99.160  24.682  88.498  1.00 50.00           C  
ATOM   3338  O   ASP D  67      99.773  23.618  88.599  1.00 50.00           O  
ATOM   3339  CB  ASP D  67      98.479  24.981  86.115  1.00 50.00           C  
ATOM   3340  CG  ASP D  67      99.124  26.333  85.884  1.00 50.00           C  
ATOM   3341  OD1 ASP D  67      98.388  27.299  85.596  1.00 50.00           O  
ATOM   3342  OD2 ASP D  67     100.365  26.427  85.992  1.00 50.00           O1-
ATOM   3343  N   ARG D  68      99.470  25.765  89.203  1.00 50.00           N  
ATOM   3344  CA  ARG D  68     100.658  25.826  90.047  1.00 50.00           C  
ATOM   3345  C   ARG D  68     100.393  25.334  91.464  1.00 50.00           C  
ATOM   3346  O   ARG D  68     101.273  25.409  92.321  1.00 50.00           O  
ATOM   3347  CB  ARG D  68     101.202  27.256  90.093  1.00 50.00           C  
ATOM   3348  CG  ARG D  68     101.782  27.735  88.774  1.00 50.00           C  
ATOM   3349  CD  ARG D  68     102.837  26.768  88.272  1.00 50.00           C  
ATOM   3350  NE  ARG D  68     103.454  27.211  87.030  1.00 50.00           N  
ATOM   3351  CZ  ARG D  68     104.494  26.607  86.464  1.00 50.00           C  
ATOM   3352  NH1 ARG D  68     105.027  25.537  87.038  1.00 50.00           N1+
ATOM   3353  NH2 ARG D  68     105.004  27.071  85.328  1.00 50.00           N  
ATOM   3354  N   LEU D  69      99.184  24.844  91.714  1.00 50.00           N  
ATOM   3355  CA  LEU D  69      98.818  24.400  93.055  1.00 50.00           C  
ATOM   3356  C   LEU D  69      99.062  22.904  93.256  1.00 50.00           C  
ATOM   3357  O   LEU D  69      99.990  22.511  93.964  1.00 50.00           O  
ATOM   3358  CB  LEU D  69      97.354  24.733  93.343  1.00 50.00           C  
ATOM   3359  CG  LEU D  69      96.862  24.401  94.755  1.00 50.00           C  
ATOM   3360  CD1 LEU D  69      97.777  24.995  95.814  1.00 50.00           C  
ATOM   3361  CD2 LEU D  69      95.440  24.893  94.945  1.00 50.00           C  
ATOM   3362  N   GLY D  70      98.233  22.072  92.633  1.00 50.00           N  
ATOM   3363  CA  GLY D  70      98.354  20.633  92.781  1.00 50.00           C  
ATOM   3364  C   GLY D  70      99.081  19.950  91.638  1.00 50.00           C  
ATOM   3365  O   GLY D  70      99.345  20.562  90.604  1.00 50.00           O  
ATOM   3366  N   ARG D  71      99.404  18.674  91.823  1.00 50.00           N  
ATOM   3367  CA  ARG D  71     100.089  17.908  90.789  1.00 50.00           C  
ATOM   3368  C   ARG D  71      99.099  17.454  89.721  1.00 50.00           C  
ATOM   3369  O   ARG D  71      99.488  16.988  88.651  1.00 50.00           O  
ATOM   3370  CB  ARG D  71     100.813  16.705  91.397  1.00 50.00           C  
ATOM   3371  CG  ARG D  71      99.918  15.524  91.731  1.00 50.00           C  
ATOM   3372  CD  ARG D  71     100.612  14.575  92.694  1.00 50.00           C  
ATOM   3373  NE  ARG D  71     100.582  15.081  94.064  1.00 50.00           N  
ATOM   3374  CZ  ARG D  71     101.412  14.693  95.026  1.00 50.00           C  
ATOM   3375  NH1 ARG D  71     102.356  13.796  94.773  1.00 50.00           N1+
ATOM   3376  NH2 ARG D  71     101.304  15.209  96.243  1.00 50.00           N  
ATOM   3377  N   ASP D  72      97.813  17.594  90.027  1.00 50.00           N  
ATOM   3378  CA  ASP D  72      96.747  17.341  89.064  1.00 50.00           C  
ATOM   3379  C   ASP D  72      95.480  18.057  89.512  1.00 50.00           C  
ATOM   3380  O   ASP D  72      95.503  18.824  90.475  1.00 50.00           O  
ATOM   3381  CB  ASP D  72      96.493  15.836  88.895  1.00 50.00           C  
ATOM   3382  CG  ASP D  72      96.336  15.108  90.220  1.00 50.00           C  
ATOM   3383  OD1 ASP D  72      95.714  15.660  91.151  1.00 50.00           O  
ATOM   3384  OD2 ASP D  72      96.835  13.967  90.327  1.00 50.00           O1-
ATOM   3385  N   THR D  73      94.379  17.811  88.811  1.00 50.00           N  
ATOM   3386  CA  THR D  73      93.100  18.414  89.171  1.00 50.00           C  
ATOM   3387  C   THR D  73      92.628  17.898  90.530  1.00 50.00           C  
ATOM   3388  O   THR D  73      92.098  18.658  91.341  1.00 50.00           O  
ATOM   3389  CB  THR D  73      92.023  18.130  88.104  1.00 50.00           C  
ATOM   3390  CG2 THR D  73      90.681  18.710  88.529  1.00 50.00           C  
ATOM   3391  OG1 THR D  73      92.413  18.718  86.856  1.00 50.00           O  
ATOM   3392  N   ALA D  74      92.842  16.608  90.779  1.00 50.00           N  
ATOM   3393  CA  ALA D  74      92.449  15.993  92.043  1.00 50.00           C  
ATOM   3394  C   ALA D  74      93.192  16.617  93.220  1.00 50.00           C  
ATOM   3395  O   ALA D  74      92.575  17.048  94.194  1.00 50.00           O  
ATOM   3396  CB  ALA D  74      92.692  14.490  91.998  1.00 50.00           C  
ATOM   3397  N   ASP D  75      94.518  16.659  93.124  1.00 50.00           N  
ATOM   3398  CA  ASP D  75      95.361  17.206  94.184  1.00 50.00           C  
ATOM   3399  C   ASP D  75      95.020  18.667  94.456  1.00 50.00           C  
ATOM   3400  O   ASP D  75      95.035  19.113  95.604  1.00 50.00           O  
ATOM   3401  CB  ASP D  75      96.842  17.069  93.813  1.00 50.00           C  
ATOM   3402  CG  ASP D  75      97.766  17.229  95.008  1.00 50.00           C  
ATOM   3403  OD1 ASP D  75      97.290  17.609  96.099  1.00 50.00           O  
ATOM   3404  OD2 ASP D  75      98.981  16.980  94.855  1.00 50.00           O1-
ATOM   3405  N   MET D  76      94.706  19.407  93.397  1.00 50.00           N  
ATOM   3406  CA  MET D  76      94.398  20.827  93.513  1.00 50.00           C  
ATOM   3407  C   MET D  76      93.156  21.070  94.374  1.00 50.00           C  
ATOM   3408  O   MET D  76      93.203  21.830  95.343  1.00 50.00           O  
ATOM   3409  CB  MET D  76      94.199  21.443  92.125  1.00 50.00           C  
ATOM   3410  CG  MET D  76      94.054  22.955  92.136  1.00 50.00           C  
ATOM   3411  SD  MET D  76      93.388  23.596  90.590  1.00 50.00           S  
ATOM   3412  CE  MET D  76      91.793  22.781  90.557  1.00 50.00           C  
ATOM   3413  N   ILE D  77      92.053  20.420  94.015  1.00 50.00           N  
ATOM   3414  CA  ILE D  77      90.793  20.563  94.741  1.00 50.00           C  
ATOM   3415  C   ILE D  77      90.935  20.018  96.157  1.00 50.00           C  
ATOM   3416  O   ILE D  77      90.382  20.576  97.107  1.00 50.00           O  
ATOM   3417  CB  ILE D  77      89.644  19.862  93.997  1.00 50.00           C  
ATOM   3418  CG1 ILE D  77      89.529  20.398  92.569  1.00 50.00           C  
ATOM   3419  CG2 ILE D  77      88.330  20.050  94.741  1.00 50.00           C  
ATOM   3420  CD1 ILE D  77      88.596  19.596  91.697  1.00 50.00           C  
ATOM   3421  N   GLN D  78      91.676  18.921  96.286  1.00 50.00           N  
ATOM   3422  CA  GLN D  78      91.998  18.343  97.587  1.00 50.00           C  
ATOM   3423  C   GLN D  78      92.629  19.387  98.501  1.00 50.00           C  
ATOM   3424  O   GLN D  78      92.316  19.459  99.690  1.00 50.00           O  
ATOM   3425  CB  GLN D  78      92.940  17.150  97.422  1.00 50.00           C  
ATOM   3426  CG  GLN D  78      93.776  16.837  98.653  1.00 50.00           C  
ATOM   3427  CD  GLN D  78      92.974  16.159  99.741  1.00 50.00           C  
ATOM   3428  NE2 GLN D  78      93.245  16.518 100.989  1.00 50.00           N  
ATOM   3429  OE1 GLN D  78      92.117  15.322  99.461  1.00 50.00           O  
ATOM   3430  N   LEU D  79      93.518  20.198  97.938  1.00 50.00           N  
ATOM   3431  CA  LEU D  79      94.167  21.256  98.698  1.00 50.00           C  
ATOM   3432  C   LEU D  79      93.198  22.403  98.969  1.00 50.00           C  
ATOM   3433  O   LEU D  79      93.096  22.878 100.097  1.00 50.00           O  
ATOM   3434  CB  LEU D  79      95.407  21.771  97.961  1.00 50.00           C  
ATOM   3435  CG  LEU D  79      96.570  20.783  97.841  1.00 50.00           C  
ATOM   3436  CD1 LEU D  79      97.765  21.428  97.155  1.00 50.00           C  
ATOM   3437  CD2 LEU D  79      96.954  20.241  99.208  1.00 50.00           C  
ATOM   3438  N   ILE D  80      92.481  22.835  97.934  1.00 50.00           N  
ATOM   3439  CA  ILE D  80      91.529  23.935  98.059  1.00 50.00           C  
ATOM   3440  C   ILE D  80      90.483  23.630  99.132  1.00 50.00           C  
ATOM   3441  O   ILE D  80      90.170  24.486  99.960  1.00 50.00           O  
ATOM   3442  CB  ILE D  80      90.855  24.243  96.709  1.00 50.00           C  
ATOM   3443  CG1 ILE D  80      91.898  24.714  95.693  1.00 50.00           C  
ATOM   3444  CG2 ILE D  80      89.772  25.297  96.881  1.00 50.00           C  
ATOM   3445  CD1 ILE D  80      91.364  24.863  94.287  1.00 50.00           C  
ATOM   3446  N   LYS D  81      89.959  22.409  99.118  1.00 50.00           N  
ATOM   3447  CA  LYS D  81      89.032  21.961 100.154  1.00 50.00           C  
ATOM   3448  C   LYS D  81      89.669  22.031 101.538  1.00 50.00           C  
ATOM   3449  O   LYS D  81      89.028  22.433 102.508  1.00 50.00           O  
ATOM   3450  CB  LYS D  81      88.569  20.530  99.885  1.00 50.00           C  
ATOM   3451  CG  LYS D  81      87.478  20.390  98.849  1.00 50.00           C  
ATOM   3452  CD  LYS D  81      86.993  18.952  98.806  1.00 50.00           C  
ATOM   3453  CE  LYS D  81      85.847  18.785  97.836  1.00 50.00           C  
ATOM   3454  NZ  LYS D  81      85.331  17.390  97.843  1.00 50.00           N1+
ATOM   3455  N   GLU D  82      90.935  21.632 101.612  1.00 50.00           N  
ATOM   3456  CA  GLU D  82      91.655  21.574 102.878  1.00 50.00           C  
ATOM   3457  C   GLU D  82      91.778  22.953 103.525  1.00 50.00           C  
ATOM   3458  O   GLU D  82      91.629  23.092 104.739  1.00 50.00           O  
ATOM   3459  CB  GLU D  82      93.041  20.959 102.668  1.00 50.00           C  
ATOM   3460  CG  GLU D  82      93.916  20.952 103.908  1.00 50.00           C  
ATOM   3461  CD  GLU D  82      94.977  19.870 103.862  1.00 50.00           C  
ATOM   3462  OE1 GLU D  82      94.846  18.940 103.039  1.00 50.00           O  
ATOM   3463  OE2 GLU D  82      95.939  19.950 104.653  1.00 50.00           O1-
ATOM   3464  N   PHE D  83      92.033  23.971 102.709  1.00 50.00           N  
ATOM   3465  CA  PHE D  83      92.147  25.334 103.216  1.00 50.00           C  
ATOM   3466  C   PHE D  83      90.773  25.928 103.519  1.00 50.00           C  
ATOM   3467  O   PHE D  83      90.616  26.688 104.476  1.00 50.00           O  
ATOM   3468  CB  PHE D  83      92.899  26.219 102.220  1.00 50.00           C  
ATOM   3469  CG  PHE D  83      94.328  25.806 101.998  1.00 50.00           C  
ATOM   3470  CD1 PHE D  83      95.244  25.848 103.037  1.00 50.00           C  
ATOM   3471  CD2 PHE D  83      94.757  25.384 100.751  1.00 50.00           C  
ATOM   3472  CE1 PHE D  83      96.559  25.468 102.836  1.00 50.00           C  
ATOM   3473  CE2 PHE D  83      96.070  25.003 100.543  1.00 50.00           C  
ATOM   3474  CZ  PHE D  83      96.974  25.047 101.587  1.00 50.00           C  
ATOM   3475  N   ASP D  84      89.780  25.578 102.708  1.00 50.00           N  
ATOM   3476  CA  ASP D  84      88.423  26.085 102.898  1.00 50.00           C  
ATOM   3477  C   ASP D  84      87.822  25.563 104.197  1.00 50.00           C  
ATOM   3478  O   ASP D  84      87.036  26.251 104.849  1.00 50.00           O  
ATOM   3479  CB  ASP D  84      87.531  25.699 101.717  1.00 50.00           C  
ATOM   3480  CG  ASP D  84      86.114  26.226 101.861  1.00 50.00           C  
ATOM   3481  OD1 ASP D  84      85.950  27.412 102.220  1.00 50.00           O  
ATOM   3482  OD2 ASP D  84      85.165  25.451 101.620  1.00 50.00           O1-
ATOM   3483  N   ALA D  85      88.199  24.341 104.563  1.00 50.00           N  
ATOM   3484  CA  ALA D  85      87.747  23.728 105.807  1.00 50.00           C  
ATOM   3485  C   ALA D  85      88.214  24.540 107.010  1.00 50.00           C  
ATOM   3486  O   ALA D  85      87.518  24.635 108.018  1.00 50.00           O  
ATOM   3487  CB  ALA D  85      88.250  22.295 105.906  1.00 50.00           C  
ATOM   3488  N   GLN D  86      89.401  25.126 106.887  1.00 50.00           N  
ATOM   3489  CA  GLN D  86      89.981  25.926 107.956  1.00 50.00           C  
ATOM   3490  C   GLN D  86      89.572  27.391 107.834  1.00 50.00           C  
ATOM   3491  O   GLN D  86      90.005  28.232 108.621  1.00 50.00           O  
ATOM   3492  CB  GLN D  86      91.505  25.806 107.943  1.00 50.00           C  
ATOM   3493  CG  GLN D  86      92.013  24.376 107.956  1.00 50.00           C  
ATOM   3494  CD  GLN D  86      93.526  24.302 107.977  1.00 50.00           C  
ATOM   3495  NE2 GLN D  86      94.059  23.087 108.046  1.00 50.00           N  
ATOM   3496  OE1 GLN D  86      94.209  25.325 107.932  1.00 50.00           O  
ATOM   3497  N   GLY D  87      88.742  27.691 106.841  1.00 50.00           N  
ATOM   3498  CA  GLY D  87      88.320  29.055 106.589  1.00 50.00           C  
ATOM   3499  C   GLY D  87      89.365  29.856 105.837  1.00 50.00           C  
ATOM   3500  O   GLY D  87      89.215  31.063 105.639  1.00 50.00           O  
ATOM   3501  N   VAL D  88      90.431  29.177 105.423  1.00 50.00           N  
ATOM   3502  CA  VAL D  88      91.515  29.809 104.680  1.00 50.00           C  
ATOM   3503  C   VAL D  88      91.120  29.945 103.216  1.00 50.00           C  
ATOM   3504  O   VAL D  88      90.719  28.972 102.578  1.00 50.00           O  
ATOM   3505  CB  VAL D  88      92.826  29.017 104.825  1.00 50.00           C  
ATOM   3506  CG1 VAL D  88      93.973  29.754 104.153  1.00 50.00           C  
ATOM   3507  CG2 VAL D  88      93.130  28.763 106.293  1.00 50.00           C  
ATOM   3508  N   ALA D  89      91.240  31.156 102.686  1.00 50.00           N  
ATOM   3509  CA  ALA D  89      90.806  31.435 101.325  1.00 50.00           C  
ATOM   3510  C   ALA D  89      91.973  31.448 100.348  1.00 50.00           C  
ATOM   3511  O   ALA D  89      93.063  31.918 100.672  1.00 50.00           O  
ATOM   3512  CB  ALA D  89      90.070  32.752 101.275  1.00 50.00           C  
ATOM   3513  N   VAL D  90      91.732  30.932  99.147  1.00 50.00           N  
ATOM   3514  CA  VAL D  90      92.746  30.915  98.102  1.00 50.00           C  
ATOM   3515  C   VAL D  90      92.308  31.797  96.936  1.00 50.00           C  
ATOM   3516  O   VAL D  90      91.215  31.630  96.397  1.00 50.00           O  
ATOM   3517  CB  VAL D  90      93.029  29.481  97.624  1.00 50.00           C  
ATOM   3518  CG1 VAL D  90      94.205  29.466  96.658  1.00 50.00           C  
ATOM   3519  CG2 VAL D  90      93.286  28.564  98.815  1.00 50.00           C  
ATOM   3520  N   ARG D  91      93.166  32.737  96.553  1.00 50.00           N
[truncated: 687,695 more chars]
