# Supplementary material for: Structural basis for topological regulation of Tn3 resolvase
Source: Nucleic Acids Res. 2022 Sep 14;51(3):1001–18. doi: 10.1093/nar/gkac733 (PMC9943657; doi:10.1093/nar/gkac733)
Supplement: gkac733_Supplemental_Files [file gkac733_supplemental_files.zip › Tn3synaptosome_symmetry.pdb]

CRYST1  300.000  300.000  300.000  90.00  90.00  90.00 P 2 1 1       1
ATOM      1  N   ALA A   2     -18.447  -8.675  24.116  1.00 99.06      B000 N  
ATOM      2  CA  ALA A   2     -18.724 -10.140  23.992  1.00 99.13      B000 C  
ATOM      3  C   ALA A   2     -17.979 -10.704  22.796  1.00 98.90      B000 C  
ATOM      4  O   ALA A   2     -18.078 -10.157  21.692  1.00 99.09      B000 O  
ATOM      5  CB  ALA A   2     -20.221 -10.397  23.851  1.00 98.94      B000 C  
ATOM      6  N   LEU A   3     -17.227 -11.784  23.010  1.00 99.11      B000 N  
ATOM      7  CA  LEU A   3     -16.495 -12.399  21.906  1.00 96.85      B000 C  
ATOM      8  C   LEU A   3     -17.398 -13.209  20.990  1.00 93.85      B000 C  
ATOM      9  O   LEU A   3     -18.331 -13.872  21.440  1.00 95.03      B000 O  
ATOM     10  CB  LEU A   3     -15.333 -13.249  22.400  1.00 97.91      B000 C  
ATOM     11  CG  LEU A   3     -13.990 -12.525  22.424  1.00 98.51      B000 C  
ATOM     12  CD1 LEU A   3     -13.800 -11.635  23.699  1.00 99.20      B000 C  
ATOM     13  CD2 LEU A   3     -12.869 -13.539  22.295  1.00 98.31      B000 C  
ATOM     14  N   PHE A   4     -17.113 -13.131  19.697  1.00 88.02      B000 N  
ATOM     15  CA  PHE A   4     -17.854 -13.863  18.678  1.00 82.06      B000 C  
ATOM     16  C   PHE A   4     -16.898 -14.435  17.633  1.00 80.21      B000 C  
ATOM     17  O   PHE A   4     -15.810 -13.884  17.373  1.00 79.52      B000 O  
ATOM     18  CB  PHE A   4     -18.839 -12.943  17.967  1.00 79.91      B000 C  
ATOM     19  CG  PHE A   4     -20.039 -12.577  18.790  1.00 76.31      B000 C  
ATOM     20  CD1 PHE A   4     -20.073 -11.389  19.523  1.00 73.20      B000 C  
ATOM     21  CD2 PHE A   4     -21.162 -13.407  18.824  1.00 73.58      B000 C  
ATOM     22  CE1 PHE A   4     -21.208 -11.046  20.286  1.00 71.93      B000 C  
ATOM     23  CE2 PHE A   4     -22.293 -13.066  19.582  1.00 71.53      B000 C  
ATOM     24  CZ  PHE A   4     -22.311 -11.887  20.305  1.00 72.26      B000 C  
ATOM     25  N   GLY A   5     -17.310 -15.538  17.017  1.00 78.02      B000 N  
ATOM     26  CA  GLY A   5     -16.503 -16.154  15.969  1.00 75.64      B000 C  
ATOM     27  C   GLY A   5     -17.231 -16.126  14.641  1.00 74.00      B000 C  
ATOM     28  O   GLY A   5     -18.446 -15.892  14.604  1.00 74.10      B000 O  
ATOM     29  N   TYR A   6     -16.488 -16.366  13.559  1.00 72.14      B000 N  
ATOM     30  CA  TYR A   6     -17.062 -16.512  12.226  1.00 70.08      B000 C  
ATOM     31  C   TYR A   6     -16.149 -17.314  11.305  1.00 70.08      B000 C  
ATOM     32  O   TYR A   6     -14.973 -16.984  11.128  1.00 70.46      B000 O  
ATOM     33  CB  TYR A   6     -17.309 -15.149  11.609  1.00 68.72      B000 C  
ATOM     34  CG  TYR A   6     -18.127 -15.247  10.362  1.00 66.97      B000 C  
ATOM     35  CD1 TYR A   6     -19.383 -14.672  10.288  1.00 65.93      B000 C  
ATOM     36  CD2 TYR A   6     -17.652 -15.932   9.247  1.00 65.59      B000 C  
ATOM     37  CE1 TYR A   6     -20.149 -14.772   9.111  1.00 65.73      B000 C  
ATOM     38  CE2 TYR A   6     -18.400 -16.039   8.074  1.00 65.39      B000 C  
ATOM     39  CZ  TYR A   6     -19.644 -15.462   8.006  1.00 65.79      B000 C  
ATOM     40  OH  TYR A   6     -20.353 -15.587   6.833  1.00 66.08      B000 O  
ATOM     41  N   ALA A   7     -16.699 -18.352  10.693  1.00 69.81      B000 N  
ATOM     42  CA  ALA A   7     -15.926 -19.177   9.773  1.00 70.39      B000 C  
ATOM     43  C   ALA A   7     -16.729 -19.430   8.500  1.00 71.64      B000 C  
ATOM     44  O   ALA A   7     -17.956 -19.371   8.512  1.00 70.69      B000 O  
ATOM     45  CB  ALA A   7     -15.562 -20.472  10.439  1.00 69.82      B000 C  
ATOM     46  N   ARG A   8     -16.045 -19.720   7.403  1.00 74.67      B000 N  
ATOM     47  CA  ARG A   8     -16.715 -19.796   6.110  1.00 78.56      B000 C  
ATOM     48  C   ARG A   8     -15.939 -20.700   5.175  1.00 78.11      B000 C  
ATOM     49  O   ARG A   8     -14.724 -20.855   5.326  1.00 77.69      B000 O  
ATOM     50  CB  ARG A   8     -16.810 -18.403   5.491  1.00 80.88      B000 C  
ATOM     51  CG  ARG A   8     -18.060 -18.144   4.696  1.00 90.84      B000 C  
ATOM     52  CD  ARG A   8     -17.804 -17.088   3.654  1.00101.47      B000 C  
ATOM     53  NE  ARG A   8     -17.052 -17.631   2.526  1.00105.33      B000 N  
ATOM     54  CZ  ARG A   8     -16.273 -16.913   1.718  1.00106.85      B000 C  
ATOM     55  NH1 ARG A   8     -16.121 -15.613   1.907  1.00107.28      B000 N1+
ATOM     56  NH2 ARG A   8     -15.630 -17.495   0.714  1.00107.38      B000 N  
ATOM     57  N   VAL A   9     -16.633 -21.272   4.196  1.00 78.73      B000 N  
ATOM     58  CA  VAL A   9     -16.021 -22.240   3.298  1.00 79.94      B000 C  
ATOM     59  C   VAL A   9     -16.650 -22.177   1.899  1.00 85.61      B000 C  
ATOM     60  O   VAL A   9     -17.852 -21.935   1.754  1.00 84.50      B000 O  
ATOM     61  CB  VAL A   9     -16.083 -23.648   3.927  1.00 77.51      B000 C  
ATOM     62  CG1 VAL A   9     -17.482 -23.940   4.439  1.00 73.79      B000 C  
ATOM     63  CG2 VAL A   9     -15.622 -24.701   2.956  1.00 74.38      B000 C  
ATOM     64  N   SER A  10     -15.831 -22.378   0.869  1.00 94.93      B000 N  
ATOM     65  CA  SER A  10     -16.314 -22.280  -0.508  1.00105.92      B000 C  
ATOM     66  C   SER A  10     -15.963 -23.459  -1.434  1.00120.07      B000 C  
ATOM     67  O   SER A  10     -16.487 -23.538  -2.546  1.00121.79      B000 O  
ATOM     68  CB  SER A  10     -15.848 -20.966  -1.122  1.00101.41      B000 C  
ATOM     69  OG  SER A  10     -14.487 -20.749  -0.822  1.00 89.33      B000 O  
ATOM     70  N   THR A  11     -15.090 -24.364  -0.991  1.00138.08      B000 N  
ATOM     71  CA  THR A  11     -14.697 -25.521  -1.814  1.00158.73      B000 C  
ATOM     72  C   THR A  11     -14.632 -26.832  -1.023  1.00157.63      B000 C  
ATOM     73  O   THR A  11     -14.808 -26.838   0.196  1.00156.65      B000 O  
ATOM     74  CB  THR A  11     -13.357 -25.275  -2.567  1.00164.11      B000 C  
ATOM     75  CG2 THR A  11     -13.204 -26.235  -3.744  1.00189.17      B000 C  
ATOM     76  OG1 THR A  11     -13.324 -23.935  -3.067  1.00189.17      B000 O  
ATOM     77  N   SER A  12     -14.383 -27.929  -1.739  1.00162.41      B000 N  
ATOM     78  CA  SER A  12     -14.315 -29.294  -1.204  1.00168.24      B000 C  
ATOM     79  C   SER A  12     -13.597 -29.392   0.131  1.00173.37      B000 C  
ATOM     80  O   SER A  12     -13.940 -30.222   0.971  1.00172.48      B000 O  
ATOM     81  CB  SER A  12     -13.588 -30.198  -2.197  1.00167.47      B000 C  
ATOM     82  OG  SER A  12     -13.616 -29.648  -3.502  1.00171.78      B000 O  
ATOM     83  N   GLN A  13     -12.589 -28.543   0.296  1.00182.04      B000 N  
ATOM     84  CA  GLN A  13     -11.811 -28.426   1.520  1.00196.69      B000 C  
ATOM     85  C   GLN A  13     -12.652 -27.785   2.644  1.00195.19      B000 C  
ATOM     86  O   GLN A  13     -12.351 -26.693   3.137  1.00192.57      B000 O  
ATOM     87  CB  GLN A  13     -10.527 -27.650   1.191  1.00196.04      B000 C  
ATOM     88  CG  GLN A  13      -9.765 -27.011   2.337  1.00216.64      B000 C  
ATOM     89  CD  GLN A  13      -8.406 -26.504   1.897  1.00219.09      B000 C  
ATOM     90  NE2 GLN A  13      -8.085 -25.268   2.261  1.00244.75      B000 N  
ATOM     91  OE1 GLN A  13      -7.650 -27.218   1.237  1.00244.73      B000 O  
ATOM     92  N   GLN A  14     -13.715 -28.492   3.034  1.00201.86      B000 N  
ATOM     93  CA  GLN A  14     -14.645 -28.040   4.075  1.00210.06      B000 C  
ATOM     94  C   GLN A  14     -14.062 -28.243   5.470  1.00201.24      B000 C  
ATOM     95  O   GLN A  14     -14.716 -28.776   6.374  1.00204.60      B000 O  
ATOM     96  CB  GLN A  14     -16.009 -28.737   3.944  1.00213.17      B000 C  
ATOM     97  CG  GLN A  14     -16.835 -28.288   2.736  1.00230.43      B000 C  
ATOM     98  CD  GLN A  14     -18.318 -28.632   2.849  1.00229.66      B000 C  
ATOM     99  NE2 GLN A  14     -19.067 -28.343   1.791  1.00248.76      B000 N  
ATOM    100  OE1 GLN A  14     -18.783 -29.141   3.872  1.00248.79      B000 O  
ATOM    101  N   SER A  15     -12.818 -27.803   5.628  1.00190.09      B000 N  
ATOM    102  CA  SER A  15     -12.132 -27.832   6.907  1.00179.33      B000 C  
ATOM    103  C   SER A  15     -12.662 -26.713   7.793  1.00171.93      B000 C  
ATOM    104  O   SER A  15     -11.923 -26.103   8.568  1.00169.00      B000 O  
ATOM    105  CB  SER A  15     -10.622 -27.711   6.698  1.00179.26      B000 C  
ATOM    106  OG  SER A  15     -10.327 -26.837   5.622  1.00182.68      B000 O  
ATOM    107  N   LEU A  16     -13.955 -26.440   7.649  1.00166.57      B000 N  
ATOM    108  CA  LEU A  16     -14.683 -25.593   8.570  1.00161.15      B000 C  
ATOM    109  C   LEU A  16     -14.226 -25.921   9.984  1.00157.49      B000 C  
ATOM    110  O   LEU A  16     -14.267 -25.073  10.866  1.00157.10      B000 O  
ATOM    111  CB  LEU A  16     -16.174 -25.866   8.434  1.00161.23      B000 C  
ATOM    112  CG  LEU A  16     -17.150 -24.864   9.036  1.00160.54      B000 C  
ATOM    113  CD1 LEU A  16     -17.502 -23.819   8.002  1.00160.30      B000 C  
ATOM    114  CD2 LEU A  16     -18.398 -25.582   9.502  1.00160.42      B000 C  
ATOM    115  N   ASP A  17     -13.770 -27.160  10.171  1.00152.74      B000 N  
ATOM    116  CA  ASP A  17     -13.246 -27.640  11.448  1.00148.08      B000 C  
ATOM    117  C   ASP A  17     -11.944 -26.970  11.881  1.00144.63      B000 C  
ATOM    118  O   ASP A  17     -11.802 -26.614  13.048  1.00144.29      B000 O  
ATOM    119  CB  ASP A  17     -13.092 -29.168  11.440  1.00148.30      B000 C  
ATOM    120  CG  ASP A  17     -14.241 -29.883  12.150  1.00147.96      B000 C  
ATOM    121  OD1 ASP A  17     -15.320 -29.277  12.335  1.00147.76      B000 O  
ATOM    122  OD2 ASP A  17     -14.062 -31.061  12.527  1.00147.71      B000 O1-
ATOM    123  N   ILE A  18     -10.998 -26.800  10.958  1.00140.18      B000 N  
ATOM    124  CA  ILE A  18      -9.760 -26.085  11.280  1.00135.90      B000 C  
ATOM    125  C   ILE A  18     -10.102 -24.669  11.738  1.00133.02      B000 C  
ATOM    126  O   ILE A  18      -9.628 -24.224  12.783  1.00132.85      B000 O  
ATOM    127  CB  ILE A  18      -8.738 -26.069  10.108  1.00136.04      B000 C  
ATOM    128  CG1 ILE A  18      -8.239 -27.488   9.817  1.00135.75      B000 C  
ATOM    129  CG2 ILE A  18      -7.550 -25.158  10.436  1.00135.63      B000 C  
ATOM    130  CD1 ILE A  18      -7.376 -27.623   8.574  1.00135.67      B000 C  
ATOM    131  N   GLN A  19     -10.945 -23.983  10.969  1.00129.14      B000 N  
ATOM    132  CA  GLN A  19     -11.419 -22.652  11.331  1.00125.25      B000 C  
ATOM    133  C   GLN A  19     -12.129 -22.648  12.684  1.00123.19      B000 C  
ATOM    134  O   GLN A  19     -11.756 -21.888  13.572  1.00122.87      B000 O  
ATOM    135  CB  GLN A  19     -12.352 -22.093  10.255  1.00125.09      B000 C  
ATOM    136  CG  GLN A  19     -11.667 -21.408   9.086  1.00122.57      B000 C  
ATOM    137  CD  GLN A  19     -12.578 -20.417   8.390  1.00119.37      B000 C  
ATOM    138  NE2 GLN A  19     -12.968 -20.737   7.170  1.00117.55      B000 N  
ATOM    139  OE1 GLN A  19     -12.925 -19.372   8.945  1.00118.24      B000 O  
ATOM    140  N   VAL A  20     -13.138 -23.504  12.841  1.00120.53      B000 N  
ATOM    141  CA  VAL A  20     -13.924 -23.548  14.072  1.00118.16      B000 C  
ATOM    142  C   VAL A  20     -13.062 -23.939  15.267  1.00116.63      B000 C  
ATOM    143  O   VAL A  20     -13.291 -23.461  16.370  1.00116.47      B000 O  
ATOM    144  CB  VAL A  20     -15.167 -24.472  13.962  1.00118.24      B000 C  
ATOM    145  CG1 VAL A  20     -15.888 -24.587  15.301  1.00118.27      B000 C  
ATOM    146  CG2 VAL A  20     -16.133 -23.950  12.917  1.00117.93      B000 C  
ATOM    147  N   ARG A  21     -12.070 -24.796  15.046  1.00114.81      B000 N  
ATOM    148  CA  ARG A  21     -11.116 -25.135  16.103  1.00113.18      B000 C  
ATOM    149  C   ARG A  21     -10.195 -23.969  16.437  1.00111.76      B000 C  
ATOM    150  O   ARG A  21     -10.013 -23.647  17.609  1.00111.75      B000 O  
ATOM    151  CB  ARG A  21     -10.280 -26.362  15.743  1.00113.43      B000 C  
ATOM    152  CG  ARG A  21     -10.875 -27.684  16.184  1.00114.10      B000 C  
ATOM    153  CD  ARG A  21      -9.897 -28.798  15.890  1.00115.41      B000 C  
ATOM    154  NE  ARG A  21     -10.519 -30.117  15.944  1.00116.45      B000 N  
ATOM    155  CZ  ARG A  21     -10.166 -31.141  15.170  1.00117.22      B000 C  
ATOM    156  NH1 ARG A  21      -9.201 -30.996  14.262  1.00117.16      B000 N1+
ATOM    157  NH2 ARG A  21     -10.788 -32.310  15.292  1.00117.53      B000 N  
ATOM    158  N   ALA A  22      -9.619 -23.344  15.410  1.00109.90      B000 N  
ATOM    159  CA  ALA A  22      -8.754 -22.177  15.589  1.00108.12      B000 C  
ATOM    160  C   ALA A  22      -9.437 -21.080  16.404  1.00106.86      B000 C  
ATOM    161  O   ALA A  22      -8.819 -20.472  17.278  1.00106.63      B000 O  
ATOM    162  CB  ALA A  22      -8.322 -21.634  14.243  1.00108.32      B000 C  
ATOM    163  N   LEU A  23     -10.711 -20.845  16.107  1.00105.32      B000 N  
ATOM    164  CA  LEU A  23     -11.511 -19.869  16.818  1.00103.99      B000 C  
ATOM    165  C   LEU A  23     -11.663 -20.239  18.287  1.00103.70      B000 C  
ATOM    166  O   LEU A  23     -11.533 -19.375  19.152  1.00103.42      B000 O  
ATOM    167  CB  LEU A  23     -12.877 -19.723  16.154  1.00103.69      B000 C  
ATOM    168  CG  LEU A  23     -12.930 -18.924  14.845  1.00102.79      B000 C  
ATOM    169  CD1 LEU A  23     -14.065 -19.386  13.967  1.00101.96      B000 C  
ATOM    170  CD2 LEU A  23     -13.042 -17.426  15.081  1.00101.91      B000 C  
ATOM    171  N   LYS A  24     -11.929 -21.523  18.553  1.00103.57      B000 N  
ATOM    172  CA  LYS A  24     -12.061 -22.070  19.925  1.00103.24      B000 C  
ATOM    173  C   LYS A  24     -10.787 -21.860  20.718  1.00102.86      B000 C  
ATOM    174  O   LYS A  24     -10.829 -21.419  21.865  1.00102.73      B000 O  
ATOM    175  CB  LYS A  24     -12.377 -23.570  19.908  1.00103.10      B000 C  
ATOM    176  CG  LYS A  24     -13.798 -23.935  19.528  1.00103.30      B000 C  
ATOM    177  CD  LYS A  24     -13.976 -25.450  19.506  1.00103.60      B000 C  
ATOM    178  CE  LYS A  24     -15.373 -25.849  19.047  1.00104.14      B000 C  
ATOM    179  NZ  LYS A  24     -15.717 -27.224  19.516  1.00104.88      B000 N1+
ATOM    180  N   ASP A  25      -9.662 -22.188  20.086  1.00102.60      B000 N  
ATOM    181  CA  ASP A  25      -8.342 -21.969  20.651  1.00102.53      B000 C  
ATOM    182  C   ASP A  25      -8.159 -20.512  21.031  1.00102.39      B000 C  
ATOM    183  O   ASP A  25      -7.508 -20.208  22.026  1.00102.35      B000 O  
ATOM    184  CB  ASP A  25      -7.250 -22.382  19.661  1.00102.62      B000 C  
ATOM    185  CG  ASP A  25      -7.234 -23.880  19.387  1.00103.22      B000 C  
ATOM    186  OD1 ASP A  25      -6.921 -24.254  18.235  1.00104.09      B000 O  
ATOM    187  OD2 ASP A  25      -7.528 -24.684  20.308  1.00103.46      B000 O1-
ATOM    188  N   ALA A  26      -8.742 -19.614  20.239  1.00102.34      B000 N  
ATOM    189  CA  ALA A  26      -8.647 -18.181  20.508  1.00102.28      B000 C  
ATOM    190  C   ALA A  26      -9.566 -17.729  21.650  1.00102.30      B000 C  
ATOM    191  O   ALA A  26      -9.463 -16.593  22.114  1.00102.11      B000 O  
ATOM    192  CB  ALA A  26      -8.914 -17.383  19.248  1.00102.25      B000 C  
ATOM    193  N   GLY A  27     -10.459 -18.617  22.095  1.00102.43      B000 N  
ATOM    194  CA  GLY A  27     -11.291 -18.372  23.280  1.00102.49      B000 C  
ATOM    195  C   GLY A  27     -12.772 -18.140  23.037  1.00102.56      B000 C  
ATOM    196  O   GLY A  27     -13.501 -17.749  23.951  1.00102.29      B000 O  
ATOM    197  N   VAL A  28     -13.215 -18.379  21.804  1.00102.89      B000 N  
ATOM    198  CA  VAL A  28     -14.613 -18.176  21.436  1.00103.17      B000 C  
ATOM    199  C   VAL A  28     -15.387 -19.426  21.776  1.00103.73      B000 C  
ATOM    200  O   VAL A  28     -14.998 -20.531  21.388  1.00103.75      B000 O  
ATOM    201  CB  VAL A  28     -14.799 -17.866  19.939  1.00102.96      B000 C  
ATOM    202  CG1 VAL A  28     -16.201 -17.323  19.682  1.00102.54      B000 C  
ATOM    203  CG2 VAL A  28     -13.758 -16.873  19.468  1.00102.78      B000 C  
ATOM    204  N   LYS A  29     -16.478 -19.241  22.514  1.00104.44      B000 N  
ATOM    205  CA  LYS A  29     -17.311 -20.350  22.965  1.00104.97      B000 C  
ATOM    206  C   LYS A  29     -18.216 -20.777  21.827  1.00105.23      B000 C  
ATOM    207  O   LYS A  29     -18.760 -19.931  21.112  1.00105.13      B000 O  
ATOM    208  CB  LYS A  29     -18.154 -19.925  24.168  1.00105.08      B000 C  
ATOM    209  CG  LYS A  29     -17.426 -19.014  25.164  1.00105.55      B000 C  
ATOM    210  CD  LYS A  29     -16.453 -19.796  26.042  1.00105.68      B000 C  
ATOM    211  CE  LYS A  29     -16.109 -19.011  27.290  1.00105.64      B000 C  
ATOM    212  NZ  LYS A  29     -15.951 -19.905  28.468  1.00106.37      B000 N1+
ATOM    213  N   ALA A  30     -18.369 -22.088  21.654  1.00105.75      B000 N  
ATOM    214  CA  ALA A  30     -19.223 -22.637  20.594  1.00106.28      B000 C  
ATOM    215  C   ALA A  30     -20.521 -21.834  20.507  1.00106.68      B000 C  
ATOM    216  O   ALA A  30     -20.923 -21.397  19.428  1.00106.72      B000 O  
ATOM    217  CB  ALA A  30     -19.500 -24.120  20.841  1.00106.11      B000 C  
ATOM    218  N   ASN A  31     -21.132 -21.635  21.677  1.00107.24      B000 N  
ATOM    219  CA  ASN A  31     -22.249 -20.721  21.933  1.00107.69      B000 C  
ATOM    220  C   ASN A  31     -22.423 -19.519  20.985  1.00107.89      B000 C  
ATOM    221  O   ASN A  31     -23.558 -19.133  20.690  1.00107.89      B000 O  
ATOM    222  CB  ASN A  31     -22.144 -20.247  23.394  1.00107.83      B000 C  
ATOM    223  CG  ASN A  31     -23.192 -19.212  23.771  1.00108.49      B000 C  
ATOM    224  ND2 ASN A  31     -22.843 -18.346  24.717  1.00109.65      B000 N  
ATOM    225  OD1 ASN A  31     -24.300 -19.197  23.234  1.00109.10      B000 O  
ATOM    226  N   ARG A  32     -21.314 -18.939  20.517  1.00108.16      B000 N  
ATOM    227  CA  ARG A  32     -21.345 -17.711  19.703  1.00108.40      B000 C  
ATOM    228  C   ARG A  32     -20.433 -17.745  18.464  1.00108.65      B000 C  
ATOM    229  O   ARG A  32     -20.050 -16.691  17.937  1.00108.82      B000 O  
ATOM    230  CB  ARG A  32     -21.003 -16.494  20.572  1.00108.40      B000 C  
ATOM    231  CG  ARG A  32     -22.070 -16.120  21.595  1.00108.61      B000 C  
ATOM    232  CD  ARG A  32     -21.448 -15.570  22.866  1.00108.56      B000 C  
ATOM    233  NE  ARG A  32     -22.447 -15.021  23.777  1.00108.90      B000 N  
ATOM    234  CZ  ARG A  32     -22.161 -14.437  24.936  1.00109.75      B000 C  
ATOM    235  NH1 ARG A  32     -20.899 -14.316  25.338  1.00110.33      B000 N1+
ATOM    236  NH2 ARG A  32     -23.137 -13.966  25.700  1.00110.31      B000 N  
ATOM    237  N   ILE A  33     -20.075 -18.950  18.016  1.00108.82      B000 N  
ATOM    238  CA  ILE A  33     -19.378 -19.142  16.737  1.00108.84      B000 C  
ATOM    239  C   ILE A  33     -20.433 -19.282  15.647  1.00109.32      B000 C  
ATOM    240  O   ILE A  33     -21.402 -20.016  15.820  1.00109.59      B000 O  
ATOM    241  CB  ILE A  33     -18.492 -20.405  16.751  1.00108.65      B000 C  
ATOM    242  CG1 ILE A  33     -17.258 -20.185  17.622  1.00108.45      B000 C  
ATOM    243  CG2 ILE A  33     -18.077 -20.794  15.338  1.00108.21      B000 C  
ATOM    244  CD1 ILE A  33     -16.315 -21.368  17.675  1.00108.50      B000 C  
ATOM    245  N   PHE A  34     -20.257 -18.584  14.534  1.00109.80      B000 N  
ATOM    246  CA  PHE A  34     -21.274 -18.586  13.483  1.00110.59      B000 C  
ATOM    247  C   PHE A  34     -20.751 -19.056  12.140  1.00111.65      B000 C  
ATOM    248  O   PHE A  34     -19.685 -18.613  11.684  1.00112.05      B000 O  
ATOM    249  CB  PHE A  34     -21.882 -17.199  13.337  1.00110.10      B000 C  
ATOM    250  CG  PHE A  34     -22.882 -16.872  14.391  1.00109.32      B000 C  
ATOM    251  CD1 PHE A  34     -22.480 -16.634  15.702  1.00108.76      B000 C  
ATOM    252  CD2 PHE A  34     -24.231 -16.796  14.077  1.00108.36      B000 C  
ATOM    253  CE1 PHE A  34     -23.406 -16.334  16.680  1.00108.26      B000 C  
ATOM    254  CE2 PHE A  34     -25.167 -16.495  15.045  1.00107.83      B000 C  
ATOM    255  CZ  PHE A  34     -24.756 -16.261  16.349  1.00108.54      B000 C  
ATOM    256  N   THR A  35     -21.523 -19.921  11.487  1.00112.53      B000 N  
ATOM    257  CA  THR A  35     -21.029 -20.609  10.307  1.00113.51      B000 C  
ATOM    258  C   THR A  35     -21.881 -20.466   9.059  1.00114.60      B000 C  
ATOM    259  O   THR A  35     -23.116 -20.407   9.112  1.00114.72      B000 O  
ATOM    260  CB  THR A  35     -20.703 -22.083  10.630  1.00113.39      B000 C  
ATOM    261  CG2 THR A  35     -21.230 -23.049   9.562  1.00113.64      B000 C  
ATOM    262  OG1 THR A  35     -19.284 -22.224  10.745  1.00112.82      B000 O  
ATOM    263  N   ASP A  36     -21.163 -20.397   7.941  1.00116.01      B000 N  
ATOM    264  CA  ASP A  36     -21.708 -20.322   6.601  1.00117.45      B000 C  
ATOM    265  C   ASP A  36     -20.885 -21.223   5.697  1.00118.89      B000 C  
ATOM    266  O   ASP A  36     -19.677 -21.375   5.893  1.00118.83      B000 O  
ATOM    267  CB  ASP A  36     -21.619 -18.889   6.089  1.00117.14      B000 C  
ATOM    268  CG  ASP A  36     -22.962 -18.218   6.004  1.00116.57      B000 C  
ATOM    269  OD1 ASP A  36     -23.834 -18.770   5.305  1.00116.29      B000 O  
ATOM    270  OD2 ASP A  36     -23.141 -17.139   6.610  1.00115.20      B000 O1-
ATOM    271  N   LYS A  37     -21.542 -21.825   4.710  1.00120.86      B000 N  
ATOM    272  CA  LYS A  37     -20.864 -22.667   3.724  1.00122.84      B000 C  
ATOM    273  C   LYS A  37     -21.488 -22.483   2.356  1.00124.03      B000 C  
ATOM    274  O   LYS A  37     -22.602 -22.943   2.104  1.00124.20      B000 O  
ATOM    275  CB  LYS A  37     -20.877 -24.148   4.133  1.00122.72      B000 C  
ATOM    276  CG  LYS A  37     -22.255 -24.744   4.444  1.00123.35      B000 C  
ATOM    277  CD  LYS A  37     -22.164 -26.186   4.961  1.00123.38      B000 C  
ATOM    278  CE  LYS A  37     -21.951 -27.196   3.835  1.00123.70      B000 C  
ATOM    279  NZ  LYS A  37     -21.860 -28.582   4.371  1.00123.99      B000 N1+
ATOM    280  N   ALA A  38     -20.760 -21.799   1.478  1.00125.76      B000 N  
ATOM    281  CA  ALA A  38     -21.249 -21.486   0.136  1.00127.40      B000 C  
ATOM    282  C   ALA A  38     -21.777 -22.725  -0.601  1.00128.40      B000 C  
ATOM    283  O   ALA A  38     -21.058 -23.714  -0.781  1.00128.45      B000 O  
ATOM    284  CB  ALA A  38     -20.162 -20.766  -0.688  1.00127.34      B000 C  
ATOM    285  N   SER A  39     -23.052 -22.667  -0.983  1.00129.70      B000 N  
ATOM    286  CA  SER A  39     -23.661 -23.683  -1.835  1.00130.96      B000 C  
ATOM    287  C   SER A  39     -23.573 -23.243  -3.300  1.00131.89      B000 C  
ATOM    288  O   SER A  39     -23.948 -23.991  -4.208  1.00132.01      B000 O  
ATOM    289  CB  SER A  39     -25.120 -23.930  -1.431  1.00130.89      B000 C  
ATOM    290  OG  SER A  39     -25.661 -25.053  -2.108  1.00130.61      B000 O  
ATOM    291  N   GLY A  40     -23.063 -22.032  -3.518  1.00132.86      B000 N  
ATOM    292  CA  GLY A  40     -22.960 -21.454  -4.855  1.00133.92      B000 C  
ATOM    293  C   GLY A  40     -24.166 -20.610  -5.233  1.00134.71      B000 C  
ATOM    294  O   GLY A  40     -24.385 -20.334  -6.413  1.00134.75      B000 O  
ATOM    295  N   SER A  41     -24.950 -20.209  -4.231  1.00135.47      B000 N  
ATOM    296  CA  SER A  41     -26.116 -19.339  -4.436  1.00136.09      B000 C  
ATOM    297  C   SER A  41     -25.754 -17.857  -4.320  1.00136.39      B000 C  
ATOM    298  O   SER A  41     -24.609 -17.520  -4.003  1.00136.55      B000 O  
ATOM    299  CB  SER A  41     -27.239 -19.689  -3.456  1.00136.11      B000 C  
ATOM    300  OG  SER A  41     -28.207 -20.517  -4.074  1.00136.23      B000 O  
ATOM    301  N   SER A  42     -26.747 -16.992  -4.554  1.00136.63      B000 N  
ATOM    302  CA  SER A  42     -26.570 -15.531  -4.644  1.00136.76      B000 C  
ATOM    303  C   SER A  42     -25.648 -14.926  -3.570  1.00136.72      B000 C  
ATOM    304  O   SER A  42     -24.506 -14.556  -3.866  1.00136.93      B000 O  
ATOM    305  CB  SER A  42     -27.934 -14.829  -4.663  1.00136.80      B000 C  
ATOM    306  OG  SER A  42     -27.849 -13.570  -5.308  1.00136.81      B000 O  
ATOM    307  N   SER A  43     -26.154 -14.803  -2.343  1.00136.36      B000 N  
ATOM    308  CA  SER A  43     -25.321 -14.511  -1.170  1.00135.83      B000 C  
ATOM    309  C   SER A  43     -26.068 -14.998   0.063  1.00135.20      B000 C  
ATOM    310  O   SER A  43     -26.273 -14.260   1.030  1.00135.30      B000 O  
ATOM    311  CB  SER A  43     -24.923 -13.023  -1.068  1.00135.97      B000 C  
ATOM    312  OG  SER A  43     -26.020 -12.188  -0.736  1.00136.30      B000 O  
ATOM    313  N   ASP A  44     -26.490 -16.258   0.005  1.00134.18      B000 N  
ATOM    314  CA  ASP A  44     -27.161 -16.887   1.125  1.00133.09      B000 C  
ATOM    315  C   ASP A  44     -26.135 -17.136   2.222  1.00132.08      B000 C  
ATOM    316  O   ASP A  44     -25.892 -18.271   2.634  1.00132.22      B000 O  
ATOM    317  CB  ASP A  44     -27.882 -18.168   0.687  1.00133.22      B000 C  
ATOM    318  CG  ASP A  44     -29.096 -17.887  -0.191  1.00133.33      B000 C  
ATOM    319  OD1 ASP A  44     -29.795 -16.877   0.047  1.00133.58      B000 O  
ATOM    320  OD2 ASP A  44     -29.355 -18.679  -1.121  1.00133.24      B000 O1-
ATOM    321  N   ARG A  45     -25.517 -16.042   2.659  1.00130.49      B000 N  
ATOM    322  CA  ARG A  45     -24.676 -16.033   3.837  1.00129.11      B000 C  
ATOM    323  C   ARG A  45     -25.524 -15.585   5.027  1.00127.59      B000 C  
ATOM    324  O   ARG A  45     -25.251 -14.569   5.669  1.00127.43      B000 O  
ATOM    325  CB  ARG A  45     -23.433 -15.158   3.624  1.00129.21      B000 C  
ATOM    326  CG  ARG A  45     -23.656 -13.898   2.783  1.00129.88      B000 C  
ATOM    327  CD  ARG A  45     -22.341 -13.201   2.416  1.00130.04      B000 C  
ATOM    328  NE  ARG A  45     -22.537 -11.761   2.220  1.00132.03      B000 N  
ATOM    329  CZ  ARG A  45     -21.624 -10.819   2.473  1.00132.58      B000 C  
ATOM    330  NH1 ARG A  45     -20.419 -11.138   2.941  1.00132.99      B000 N1+
ATOM    331  NH2 ARG A  45     -21.920  -9.543   2.269  1.00132.42      B000 N  
ATOM    332  N   LYS A  46     -26.562 -16.384   5.294  1.00125.76      B000 N  
ATOM    333  CA  LYS A  46     -27.576 -16.149   6.332  1.00123.73      B000 C  
ATOM    334  C   LYS A  46     -27.003 -16.224   7.741  1.00122.22      B000 C  
ATOM    335  O   LYS A  46     -27.525 -15.587   8.662  1.00122.10      B000 O  
ATOM    336  CB  LYS A  46     -28.699 -17.180   6.207  1.00123.81      B000 C  
ATOM    337  CG  LYS A  46     -29.330 -17.312   4.822  1.00123.95      B000 C  
ATOM    338  CD  LYS A  46     -30.544 -16.399   4.654  1.00124.11      B000 C  
ATOM    339  CE  LYS A  46     -31.560 -16.992   3.688  1.00123.83      B000 C  
ATOM    340  NZ  LYS A  46     -32.137 -18.268   4.210  1.00124.04      B000 N1+
ATOM    341  N   GLY A  47     -25.948 -17.025   7.899  1.00120.30      B000 N  
ATOM    342  CA  GLY A  47     -25.207 -17.133   9.153  1.00117.72      B000 C  
ATOM    343  C   GLY A  47     -24.536 -15.823   9.514  1.00115.80      B000 C  
ATOM    344  O   GLY A  47     -24.544 -15.411  10.675  1.00115.76      B000 O  
ATOM    345  N   LEU A  48     -23.959 -15.164   8.515  1.00113.76      B000 N  
ATOM    346  CA  LEU A  48     -23.417 -13.830   8.717  1.00111.74      B000 C  
ATOM    347  C   LEU A  48     -24.538 -12.868   9.024  1.00110.66      B000 C  
ATOM    348  O   LEU A  48     -24.524 -12.207  10.057  1.00110.47      B000 O  
ATOM    349  CB  LEU A  48     -22.646 -13.362   7.486  1.00111.88      B000 C  
ATOM    350  CG  LEU A  48     -21.994 -11.975   7.444  1.00111.07      B000 C  
ATOM    351  CD1 LEU A  48     -21.369 -11.572   8.773  1.00109.87      B000 C  
ATOM    352  CD2 LEU A  48     -20.970 -11.951   6.323  1.00111.02      B000 C  
ATOM    353  N   ASP A  49     -25.511 -12.803   8.121  1.00109.22      B000 N  
ATOM    354  CA  ASP A  49     -26.650 -11.923   8.290  1.00108.07      B000 C  
ATOM    355  C   ASP A  49     -27.111 -11.929   9.742  1.00107.27      B000 C  
ATOM    356  O   ASP A  49     -27.363 -10.870  10.317  1.00107.33      B000 O  
ATOM    357  CB  ASP A  49     -27.791 -12.328   7.352  1.00108.13      B000 C  
ATOM    358  CG  ASP A  49     -27.433 -12.164   5.884  1.00107.99      B000 C  
ATOM    359  OD1 ASP A  49     -26.867 -11.111   5.512  1.00107.88      B000 O  
ATOM    360  OD2 ASP A  49     -27.737 -13.088   5.096  1.00107.65      B000 O1-
ATOM    361  N   LEU A  50     -27.182 -13.116  10.340  1.00106.14      B000 N  
ATOM    362  CA  LEU A  50     -27.646 -13.244  11.713  1.00105.10      B000 C  
ATOM    363  C   LEU A  50     -26.634 -12.701  12.712  1.00104.50      B000 C  
ATOM    364  O   LEU A  50     -26.997 -11.949  13.612  1.00104.58      B000 O  
ATOM    365  CB  LEU A  50     -28.025 -14.692  12.048  1.00105.07      B000 C  
ATOM    366  CG  LEU A  50     -29.060 -14.951  13.162  1.00104.78      B000 C  
ATOM    367  CD1 LEU A  50     -28.472 -14.973  14.573  1.00104.98      B000 C  
ATOM    368  CD2 LEU A  50     -30.253 -13.995  13.092  1.00105.34      B000 C  
ATOM    369  N   LEU A  51     -25.367 -13.067  12.559  1.00103.61      B000 N  
ATOM    370  CA  LEU A  51     -24.366 -12.634  13.521  1.00102.82      B000 C  
ATOM    371  C   LEU A  51     -24.381 -11.124  13.706  1.00102.99      B000 C  
ATOM    372  O   LEU A  51     -24.150 -10.641  14.810  1.00103.06      B000 O  
ATOM    373  CB  LEU A  51     -22.975 -13.129  13.137  1.00102.36      B000 C  
ATOM    374  CG  LEU A  51     -21.747 -12.581  13.865  1.00100.99      B000 C  
ATOM    375  CD1 LEU A  51     -21.713 -12.927  15.335  1.00 99.30      B000 C  
ATOM    376  CD2 LEU A  51     -20.521 -13.120  13.180  1.00100.30      B000 C  
ATOM    377  N   ARG A  52     -24.676 -10.376  12.645  1.00103.15      B000 N  
ATOM    378  CA  ARG A  52     -24.664  -8.910  12.754  1.00103.36      B000 C  
ATOM    379  C   ARG A  52     -25.926  -8.331  13.373  1.00103.31      B000 C  
ATOM    380  O   ARG A  52     -26.016  -7.130  13.641  1.00103.42      B000 O  
ATOM    381  CB  ARG A  52     -24.275  -8.195  11.453  1.00103.47      B000 C  
ATOM    382  CG  ARG A  52     -24.757  -8.785  10.147  1.00103.52      B000 C  
ATOM    383  CD  ARG A  52     -24.013  -8.069   9.035  1.00103.43      B000 C  
ATOM    384  NE  ARG A  52     -24.553  -8.322   7.710  1.00103.27      B000 N  
ATOM    385  CZ  ARG A  52     -24.684  -7.384   6.780  1.00104.24      B000 C  
ATOM    386  NH1 ARG A  52     -24.334  -6.128   7.042  1.00104.00      B000 N1+
ATOM    387  NH2 ARG A  52     -25.188  -7.694   5.596  1.00105.40      B000 N  
ATOM    388  N   MET A  53     -26.893  -9.202  13.601  1.00103.24      B000 N  
ATOM    389  CA  MET A  53     -28.079  -8.837  14.327  1.00103.30      B000 C  
ATOM    390  C   MET A  53     -27.720  -8.880  15.809  1.00102.90      B000 C  
ATOM    391  O   MET A  53     -28.003  -7.943  16.555  1.00102.93      B000 O  
ATOM    392  CB  MET A  53     -29.192  -9.835  14.010  1.00103.59      B000 C  
ATOM    393  CG  MET A  53     -30.604  -9.297  14.104  1.00104.89      B000 C  
ATOM    394  SD  MET A  53     -31.319  -9.025  12.461  1.00107.14      B000 S  
ATOM    395  CE  MET A  53     -30.803  -7.320  12.138  1.00106.50      B000 C  
ATOM    396  N   LYS A  54     -27.049  -9.957  16.213  1.00102.41      B000 N  
ATOM    397  CA  LYS A  54     -26.835 -10.250  17.626  1.00102.12      B000 C  
ATOM    398  C   LYS A  54     -25.616  -9.529  18.249  1.00101.68      B000 C  
ATOM    399  O   LYS A  54     -25.102  -9.951  19.286  1.00101.79      B000 O  
ATOM    400  CB  LYS A  54     -26.792 -11.781  17.849  1.00101.94      B000 C  
ATOM    401  CG  LYS A  54     -27.412 -12.253  19.196  1.00102.63      B000 C  
ATOM    402  CD  LYS A  54     -27.643 -13.783  19.257  1.00102.42      B000 C  
ATOM    403  CE  LYS A  54     -27.734 -14.319  20.699  1.00101.09      B000 C  
ATOM    404  NZ  LYS A  54     -27.252 -15.737  20.775  1.00 98.80      B000 N1+
ATOM    405  N   VAL A  55     -25.168  -8.433  17.639  1.00101.14      B000 N  
ATOM    406  CA  VAL A  55     -24.011  -7.698  18.176  1.00100.64      B000 C  
ATOM    407  C   VAL A  55     -24.356  -6.289  18.668  1.00100.41      B000 C  
ATOM    408  O   VAL A  55     -25.191  -5.598  18.071  1.00100.26      B000 O  
ATOM    409  CB  VAL A  55     -22.782  -7.672  17.208  1.00100.54      B000 C  
ATOM    410  CG1 VAL A  55     -22.218  -9.071  17.020  1.00100.30      B000 C  
ATOM    411  CG2 VAL A  55     -23.129  -7.046  15.864  1.00100.45      B000 C  
ATOM    412  N   LYS A  56     -23.700  -5.889  19.764  1.00100.14      B000 N  
ATOM    413  CA  LYS A  56     -23.937  -4.598  20.445  1.00 99.71      B000 C  
ATOM    414  C   LYS A  56     -22.633  -3.845  20.706  1.00 99.19      B000 C  
ATOM    415  O   LYS A  56     -21.549  -4.429  20.630  1.00 99.05      B000 O  
ATOM    416  CB  LYS A  56     -24.676  -4.811  21.780  1.00 99.75      B000 C  
ATOM    417  CG  LYS A  56     -26.102  -5.318  21.643  1.00 99.67      B000 C  
ATOM    418  CD  LYS A  56     -26.824  -5.311  22.970  1.00 99.92      B000 C  
ATOM    419  CE  LYS A  56     -28.308  -5.629  22.786  1.00100.73      B000 C  
ATOM    420  NZ  LYS A  56     -29.150  -5.270  23.980  1.00100.90      B000 N1+
ATOM    421  N   GLU A  57     -22.741  -2.553  21.013  1.00 98.59      B000 N  
ATOM    422  CA  GLU A  57     -21.578  -1.748  21.376  1.00 98.28      B000 C  
ATOM    423  C   GLU A  57     -20.693  -2.521  22.362  1.00 97.85      B000 C  
ATOM    424  O   GLU A  57     -21.177  -3.033  23.376  1.00 97.81      B000 O  
ATOM    425  CB  GLU A  57     -22.015  -0.396  21.965  1.00 98.37      B000 C  
ATOM    426  CG  GLU A  57     -20.866   0.579  22.301  1.00 98.64      B000 C  
ATOM    427  CD  GLU A  57     -21.345   1.986  22.668  1.00 98.40      B000 C  
ATOM    428  OE1 GLU A  57     -22.417   2.116  23.296  1.00 98.56      B000 O  
ATOM    429  OE2 GLU A  57     -20.645   2.969  22.338  1.00 98.53      B000 O1-
ATOM    430  N   GLY A  58     -19.407  -2.631  22.036  1.00 97.31      B000 N  
ATOM    431  CA  GLY A  58     -18.450  -3.340  22.887  1.00 96.44      B000 C  
ATOM    432  C   GLY A  58     -18.110  -4.761  22.457  1.00 95.69      B000 C  
ATOM    433  O   GLY A  58     -17.091  -5.317  22.887  1.00 95.85      B000 O  
ATOM    434  N   ASP A  59     -18.952  -5.359  21.618  1.00 94.66      B000 N  
ATOM    435  CA  ASP A  59     -18.700  -6.718  21.139  1.00 93.78      B000 C  
ATOM    436  C   ASP A  59     -17.515  -6.763  20.158  1.00 92.92      B000 C  
ATOM    437  O   ASP A  59     -17.202  -5.758  19.503  1.00 92.87      B000 O  
ATOM    438  CB  ASP A  59     -19.970  -7.328  20.518  1.00 93.99      B000 C  
ATOM    439  CG  ASP A  59     -21.090  -7.530  21.539  1.00 94.32      B000 C  
ATOM    440  OD1 ASP A  59     -20.856  -7.301  22.745  1.00 95.01      B000 O  
ATOM    441  OD2 ASP A  59     -22.210  -7.920  21.135  1.00 94.68      B000 O1-
ATOM    442  N   VAL A  60     -16.858  -7.926  20.086  1.00 91.62      B000 N  
ATOM    443  CA  VAL A  60     -15.689  -8.152  19.215  1.00 90.21      B000 C  
ATOM    444  C   VAL A  60     -15.885  -9.451  18.424  1.00 89.59      B000 C  
ATOM    445  O   VAL A  60     -16.054 -10.520  19.028  1.00 89.77      B000 O  
ATOM    446  CB  VAL A  60     -14.372  -8.246  20.044  1.00 89.90      B000 C  
ATOM    447  CG1 VAL A  60     -13.207  -8.664  19.170  1.00 89.32      B000 C  
ATOM    448  CG2 VAL A  60     -14.074  -6.933  20.743  1.00 89.20      B000 C  
ATOM    449  N   ILE A  61     -15.878  -9.370  17.093  1.00 88.33      B000 N  
ATOM    450  CA  ILE A  61     -16.016 -10.579  16.281  1.00 87.44      B000 C  
ATOM    451  C   ILE A  61     -14.644 -11.108  15.851  1.00 87.42      B000 C  
ATOM    452  O   ILE A  61     -13.730 -10.328  15.580  1.00 87.57      B000 O  
ATOM    453  CB  ILE A  61     -16.918 -10.375  15.047  1.00 87.33      B000 C  
ATOM    454  CG1 ILE A  61     -18.293  -9.854  15.460  1.00 86.81      B000 C  
ATOM    455  CG2 ILE A  61     -17.074 -11.691  14.283  1.00 87.32      B000 C  
ATOM    456  CD1 ILE A  61     -19.263  -9.645  14.300  1.00 86.88      B000 C  
ATOM    457  N   LEU A  62     -14.503 -12.432  15.802  1.00 87.05      B000 N  
ATOM    458  CA  LEU A  62     -13.256 -13.051  15.356  1.00 86.62      B000 C  
ATOM    459  C   LEU A  62     -13.418 -13.823  14.055  1.00 86.80      B000 C  
ATOM    460  O   LEU A  62     -14.479 -14.403  13.765  1.00 86.96      B000 O  
ATOM    461  CB  LEU A  62     -12.678 -13.964  16.435  1.00 86.56      B000 C  
ATOM    462  CG  LEU A  62     -11.539 -13.417  17.295  1.00 86.33      B000 C  
ATOM    463  CD1 LEU A  62     -12.003 -12.245  18.140  1.00 87.00      B000 C  
ATOM    464  CD2 LEU A  62     -10.981 -14.512  18.183  1.00 85.98      B000 C  
ATOM    465  N   VAL A  63     -12.346 -13.810  13.272  1.00 86.52      B000 N  
ATOM    466  CA  VAL A  63     -12.280 -14.504  11.993  1.00 86.26      B000 C  
ATOM    467  C   VAL A  63     -10.810 -14.918  11.768  1.00 86.39      B000 C  
ATOM    468  O   VAL A  63      -9.887 -14.169  12.119  1.00 86.01      B000 O  
ATOM    469  CB  VAL A  63     -12.968 -13.655  10.827  1.00 86.09      B000 C  
ATOM    470  CG1 VAL A  63     -13.016 -12.181  11.149  1.00 85.85      B000 C  
ATOM    471  CG2 VAL A  63     -12.327 -13.864   9.476  1.00 85.93      B000 C  
ATOM    472  N   LYS A  64     -10.599 -16.125  11.243  1.00 86.78      B000 N  
ATOM    473  CA  LYS A  64      -9.246 -16.665  11.113  1.00 87.73      B000 C  
ATOM    474  C   LYS A  64      -8.386 -15.913  10.107  1.00 88.22      B000 C  
ATOM    475  O   LYS A  64      -7.227 -15.610  10.395  1.00 88.38      B000 O  
ATOM    476  CB  LYS A  64      -9.257 -18.157  10.762  1.00 87.87      B000 C  
ATOM    477  CG  LYS A  64      -7.843 -18.768  10.627  1.00 87.99      B000 C  
ATOM    478  CD  LYS A  64      -7.865 -20.211  10.109  1.00 88.29      B000 C  
ATOM    479  CE  LYS A  64      -6.461 -20.718   9.730  1.00 89.14      B000 C  
ATOM    480  NZ  LYS A  64      -5.493 -20.781  10.889  1.00 90.09      B000 N1+
ATOM    481  N   LYS A  65      -8.954 -15.633   8.933  1.00 88.79      B000 N  
ATOM    482  CA  LYS A  65      -8.236 -14.965   7.851  1.00 89.41      B000 C  
ATOM    483  C   LYS A  65      -9.135 -13.945   7.152  1.00 89.63      B000 C  
ATOM    484  O   LYS A  65     -10.353 -14.070   7.196  1.00 89.66      B000 O  
ATOM    485  CB  LYS A  65      -7.728 -16.001   6.844  1.00 89.53      B000 C  
ATOM    486  CG  LYS A  65      -6.439 -15.597   6.181  1.00 90.74      B000 C  
ATOM    487  CD  LYS A  65      -6.031 -16.535   5.059  1.00 93.04      B000 C  
ATOM    488  CE  LYS A  65      -4.587 -16.206   4.571  1.00 95.31      B000 C  
ATOM    489  NZ  LYS A  65      -4.299 -14.750   4.219  1.00 96.29      B000 N1+
ATOM    490  N   LEU A  66      -8.523 -12.950   6.504  1.00 90.12      B000 N  
ATOM    491  CA  LEU A  66      -9.224 -11.904   5.731  1.00 90.33      B000 C  
ATOM    492  C   LEU A  66     -10.292 -12.377   4.740  1.00 90.51      B000 C  
ATOM    493  O   LEU A  66     -11.454 -11.966   4.817  1.00 90.41      B000 O  
ATOM    494  CB  LEU A  66      -8.203 -11.059   4.970  1.00 90.39      B000 C  
ATOM    495  CG  LEU A  66      -7.760  -9.783   5.680  1.00 90.83      B000 C  
ATOM    496  CD1 LEU A  66      -6.481  -9.265   5.086  1.00 91.31      B000 C  
ATOM    497  CD2 LEU A  66      -8.839  -8.742   5.519  1.00 92.41      B000 C  
ATOM    498  N   ASP A  67      -9.892 -13.232   3.803  1.00 90.84      B000 N  
ATOM    499  CA  ASP A  67     -10.774 -13.617   2.700  1.00 91.22      B000 C  
ATOM    500  C   ASP A  67     -11.997 -14.419   3.125  1.00 91.21      B000 C  
ATOM    501  O   ASP A  67     -12.795 -14.823   2.291  1.00 91.40      B000 O  
ATOM    502  CB  ASP A  67     -10.002 -14.329   1.568  1.00 91.37      B000 C  
ATOM    503  CG  ASP A  67      -9.515 -15.727   1.950  1.00 91.95      B000 C  
ATOM    504  OD1 ASP A  67      -9.728 -16.178   3.103  1.00 92.99      B000 O  
ATOM    505  OD2 ASP A  67      -8.904 -16.378   1.071  1.00 91.96      B000 O1-
ATOM    506  N   ARG A  68     -12.147 -14.659   4.418  1.00 91.33      B000 N  
ATOM    507  CA  ARG A  68     -13.364 -15.285   4.885  1.00 91.72      B000 C  
ATOM    508  C   ARG A  68     -14.460 -14.239   4.866  1.00 92.51      B000 C  
ATOM    509  O   ARG A  68     -15.194 -14.140   3.875  1.00 92.85      B000 O  
ATOM    510  CB  ARG A  68     -13.172 -15.899   6.257  1.00 91.25      B000 C  
ATOM    511  CG  ARG A  68     -12.011 -16.873   6.305  1.00 90.57      B000 C  
ATOM    512  CD  ARG A  68     -12.200 -18.042   5.351  1.00 88.92      B000 C  
ATOM    513  NE  ARG A  68     -11.747 -17.725   4.002  1.00 88.25      B000 N  
ATOM    514  CZ  ARG A  68     -11.872 -18.538   2.958  1.00 87.95      B000 C  
ATOM    515  NH1 ARG A  68     -12.442 -19.727   3.099  1.00 88.08      B000 N1+
ATOM    516  NH2 ARG A  68     -11.431 -18.163   1.767  1.00 87.53      B000 N  
ATOM    517  N   LEU A  69     -14.534 -13.431   5.925  1.00 93.17      B000 N  
ATOM    518  CA  LEU A  69     -15.488 -12.315   6.031  1.00 93.46      B000 C  
ATOM    519  C   LEU A  69     -15.932 -11.746   4.681  1.00 94.06      B000 C  
ATOM    520  O   LEU A  69     -17.118 -11.803   4.328  1.00 93.86      B000 O  
ATOM    521  CB  LEU A  69     -14.902 -11.198   6.894  1.00 92.96      B000 C  
ATOM    522  CG  LEU A  69     -15.875 -10.098   7.312  1.00 92.19      B000 C  
ATOM    523  CD1 LEU A  69     -16.975 -10.642   8.215  1.00 90.77      B000 C  
ATOM    524  CD2 LEU A  69     -15.118  -8.993   8.010  1.00 91.81      B000 C  
ATOM    525  N   GLY A  70     -14.967 -11.230   3.923  1.00 94.92      B000 N  
ATOM    526  CA  GLY A  70     -15.267 -10.571   2.654  1.00 96.07      B000 C  
ATOM    527  C   GLY A  70     -14.802 -11.220   1.355  1.00 96.59      B000 C  
ATOM    528  O   GLY A  70     -13.618 -11.560   1.189  1.00 96.55      B000 O  
ATOM    529  N   ARG A  71     -15.758 -11.365   0.433  1.00 97.05      B000 N  
ATOM    530  CA  ARG A  71     -15.509 -11.787  -0.954  1.00 97.39      B000 C  
ATOM    531  C   ARG A  71     -14.740 -10.713  -1.740  1.00 97.02      B000 C  
ATOM    532  O   ARG A  71     -13.622 -10.947  -2.220  1.00 97.25      B000 O  
ATOM    533  CB  ARG A  71     -16.834 -12.076  -1.676  1.00 97.68      B000 C  
ATOM    534  CG  ARG A  71     -17.920 -12.648  -0.792  1.00 99.23      B000 C  
ATOM    535  CD  ARG A  71     -19.006 -13.301  -1.631  1.00102.24      B000 C  
ATOM    536  NE  ARG A  71     -19.490 -14.528  -0.992  1.00103.85      B000 N  
ATOM    537  CZ  ARG A  71     -20.425 -15.332  -1.494  1.00104.02      B000 C  
ATOM    538  NH1 ARG A  71     -21.011 -15.055  -2.655  1.00103.58      B000 N1+
ATOM    539  NH2 ARG A  71     -20.772 -16.420  -0.823  1.00104.69      B000 N  
ATOM    540  N   ASP A  72     -15.356  -9.542  -1.881  1.00 96.26      B000 N  
ATOM    541  CA  ASP A  72     -14.721  -8.451  -2.574  1.00 95.58      B000 C  
ATOM    542  C   ASP A  72     -14.574  -7.245  -1.652  1.00 95.23      B000 C  
ATOM    543  O   ASP A  72     -15.376  -7.037  -0.745  1.00 94.80      B000 O  
ATOM    544  CB  ASP A  72     -15.460  -8.129  -3.879  1.00 95.66      B000 C  
ATOM    545  CG  ASP A  72     -16.570  -7.122  -3.698  1.00 95.94      B000 C  
ATOM    546  OD1 ASP A  72     -16.382  -5.966  -4.145  1.00 95.85      B000 O  
ATOM    547  OD2 ASP A  72     -17.620  -7.479  -3.118  1.00 96.11      B000 O1-
ATOM    548  N   THR A  73     -13.520  -6.473  -1.901  1.00 95.17      B000 N  
ATOM    549  CA  THR A  73     -13.092  -5.359  -1.059  1.00 95.04      B000 C  
ATOM    550  C   THR A  73     -14.205  -4.349  -0.828  1.00 95.15      B000 C  
ATOM    551  O   THR A  73     -14.316  -3.795   0.261  1.00 95.20      B000 O  
ATOM    552  CB  THR A  73     -11.852  -4.649  -1.662  1.00 95.01      B000 C  
ATOM    553  CG2 THR A  73     -11.383  -3.515  -0.772  1.00 94.99      B000 C  
ATOM    554  OG1 THR A  73     -10.780  -5.589  -1.810  1.00 94.85      B000 O  
ATOM    555  N   ALA A  74     -15.020  -4.111  -1.857  1.00 95.25      B000 N  
ATOM    556  CA  ALA A  74     -16.179  -3.223  -1.745  1.00 95.17      B000 C  
ATOM    557  C   ALA A  74     -17.090  -3.687  -0.617  1.00 95.11      B000 C  
ATOM    558  O   ALA A  74     -17.276  -2.988   0.383  1.00 94.87      B000 O  
ATOM    559  CB  ALA A  74     -16.944  -3.191  -3.053  1.00 95.15      B000 C  
ATOM    560  N   ASP A  75     -17.633  -4.886  -0.800  1.00 95.23      B000 N  
ATOM    561  CA  ASP A  75     -18.495  -5.546   0.168  1.00 95.53      B000 C  
ATOM    562  C   ASP A  75     -17.862  -5.517   1.565  1.00 94.74      B000 C  
ATOM    563  O   ASP A  75     -18.516  -5.159   2.538  1.00 94.48      B000 O  
ATOM    564  CB  ASP A  75     -18.779  -6.981  -0.320  1.00 96.26      B000 C  
ATOM    565  CG  ASP A  75     -19.318  -7.902   0.782  1.00 98.95      B000 C  
ATOM    566  OD1 ASP A  75     -18.507  -8.630   1.428  1.00100.80      B000 O  
ATOM    567  OD2 ASP A  75     -20.557  -7.898   0.995  1.00101.90      B000 O1-
ATOM    568  N   MET A  76     -16.584  -5.874   1.630  1.00 94.29      B000 N  
ATOM    569  CA  MET A  76     -15.787  -5.884   2.863  1.00 93.96      B000 C  
ATOM    570  C   MET A  76     -15.761  -4.565   3.637  1.00 93.54      B000 C  
ATOM    571  O   MET A  76     -15.922  -4.536   4.858  1.00 93.27      B000 O  
ATOM    572  CB  MET A  76     -14.337  -6.251   2.514  1.00 94.17      B000 C  
ATOM    573  CG  MET A  76     -13.895  -7.643   2.933  1.00 93.94      B000 C  
ATOM    574  SD  MET A  76     -12.716  -7.624   4.285  1.00 92.24      B000 S  
ATOM    575  CE  MET A  76     -13.662  -6.768   5.534  1.00 91.43      B000 C  
ATOM    576  N   ILE A  77     -15.521  -3.481   2.914  1.00 93.23      B000 N  
ATOM    577  CA  ILE A  77     -15.321  -2.176   3.519  1.00 92.78      B000 C  
ATOM    578  C   ILE A  77     -16.630  -1.674   4.113  1.00 92.43      B000 C  
ATOM    579  O   ILE A  77     -16.650  -1.143   5.227  1.00 92.54      B000 O  
ATOM    580  CB  ILE A  77     -14.734  -1.185   2.498  1.00 92.82      B000 C  
ATOM    581  CG1 ILE A  77     -13.293  -1.590   2.168  1.00 92.94      B000 C  
ATOM    582  CG2 ILE A  77     -14.767   0.224   3.050  1.00 93.12      B000 C  
ATOM    583  CD1 ILE A  77     -12.644  -0.796   1.062  1.00 93.13      B000 C  
ATOM    584  N   GLN A  78     -17.715  -1.869   3.368  1.00 91.88      B000 N  
ATOM    585  CA  GLN A  78     -19.049  -1.560   3.852  1.00 91.50      B000 C  
ATOM    586  C   GLN A  78     -19.389  -2.265   5.154  1.00 91.00      B000 C  
ATOM    587  O   GLN A  78     -19.849  -1.627   6.090  1.00 91.19      B000 O  
ATOM    588  CB  GLN A  78     -20.094  -1.880   2.791  1.00 91.66      B000 C  
ATOM    589  CG  GLN A  78     -20.406  -0.685   1.916  1.00 93.17      B000 C  
ATOM    590  CD  GLN A  78     -20.961   0.494   2.716  1.00 95.07      B000 C  
ATOM    591  NE2 GLN A  78     -20.602   1.713   2.301  1.00 94.91      B000 N  
ATOM    592  OE1 GLN A  78     -21.709   0.309   3.693  1.00 95.86      B000 O  
ATOM    593  N   LEU A  79     -19.149  -3.573   5.216  1.00 90.33      B000 N  
ATOM    594  CA  LEU A  79     -19.401  -4.360   6.422  1.00 89.42      B000 C  
ATOM    595  C   LEU A  79     -18.711  -3.778   7.629  1.00 89.00      B000 C  
ATOM    596  O   LEU A  79     -19.263  -3.786   8.724  1.00 89.15      B000 O  
ATOM    597  CB  LEU A  79     -18.928  -5.794   6.235  1.00 89.33      B000 C  
ATOM    598  CG  LEU A  79     -20.020  -6.814   5.965  1.00 89.24      B000 C  
ATOM    599  CD1 LEU A  79     -19.538  -7.916   5.026  1.00 89.59      B000 C  
ATOM    600  CD2 LEU A  79     -20.472  -7.374   7.284  1.00 89.29      B000 C  
ATOM    601  N   ILE A  80     -17.498  -3.279   7.427  1.00 88.35      B000 N  
ATOM    602  CA  ILE A  80     -16.752  -2.688   8.508  1.00 88.08      B000 C  
ATOM    603  C   ILE A  80     -17.328  -1.312   8.825  1.00 88.24      B000 C  
ATOM    604  O   ILE A  80     -17.670  -1.043   9.969  1.00 88.52      B000 O  
ATOM    605  CB  ILE A  80     -15.260  -2.643   8.194  1.00 88.10      B000 C  
ATOM    606  CG1 ILE A  80     -14.679  -4.055   8.225  1.00 87.35      B000 C  
ATOM    607  CG2 ILE A  80     -14.510  -1.756   9.190  1.00 88.63      B000 C  
ATOM    608  CD1 ILE A  80     -13.317  -4.147   7.596  1.00 86.56      B000 C  
ATOM    609  N   LYS A  81     -17.466  -0.457   7.819  1.00 88.31      B000 N  
ATOM    610  CA  LYS A  81     -18.219   0.790   7.978  1.00 88.66      B000 C  
ATOM    611  C   LYS A  81     -19.508   0.607   8.810  1.00 88.62      B000 C  
ATOM    612  O   LYS A  81     -19.839   1.445   9.644  1.00 88.62      B000 O  
ATOM    613  CB  LYS A  81     -18.551   1.388   6.602  1.00 88.86      B000 C  
ATOM    614  CG  LYS A  81     -19.127   2.813   6.632  1.00 89.48      B000 C  
ATOM    615  CD  LYS A  81     -19.388   3.374   5.233  1.00 88.94      B000 C  
ATOM    616  CE  LYS A  81     -19.527   4.888   5.285  1.00 89.54      B000 C  
ATOM    617  NZ  LYS A  81     -19.762   5.496   3.947  1.00 90.35      B000 N1+
ATOM    618  N   GLU A  82     -20.222  -0.493   8.585  1.00 88.81      B000 N  
ATOM    619  CA  GLU A  82     -21.441  -0.799   9.337  1.00 88.98      B000 C  
ATOM    620  C   GLU A  82     -21.104  -1.152  10.767  1.00 88.85      B000 C  
ATOM    621  O   GLU A  82     -21.423  -0.404  11.679  1.00 88.96      B000 O  
ATOM    622  CB  GLU A  82     -22.247  -1.918   8.667  1.00 88.99      B000 C  
ATOM    623  CG  GLU A  82     -22.643  -1.569   7.234  1.00 90.00      B000 C  
ATOM    624  CD  GLU A  82     -23.728  -2.456   6.646  1.00 90.99      B000 C  
ATOM    625  OE1 GLU A  82     -24.048  -3.521   7.243  1.00 90.60      B000 O  
ATOM    626  OE2 GLU A  82     -24.252  -2.069   5.570  1.00 90.79      B000 O1-
ATOM    627  N   PHE A  83     -20.429  -2.276  10.957  1.00 88.89      B000 N  
ATOM    628  CA  PHE A  83     -20.001  -2.701  12.281  1.00 89.21      B000 C  
ATOM    629  C   PHE A  83     -19.410  -1.569  13.115  1.00 89.64      B000 C  
ATOM    630  O   PHE A  83     -19.634  -1.497  14.328  1.00 89.86      B000 O  
ATOM    631  CB  PHE A  83     -18.965  -3.812  12.172  1.00 89.18      B000 C  
ATOM    632  CG  PHE A  83     -19.542  -5.158  11.902  1.00 89.02      B000 C  
ATOM    633  CD1 PHE A  83     -18.922  -6.015  11.012  1.00 88.35      B000 C  
ATOM    634  CD2 PHE A  83     -20.708  -5.576  12.540  1.00 89.80      B000 C  
ATOM    635  CE1 PHE A  83     -19.444  -7.258  10.757  1.00 88.83      B000 C  
ATOM    636  CE2 PHE A  83     -21.249  -6.828  12.289  1.00 89.70      B000 C  
ATOM    637  CZ  PHE A  83     -20.617  -7.672  11.395  1.00 89.18      B000 C  
ATOM    638  N   ASP A  84     -18.642  -0.698  12.465  1.00 89.92      B000 N  
ATOM    639  CA  ASP A  84     -17.950   0.366  13.166  1.00 90.07      B000 C  
ATOM    640  C   ASP A  84     -18.957   1.325  13.786  1.00 89.94      B000 C  
ATOM    641  O   ASP A  84     -18.961   1.529  14.996  1.00 89.78      B000 O  
ATOM    642  CB  ASP A  84     -16.998   1.092  12.230  1.00 90.16      B000 C  
ATOM    643  CG  ASP A  84     -16.011   1.940  12.973  1.00 91.45      B000 C  
ATOM    644  OD1 ASP A  84     -15.164   1.366  13.698  1.00 92.03      B000 O  
ATOM    645  OD2 ASP A  84     -16.091   3.184  12.841  1.00 93.48      B000 O1-
ATOM    646  N   ALA A  85     -19.831   1.874  12.952  1.00 90.03      B000 N  
ATOM    647  CA  ALA A  85     -20.945   2.694  13.414  1.00 90.27      B000 C  
ATOM    648  C   ALA A  85     -21.684   2.070  14.608  1.00 90.37      B000 C  
ATOM    649  O   ALA A  85     -22.159   2.775  15.503  1.00 90.63      B000 O  
ATOM    650  CB  ALA A  85     -21.919   2.944  12.262  1.00 90.31      B000 C  
ATOM    651  N   GLN A  86     -21.764   0.744  14.618  1.00 90.21      B000 N  
ATOM    652  CA  GLN A  86     -22.500   0.000  15.631  1.00 90.07      B000 C  
ATOM    653  C   GLN A  86     -21.744  -0.043  16.966  1.00 89.71      B000 C  
ATOM    654  O   GLN A  86     -22.329  -0.354  18.007  1.00 89.77      B000 O  
ATOM    655  CB  GLN A  86     -22.732  -1.416  15.112  1.00 90.03      B000 C  
ATOM    656  CG  GLN A  86     -24.014  -2.081  15.546  1.00 90.54      B000 C  
ATOM    657  CD  GLN A  86     -24.338  -3.324  14.709  1.00 90.80      B000 C  
ATOM    658  NE2 GLN A  86     -25.166  -4.217  15.266  1.00 91.56      B000 N  
ATOM    659  OE1 GLN A  86     -23.859  -3.475  13.575  1.00 91.12      B000 O  
ATOM    660  N   GLY A  87     -20.449   0.270  16.928  1.00 89.26      B000 N  
ATOM    661  CA  GLY A  87     -19.589   0.184  18.108  1.00 88.47      B000 C  
ATOM    662  C   GLY A  87     -18.964  -1.190  18.295  1.00 87.96      B000 C  
ATOM    663  O   GLY A  87     -18.744  -1.622  19.434  1.00 87.78      B000 O  
ATOM    664  N   VAL A  88     -18.685  -1.878  17.180  1.00 87.38      B000 N  
ATOM    665  CA  VAL A  88     -18.095  -3.230  17.203  1.00 86.80      B000 C  
ATOM    666  C   VAL A  88     -16.866  -3.322  16.302  1.00 86.51      B000 C  
ATOM    667  O   VAL A  88     -16.776  -2.624  15.284  1.00 86.62      B000 O  
ATOM    668  CB  VAL A  88     -19.118  -4.370  16.856  1.00 86.71      B000 C  
ATOM    669  CG1 VAL A  88     -20.542  -3.958  17.213  1.00 87.22      B000 C  
ATOM    670  CG2 VAL A  88     -19.057  -4.757  15.407  1.00 85.83      B000 C  
ATOM    671  N   SER A  89     -15.925  -4.187  16.682  1.00 85.95      B000 N  
ATOM    672  CA  SER A  89     -14.653  -4.322  15.967  1.00 85.07      B000 C  
ATOM    673  C   SER A  89     -14.354  -5.759  15.556  1.00 84.59      B000 C  
ATOM    674  O   SER A  89     -14.829  -6.715  16.180  1.00 84.71      B000 O  
ATOM    675  CB  SER A  89     -13.505  -3.779  16.822  1.00 85.13      B000 C  
ATOM    676  OG  SER A  89     -13.492  -4.371  18.107  1.00 84.67      B000 O  
ATOM    677  N   ILE A  90     -13.554  -5.898  14.504  1.00 83.75      B000 N  
ATOM    678  CA  ILE A  90     -13.099  -7.198  14.046  1.00 83.00      B000 C  
ATOM    679  C   ILE A  90     -11.592  -7.383  14.293  1.00 82.91      B000 C  
ATOM    680  O   ILE A  90     -10.808  -6.456  14.115  1.00 82.77      B000 O  
ATOM    681  CB  ILE A  90     -13.469  -7.376  12.588  1.00 82.72      B000 C  
ATOM    682  CG1 ILE A  90     -14.978  -7.295  12.465  1.00 83.06      B000 C  
ATOM    683  CG2 ILE A  90     -13.004  -8.698  12.064  1.00 82.40      B000 C  
ATOM    684  CD1 ILE A  90     -15.432  -6.988  11.084  1.00 85.45      B000 C  
ATOM    685  N   ARG A  91     -11.215  -8.571  14.757  1.00 82.99      B000 N  
ATOM    686  CA  ARG A  91      -9.822  -8.954  14.949  1.00 83.35      B000 C  
ATOM    687  C   ARG A  91      -9.571 -10.169  14.064  1.00 83.40      B000 C  
ATOM    688  O   ARG A  91     -10.230 -11.216  14.236  1.00 83.83      B000 O  
ATOM    689  CB  ARG A  91      -9.556  -9.322  16.412  1.00 83.32      B000 C  
ATOM    690  CG  ARG A  91      -8.076  -9.478  16.770  1.00 85.22      B000 C  
ATOM    691  CD  ARG A  91      -7.839 -10.525  17.869  1.00 88.83      B000 C  
ATOM    692  NE  ARG A  91      -8.437 -10.130  19.147  1.00 94.33      B000 N  
ATOM    693  CZ  ARG A  91      -8.957 -10.982  20.039  1.00 97.18      B000 C  
ATOM    694  NH1 ARG A  91      -8.941 -12.286  19.765  1.00 97.87      B000 N1+
ATOM    695  NH2 ARG A  91      -9.498 -10.546  21.198  1.00 97.52      B000 N  
ATOM    696  N   PHE A  92      -8.640 -10.043  13.119  1.00 83.01      B000 N  
ATOM    697  CA  PHE A  92      -8.264 -11.174  12.279  1.00 82.75      B000 C  
ATOM    698  C   PHE A  92      -7.038 -11.880  12.865  1.00 82.89      B000 C  
ATOM    699  O   PHE A  92      -6.017 -11.237  13.150  1.00 82.91      B000 O  
ATOM    700  CB  PHE A  92      -7.959 -10.720  10.862  1.00 82.52      B000 C  
ATOM    701  CG  PHE A  92      -9.093 -10.001  10.181  1.00 82.55      B000 C  
ATOM    702  CD1 PHE A  92      -9.267  -8.624  10.338  1.00 82.47      B000 C  
ATOM    703  CD2 PHE A  92      -9.946 -10.678   9.327  1.00 82.13      B000 C  
ATOM    704  CE1 PHE A  92     -10.298  -7.945   9.679  1.00 81.02      B000 C  
ATOM    705  CE2 PHE A  92     -10.976  -9.998   8.666  1.00 81.72      B000 C  
ATOM    706  CZ  PHE A  92     -11.151  -8.633   8.852  1.00 80.73      B000 C  
ATOM    707  N   ILE A  93      -7.144 -13.203  13.023  1.00 82.86      B000 N  
ATOM    708  CA  ILE A  93      -6.126 -14.016  13.709  1.00 82.68      B000 C  
ATOM    709  C   ILE A  93      -4.815 -14.229  12.952  1.00 82.69      B000 C  
ATOM    710  O   ILE A  93      -3.765 -13.882  13.463  1.00 82.39      B000 O  
ATOM    711  CB  ILE A  93      -6.676 -15.394  14.139  1.00 82.65      B000 C  
ATOM    712  CG1 ILE A  93      -8.129 -15.276  14.602  1.00 82.52      B000 C  
ATOM    713  CG2 ILE A  93      -5.796 -15.996  15.239  1.00 82.84      B000 C  
ATOM    714  CD1 ILE A  93      -8.688 -16.543  15.266  1.00 82.48      B000 C  
ATOM    715  N   ASP A  94      -4.879 -14.823  11.764  1.00 83.18      B000 N  
ATOM    716  CA  ASP A  94      -3.686 -15.072  10.940  1.00 83.99      B000 C  
ATOM    717  C   ASP A  94      -3.045 -13.785  10.419  1.00 84.08      B000 C  
ATOM    718  O   ASP A  94      -1.816 -13.677  10.315  1.00 84.18      B000 O  
ATOM    719  CB  ASP A  94      -4.024 -15.950   9.726  1.00 84.37      B000 C  
ATOM    720  CG  ASP A  94      -4.281 -17.403  10.088  1.00 85.78      B000 C  
ATOM    721  OD1 ASP A  94      -4.608 -17.690  11.266  1.00 87.84      B000 O  
ATOM    722  OD2 ASP A  94      -4.165 -18.261   9.178  1.00 86.45      B000 O1-
ATOM    723  N   ASP A  95      -3.882 -12.816  10.070  1.00 84.06      B000 N  
ATOM    724  CA  ASP A  95      -3.386 -11.580   9.487  1.00 84.13      B000 C  
ATOM    725  C   ASP A  95      -2.821 -10.669  10.578  1.00 83.59      B000 C  
ATOM    726  O   ASP A  95      -2.071  -9.733  10.296  1.00 83.79      B000 O  
ATOM    727  CB  ASP A  95      -4.492 -10.893   8.664  1.00 84.63      B000 C  
ATOM    728  CG  ASP A  95      -4.895 -11.700   7.415  1.00 85.70      B000 C  
ATOM    729  OD1 ASP A  95      -4.041 -11.865   6.499  1.00 87.38      B000 O  
ATOM    730  OD2 ASP A  95      -6.063 -12.165   7.357  1.00 85.76      B000 O1-
ATOM    731  N   GLY A  96      -3.199 -10.960  11.819  1.00 82.99      B000 N  
ATOM    732  CA  GLY A  96      -2.681 -10.284  12.999  1.00 82.24      B000 C  
ATOM    733  C   GLY A  96      -2.900  -8.793  13.053  1.00 81.83      B000 C  
ATOM    734  O   GLY A  96      -1.991  -8.066  13.433  1.00 81.87      B000 O  
ATOM    735  N   ILE A  97      -4.089  -8.336  12.656  1.00 81.52      B000 N  
ATOM    736  CA  ILE A  97      -4.495  -6.914  12.761  1.00 81.18      B000 C  
ATOM    737  C   ILE A  97      -5.986  -6.796  13.024  1.00 80.98      B000 C  
ATOM    738  O   ILE A  97      -6.735  -7.762  12.803  1.00 81.09      B000 O  
ATOM    739  CB  ILE A  97      -4.203  -6.131  11.492  1.00 80.98      B000 C  
ATOM    740  CG1 ILE A  97      -4.871  -6.808  10.301  1.00 81.04      B000 C  
ATOM    741  CG2 ILE A  97      -2.706  -5.972  11.293  1.00 81.86      B000 C  
ATOM    742  CD1 ILE A  97      -3.942  -7.049   9.135  1.00 81.65      B000 C  
ATOM    743  N   SER A  98      -6.418  -5.619  13.489  1.00 80.50      B000 N  
ATOM    744  CA  SER A  98      -7.837  -5.415  13.830  1.00 80.13      B000 C  
ATOM    745  C   SER A  98      -8.410  -4.049  13.417  1.00 79.72      B000 C  
ATOM    746  O   SER A  98      -7.674  -3.058  13.364  1.00 79.66      B000 O  
ATOM    747  CB  SER A  98      -8.067  -5.655  15.321  1.00 80.00      B000 C  
ATOM    748  OG  SER A  98      -7.611  -4.550  16.066  1.00 80.34      B000 O  
ATOM    749  N   THR A  99      -9.725  -4.012  13.160  1.00 79.05      B000 N  
ATOM    750  CA  THR A  99     -10.448  -2.791  12.752  1.00 78.69      B000 C  
ATOM    751  C   THR A  99     -10.631  -1.766  13.883  1.00 78.69      B000 C  
ATOM    752  O   THR A  99     -11.225  -0.698  13.696  1.00 78.25      B000 O  
ATOM    753  CB  THR A  99     -11.819  -3.121  12.131  1.00 78.66      B000 C  
ATOM    754  CG2 THR A  99     -11.707  -4.307  11.198  1.00 78.28      B000 C  
ATOM    755  OG1 THR A  99     -12.775  -3.405  13.160  1.00 78.82      B000 O  
ATOM    756  N   ASP A 100     -10.114  -2.145  15.050  1.00 79.01      B000 N  
ATOM    757  CA  ASP A 100      -9.917  -1.332  16.254  1.00 79.10      B000 C  
ATOM    758  C   ASP A 100      -9.583   0.145  16.054  1.00 79.01      B000 C  
ATOM    759  O   ASP A 100     -10.281   0.997  16.570  1.00 78.64      B000 O  
ATOM    760  CB  ASP A 100      -8.768  -1.965  17.029  1.00 79.35      B000 C  
ATOM    761  CG  ASP A 100      -8.888  -1.770  18.498  1.00 80.36      B000 C  
ATOM    762  OD1 ASP A 100      -8.168  -2.471  19.248  1.00 81.30      B000 O  
ATOM    763  OD2 ASP A 100      -9.708  -0.924  18.904  1.00 81.94      B000 O1-
ATOM    764  N   SER A 101      -8.495   0.415  15.323  1.00 79.37      B000 N  
ATOM    765  CA  SER A 101      -7.940   1.763  15.098  1.00 79.62      B000 C  
ATOM    766  C   SER A 101      -8.067   2.239  13.647  1.00 79.81      B000 C  
ATOM    767  O   SER A 101      -8.474   1.471  12.776  1.00 79.96      B000 O  
ATOM    768  CB  SER A 101      -6.457   1.747  15.423  1.00 79.73      B000 C  
ATOM    769  OG  SER A 101      -5.722   1.275  14.304  1.00 79.81      B000 O  
ATOM    770  N   TYR A 102      -7.674   3.491  13.387  1.00 80.04      B000 N  
ATOM    771  CA  TYR A 102      -7.724   4.069  12.025  1.00 80.07      B000 C  
ATOM    772  C   TYR A 102      -6.740   3.407  11.086  1.00 79.61      B000 C  
ATOM    773  O   TYR A 102      -7.107   3.033   9.976  1.00 79.73      B000 O  
ATOM    774  CB  TYR A 102      -7.485   5.583  12.018  1.00 80.49      B000 C  
ATOM    775  CG  TYR A 102      -8.611   6.381  12.636  1.00 81.53      B000 C  
ATOM    776  CD1 TYR A 102      -8.361   7.304  13.660  1.00 82.99      B000 C  
ATOM    777  CD2 TYR A 102      -9.932   6.208  12.215  1.00 82.13      B000 C  
ATOM    778  CE1 TYR A 102      -9.407   8.055  14.250  1.00 83.10      B000 C  
ATOM    779  CE2 TYR A 102     -10.988   6.947  12.793  1.00 82.84      B000 C  
ATOM    780  CZ  TYR A 102     -10.718   7.869  13.811  1.00 82.63      B000 C  
ATOM    781  OH  TYR A 102     -11.749   8.597  14.384  1.00 81.72      B000 O  
ATOM    782  N   ILE A 103      -5.495   3.281  11.541  1.00 79.10      B000 N  
ATOM    783  CA  ILE A 103      -4.425   2.608  10.797  1.00 78.46      B000 C  
ATOM    784  C   ILE A 103      -4.825   1.158  10.572  1.00 77.95      B000 C  
ATOM    785  O   ILE A 103      -4.559   0.584   9.512  1.00 77.76      B000 O  
ATOM    786  CB  ILE A 103      -3.058   2.733  11.550  1.00 78.54      B000 C  
ATOM    787  CG1 ILE A 103      -2.335   4.007  11.133  1.00 78.63      B000 C  
ATOM    788  CG2 ILE A 103      -2.136   1.564  11.289  1.00 78.74      B000 C  
ATOM    789  CD1 ILE A 103      -2.822   5.249  11.861  1.00 80.18      B000 C  
ATOM    790  N   GLY A 104      -5.490   0.591  11.577  1.00 77.35      B000 N  
ATOM    791  CA  GLY A 104      -6.010  -0.751  11.494  1.00 76.98      B000 C  
ATOM    792  C   GLY A 104      -6.787  -0.887  10.211  1.00 76.84      B000 C  
ATOM    793  O   GLY A 104      -6.363  -1.591   9.290  1.00 77.14      B000 O  
ATOM    794  N   LYS A 105      -7.906  -0.174  10.135  1.00 76.49      B000 N  
ATOM    795  CA  LYS A 105      -8.786  -0.237   8.973  1.00 76.14      B000 C  
ATOM    796  C   LYS A 105      -8.001  -0.106   7.663  1.00 75.94      B000 C  
ATOM    797  O   LYS A 105      -8.166  -0.925   6.756  1.00 76.11      B000 O  
ATOM    798  CB  LYS A 105      -9.891   0.813   9.075  1.00 75.99      B000 C  
ATOM    799  CG  LYS A 105     -10.707   0.737  10.356  1.00 76.12      B000 C  
ATOM    800  CD  LYS A 105     -11.690   1.888  10.419  1.00 77.47      B000 C  
ATOM    801  CE  LYS A 105     -12.806   1.656  11.428  1.00 77.89      B000 C  
ATOM    802  NZ  LYS A 105     -12.425   2.063  12.808  1.00 78.92      B000 N1+
ATOM    803  N   MET A 106      -7.127   0.892   7.582  1.00 75.50      B000 N  
ATOM    804  CA  MET A 106      -6.288   1.081   6.403  1.00 75.36      B000 C  
ATOM    805  C   MET A 106      -5.562  -0.195   5.982  1.00 75.46      B000 C  
ATOM    806  O   MET A 106      -5.662  -0.624   4.830  1.00 75.55      B000 O  
ATOM    807  CB  MET A 106      -5.275   2.204   6.635  1.00 75.72      B000 C  
ATOM    808  CG  MET A 106      -4.264   2.405   5.509  1.00 75.11      B000 C  
ATOM    809  SD  MET A 106      -3.241   3.839   5.854  1.00 74.44      B000 S  
ATOM    810  CE  MET A 106      -1.916   3.165   6.851  1.00 73.73      B000 C  
ATOM    811  N   VAL A 107      -4.831  -0.794   6.909  1.00 75.39      B000 N  
ATOM    812  CA  VAL A 107      -4.075  -2.005   6.594  1.00 75.77      B000 C  
ATOM    813  C   VAL A 107      -4.995  -3.137   6.086  1.00 75.70      B000 C  
ATOM    814  O   VAL A 107      -4.687  -3.786   5.073  1.00 75.61      B000 O  
ATOM    815  CB  VAL A 107      -3.151  -2.417   7.777  1.00 76.09      B000 C  
ATOM    816  CG1 VAL A 107      -2.554  -3.811   7.593  1.00 75.91      B000 C  
ATOM    817  CG2 VAL A 107      -2.043  -1.397   7.923  1.00 76.26      B000 C  
ATOM    818  N   VAL A 108      -6.132  -3.339   6.751  1.00 75.55      B000 N  
ATOM    819  CA  VAL A 108      -7.182  -4.222   6.208  1.00 75.72      B000 C  
ATOM    820  C   VAL A 108      -7.544  -3.837   4.756  1.00 75.76      B000 C  
ATOM    821  O   VAL A 108      -7.344  -4.615   3.813  1.00 75.62      B000 O  
ATOM    822  CB  VAL A 108      -8.467  -4.217   7.077  1.00 75.55      B000 C  
ATOM    823  CG1 VAL A 108      -9.503  -5.162   6.503  1.00 74.91      B000 C  
ATOM    824  CG2 VAL A 108      -8.147  -4.617   8.489  1.00 76.25      B000 C  
ATOM    825  N   THR A 109      -8.060  -2.626   4.586  1.00 75.63      B000 N  
ATOM    826  CA  THR A 109      -8.424  -2.162   3.275  1.00 75.81      B000 C  
ATOM    827  C   THR A 109      -7.323  -2.458   2.274  1.00 76.02      B000 C  
ATOM    828  O   THR A 109      -7.617  -2.973   1.191  1.00 76.02      B000 O  
ATOM    829  CB  THR A 109      -8.755  -0.681   3.289  1.00 75.96      B000 C  
ATOM    830  CG2 THR A 109      -8.845  -0.138   1.877  1.00 76.38      B000 C  
ATOM    831  OG1 THR A 109     -10.017  -0.497   3.938  1.00 75.95      B000 O  
ATOM    832  N   ILE A 110      -6.068  -2.161   2.630  1.00 76.46      B000 N  
ATOM    833  CA  ILE A 110      -4.946  -2.406   1.704  1.00 76.97      B000 C  
ATOM    834  C   ILE A 110      -4.838  -3.895   1.381  1.00 77.56      B000 C  
ATOM    835  O   ILE A 110      -4.965  -4.292   0.210  1.00 77.60      B000 O  
ATOM    836  CB  ILE A 110      -3.574  -1.896   2.207  1.00 76.63      B000 C  
ATOM    837  CG1 ILE A 110      -3.504  -0.375   2.203  1.00 77.00      B000 C  
ATOM    838  CG2 ILE A 110      -2.478  -2.368   1.291  1.00 76.27      B000 C  
ATOM    839  CD1 ILE A 110      -2.085   0.182   2.469  1.00 77.03      B000 C  
ATOM    840  N   LEU A 111      -4.634  -4.715   2.411  1.00 77.87      B000 N  
ATOM    841  CA  LEU A 111      -4.375  -6.121   2.174  1.00 78.55      B000 C  
ATOM    842  C   LEU A 111      -5.460  -6.784   1.321  1.00 79.64      B000 C  
ATOM    843  O   LEU A 111      -5.145  -7.514   0.390  1.00 80.11      B000 O  
ATOM    844  CB  LEU A 111      -4.136  -6.880   3.471  1.00 78.03      B000 C  
ATOM    845  CG  LEU A 111      -3.018  -6.387   4.388  1.00 77.08      B000 C  
ATOM    846  CD1 LEU A 111      -3.139  -7.089   5.693  1.00 77.23      B000 C  
ATOM    847  CD2 LEU A 111      -1.629  -6.611   3.835  1.00 76.54      B000 C  
ATOM    848  N   SER A 112      -6.728  -6.504   1.584  1.00 80.89      B000 N  
ATOM    849  CA  SER A 112      -7.778  -7.057   0.721  1.00 82.33      B000 C  
ATOM    850  C   SER A 112      -7.680  -6.527  -0.721  1.00 82.61      B000 C  
ATOM    851  O   SER A 112      -7.921  -7.250  -1.695  1.00 82.82      B000 O  
ATOM    852  CB  SER A 112      -9.164  -6.759   1.289  1.00 82.57      B000 C  
ATOM    853  OG  SER A 112      -9.465  -5.395   1.080  1.00 84.43      B000 O  
ATOM    854  N   ALA A 113      -7.322  -5.264  -0.861  1.00 82.99      B000 N  
ATOM    855  CA  ALA A 113      -7.191  -4.715  -2.186  1.00 83.77      B000 C  
ATOM    856  C   ALA A 113      -6.075  -5.424  -2.951  1.00 84.15      B000 C  
ATOM    857  O   ALA A 113      -6.192  -5.660  -4.155  1.00 84.26      B000 O  
ATOM    858  CB  ALA A 113      -6.926  -3.246  -2.104  1.00 84.12      B000 C  
ATOM    859  N   VAL A 114      -4.994  -5.755  -2.249  1.00 84.52      B000 N  
ATOM    860  CA  VAL A 114      -3.881  -6.460  -2.873  1.00 85.00      B000 C  
ATOM    861  C   VAL A 114      -4.306  -7.872  -3.190  1.00 85.72      B000 C  
ATOM    862  O   VAL A 114      -3.872  -8.429  -4.198  1.00 86.21      B000 O  
ATOM    863  CB  VAL A 114      -2.643  -6.564  -1.974  1.00 84.78      B000 C  
ATOM    864  CG1 VAL A 114      -1.504  -7.221  -2.731  1.00 84.14      B000 C  
ATOM    865  CG2 VAL A 114      -2.229  -5.211  -1.474  1.00 84.73      B000 C  
ATOM    866  N   ALA A 115      -5.129  -8.453  -2.315  1.00 86.18      B000 N  
ATOM    867  CA  ALA A 115      -5.623  -9.810  -2.510  1.00 86.64      B000 C  
ATOM    868  C   ALA A 115      -6.501  -9.862  -3.753  1.00 87.06      B000 C  
ATOM    869  O   ALA A 115      -6.195 -10.596  -4.703  1.00 87.15      B000 O  
ATOM    870  CB  ALA A 115      -6.387 -10.308  -1.278  1.00 86.59      B000 C  
ATOM    871  N   GLN A 116      -7.561  -9.052  -3.760  1.00 87.43      B000 N  
ATOM    872  CA  GLN A 116      -8.560  -9.110  -4.810  1.00 88.13      B000 C  
ATOM    873  C   GLN A 116      -7.859  -9.104  -6.137  1.00 88.96      B000 C  
ATOM    874  O   GLN A 116      -8.201  -9.851  -7.048  1.00 89.01      B000 O  
ATOM    875  CB  GLN A 116      -9.482  -7.915  -4.719  1.00 87.98      B000 C  
ATOM    876  CG  GLN A 116     -10.711  -8.009  -5.600  1.00 87.85      B000 C  
ATOM    877  CD  GLN A 116     -11.860  -7.202  -5.032  1.00 88.04      B000 C  
ATOM    878  NE2 GLN A 116     -12.661  -6.603  -5.898  1.00 87.49      B000 N  
ATOM    879  OE1 GLN A 116     -12.019  -7.119  -3.822  1.00 89.20      B000 O  
ATOM    880  N   ALA A 117      -6.848  -8.257  -6.219  1.00 90.27      B000 N  
ATOM    881  CA  ALA A 117      -6.070  -8.100  -7.413  1.00 91.43      B000 C  
ATOM    882  C   ALA A 117      -5.431  -9.414  -7.782  1.00 92.42      B000 C  
ATOM    883  O   ALA A 117      -5.662  -9.907  -8.869  1.00 92.84      B000 O  
ATOM    884  CB  ALA A 117      -5.034  -7.041  -7.213  1.00 91.46      B000 C  
ATOM    885  N   GLU A 118      -4.662 -10.004  -6.875  1.00 93.82      B000 N  
ATOM    886  CA  GLU A 118      -3.945 -11.236  -7.203  1.00 95.40      B000 C  
ATOM    887  C   GLU A 118      -4.882 -12.399  -7.453  1.00 95.73      B000 C  
ATOM    888  O   GLU A 118      -4.544 -13.313  -8.189  1.00 95.52      B000 O  
ATOM    889  CB  GLU A 118      -2.863 -11.568  -6.168  1.00 95.77      B000 C  
ATOM    890  CG  GLU A 118      -1.417 -11.428  -6.717  1.00 98.10      B000 C  
ATOM    891  CD  GLU A 118      -1.033  -9.999  -7.204  1.00100.19      B000 C  
ATOM    892  OE1 GLU A 118      -0.798  -9.789  -8.432  1.00 99.67      B000 O  
ATOM    893  OE2 GLU A 118      -0.943  -9.092  -6.343  1.00101.06      B000 O1-
ATOM    894  N   ARG A 119      -6.072 -12.309  -6.870  1.00 96.73      B000 N  
ATOM    895  CA  ARG A 119      -7.152 -13.278  -7.047  1.00 98.02      B000 C  
ATOM    896  C   ARG A 119      -7.823 -13.168  -8.412  1.00 98.09      B000 C  
ATOM    897  O   ARG A 119      -8.352 -14.149  -8.928  1.00 97.94      B000 O  
ATOM    898  CB  ARG A 119      -8.192 -13.082  -5.934  1.00 98.61      B000 C  
ATOM    899  CG  ARG A 119      -9.390 -14.023  -5.948  1.00101.23      B000 C  
ATOM    900  CD  ARG A 119     -10.565 -13.511  -6.808  1.00106.05      B000 C  
ATOM    901  NE  ARG A 119     -11.825 -14.156  -6.414  1.00110.73      B000 N  
ATOM    902  CZ  ARG A 119     -12.226 -15.372  -6.804  1.00113.27      B000 C  
ATOM    903  NH1 ARG A 119     -11.480 -16.107  -7.632  1.00114.75      B000 N1+
ATOM    904  NH2 ARG A 119     -13.385 -15.859  -6.365  1.00113.72      B000 N  
ATOM    905  N   GLN A 120      -7.831 -11.969  -8.981  1.00 98.63      B000 N  
ATOM    906  CA  GLN A 120      -8.428 -11.764 -10.297  1.00 99.36      B000 C  
ATOM    907  C   GLN A 120      -7.525 -12.312 -11.387  1.00 99.34      B000 C  
ATOM    908  O   GLN A 120      -8.005 -12.938 -12.327  1.00 99.51      B000 O  
ATOM    909  CB  GLN A 120      -8.723 -10.288 -10.552  1.00 99.11      B000 C  
ATOM    910  CG  GLN A 120      -9.931  -9.743  -9.807  1.00100.02      B000 C  
ATOM    911  CD  GLN A 120      -9.987  -8.214  -9.792  1.00100.67      B000 C  
ATOM    912  NE2 GLN A 120     -11.064  -7.671  -9.232  1.00102.43      B000 N  
ATOM    913  OE1 GLN A 120      -9.076  -7.530 -10.273  1.00103.25      B000 O  
ATOM    914  N   ARG A 121      -6.223 -12.080 -11.248  1.00 99.58      B000 N  
ATOM    915  CA  ARG A 121      -5.237 -12.523 -12.225  1.00100.04      B000 C  
ATOM    916  C   ARG A 121      -5.265 -14.039 -12.358  1.00 99.94      B000 C  
ATOM    917  O   ARG A 121      -5.098 -14.567 -13.467  1.00100.03      B000 O  
ATOM    918  CB  ARG A 121      -3.841 -12.017 -11.840  1.00100.40      B000 C  
ATOM    919  CG  ARG A 121      -2.670 -12.454 -12.752  1.00102.44      B000 C  
ATOM    920  CD  ARG A 121      -1.787 -13.558 -12.114  1.00106.28      B000 C  
ATOM    921  NE  ARG A 121      -1.403 -13.267 -10.718  1.00109.56      B000 N  
ATOM    922  CZ  ARG A 121      -0.676 -14.071  -9.933  1.00110.71      B000 C  
ATOM    923  NH1 ARG A 121      -0.220 -15.238 -10.392  1.00110.91      B000 N1+
ATOM    924  NH2 ARG A 121      -0.403 -13.706  -8.679  1.00110.45      B000 N  
ATOM    925  N   ILE A 122      -5.491 -14.727 -11.232  1.00 99.72      B000 N  
ATOM    926  CA  ILE A 122      -5.580 -16.188 -11.212  1.00 99.44      B000 C  
ATOM    927  C   ILE A 122      -6.804 -16.628 -11.980  1.00 99.76      B000 C  
ATOM    928  O   ILE A 122      -6.768 -17.636 -12.679  1.00 99.58      B000 O  
ATOM    929  CB  ILE A 122      -5.659 -16.770  -9.784  1.00 99.11      B000 C  
ATOM    930  CG1 ILE A 122      -4.408 -16.443  -8.965  1.00 98.76      B000 C  
ATOM    931  CG2 ILE A 122      -5.880 -18.271  -9.824  1.00 99.14      B000 C  
ATOM    932  CD1 ILE A 122      -3.134 -17.165  -9.374  1.00 98.47      B000 C  
ATOM    933  N   LEU A 123      -7.882 -15.860 -11.857  1.00100.46      B000 N  
ATOM    934  CA  LEU A 123      -9.131 -16.196 -12.528  1.00101.38      B000 C  
ATOM    935  C   LEU A 123      -8.964 -16.167 -14.044  1.00102.17      B000 C  
ATOM    936  O   LEU A 123      -9.324 -17.124 -14.730  1.00102.30      B000 O  
ATOM    937  CB  LEU A 123     -10.278 -15.285 -12.076  1.00101.16      B000 C  
ATOM    938  CG  LEU A 123     -11.604 -16.030 -11.851  1.00101.11      B000 C  
ATOM    939  CD1 LEU A 123     -12.480 -15.342 -10.803  1.00100.85      B000 C  
ATOM    940  CD2 LEU A 123     -12.385 -16.270 -13.151  1.00100.91      B000 C  
ATOM    941  N   GLN A 124      -8.394 -15.079 -14.555  1.00103.21      B000 N  
ATOM    942  CA  GLN A 124      -8.136 -14.930 -15.984  1.00104.14      B000 C  
ATOM    943  C   GLN A 124      -7.118 -15.950 -16.509  1.00104.75      B000 C  
ATOM    944  O   GLN A 124      -7.217 -16.385 -17.656  1.00104.73      B000 O  
ATOM    945  CB  GLN A 124      -7.667 -13.513 -16.274  1.00104.13      B000 C  
ATOM    946  CG  GLN A 124      -7.629 -13.160 -17.741  1.00104.82      B000 C  
ATOM    947  CD  GLN A 124      -6.735 -11.974 -18.005  1.00105.56      B000 C  
ATOM    948  NE2 GLN A 124      -5.997 -12.019 -19.113  1.00105.39      B000 N  
ATOM    949  OE1 GLN A 124      -6.700 -11.024 -17.214  1.00105.90      B000 O  
ATOM    950  N   ARG A 125      -6.147 -16.324 -15.671  1.00105.62      B000 N  
ATOM    951  CA  ARG A 125      -5.198 -17.396 -16.005  1.00106.53      B000 C  
ATOM    952  C   ARG A 125      -5.891 -18.763 -16.076  1.00106.81      B000 C  
ATOM    953  O   ARG A 125      -5.665 -19.529 -17.018  1.00106.85      B000 O  
ATOM    954  CB  ARG A 125      -4.032 -17.434 -15.010  1.00106.61      B000 C  
ATOM    955  CG  ARG A 125      -2.849 -18.313 -15.444  1.00108.14      B000 C  
ATOM    956  CD  ARG A 125      -1.957 -17.644 -16.510  1.00111.03      B000 C  
ATOM    957  NE  ARG A 125      -1.690 -16.233 -16.203  1.00113.57      B000 N  
ATOM    958  CZ  ARG A 125      -0.727 -15.785 -15.394  1.00114.61      B000 C  
ATOM    959  NH1 ARG A 125       0.106 -16.627 -14.793  1.00115.27      B000 N1+
ATOM    960  NH2 ARG A 125      -0.592 -14.478 -15.188  1.00114.89      B000 N  
ATOM    961  N   THR A 126      -6.734 -19.054 -15.080  1.00107.22      B000 N  
ATOM    962  CA  THR A 126      -7.544 -20.276 -15.053  1.00107.58      B000 C  
ATOM    963  C   THR A 126      -8.400 -20.371 -16.317  1.00107.84      B000 C  
ATOM    964  O   THR A 126      -8.532 -21.441 -16.911  1.00107.87      B000 O  
ATOM    965  CB  THR A 126      -8.463 -20.327 -13.802  1.00107.55      B000 C  
ATOM    966  CG2 THR A 126      -9.105 -21.703 -13.638  1.00107.59      B000 C  
ATOM    967  OG1 THR A 126      -7.703 -20.027 -12.627  1.00107.61      B000 O  
ATOM    968  N   ASN A 127      -8.954 -19.235 -16.724  1.00108.21      B000 N  
ATOM    969  CA  ASN A 127      -9.838 -19.150 -17.881  1.00108.57      B000 C  
ATOM    970  C   ASN A 127      -9.114 -19.329 -19.222  1.00108.84      B000 C  
ATOM    971  O   ASN A 127      -9.615 -20.020 -20.114  1.00108.85      B000 O  
ATOM    972  CB  ASN A 127     -10.596 -17.825 -17.847  1.00108.55      B000 C  
ATOM    973  CG  ASN A 127     -12.051 -17.985 -18.201  1.00108.55      B000 C  
ATOM    974  ND2 ASN A 127     -12.907 -17.997 -17.181  1.00108.57      B000 N  
ATOM    975  OD1 ASN A 127     -12.408 -18.096 -19.374  1.00108.51      B000 O  
ATOM    976  N   GLU A 128      -7.941 -18.703 -19.357  1.00109.13      B000 N  
ATOM    977  CA  GLU A 128      -7.091 -18.858 -20.541  1.00109.39      B000 C  
ATOM    978  C   GLU A 128      -6.708 -20.322 -20.730  1.00109.43      B000 C  
ATOM    979  O   GLU A 128      -6.644 -20.816 -21.856  1.00109.41      B000 O  
ATOM    980  CB  GLU A 128      -5.826 -18.001 -20.422  1.00109.40      B000 C  
ATOM    981  CG  GLU A 128      -6.032 -16.501 -20.659  1.00109.68      B000 C  
ATOM    982  CD  GLU A 128      -4.777 -15.662 -20.377  1.00109.74      B000 C  
ATOM    983  OE1 GLU A 128      -4.085 -15.908 -19.363  1.00110.20      B000 O  
ATOM    984  OE2 GLU A 128      -4.490 -14.738 -21.167  1.00109.97      B000 O1-
ATOM    985  N   GLY A 129      -6.465 -21.002 -19.611  1.00109.62      B000 N  
ATOM    986  CA  GLY A 129      -6.145 -22.426 -19.596  1.00109.90      B000 C  
ATOM    987  C   GLY A 129      -7.310 -23.324 -19.980  1.00110.15      B000 C  
ATOM    988  O   GLY A 129      -7.094 -24.440 -20.468  1.00110.20      B000 O  
ATOM    989  N   ARG A 130      -8.538 -22.847 -19.756  1.00110.30      B000 N  
ATOM    990  CA  ARG A 130      -9.735 -23.562 -20.193  1.00110.49      B000 C  
ATOM    991  C   ARG A 130      -9.674 -23.721 -21.696  1.00110.60      B000 C  
ATOM    992  O   ARG A 130     -10.103 -24.738 -22.230  1.00110.84      B000 O  
ATOM    993  CB  ARG A 130     -11.015 -22.808 -19.835  1.00110.45      B000 C  
ATOM    994  CG  ARG A 130     -11.187 -22.497 -18.361  1.00111.17      B000 C  
ATOM    995  CD  ARG A 130     -11.890 -23.611 -17.603  1.00111.94      B000 C  
ATOM    996  NE  ARG A 130     -13.319 -23.650 -17.907  1.00112.26      B000 N  
ATOM    997  CZ  ARG A 130     -14.198 -24.438 -17.296  1.00112.51      B000 C  
ATOM    998  NH1 ARG A 130     -13.808 -25.265 -16.332  1.00112.75      B000 N1+
ATOM    999  NH2 ARG A 130     -15.473 -24.400 -17.654  1.00112.58      B000 N  
ATOM   1000  N   GLN A 131      -9.121 -22.719 -22.375  1.00110.65      B000 N  
ATOM   1001  CA  GLN A 131      -9.070 -22.734 -23.833  1.00110.63      B000 C  
ATOM   1002  C   GLN A 131      -7.911 -23.497 -24.479  1.00110.52      B000 C  
ATOM   1003  O   GLN A 131      -8.056 -23.981 -25.604  1.00110.51      B000 O  
ATOM   1004  CB  GLN A 131      -9.209 -21.323 -24.413  1.00110.66      B000 C  
ATOM   1005  CG  GLN A 131     -10.661 -20.940 -24.687  1.00111.00      B000 C  
ATOM   1006  CD  GLN A 131     -11.460 -22.063 -25.368  1.00111.74      B000 C  
ATOM   1007  NE2 GLN A 131     -12.690 -22.268 -24.909  1.00112.18      B000 N  
ATOM   1008  OE1 GLN A 131     -10.977 -22.726 -26.292  1.00111.69      B000 O  
ATOM   1009  N   GLU A 132      -6.780 -23.625 -23.785  1.00110.41      B000 N  
ATOM   1010  CA  GLU A 132      -5.662 -24.391 -24.350  1.00110.35      B000 C  
ATOM   1011  C   GLU A 132      -5.830 -25.915 -24.222  1.00110.25      B000 C  
ATOM   1012  O   GLU A 132      -5.045 -26.689 -24.787  1.00110.26      B000 O  
ATOM   1013  CB  GLU A 132      -4.287 -23.883 -23.875  1.00110.34      B000 C  
ATOM   1014  CG  GLU A 132      -3.947 -24.045 -22.398  1.00110.43      B000 C  
ATOM   1015  CD  GLU A 132      -2.593 -23.420 -22.044  1.00110.46      B000 C  
ATOM   1016  OE1 GLU A 132      -1.675 -23.428 -22.914  1.00110.25      B000 O  
ATOM   1017  OE2 GLU A 132      -2.445 -22.913 -20.895  1.00110.65      B000 O1-
ATOM   1018  N   ALA A 133      -6.874 -26.324 -23.497  1.00110.05      B000 N  
ATOM   1019  CA  ALA A 133      -7.269 -27.732 -23.385  1.00109.79      B000 C  
ATOM   1020  C   ALA A 133      -8.676 -28.000 -23.944  1.00109.59      B000 C  
ATOM   1021  O   ALA A 133      -9.046 -29.155 -24.166  1.00109.64      B000 O  
ATOM   1022  CB  ALA A 133      -7.161 -28.207 -21.939  1.00109.81      B000 C  
ATOM   1023  N   MET A 134      -9.446 -26.931 -24.169  1.00109.31      B000 N  
ATOM   1024  CA  MET A 134     -10.792 -27.021 -24.761  1.00109.09      B000 C  
ATOM   1025  C   MET A 134     -10.728 -27.381 -26.249  1.00108.97      B000 C  
ATOM   1026  O   MET A 134     -11.420 -28.297 -26.709  1.00108.95      B000 O  
ATOM   1027  CB  MET A 134     -11.557 -25.703 -24.565  1.00109.00      B000 C  
ATOM   1028  CG  MET A 134     -12.858 -25.573 -25.355  1.00109.02      B000 C  
ATOM   1029  SD  MET A 134     -14.328 -26.166 -24.495  1.00109.10      B000 S  
ATOM   1030  CE  MET A 134     -15.518 -26.171 -25.843  1.00109.13      B000 C  
ATOM   1031  N   ALA A 135      -9.906 -26.643 -26.994  1.00108.78      B000 N  
ATOM   1032  CA  ALA A 135      -9.711 -26.893 -28.422  1.00108.56      B000 C  
ATOM   1033  C   ALA A 135      -8.741 -28.047 -28.656  1.00108.45      B000 C  
ATOM   1034  O   ALA A 135      -8.748 -28.657 -29.727  1.00108.37      B000 O  
ATOM   1035  CB  ALA A 135      -9.226 -25.634 -29.122  1.00108.56      B000 C  
ATOM   1036  N   LYS A 136      -7.911 -28.335 -27.653  1.00108.35      B000 N  
ATOM   1037  CA  LYS A 136      -7.003 -29.483 -27.675  1.00108.27      B000 C  
ATOM   1038  C   LYS A 136      -7.791 -30.790 -27.791  1.00108.17      B000 C  
ATOM   1039  O   LYS A 136      -7.415 -31.680 -28.555  1.00108.18      B000 O  
ATOM   1040  CB  LYS A 136      -6.115 -29.490 -26.423  1.00108.31      B000 C  
ATOM   1041  CG  LYS A 136      -5.041 -30.575 -26.394  1.00108.36      B000 C  
ATOM   1042  CD  LYS A 136      -4.203 -30.488 -25.121  1.00108.31      B000 C  
ATOM   1043  CE  LYS A 136      -3.280 -31.693 -24.968  1.00108.33      B000 C  
ATOM   1044  NZ  LYS A 136      -2.230 -31.756 -26.026  1.00108.43      B000 N1+
ATOM   1045  N   GLY A 137      -8.884 -30.892 -27.035  1.00108.08      B000 N  
ATOM   1046  CA  GLY A 137      -9.800 -32.023 -27.152  1.00107.99      B000 C  
ATOM   1047  C   GLY A 137     -10.222 -32.684 -25.852  1.00107.93      B000 C  
ATOM   1048  O   GLY A 137     -10.843 -33.752 -25.874  1.00107.89      B000 O  
ATOM   1049  N   VAL A 138      -9.892 -32.059 -24.723  1.00107.86      B000 N  
ATOM   1050  CA  VAL A 138     -10.278 -32.599 -23.420  1.00107.86      B000 C  
ATOM   1051  C   VAL A 138     -11.777 -32.402 -23.214  1.00107.95      B000 C  
ATOM   1052  O   VAL A 138     -12.309 -31.302 -23.386  1.00107.77      B000 O  
ATOM   1053  CB  VAL A 138      -9.464 -31.994 -22.246  1.00107.83      B000 C  
ATOM   1054  CG1 VAL A 138      -9.714 -32.783 -20.964  1.00107.70      B000 C  
ATOM   1055  CG2 VAL A 138      -7.974 -31.990 -22.564  1.00107.84      B000 C  
ATOM   1056  N   VAL A 139     -12.447 -33.496 -22.867  1.00108.26      B000 N  
ATOM   1057  CA  VAL A 139     -13.896 -33.524 -22.724  1.00108.55      B000 C  
ATOM   1058  C   VAL A 139     -14.288 -33.034 -21.330  1.00108.86      B000 C  
ATOM   1059  O   VAL A 139     -13.679 -33.431 -20.333  1.00108.87      B000 O  
ATOM   1060  CB  VAL A 139     -14.456 -34.954 -22.971  1.00108.47      B000 C  
ATOM   1061  CG1 VAL A 139     -15.934 -34.899 -23.326  1.00108.42      B000 C  
ATOM   1062  CG2 VAL A 139     -13.679 -35.657 -24.080  1.00108.27      B000 C  
ATOM   1063  N   PHE A 140     -15.294 -32.165 -21.266  1.00109.29      B000 N  
ATOM   1064  CA  PHE A 140     -15.778 -31.648 -19.985  1.00109.81      B000 C  
ATOM   1065  C   PHE A 140     -17.087 -32.301 -19.541  1.00110.22      B000 C  
ATOM   1066  O   PHE A 140     -17.866 -32.777 -20.370  1.00110.15      B000 O  
ATOM   1067  CB  PHE A 140     -15.940 -30.125 -20.030  1.00109.75      B000 C  
ATOM   1068  CG  PHE A 140     -14.640 -29.375 -20.082  1.00109.74      B000 C  
ATOM   1069  CD1 PHE A 140     -14.291 -28.643 -21.214  1.00109.73      B000 C  
ATOM   1070  CD2 PHE A 140     -13.762 -29.397 -19.000  1.00109.61      B000 C  
ATOM   1071  CE1 PHE A 140     -13.086 -27.945 -21.271  1.00109.52      B000 C  
ATOM   1072  CE2 PHE A 140     -12.555 -28.706 -19.047  1.00109.54      B000 C  
ATOM   1073  CZ  PHE A 140     -12.217 -27.977 -20.186  1.00109.54      B000 C  
ATOM   1074  N   GLY A 141     -17.311 -32.323 -18.228  1.00110.77      B000 N  
ATOM   1075  CA  GLY A 141     -18.570 -32.797 -17.663  1.00111.38      B000 C  
ATOM   1076  C   GLY A 141     -18.465 -34.011 -16.765  1.00111.87      B000 C  
ATOM   1077  O   GLY A 141     -17.380 -34.548 -16.540  1.00111.79      B000 O  
ATOM   1078  N   ARG A 142     -19.616 -34.421 -16.241  1.00112.51      B000 N  
ATOM   1079  CA  ARG A 142     -19.767 -35.658 -15.483  1.00113.27      B000 C  
ATOM   1080  C   ARG A 142     -19.533 -36.846 -16.415  1.00113.91      B000 C  
ATOM   1081  O   ARG A 142     -20.106 -36.908 -17.504  1.00114.00      B000 O  
ATOM   1082  CB  ARG A 142     -21.180 -35.711 -14.889  1.00113.18      B000 C  
ATOM   1083  CG  ARG A 142     -21.602 -37.026 -14.238  1.00112.99      B000 C  
ATOM   1084  CD  ARG A 142     -23.109 -37.015 -14.001  1.00112.39      B000 C  
ATOM   1085  NE  ARG A 142     -23.584 -38.155 -13.221  1.00111.61      B000 N  
ATOM   1086  CZ  ARG A 142     -24.807 -38.256 -12.709  1.00111.13      B000 C  
ATOM   1087  NH1 ARG A 142     -25.700 -37.289 -12.885  1.00110.69      B000 N1+
ATOM   1088  NH2 ARG A 142     -25.140 -39.332 -12.013  1.00111.03      B000 N  
ATOM   1089  N   LYS A 143     -18.689 -37.783 -15.990  1.00114.69      B000 N  
ATOM   1090  CA  LYS A 143     -18.408 -38.969 -16.796  1.00115.49      B000 C  
ATOM   1091  C   LYS A 143     -19.655 -39.830 -16.965  1.00116.20      B000 C  
ATOM   1092  O   LYS A 143     -20.422 -40.024 -16.017  1.00116.26      B000 O  
ATOM   1093  CB  LYS A 143     -17.254 -39.779 -16.201  1.00115.38      B000 C  
ATOM   1094  CG  LYS A 143     -15.888 -39.213 -16.542  1.00115.23      B000 C  
ATOM   1095  CD  LYS A 143     -14.765 -40.014 -15.912  1.00114.94      B000 C  
ATOM   1096  CE  LYS A 143     -13.416 -39.389 -16.236  1.00114.72      B000 C  
ATOM   1097  NZ  LYS A 143     -12.294 -40.079 -15.547  1.00114.56      B000 N1+
ATOM   1098  N   ARG A 144     -19.855 -40.321 -18.186  1.00117.11      B000 N  
ATOM   1099  CA  ARG A 144     -21.023 -41.130 -18.531  1.00118.02      B000 C  
ATOM   1100  C   ARG A 144     -21.034 -42.458 -17.783  1.00118.90      B000 C  
ATOM   1101  O   ARG A 144     -19.979 -43.041 -17.514  1.00118.88      B000 O  
ATOM   1102  CB  ARG A 144     -21.098 -41.349 -20.043  1.00117.83      B000 C  
ATOM   1103  CG  ARG A 144     -21.515 -40.105 -20.807  1.00117.36      B000 C  
ATOM   1104  CD  ARG A 144     -21.543 -40.345 -22.298  1.00116.47      B000 C  
ATOM   1105  NE  ARG A 144     -22.160 -39.224 -23.002  1.00115.88      B000 N  
ATOM   1106  CZ  ARG A 144     -22.268 -39.130 -24.324  1.00115.63      B000 C  
ATOM   1107  NH1 ARG A 144     -21.798 -40.092 -25.108  1.00115.65      B000 N1+
ATOM   1108  NH2 ARG A 144     -22.848 -38.069 -24.865  1.00115.48      B000 N  
ATOM   1109  N   LYS A 145     -22.234 -42.924 -17.442  1.00120.12      B000 N  
ATOM   1110  CA  LYS A 145     -22.396 -44.079 -16.556  1.00121.34      B000 C  
ATOM   1111  C   LYS A 145     -23.393 -45.138 -17.043  1.00122.29      B000 C  
ATOM   1112  O   LYS A 145     -23.229 -46.322 -16.744  1.00122.36      B000 O  
ATOM   1113  CB  LYS A 145     -22.757 -43.613 -15.141  1.00121.23      B000 C  
ATOM   1114  CG  LYS A 145     -21.682 -42.755 -14.490  1.00121.17      B000 C  
ATOM   1115  CD  LYS A 145     -22.098 -42.270 -13.121  1.00121.04      B000 C  
ATOM   1116  CE  LYS A 145     -21.000 -41.433 -12.499  1.00120.85      B000 C  
ATOM   1117  NZ  LYS A 145     -21.147 -41.364 -11.023  1.00120.85      B000 N1+
ATOM   1118  N   ILE A 146     -24.417 -44.715 -17.784  1.00123.54      B000 N  
ATOM   1119  CA  ILE A 146     -25.426 -45.643 -18.314  1.00124.81      B000 C  
ATOM   1120  C   ILE A 146     -24.913 -46.368 -19.564  1.00125.70      B000 C  
ATOM   1121  O   ILE A 146     -24.291 -45.757 -20.437  1.00125.75      B000 O  
ATOM   1122  CB  ILE A 146     -26.777 -44.935 -18.627  1.00124.76      B000 C  
ATOM   1123  CG1 ILE A 146     -27.208 -44.039 -17.458  1.00124.85      B000 C  
ATOM   1124  CG2 ILE A 146     -27.872 -45.963 -18.971  1.00124.72      B000 C  
ATOM   1125  CD1 ILE A 146     -28.304 -43.043 -17.804  1.00124.86      B000 C  
ATOM   1126  N   ASP A 147     -25.183 -47.672 -19.632  1.00126.92      B000 N  
ATOM   1127  CA  ASP A 147     -24.789 -48.505 -20.768  1.00128.07      B000 C  
ATOM   1128  C   ASP A 147     -25.665 -48.210 -21.993  1.00128.97      B000 C  
ATOM   1129  O   ASP A 147     -26.754 -48.776 -22.143  1.00129.03      B000 O  
ATOM   1130  CB  ASP A 147     -24.862 -49.990 -20.385  1.00127.92      B000 C  
ATOM   1131  CG  ASP A 147     -24.061 -50.881 -21.318  1.00127.81      B000 C  
ATOM   1132  OD1 ASP A 147     -22.857 -50.611 -21.528  1.00127.65      B000 O  
ATOM   1133  OD2 ASP A 147     -24.632 -51.865 -21.831  1.00127.63      B000 O1-
ATOM   1134  N   ARG A 148     -25.177 -47.316 -22.858  1.00130.12      B000 N  
ATOM   1135  CA  ARG A 148     -25.912 -46.876 -24.057  1.00131.20      B000 C  
ATOM   1136  C   ARG A 148     -25.855 -47.878 -25.217  1.00131.99      B000 C  
ATOM   1137  O   ARG A 148     -26.500 -47.672 -26.251  1.00132.11      B000 O  
ATOM   1138  CB  ARG A 148     -25.428 -45.495 -24.522  1.00131.13      B000 C  
ATOM   1139  CG  ARG A 148     -25.846 -44.351 -23.611  1.00131.13      B000 C  
ATOM   1140  CD  ARG A 148     -25.581 -42.996 -24.247  1.00131.11      B000 C  
ATOM   1141  NE  ARG A 148     -25.757 -41.912 -23.281  1.00131.20      B000 N  
ATOM   1142  CZ  ARG A 148     -25.737 -40.616 -23.581  1.00131.25      B000 C  
ATOM   1143  NH1 ARG A 148     -25.552 -40.219 -24.835  1.00131.30      B000 N1+
ATOM   1144  NH2 ARG A 148     -25.906 -39.713 -22.623  1.00131.15      B000 N  
ATOM   1145  N   ASP A 149     -25.084 -48.952 -25.041  1.00132.95      B000 N  
ATOM   1146  CA  ASP A 149     -25.021 -50.053 -26.006  1.00133.84      B000 C  
ATOM   1147  C   ASP A 149     -26.041 -51.154 -25.671  1.00134.48      B000 C  
ATOM   1148  O   ASP A 149     -25.924 -52.290 -26.141  1.00134.50      B000 O  
ATOM   1149  CB  ASP A 149     -23.600 -50.635 -26.074  1.00133.79      B000 C  
ATOM   1150  CG  ASP A 149     -22.611 -49.708 -26.774  1.00133.76      B000 C  
ATOM   1151  OD1 ASP A 149     -22.798 -49.419 -27.976  1.00133.74      B000 O  
ATOM   1152  OD2 ASP A 149     -21.629 -49.289 -26.125  1.00133.52      B000 O1-
ATOM   1153  N   ALA A 150     -27.036 -50.800 -24.858  1.00135.33      B000 N  
ATOM   1154  CA  ALA A 150     -28.105 -51.717 -24.460  1.00136.17      B000 C  
ATOM   1155  C   ALA A 150     -29.481 -51.041 -24.508  1.00136.78      B000 C  
ATOM   1156  O   ALA A 150     -30.511 -51.722 -24.577  1.00136.82      B000 O  
ATOM   1157  CB  ALA A 150     -27.833 -52.284 -23.071  1.00136.11      B000 C  
ATOM   1158  N   VAL A 151     -29.485 -49.707 -24.466  1.00137.54      B000 N  
ATOM   1159  CA  VAL A 151     -30.712 -48.909 -24.593  1.00138.25      B000 C  
ATOM   1160  C   VAL A 151     -31.175 -48.886 -26.053  1.00138.75      B000 C  
ATOM   1161  O   VAL A 151     -32.349 -49.137 -26.341  1.00138.86      B000 O  
ATOM   1162  CB  VAL A 151     -30.529 -47.451 -24.064  1.00138.21      B000 C  
ATOM   1163  CG1 VAL A 151     -31.863 -46.700 -24.057  1.00138.17      B000 C  
ATOM   1164  CG2 VAL A 151     -29.922 -47.449 -22.665  1.00138.23      B000 C  
ATOM   1165  N   LEU A 152     -30.244 -48.593 -26.964  1.00139.31      B000 N  
ATOM   1166  CA  LEU A 152     -30.521 -48.579 -28.405  1.00139.83      B000 C  
ATOM   1167  C   LEU A 152     -30.623 -49.997 -28.986  1.00140.17      B000 C  
ATOM   1168  O   LEU A 152     -31.230 -50.203 -30.041  1.00140.19      B000 O  
ATOM   1169  CB  LEU A 152     -29.458 -47.766 -29.164  1.00139.79      B000 C  
ATOM   1170  CG  LEU A 152     -29.202 -46.291 -28.806  1.00139.83      B000 C  
ATOM   1171  CD1 LEU A 152     -27.991 -45.755 -29.565  1.00139.73      B000 C  
ATOM   1172  CD2 LEU A 152     -30.426 -45.411 -29.065  1.00139.79      B000 C  
ATOM   1173  N   ASN A 153     -30.029 -50.963 -28.287  1.00140.56      B000 N  
ATOM   1174  CA  ASN A 153     -30.050 -52.366 -28.697  1.00140.91      B000 C  
ATOM   1175  C   ASN A 153     -31.370 -53.063 -28.348  1.00141.18      B000 C  
ATOM   1176  O   ASN A 153     -31.694 -54.113 -28.913  1.00141.24      B000 O  
ATOM   1177  CB  ASN A 153     -28.862 -53.113 -28.081  1.00140.86      B000 C  
ATOM   1178  CG  ASN A 153     -28.480 -54.353 -28.865  1.00140.81      B000 C  
ATOM   1179  ND2 ASN A 153     -27.446 -54.235 -29.690  1.00140.67      B000 N  
ATOM   1180  OD1 ASN A 153     -29.095 -55.409 -28.718  1.00140.87      B000 O  
ATOM   1181  N   MET A 154     -32.129 -52.470 -27.426  1.00141.47      B000 N  
ATOM   1182  CA  MET A 154     -33.420 -53.022 -26.999  1.00141.71      B000 C  
ATOM   1183  C   MET A 154     -34.613 -52.243 -27.575  1.00141.84      B000 C  
ATOM   1184  O   MET A 154     -35.710 -52.796 -27.715  1.00141.80      B000 O  
ATOM   1185  CB  MET A 154     -33.497 -53.086 -25.468  1.00141.74      B000 C  
ATOM   1186  CG  MET A 154     -34.430 -54.172 -24.927  1.00141.67      B000 C  
ATOM   1187  SD  MET A 154     -34.355 -54.377 -23.131  1.00141.65      B000 S  
ATOM   1188  CE  MET A 154     -32.762 -55.173 -22.922  1.00141.42      B000 C  
ATOM   1189  N   TRP A 155     -34.389 -50.968 -27.905  1.00141.96      B000 N  
ATOM   1190  CA  TRP A 155     -35.416 -50.118 -28.521  1.00142.03      B000 C  
ATOM   1191  C   TRP A 155     -35.634 -50.481 -29.989  1.00141.90      B000 C  
ATOM   1192  O   TRP A 155     -36.774 -50.533 -30.457  1.00141.91      B000 O  
ATOM   1193  CB  TRP A 155     -35.049 -48.634 -28.392  1.00142.21      B000 C  
ATOM   1194  CG  TRP A 155     -36.192 -47.684 -28.679  1.00142.43      B000 C  
ATOM   1195  CD1 TRP A 155     -37.286 -47.459 -27.891  1.00142.55      B000 C  
ATOM   1196  CD2 TRP A 155     -36.341 -46.824 -29.824  1.00142.61      B000 C  
ATOM   1197  CE2 TRP A 155     -37.554 -46.117 -29.657  1.00142.64      B000 C  
ATOM   1198  CE3 TRP A 155     -35.571 -46.587 -30.972  1.00142.58      B000 C  
ATOM   1199  NE1 TRP A 155     -38.108 -46.523 -28.471  1.00142.63      B000 N  
ATOM   1200  CZ2 TRP A 155     -38.017 -45.186 -30.597  1.00142.52      B000 C  
ATOM   1201  CZ3 TRP A 155     -36.035 -45.662 -31.910  1.00142.49      B000 C  
ATOM   1202  CH2 TRP A 155     -37.245 -44.973 -31.713  1.00142.47      B000 C  
ATOM   1203  N   GLN A 156     -34.537 -50.730 -30.704  1.00141.69      B000 N  
ATOM   1204  CA  GLN A 156     -34.588 -51.149 -32.107  1.00141.39      B000 C  
ATOM   1205  C   GLN A 156     -35.125 -52.573 -32.259  1.00141.20      B000 C  
ATOM   1206  O   GLN A 156     -35.483 -52.989 -33.362  1.00141.14      B000 O  
ATOM   1207  CB  GLN A 156     -33.212 -51.018 -32.773  1.00141.44      B000 C  
ATOM   1208  CG  GLN A 156     -32.735 -49.584 -32.964  1.00141.21      B000 C  
ATOM   1209  CD  GLN A 156     -31.398 -49.509 -33.672  1.00141.16      B000 C  
ATOM   1210  NE2 GLN A 156     -30.328 -49.383 -32.898  1.00140.93      B000 N  
ATOM   1211  OE1 GLN A 156     -31.327 -49.558 -34.899  1.00140.79      B000 O  
ATOM   1212  N   GLN A 157     -35.176 -53.312 -31.150  1.00140.94      B000 N  
ATOM   1213  CA  GLN A 157     -35.784 -54.643 -31.120  1.00140.69      B000 C  
ATOM   1214  C   GLN A 157     -37.312 -54.543 -31.119  1.00140.50      B000 C  
ATOM   1215  O   GLN A 157     -38.003 -55.476 -31.544  1.00140.44      B000 O  
ATOM   1216  CB  GLN A 157     -35.297 -55.446 -29.906  1.00140.73      B000 C  
ATOM   1217  CG  GLN A 157     -35.429 -56.962 -30.069  1.00140.60      B000 C  
ATOM   1218  CD  GLN A 157     -35.111 -57.727 -28.797  1.00140.59      B000 C  
ATOM   1219  NE2 GLN A 157     -34.074 -58.554 -28.851  1.00140.40      B000 N  
ATOM   1220  OE1 GLN A 157     -35.796 -57.587 -27.785  1.00140.45      B000 O  
ATOM   1221  N   GLY A 158     -37.827 -53.410 -30.635  1.00140.22      B000 N  
ATOM   1222  CA  GLY A 158     -39.261 -53.124 -30.685  1.00139.84      B000 C  
ATOM   1223  C   GLY A 158     -39.932 -52.859 -29.347  1.00139.56      B000 C  
ATOM   1224  O   GLY A 158     -41.077 -52.403 -29.308  1.00139.53      B000 O  
ATOM   1225  N   LEU A 159     -39.226 -53.141 -28.254  1.00139.25      B000 N  
ATOM   1226  CA  LEU A 159     -39.787 -52.997 -26.908  1.00138.90      B000 C  
ATOM   1227  C   LEU A 159     -39.986 -51.535 -26.508  1.00138.66      B000 C  
ATOM   1228  O   LEU A 159     -39.112 -50.695 -26.736  1.00138.63      B000 O  
ATOM   1229  CB  LEU A 159     -38.928 -53.736 -25.874  1.00138.90      B000 C  
ATOM   1230  CG  LEU A 159     -38.969 -55.270 -25.904  1.00138.78      B000 C  
ATOM   1231  CD1 LEU A 159     -37.837 -55.855 -25.075  1.00138.71      B000 C  
ATOM   1232  CD2 LEU A 159     -40.316 -55.812 -25.428  1.00138.50      B000 C  
ATOM   1233  N   GLY A 160     -41.144 -51.255 -25.909  1.00138.35      B000 N  
ATOM   1234  CA  GLY A 160     -41.557 -49.897 -25.545  1.00137.98      B000 C  
ATOM   1235  C   GLY A 160     -40.640 -49.176 -24.572  1.00137.73      B000 C  
ATOM   1236  O   GLY A 160     -39.772 -49.792 -23.952  1.00137.73      B000 O  
ATOM   1237  N   ALA A 161     -40.851 -47.867 -24.436  1.00137.43      B000 N  
ATOM   1238  CA  ALA A 161     -39.991 -47.004 -23.616  1.00137.11      B000 C  
ATOM   1239  C   ALA A 161     -40.475 -46.806 -22.170  1.00136.86      B000 C  
ATOM   1240  O   ALA A 161     -39.753 -46.234 -21.344  1.00136.86      B000 O  
ATOM   1241  CB  ALA A 161     -39.777 -45.662 -24.308  1.00137.12      B000 C  
ATOM   1242  N   SER A 162     -41.690 -47.266 -21.873  1.00136.50      B000 N  
ATOM   1243  CA  SER A 162     -42.178 -47.339 -20.491  1.00136.11      B000 C  
ATOM   1244  C   SER A 162     -42.006 -48.763 -19.950  1.00135.86      B000 C  
ATOM   1245  O   SER A 162     -42.811 -49.240 -19.144  1.00135.84      B000 O  
ATOM   1246  CB  SER A 162     -43.641 -46.889 -20.396  1.00136.10      B000 C  
ATOM   1247  OG  SER A 162     -43.767 -45.490 -20.589  1.00135.95      B000 O  
ATOM   1248  N   HIS A 163     -40.942 -49.426 -20.406  1.00135.49      B000 N  
ATOM   1249  CA  HIS A 163     -40.631 -50.812 -20.044  1.00135.08      B000 C  
ATOM   1250  C   HIS A 163     -39.119 -51.041 -19.882  1.00134.83      B000 C  
ATOM   1251  O   HIS A 163     -38.691 -51.803 -19.009  1.00134.82      B000 O  
ATOM   1252  CB  HIS A 163     -41.230 -51.779 -21.079  1.00135.03      B000 C  
ATOM   1253  CG  HIS A 163     -40.818 -53.208 -20.890  1.00134.70      B000 C  
ATOM   1254  CD2 HIS A 163     -39.949 -53.982 -21.582  1.00134.46      B000 C  
ATOM   1255  ND1 HIS A 163     -41.329 -54.006 -19.890  1.00134.33      B000 N  
ATOM   1256  CE1 HIS A 163     -40.788 -55.208 -19.969  1.00134.21      B000 C  
ATOM   1257  NE2 HIS A 163     -39.947 -55.220 -20.987  1.00134.25      B000 N  
ATOM   1258  N   ILE A 164     -38.323 -50.379 -20.723  1.00134.45      B000 N  
ATOM   1259  CA  ILE A 164     -36.857 -50.489 -20.684  1.00134.04      B000 C  
ATOM   1260  C   ILE A 164     -36.262 -49.797 -19.443  1.00133.72      B000 C  
ATOM   1261  O   ILE A 164     -35.240 -50.242 -18.910  1.00133.72      B000 O  
ATOM   1262  CB  ILE A 164     -36.201 -49.977 -22.011  1.00134.07      B000 C  
ATOM   1263  CG1 ILE A 164     -36.687 -50.815 -23.204  1.00134.02      B000 C  
ATOM   1264  CG2 ILE A 164     -34.670 -50.015 -21.932  1.00133.98      B000 C  
ATOM   1265  CD1 ILE A 164     -36.450 -50.179 -24.571  1.00134.01      B000 C  
ATOM   1266  N   SER A 165     -36.920 -48.732 -18.979  1.00133.24      B000 N  
ATOM   1267  CA  SER A 165     -36.526 -48.046 -17.741  1.00132.71      B000 C  
ATOM   1268  C   SER A 165     -36.876 -48.864 -16.489  1.00132.28      B000 C  
ATOM   1269  O   SER A 165     -36.296 -48.651 -15.418  1.00132.25      B000 O  
ATOM   1270  CB  SER A 165     -37.151 -46.646 -17.668  1.00132.74      B000 C  
ATOM   1271  OG  SER A 165     -38.568 -46.708 -17.678  1.00132.69      B000 O  
ATOM   1272  N   LYS A 166     -37.821 -49.794 -16.638  1.00131.63      B000 N  
ATOM   1273  CA  LYS A 166     -38.223 -50.709 -15.566  1.00130.97      B000 C  
ATOM   1274  C   LYS A 166     -37.312 -51.935 -15.473  1.00130.51      B000 C  
ATOM   1275  O   LYS A 166     -37.084 -52.458 -14.379  1.00130.44      B000 O  
ATOM   1276  CB  LYS A 166     -39.676 -51.155 -15.755  1.00130.98      B000 C  
ATOM   1277  CG  LYS A 166     -40.722 -50.157 -15.266  1.00130.80      B000 C  
ATOM   1278  CD  LYS A 166     -42.081 -50.375 -15.942  1.00130.64      B000 C  
ATOM   1279  CE  LYS A 166     -42.770 -51.669 -15.504  1.00130.39      B000 C  
ATOM   1280  NZ  LYS A 166     -43.317 -51.587 -14.122  1.00130.28      B000 N1+
ATOM   1281  N   THR A 167     -36.806 -52.392 -16.620  1.00129.87      B000 N  
ATOM   1282  CA  THR A 167     -35.885 -53.532 -16.678  1.00129.24      B000 C  
ATOM   1283  C   THR A 167     -34.544 -53.171 -16.036  1.00128.72      B000 C  
ATOM   1284  O   THR A 167     -34.074 -53.863 -15.131  1.00128.64      B000 O  
ATOM   1285  CB  THR A 167     -35.673 -54.033 -18.133  1.00129.28      B000 C  
ATOM   1286  CG2 THR A 167     -34.840 -55.312 -18.155  1.00129.25      B000 C  
ATOM   1287  OG1 THR A 167     -36.943 -54.295 -18.742  1.00129.21      B000 O  
ATOM   1288  N   MET A 168     -33.945 -52.081 -16.506  1.00128.05      B000 N  
ATOM   1289  CA  MET A 168     -32.721 -51.546 -15.913  1.00127.41      B000 C  
ATOM   1290  C   MET A 168     -33.086 -50.561 -14.796  1.00126.82      B000 C  
ATOM   1291  O   MET A 168     -34.220 -50.570 -14.307  1.00126.75      B000 O  
ATOM   1292  CB  MET A 168     -31.851 -50.883 -16.984  1.00127.46      B000 C  
ATOM   1293  CG  MET A 168     -31.598 -51.761 -18.210  1.00127.47      B000 C  
ATOM   1294  SD  MET A 168     -30.570 -50.983 -19.472  1.00127.58      B000 S  
ATOM   1295  CE  MET A 168     -31.549 -49.543 -19.904  1.00127.57      B000 C  
ATOM   1296  N   ASN A 169     -32.136 -49.721 -14.389  1.00126.04      B000 N  
ATOM   1297  CA  ASN A 169     -32.370 -48.786 -13.289  1.00125.25      B000 C  
ATOM   1298  C   ASN A 169     -32.061 -47.330 -13.648  1.00124.73      B000 C  
ATOM   1299  O   ASN A 169     -31.204 -46.695 -13.030  1.00124.65      B000 O  
ATOM   1300  CB  ASN A 169     -31.593 -49.227 -12.039  1.00125.21      B000 C  
ATOM   1301  CG  ASN A 169     -32.233 -48.745 -10.741  1.00124.96      B000 C  
ATOM   1302  ND2 ASN A 169     -33.452 -48.223 -10.829  1.00124.76      B000 N  
ATOM   1303  OD1 ASN A 169     -31.634 -48.853  -9.672  1.00124.70      B000 O  
ATOM   1304  N   ILE A 170     -32.768 -46.814 -14.653  1.00124.07      B000 N  
ATOM   1305  CA  ILE A 170     -32.637 -45.413 -15.078  1.00123.41      B000 C  
ATOM   1306  C   ILE A 170     -34.006 -44.732 -15.224  1.00122.99      B000 C  
ATOM   1307  O   ILE A 170     -35.034 -45.409 -15.312  1.00122.94      B000 O  
ATOM   1308  CB  ILE A 170     -31.801 -45.261 -16.390  1.00123.42      B000 C  
ATOM   1309  CG1 ILE A 170     -32.485 -45.953 -17.579  1.00123.34      B000 C  
ATOM   1310  CG2 ILE A 170     -30.376 -45.781 -16.188  1.00123.31      B000 C  
ATOM   1311  CD1 ILE A 170     -31.930 -45.551 -18.943  1.00123.31      B000 C  
ATOM   1312  N   ALA A 171     -34.009 -43.399 -15.246  1.00122.40      B000 N  
ATOM   1313  CA  ALA A 171     -35.241 -42.616 -15.399  1.00121.83      B000 C  
ATOM   1314  C   ALA A 171     -35.797 -42.698 -16.822  1.00121.42      B000 C  
ATOM   1315  O   ALA A 171     -35.049 -42.935 -17.776  1.00121.37      B000 O  
ATOM   1316  CB  ALA A 171     -35.001 -41.163 -14.998  1.00121.80      B000 C  
ATOM   1317  N   ARG A 172     -37.109 -42.500 -16.957  1.00120.90      B000 N  
ATOM   1318  CA  ARG A 172     -37.785 -42.560 -18.258  1.00120.37      B000 C  
ATOM   1319  C   ARG A 172     -37.484 -41.341 -19.140  1.00120.14      B000 C  
ATOM   1320  O   ARG A 172     -37.757 -41.349 -20.343  1.00120.10      B000 O  
ATOM   1321  CB  ARG A 172     -39.302 -42.761 -18.089  1.00120.40      B000 C  
ATOM   1322  CG  ARG A 172     -40.064 -41.579 -17.484  1.00120.18      B000 C  
ATOM   1323  CD  ARG A 172     -41.565 -41.866 -17.387  1.00120.09      B000 C  
ATOM   1324  NE  ARG A 172     -42.199 -42.002 -18.700  1.00119.46      B000 N  
ATOM   1325  CZ  ARG A 172     -42.778 -41.007 -19.369  1.00119.23      B000 C  
ATOM   1326  NH1 ARG A 172     -42.814 -39.780 -18.862  1.00119.04      B000 N1+
ATOM   1327  NH2 ARG A 172     -43.322 -41.242 -20.556  1.00119.11      B000 N  
ATOM   1328  N   SER A 173     -36.920 -40.304 -18.525  1.00119.80      B000 N  
ATOM   1329  CA  SER A 173     -36.496 -39.098 -19.228  1.00119.49      B000 C  
ATOM   1330  C   SER A 173     -35.227 -39.332 -20.053  1.00119.28      B000 C  
ATOM   1331  O   SER A 173     -35.035 -38.705 -21.098  1.00119.28      B000 O  
ATOM   1332  CB  SER A 173     -36.269 -37.963 -18.223  1.00119.47      B000 C  
ATOM   1333  OG  SER A 173     -35.721 -36.815 -18.846  1.00119.41      B000 O  
ATOM   1334  N   THR A 174     -34.375 -40.242 -19.579  1.00119.01      B000 N  
ATOM   1335  CA  THR A 174     -33.056 -40.475 -20.177  1.00118.74      B000 C  
ATOM   1336  C   THR A 174     -33.075 -41.447 -21.369  1.00118.60      B000 C  
ATOM   1337  O   THR A 174     -32.176 -41.409 -22.211  1.00118.57      B000 O  
ATOM   1338  CB  THR A 174     -32.030 -40.954 -19.119  1.00118.71      B000 C  
ATOM   1339  CG2 THR A 174     -30.633 -40.435 -19.452  1.00118.62      B000 C  
ATOM   1340  OG1 THR A 174     -32.414 -40.483 -17.820  1.00118.58      B000 O  
ATOM   1341  N   VAL A 175     -34.090 -42.308 -21.434  1.00118.45      B000 N  
ATOM   1342  CA  VAL A 175     -34.249 -43.238 -22.561  1.00118.30      B000 C  
ATOM   1343  C   VAL A 175     -34.528 -42.476 -23.864  1.00118.35      B000 C  
ATOM   1344  O   VAL A 175     -33.892 -42.740 -24.887  1.00118.29      B000 O  
ATOM   1345  CB  VAL A 175     -35.355 -44.304 -22.295  1.00118.24      B000 C  
ATOM   1346  CG1 VAL A 175     -35.509 -45.245 -23.487  1.00118.02      B000 C  
ATOM   1347  CG2 VAL A 175     -35.045 -45.100 -21.034  1.00118.04      B000 C  
ATOM   1348  N   TYR A 176     -35.461 -41.524 -23.808  1.00118.42      B000 N  
ATOM   1349  CA  TYR A 176     -35.817 -40.684 -24.960  1.00118.56      B000 C  
ATOM   1350  C   TYR A 176     -34.702 -39.721 -25.362  1.00118.89      B000 C  
ATOM   1351  O   TYR A 176     -34.637 -39.282 -26.512  1.00118.91      B000 O  
ATOM   1352  CB  TYR A 176     -37.092 -39.885 -24.678  1.00118.27      B000 C  
ATOM   1353  CG  TYR A 176     -38.337 -40.725 -24.526  1.00117.91      B000 C  
ATOM   1354  CD1 TYR A 176     -38.919 -40.915 -23.275  1.00117.53      B000 C  
ATOM   1355  CD2 TYR A 176     -38.937 -41.328 -25.632  1.00117.56      B000 C  
ATOM   1356  CE1 TYR A 176     -40.065 -41.681 -23.125  1.00117.41      B000 C  
ATOM   1357  CE2 TYR A 176     -40.083 -42.099 -25.492  1.00117.41      B000 C  
ATOM   1358  CZ  TYR A 176     -40.643 -42.269 -24.235  1.00117.56      B000 C  
ATOM   1359  OH  TYR A 176     -41.778 -43.030 -24.087  1.00117.64      B000 O  
ATOM   1360  N   LYS A 177     -33.842 -39.387 -24.402  1.00119.37      B000 N  
ATOM   1361  CA  LYS A 177     -32.682 -38.533 -24.643  1.00119.84      B000 C  
ATOM   1362  C   LYS A 177     -31.579 -39.301 -25.375  1.00120.39      B000 C  
ATOM   1363  O   LYS A 177     -30.915 -38.751 -26.256  1.00120.37      B000 O  
ATOM   1364  CB  LYS A 177     -32.157 -37.970 -23.320  1.00119.70      B000 C  
ATOM   1365  CG  LYS A 177     -31.173 -36.824 -23.469  1.00119.25      B000 C  
ATOM   1366  CD  LYS A 177     -30.656 -36.362 -22.118  1.00118.38      B000 C  
ATOM   1367  CE  LYS A 177     -29.717 -35.178 -22.270  1.00117.97      B000 C  
ATOM   1368  NZ  LYS A 177     -30.418 -33.960 -22.764  1.00117.71      B000 N1+
ATOM   1369  N   VAL A 178     -31.397 -40.569 -25.001  1.00121.12      B000 N  
ATOM   1370  CA  VAL A 178     -30.420 -41.470 -25.635  1.00121.84      B000 C  
ATOM   1371  C   VAL A 178     -30.792 -41.794 -27.092  1.00122.38      B000 C  
ATOM   1372  O   VAL A 178     -29.915 -41.882 -27.957  1.00122.45      B000 O  
ATOM   1373  CB  VAL A 178     -30.221 -42.779 -24.798  1.00121.78      B000 C  
ATOM   1374  CG1 VAL A 178     -29.548 -43.883 -25.615  1.00121.69      B000 C  
ATOM   1375  CG2 VAL A 178     -29.414 -42.493 -23.535  1.00121.78      B000 C  
ATOM   1376  N   ILE A 179     -32.091 -41.953 -27.353  1.00123.03      B000 N  
ATOM   1377  CA  ILE A 179     -32.608 -42.252 -28.696  1.00123.69      B000 C  
ATOM   1378  C   ILE A 179     -32.536 -41.043 -29.642  1.00124.23      B000 C  
ATOM   1379  O   ILE A 179     -32.053 -41.165 -30.772  1.00124.29      B000 O  
ATOM   1380  CB  ILE A 179     -34.068 -42.795 -28.647  1.00123.64      B000 C  
ATOM   1381  CG1 ILE A 179     -34.135 -44.123 -27.882  1.00123.56      B000 C  
ATOM   1382  CG2 ILE A 179     -34.639 -42.967 -30.056  1.00123.58      B000 C  
ATOM   1383  CD1 ILE A 179     -35.501 -44.425 -27.280  1.00123.18      B000 C  
ATOM   1384  N   ASN A 180     -33.025 -39.892 -29.176  1.00124.91      B000 N  
ATOM   1385  CA  ASN A 180     -33.066 -38.658 -29.973  1.00125.54      B000 C  
ATOM   1386  C   ASN A 180     -31.696 -38.076 -30.312  1.00126.01      B000 C  
ATOM   1387  O   ASN A 180     -31.468 -37.624 -31.437  1.00126.05      B000 O  
ATOM   1388  CB  ASN A 180     -33.908 -37.583 -29.273  1.00125.49      B000 C  
ATOM   1389  CG  ASN A 180     -35.389 -37.695 -29.586  1.00125.42      B000 C  
ATOM   1390  ND2 ASN A 180     -36.216 -37.112 -28.723  1.00125.24      B000 N  
ATOM   1391  OD1 ASN A 180     -35.786 -38.284 -30.593  1.00125.33      B000 O  
ATOM   1392  N   GLU A 181     -30.796 -38.085 -29.333  1.00126.60      B000 N  
ATOM   1393  CA  GLU A 181     -29.477 -37.483 -29.489  1.00127.19      B000 C  
ATOM   1394  C   GLU A 181     -28.574 -38.306 -30.407  1.00127.58      B000 C  
ATOM   1395  O   GLU A 181     -27.758 -37.746 -31.140  1.00127.68      B000 O  
ATOM   1396  CB  GLU A 181     -28.820 -37.280 -28.124  1.00127.17      B000 C  
ATOM   1397  CG  GLU A 181     -27.896 -36.074 -28.050  1.00127.24      B000 C  
ATOM   1398  CD  GLU A 181     -27.613 -35.635 -26.623  1.00127.36      B000 C  
ATOM   1399  OE1 GLU A 181     -26.437 -35.349 -26.313  1.00127.45      B000 O  
ATOM   1400  OE2 GLU A 181     -28.561 -35.572 -25.809  1.00127.35      B000 O1-
ATOM   1401  N   SER A 182     -28.728 -39.627 -30.371  1.00128.03      B000 N  
ATOM   1402  CA  SER A 182     -27.946 -40.512 -31.230  1.00128.50      B000 C  
ATOM   1403  C   SER A 182     -28.574 -40.657 -32.625  1.00128.77      B000 C  
ATOM   1404  O   SER A 182     -29.268 -41.642 -32.915  1.00128.88      B000 O  
ATOM   1405  CB  SER A 182     -27.731 -41.877 -30.561  1.00128.52      B000 C  
ATOM   1406  OG  SER A 182     -28.958 -42.558 -30.354  1.00128.72      B000 O  
ATOM   1407  N   ASN A 183     -28.332 -39.660 -33.477  1.00128.98      B000 N  
ATOM   1408  CA  ASN A 183     -28.784 -39.682 -34.873  1.00129.12      B000 C  
ATOM   1409  C   ASN A 183     -27.629 -39.559 -35.868  1.00129.14      B000 C  
ATOM   1410  O   ASN A 183     -26.995 -38.507 -35.980  1.00129.12      B000 O  
ATOM   1411  CB  ASN A 183     -29.825 -38.586 -35.136  1.00129.14      B000 C  
ATOM   1412  CG  ASN A 183     -31.240 -39.004 -34.754  1.00129.13      B000 C  
ATOM   1413  ND2 ASN A 183     -31.564 -40.281 -34.953  1.00128.96      B000 N  
ATOM   1414  OD1 ASN A 183     -32.034 -38.181 -34.295  1.00129.09      B000 O  
TER   
ATOM   1415  N   MET B   1      14.059  -2.508 -25.616  1.00 50.00      B000 N  
ATOM   1416  CA  MET B   1      13.676  -3.316 -26.802  1.00 50.00      B000 C  
ATOM   1417  C   MET B   1      14.656  -4.449 -27.013  1.00 50.00      B000 C  
ATOM   1418  O   MET B   1      14.321  -5.443 -27.648  1.00 50.00      B000 O  
ATOM   1419  CB  MET B   1      13.639  -2.454 -28.060  1.00 50.00      B000 C  
ATOM   1420  CG  MET B   1      12.658  -1.275 -28.006  1.00 50.00      B000 C  
ATOM   1421  SD  MET B   1      12.595  -0.322 -29.556  1.00 50.00      B000 S  
ATOM   1422  CE  MET B   1      14.315   0.238 -29.725  1.00 50.00      B000 C  
ATOM   1423  N   ALA B   2      15.878  -4.286 -26.506  1.00 50.00      B000 N  
ATOM   1424  CA  ALA B   2      16.861  -5.361 -26.532  1.00 50.00      B000 C  
ATOM   1425  C   ALA B   2      16.544  -6.248 -25.341  1.00 50.00      B000 C  
ATOM   1426  O   ALA B   2      16.980  -5.990 -24.220  1.00 50.00      B000 O  
ATOM   1427  CB  ALA B   2      18.253  -4.810 -26.453  1.00 50.00      B000 C  
ATOM   1428  N   LEU B   3      15.754  -7.283 -25.612  1.00 50.00      B000 N  
ATOM   1429  CA  LEU B   3      15.086  -8.078 -24.587  1.00 50.00      B000 C  
ATOM   1430  C   LEU B   3      15.971  -9.104 -23.903  1.00 50.00      B000 C  
ATOM   1431  O   LEU B   3      16.849  -9.705 -24.514  1.00 50.00      B000 O  
ATOM   1432  CB  LEU B   3      13.851  -8.754 -25.176  1.00 50.00      B000 C  
ATOM   1433  CG  LEU B   3      12.526  -8.003 -25.014  1.00 50.00      B000 C  
ATOM   1434  CD1 LEU B   3      12.370  -6.914 -26.011  1.00 50.00      B000 C  
ATOM   1435  CD2 LEU B   3      11.371  -8.935 -25.170  1.00 50.00      B000 C  
ATOM   1436  N   PHE B   4      15.728  -9.288 -22.615  1.00 50.00      B000 N  
ATOM   1437  CA  PHE B   4      16.478 -10.235 -21.792  1.00 50.00      B000 C  
ATOM   1438  C   PHE B   4      15.550 -10.998 -20.872  1.00 50.00      B000 C  
ATOM   1439  O   PHE B   4      14.457 -10.528 -20.538  1.00 50.00      B000 O  
ATOM   1440  CB  PHE B   4      17.521  -9.516 -20.936  1.00 50.00      B000 C  
ATOM   1441  CG  PHE B   4      18.714  -9.037 -21.705  1.00 50.00      B000 C  
ATOM   1442  CD1 PHE B   4      18.768  -7.730 -22.191  1.00 50.00      B000 C  
ATOM   1443  CD2 PHE B   4      19.795  -9.890 -21.944  1.00 50.00      B000 C  
ATOM   1444  CE1 PHE B   4      19.883  -7.275 -22.911  1.00 50.00      B000 C  
ATOM   1445  CE2 PHE B   4      20.920  -9.441 -22.672  1.00 50.00      B000 C  
ATOM   1446  CZ  PHE B   4      20.962  -8.131 -23.153  1.00 50.00      B000 C  
ATOM   1447  N   GLY B   5      15.992 -12.174 -20.451  1.00 50.00      B000 N  
ATOM   1448  CA  GLY B   5      15.186 -12.990 -19.566  1.00 50.00      B000 C  
ATOM   1449  C   GLY B   5      15.950 -13.318 -18.307  1.00 50.00      B000 C  
ATOM   1450  O   GLY B   5      17.171 -13.170 -18.267  1.00 50.00      B000 O  
ATOM   1451  N   TYR B   6      15.222 -13.760 -17.282  1.00 50.00      B000 N  
ATOM   1452  CA  TYR B   6      15.817 -14.215 -16.031  1.00 50.00      B000 C  
ATOM   1453  C   TYR B   6      14.889 -15.152 -15.255  1.00 50.00      B000 C  
ATOM   1454  O   TYR B   6      13.717 -14.846 -15.002  1.00 50.00      B000 O  
ATOM   1455  CB  TYR B   6      16.170 -13.035 -15.155  1.00 50.00      B000 C  
ATOM   1456  CG  TYR B   6      17.024 -13.425 -13.992  1.00 50.00      B000 C  
ATOM   1457  CD1 TYR B   6      18.306 -12.915 -13.849  1.00 50.00      B000 C  
ATOM   1458  CD2 TYR B   6      16.552 -14.311 -13.023  1.00 50.00      B000 C  
ATOM   1459  CE1 TYR B   6      19.103 -13.274 -12.755  1.00 50.00      B000 C  
ATOM   1460  CE2 TYR B   6      17.332 -14.686 -11.925  1.00 50.00      B000 C  
ATOM   1461  CZ  TYR B   6      18.611 -14.171 -11.791  1.00 50.00      B000 C  
ATOM   1462  OH  TYR B   6      19.377 -14.564 -10.691  1.00 50.00      B000 O  
ATOM   1463  N   ALA B   7      15.433 -16.293 -14.862  1.00 50.00      B000 N  
ATOM   1464  CA  ALA B   7      14.662 -17.304 -14.143  1.00 50.00      B000 C  
ATOM   1465  C   ALA B   7      15.499 -17.864 -13.013  1.00 50.00      B000 C  
ATOM   1466  O   ALA B   7      16.730 -17.869 -13.096  1.00 50.00      B000 O  
ATOM   1467  CB  ALA B   7      14.239 -18.419 -15.083  1.00 50.00      B000 C  
ATOM   1468  N   ARG B   8      14.837 -18.335 -11.959  1.00 50.00      B000 N  
ATOM   1469  CA  ARG B   8      15.541 -18.701 -10.738  1.00 50.00      B000 C  
ATOM   1470  C   ARG B   8      14.761 -19.747  -9.967  1.00 50.00      B000 C  
ATOM   1471  O   ARG B   8      13.536 -19.794 -10.041  1.00 50.00      B000 O  
ATOM   1472  CB  ARG B   8      15.702 -17.468  -9.876  1.00 50.00      B000 C  
ATOM   1473  CG  ARG B   8      16.973 -17.417  -9.114  1.00 50.00      B000 C  
ATOM   1474  CD  ARG B   8      16.782 -16.609  -7.836  1.00 50.00      B000 C  
ATOM   1475  NE  ARG B   8      16.057 -17.367  -6.814  1.00 50.00      B000 N  
ATOM   1476  CZ  ARG B   8      15.321 -16.825  -5.852  1.00 50.00      B000 C  
ATOM   1477  NH1 ARG B   8      15.198 -15.513  -5.770  1.00 50.00      B000 N1+
ATOM   1478  NH2 ARG B   8      14.701 -17.595  -4.972  1.00 50.00      B000 N  
ATOM   1479  N   VAL B   9      15.466 -20.575  -9.208  1.00 50.00      B000 N  
ATOM   1480  CA  VAL B   9      14.828 -21.667  -8.508  1.00 50.00      B000 C  
ATOM   1481  C   VAL B   9      15.496 -21.940  -7.151  1.00 50.00      B000 C  
ATOM   1482  O   VAL B   9      16.703 -21.796  -7.009  1.00 50.00      B000 O  
ATOM   1483  CB  VAL B   9      14.797 -22.891  -9.423  1.00 50.00      B000 C  
ATOM   1484  CG1 VAL B   9      16.146 -23.110 -10.062  1.00 50.00      B000 C  
ATOM   1485  CG2 VAL B   9      14.337 -24.117  -8.669  1.00 50.00      B000 C  
ATOM   1486  N   SER B  10      14.701 -22.315  -6.153  1.00 50.00      B000 N  
ATOM   1487  CA  SER B  10      15.224 -22.542  -4.799  1.00 50.00      B000 C  
ATOM   1488  C   SER B  10      14.844 -23.875  -4.136  1.00 50.00      B000 C  
ATOM   1489  O   SER B  10      15.388 -24.206  -3.088  1.00 50.00      B000 O  
ATOM   1490  CB  SER B  10      14.847 -21.381  -3.885  1.00 50.00      B000 C  
ATOM   1491  OG  SER B  10      13.487 -21.015  -4.059  1.00 50.00      B000 O  
ATOM   1492  N   THR B  11      13.920 -24.633  -4.728  1.00 50.00      B000 N  
ATOM   1493  CA  THR B  11      13.510 -25.925  -4.158  1.00 50.00      B000 C  
ATOM   1494  C   THR B  11      13.366 -27.031  -5.212  1.00 50.00      B000 C  
ATOM   1495  O   THR B  11      13.518 -26.784  -6.406  1.00 50.00      B000 O  
ATOM   1496  CB  THR B  11      12.212 -25.798  -3.316  1.00 50.00      B000 C  
ATOM   1497  CG2 THR B  11      12.057 -26.981  -2.366  1.00 50.00      B000 C  
ATOM   1498  OG1 THR B  11      12.262 -24.597  -2.541  1.00 50.00      B000 O  
ATOM   1499  N   SER B  12      13.080 -28.245  -4.739  1.00 50.00      B000 N  
ATOM   1500  CA  SER B  12      12.945 -29.463  -5.548  1.00 50.00      B000 C  
ATOM   1501  C   SER B  12      12.184 -29.244  -6.843  1.00 50.00      B000 C  
ATOM   1502  O   SER B  12      12.467 -29.883  -7.858  1.00 50.00      B000 O  
ATOM   1503  CB  SER B  12      12.213 -30.533  -4.743  1.00 50.00      B000 C  
ATOM   1504  OG  SER B  12      12.308 -30.283  -3.353  1.00 50.00      B000 O  
ATOM   1505  N   GLN B  13      11.206 -28.345  -6.777  1.00 50.00      B000 N  
ATOM   1506  CA  GLN B  13      10.397 -27.935  -7.914  1.00 50.00      B000 C  
ATOM   1507  C   GLN B  13      11.228 -27.096  -8.909  1.00 50.00      B000 C  
ATOM   1508  O   GLN B  13      10.958 -25.912  -9.143  1.00 50.00      B000 O  
ATOM   1509  CB  GLN B  13       9.158 -27.205  -7.373  1.00 50.00      B000 C  
ATOM   1510  CG  GLN B  13       8.394 -26.305  -8.327  1.00 50.00      B000 C  
ATOM   1511  CD  GLN B  13       7.073 -25.860  -7.737  1.00 50.00      B000 C  
ATOM   1512  NE2 GLN B  13       6.793 -24.564  -7.815  1.00 50.00      B000 N  
ATOM   1513  OE1 GLN B  13       6.310 -26.674  -7.218  1.00 50.00      B000 O  
ATOM   1514  N   GLN B  14      12.244 -27.741  -9.490  1.00 50.00      B000 N  
ATOM   1515  CA  GLN B  14      13.158 -27.114 -10.454  1.00 50.00      B000 C  
ATOM   1516  C   GLN B  14      12.523 -26.993 -11.839  1.00 50.00      B000 C  
ATOM   1517  O   GLN B  14      13.128 -27.335 -12.864  1.00 50.00      B000 O  
ATOM   1518  CB  GLN B  14      14.494 -27.870 -10.525  1.00 50.00      B000 C  
ATOM   1519  CG  GLN B  14      15.371 -27.726  -9.279  1.00 50.00      B000 C  
ATOM   1520  CD  GLN B  14      16.832 -28.083  -9.521  1.00 50.00      B000 C  
ATOM   1521  NE2 GLN B  14      17.626 -28.061  -8.458  1.00 50.00      B000 N  
ATOM   1522  OE1 GLN B  14      17.241 -28.371 -10.648  1.00 50.00      B000 O  
ATOM   1523  N   SER B  15      11.292 -26.492 -11.848  1.00 50.00      B000 N  
ATOM   1524  CA  SER B  15      10.564 -26.226 -13.072  1.00 50.00      B000 C  
ATOM   1525  C   SER B  15      11.139 -24.978 -13.731  1.00 50.00      B000 C  
ATOM   1526  O   SER B  15      10.408 -24.146 -14.273  1.00 50.00      B000 O  
ATOM   1527  CB  SER B  15       9.069 -26.078 -12.777  1.00 50.00      B000 C  
ATOM   1528  OG  SER B  15       8.847 -25.450 -11.525  1.00 50.00      B000 O  
ATOM   1529  N   LEU B  16      12.464 -24.861 -13.673  1.00 50.00      B000 N  
ATOM   1530  CA  LEU B  16      13.184 -23.812 -14.364  1.00 50.00      B000 C  
ATOM   1531  C   LEU B  16      12.699 -23.776 -15.802  1.00 50.00      B000 C  
ATOM   1532  O   LEU B  16      12.616 -22.717 -16.408  1.00 50.00      B000 O  
ATOM   1533  CB  LEU B  16      14.685 -24.081 -14.311  1.00 50.00      B000 C  
ATOM   1534  CG  LEU B  16      15.640 -22.945 -14.677  1.00 50.00      B000 C  
ATOM   1535  CD1 LEU B  16      15.650 -21.874 -13.611  1.00 50.00      B000 C  
ATOM   1536  CD2 LEU B  16      17.034 -23.487 -14.869  1.00 50.00      B000 C  
ATOM   1537  N   ASP B  17      12.350 -24.946 -16.325  1.00 50.00      B000 N  
ATOM   1538  CA  ASP B  17      11.753 -25.072 -17.648  1.00 50.00      B000 C  
ATOM   1539  C   ASP B  17      10.452 -24.270 -17.788  1.00 50.00      B000 C  
ATOM   1540  O   ASP B  17      10.293 -23.523 -18.747  1.00 50.00      B000 O  
ATOM   1541  CB  ASP B  17      11.514 -26.553 -17.990  1.00 50.00      B000 C  
ATOM   1542  CG  ASP B  17      12.813 -27.366 -18.107  1.00 50.00      B000 C  
ATOM   1543  OD1 ASP B  17      13.912 -26.770 -18.204  1.00 50.00      B000 O  
ATOM   1544  OD2 ASP B  17      12.726 -28.615 -18.112  1.00 50.00      B000 O1-
ATOM   1545  N   ILE B  18       9.534 -24.418 -16.830  1.00 50.00      B000 N  
ATOM   1546  CA  ILE B  18       8.246 -23.706 -16.850  1.00 50.00      B000 C  
ATOM   1547  C   ILE B  18       8.457 -22.196 -16.875  1.00 50.00      B000 C  
ATOM   1548  O   ILE B  18       7.689 -21.467 -17.504  1.00 50.00      B000 O  
ATOM   1549  CB  ILE B  18       7.326 -24.111 -15.662  1.00 50.00      B000 C  
ATOM   1550  CG1 ILE B  18       6.901 -25.581 -15.792  1.00 50.00      B000 C  
ATOM   1551  CG2 ILE B  18       6.102 -23.201 -15.584  1.00 50.00      B000 C  
ATOM   1552  CD1 ILE B  18       5.935 -26.078 -14.718  1.00 50.00      B000 C  
ATOM   1553  N   GLN B  19       9.509 -21.742 -16.195  1.00 50.00      B000 N  
ATOM   1554  CA  GLN B  19       9.927 -20.342 -16.232  1.00 50.00      B000 C  
ATOM   1555  C   GLN B  19      10.466 -19.959 -17.599  1.00 50.00      B000 C  
ATOM   1556  O   GLN B  19      10.037 -18.968 -18.179  1.00 50.00      B000 O  
ATOM   1557  CB  GLN B  19      10.976 -20.040 -15.156  1.00 50.00      B000 C  
ATOM   1558  CG  GLN B  19      10.403 -19.822 -13.773  1.00 50.00      B000 C  
ATOM   1559  CD  GLN B  19      11.371 -19.145 -12.822  1.00 50.00      B000 C  
ATOM   1560  NE2 GLN B  19      11.688 -19.827 -11.742  1.00 50.00      B000 N  
ATOM   1561  OE1 GLN B  19      11.803 -18.016 -13.039  1.00 50.00      B000 O  
ATOM   1562  N   VAL B  20      11.396 -20.749 -18.124  1.00 50.00      B000 N  
ATOM   1563  CA  VAL B  20      12.019 -20.401 -19.399  1.00 50.00      B000 C  
ATOM   1564  C   VAL B  20      11.023 -20.437 -20.569  1.00 50.00      B000 C  
ATOM   1565  O   VAL B  20      11.128 -19.622 -21.483  1.00 50.00      B000 O  
ATOM   1566  CB  VAL B  20      13.315 -21.202 -19.703  1.00 50.00      B000 C  
ATOM   1567  CG1 VAL B  20      14.071 -20.540 -20.817  1.00 50.00      B000 C  
ATOM   1568  CG2 VAL B  20      14.224 -21.257 -18.496  1.00 50.00      B000 C  
ATOM   1569  N   ARG B  21      10.044 -21.342 -20.534  1.00 50.00      B000 N  
ATOM   1570  CA  ARG B  21       9.002 -21.329 -21.566  1.00 50.00      B000 C  
ATOM   1571  C   ARG B  21       8.205 -20.047 -21.477  1.00 50.00      B000 C  
ATOM   1572  O   ARG B  21       7.978 -19.396 -22.490  1.00 50.00      B000 O  
ATOM   1573  CB  ARG B  21       8.072 -22.525 -21.475  1.00 50.00      B000 C  
ATOM   1574  CG  ARG B  21       8.601 -23.790 -22.150  1.00 50.00      B000 C  
ATOM   1575  CD  ARG B  21       7.965 -25.042 -21.488  1.00 50.00      B000 C  
ATOM   1576  NE  ARG B  21       8.533 -26.330 -21.902  1.00 50.00      B000 N  
ATOM   1577  CZ  ARG B  21       8.354 -27.470 -21.234  1.00 50.00      B000 C  
ATOM   1578  NH1 ARG B  21       7.635 -27.485 -20.111  1.00 50.00      B000 N1+
ATOM   1579  NH2 ARG B  21       8.900 -28.596 -21.679  1.00 50.00      B000 N  
ATOM   1580  N   ALA B  22       7.813 -19.670 -20.260  1.00 50.00      B000 N  
ATOM   1581  CA  ALA B  22       7.136 -18.392 -20.020  1.00 50.00      B000 C  
ATOM   1582  C   ALA B  22       7.911 -17.233 -20.624  1.00 50.00      B000 C  
ATOM   1583  O   ALA B  22       7.308 -16.356 -21.242  1.00 50.00      B000 O  
ATOM   1584  CB  ALA B  22       6.913 -18.168 -18.533  1.00 50.00      B000 C  
ATOM   1585  N   LEU B  23       9.238 -17.254 -20.453  1.00 50.00      B000 N  
ATOM   1586  CA  LEU B  23      10.144 -16.264 -21.036  1.00 50.00      B000 C  
ATOM   1587  C   LEU B  23      10.160 -16.285 -22.555  1.00 50.00      B000 C  
ATOM   1588  O   LEU B  23      10.153 -15.243 -23.199  1.00 50.00      B000 O  
ATOM   1589  CB  LEU B  23      11.572 -16.467 -20.537  1.00 50.00      B000 C  
ATOM   1590  CG  LEU B  23      11.955 -15.953 -19.153  1.00 50.00      B000 C  
ATOM   1591  CD1 LEU B  23      13.391 -16.299 -18.824  1.00 50.00      B000 C  
ATOM   1592  CD2 LEU B  23      11.743 -14.451 -19.038  1.00 50.00      B000 C  
ATOM   1593  N   LYS B  24      10.196 -17.472 -23.134  1.00 50.00      B000 N  
ATOM   1594  CA  LYS B  24      10.282 -17.563 -24.576  1.00 50.00      B000 C  
ATOM   1595  C   LYS B  24       8.951 -17.219 -25.231  1.00 50.00      B000 C  
ATOM   1596  O   LYS B  24       8.927 -16.652 -26.320  1.00 50.00      B000 O  
ATOM   1597  CB  LYS B  24      10.764 -18.939 -25.007  1.00 50.00      B000 C  
ATOM   1598  CG  LYS B  24      12.228 -19.191 -24.767  1.00 50.00      B000 C  
ATOM   1599  CD  LYS B  24      12.690 -20.340 -25.610  1.00 50.00      B000 C  
ATOM   1600  CE  LYS B  24      13.673 -21.208 -24.861  1.00 50.00      B000 C  
ATOM   1601  NZ  LYS B  24      13.748 -22.596 -25.424  1.00 50.00      B000 N1+
ATOM   1602  N   ASP B  25       7.850 -17.559 -24.563  1.00 50.00      B000 N  
ATOM   1603  CA  ASP B  25       6.512 -17.199 -25.018  1.00 50.00      B000 C  
ATOM   1604  C   ASP B  25       6.382 -15.690 -25.097  1.00 50.00      B000 C  
ATOM   1605  O   ASP B  25       5.529 -15.155 -25.812  1.00 50.00      B000 O  
ATOM   1606  CB  ASP B  25       5.453 -17.717 -24.048  1.00 50.00      B000 C  
ATOM   1607  CG  ASP B  25       5.314 -19.225 -24.071  1.00 50.00      B000 C  
ATOM   1608  OD1 ASP B  25       4.410 -19.734 -23.367  1.00 50.00      B000 O  
ATOM   1609  OD2 ASP B  25       6.101 -19.904 -24.778  1.00 50.00      B000 O1-
ATOM   1610  N   ALA B  26       7.225 -14.997 -24.345  1.00 50.00      B000 N  
ATOM   1611  CA  ALA B  26       7.171 -13.548 -24.323  1.00 50.00      B000 C  
ATOM   1612  C   ALA B  26       8.175 -12.908 -25.270  1.00 50.00      B000 C  
ATOM   1613  O   ALA B  26       8.359 -11.700 -25.243  1.00 50.00      B000 O  
ATOM   1614  CB  ALA B  26       7.360 -13.039 -22.919  1.00 50.00      B000 C  
ATOM   1615  N   GLY B  27       8.834 -13.711 -26.095  1.00 50.00      B000 N  
ATOM   1616  CA  GLY B  27       9.724 -13.165 -27.110  1.00 50.00      B000 C  
ATOM   1617  C   GLY B  27      11.196 -13.003 -26.768  1.00 50.00      B000 C  
ATOM   1618  O   GLY B  27      11.949 -12.445 -27.563  1.00 50.00      B000 O  
ATOM   1619  N   VAL B  28      11.614 -13.477 -25.596  1.00 50.00      B000 N  
ATOM   1620  CA  VAL B  28      13.038 -13.498 -25.249  1.00 50.00      B000 C  
ATOM   1621  C   VAL B  28      13.654 -14.758 -25.855  1.00 50.00      B000 C  
ATOM   1622  O   VAL B  28      13.060 -15.832 -25.771  1.00 50.00      B000 O  
ATOM   1623  CB  VAL B  28      13.271 -13.479 -23.714  1.00 50.00      B000 C  
ATOM   1624  CG1 VAL B  28      14.737 -13.319 -23.402  1.00 50.00      B000 C  
ATOM   1625  CG2 VAL B  28      12.516 -12.346 -23.063  1.00 50.00      B000 C  
ATOM   1626  N   LYS B  29      14.828 -14.627 -26.475  1.00 50.00      B000 N  
ATOM   1627  CA  LYS B  29      15.499 -15.780 -27.099  1.00 50.00      B000 C  
ATOM   1628  C   LYS B  29      16.624 -16.368 -26.221  1.00 50.00      B000 C  
ATOM   1629  O   LYS B  29      17.177 -15.676 -25.359  1.00 50.00      B000 O  
ATOM   1630  CB  LYS B  29      15.992 -15.446 -28.514  1.00 50.00      B000 C  
ATOM   1631  CG  LYS B  29      14.949 -14.755 -29.414  1.00 50.00      B000 C  
ATOM   1632  CD  LYS B  29      15.121 -15.106 -30.905  1.00 50.00      B000 C  
ATOM   1633  CE  LYS B  29      14.859 -13.886 -31.814  1.00 50.00      B000 C  
ATOM   1634  NZ  LYS B  29      14.421 -14.305 -33.188  1.00 50.00      B000 N1+
ATOM   1635  N   ALA B  30      16.950 -17.644 -26.446  1.00 50.00      B000 N  
ATOM   1636  CA  ALA B  30      17.832 -18.411 -25.547  1.00 50.00      B000 C  
ATOM   1637  C   ALA B  30      19.193 -17.772 -25.380  1.00 50.00      B000 C  
ATOM   1638  O   ALA B  30      19.812 -17.835 -24.323  1.00 50.00      B000 O  
ATOM   1639  CB  ALA B  30      17.983 -19.829 -26.046  1.00 50.00      B000 C  
ATOM   1640  N   ASN B  31      19.636 -17.214 -26.494  1.00 50.00      B000 N  
ATOM   1641  CA  ASN B  31      20.704 -16.240 -26.642  1.00 50.00      B000 C  
ATOM   1642  C   ASN B  31      20.994 -15.303 -25.450  1.00 50.00      B000 C  
ATOM   1643  O   ASN B  31      22.149 -15.006 -25.161  1.00 50.00      B000 O  
ATOM   1644  CB  ASN B  31      20.294 -15.411 -27.849  1.00 50.00      B000 C  
ATOM   1645  CG  ASN B  31      21.436 -14.780 -28.532  1.00 50.00      B000 C  
ATOM   1646  ND2 ASN B  31      21.131 -14.045 -29.585  1.00 50.00      B000 N  
ATOM   1647  OD1 ASN B  31      22.587 -14.937 -28.145  1.00 50.00      B000 O  
ATOM   1648  N   ARG B  32      19.941 -14.839 -24.777  1.00 50.00      B000 N  
ATOM   1649  CA  ARG B  32      20.068 -13.836 -23.715  1.00 50.00      B000 C  
ATOM   1650  C   ARG B  32      19.192 -14.133 -22.502  1.00 50.00      B000 C  
ATOM   1651  O   ARG B  32      18.771 -13.200 -21.815  1.00 50.00      B000 O  
ATOM   1652  CB  ARG B  32      19.722 -12.420 -24.213  1.00 50.00      B000 C  
ATOM   1653  CG  ARG B  32      19.376 -12.265 -25.697  1.00 50.00      B000 C  
ATOM   1654  CD  ARG B  32      19.590 -10.828 -26.155  1.00 50.00      B000 C  
ATOM   1655  NE  ARG B  32      19.987 -10.744 -27.561  1.00 50.00      B000 N  
ATOM   1656  CZ  ARG B  32      20.486  -9.651 -28.124  1.00 50.00      B000 C  
ATOM   1657  NH1 ARG B  32      20.651  -8.546 -27.411  1.00 50.00      B000 N1+
ATOM   1658  NH2 ARG B  32      20.816  -9.662 -29.402  1.00 50.00      B000 N  
ATOM   1659  N   ILE B  33      18.903 -15.404 -22.240  1.00 50.00      B000 N  
ATOM   1660  CA  ILE B  33      18.234 -15.789 -20.999  1.00 50.00      B000 C  
ATOM   1661  C   ILE B  33      19.277 -16.171 -19.945  1.00 50.00      B000 C  
ATOM   1662  O   ILE B  33      20.228 -16.876 -20.255  1.00 50.00      B000 O  
ATOM   1663  CB  ILE B  33      17.276 -16.958 -21.241  1.00 50.00      B000 C  
ATOM   1664  CG1 ILE B  33      16.081 -16.491 -22.081  1.00 50.00      B000 C  
ATOM   1665  CG2 ILE B  33      16.821 -17.575 -19.920  1.00 50.00      B000 C  
ATOM   1666  CD1 ILE B  33      15.263 -17.618 -22.698  1.00 50.00      B000 C  
ATOM   1667  N   PHE B  34      19.116 -15.701 -18.709  1.00 50.00      B000 N  
ATOM   1668  CA  PHE B  34      20.097 -16.002 -17.645  1.00 50.00      B000 C  
ATOM   1669  C   PHE B  34      19.512 -16.697 -16.403  1.00 50.00      B000 C  
ATOM   1670  O   PHE B  34      18.569 -16.207 -15.753  1.00 50.00      B000 O  
ATOM   1671  CB  PHE B  34      20.874 -14.758 -17.222  1.00 50.00      B000 C  
ATOM   1672  CG  PHE B  34      21.767 -14.200 -18.288  1.00 50.00      B000 C  
ATOM   1673  CD1 PHE B  34      21.255 -13.775 -19.507  1.00 50.00      B000 C  
ATOM   1674  CD2 PHE B  34      23.114 -14.045 -18.054  1.00 50.00      B000 C  
ATOM   1675  CE1 PHE B  34      22.068 -13.235 -20.471  1.00 50.00      B000 C  
ATOM   1676  CE2 PHE B  34      23.932 -13.507 -19.019  1.00 50.00      B000 C  
ATOM   1677  CZ  PHE B  34      23.408 -13.104 -20.229  1.00 50.00      B000 C  
ATOM   1678  N   THR B  35      20.143 -17.811 -16.052  1.00 50.00      B000 N  
ATOM   1679  CA  THR B  35      19.614 -18.777 -15.118  1.00 50.00      B000 C  
ATOM   1680  C   THR B  35      20.407 -18.829 -13.822  1.00 50.00      B000 C  
ATOM   1681  O   THR B  35      21.591 -18.510 -13.798  1.00 50.00      B000 O  
ATOM   1682  CB  THR B  35      19.592 -20.131 -15.816  1.00 50.00      B000 C  
ATOM   1683  CG2 THR B  35      20.045 -21.269 -14.911  1.00 50.00      B000 C  
ATOM   1684  OG1 THR B  35      18.268 -20.366 -16.305  1.00 50.00      B000 O  
ATOM   1685  N   ASP B  36      19.733 -19.221 -12.745  1.00 50.00      B000 N  
ATOM   1686  CA  ASP B  36      20.350 -19.358 -11.433  1.00 50.00      B000 C  
ATOM   1687  C   ASP B  36      19.672 -20.416 -10.588  1.00 50.00      B000 C  
ATOM   1688  O   ASP B  36      18.494 -20.293 -10.258  1.00 50.00      B000 O  
ATOM   1689  CB  ASP B  36      20.312 -18.033 -10.685  1.00 50.00      B000 C  
ATOM   1690  CG  ASP B  36      21.658 -17.403 -10.572  1.00 50.00      B000 C  
ATOM   1691  OD1 ASP B  36      22.612 -18.113 -10.220  1.00 50.00      B000 O  
ATOM   1692  OD2 ASP B  36      21.759 -16.192 -10.821  1.00 50.00      B000 O1-
ATOM   1693  N   LYS B  37      20.427 -21.455 -10.247  1.00 50.00      B000 N  
ATOM   1694  CA  LYS B  37      19.996 -22.462  -9.277  1.00 50.00      B000 C  
ATOM   1695  C   LYS B  37      20.681 -22.144  -7.962  1.00 50.00      B000 C  
ATOM   1696  O   LYS B  37      21.810 -22.579  -7.728  1.00 50.00      B000 O  
ATOM   1697  CB  LYS B  37      20.351 -23.883  -9.748  1.00 50.00      B000 C  
ATOM   1698  CG  LYS B  37      19.669 -24.288 -11.056  1.00 50.00      B000 C  
ATOM   1699  CD  LYS B  37      20.274 -25.529 -11.716  1.00 50.00      B000 C  
ATOM   1700  CE  LYS B  37      19.718 -25.673 -13.143  1.00 50.00      B000 C  
ATOM   1701  NZ  LYS B  37      20.412 -26.688 -13.988  1.00 50.00      B000 N1+
ATOM   1702  N   ALA B  38      20.003 -21.358  -7.125  1.00 50.00      B000 N  
ATOM   1703  CA  ALA B  38      20.545 -20.913  -5.831  1.00 50.00      B000 C  
ATOM   1704  C   ALA B  38      20.871 -22.094  -4.909  1.00 50.00      B000 C  
ATOM   1705  O   ALA B  38      20.033 -22.551  -4.120  1.00 50.00      B000 O  
ATOM   1706  CB  ALA B  38      19.601 -19.908  -5.156  1.00 50.00      B000 C  
ATOM   1707  N   SER B  39      22.111 -22.566  -5.043  1.00 50.00      B000 N  
ATOM   1708  CA  SER B  39      22.638 -23.759  -4.381  1.00 50.00      B000 C  
ATOM   1709  C   SER B  39      22.617 -23.662  -2.841  1.00 50.00      B000 C  
ATOM   1710  O   SER B  39      23.256 -24.466  -2.142  1.00 50.00      B000 O  
ATOM   1711  CB  SER B  39      24.057 -24.019  -4.903  1.00 50.00      B000 C  
ATOM   1712  OG  SER B  39      24.435 -25.378  -4.727  1.00 50.00      B000 O  
ATOM   1713  N   GLY B  40      21.873 -22.678  -2.328  1.00 50.00      B000 N  
ATOM   1714  CA  GLY B  40      21.681 -22.478  -0.888  1.00 50.00      B000 C  
ATOM   1715  C   GLY B  40      22.824 -21.751  -0.200  1.00 50.00      B000 C  
ATOM   1716  O   GLY B  40      22.893 -21.727   1.036  1.00 50.00      B000 O  
ATOM   1717  N   SER B  41      23.714 -21.156  -1.000  1.00 50.00      B000 N  
ATOM   1718  CA  SER B  41      24.926 -20.493  -0.497  1.00 50.00      B000 C  
ATOM   1719  C   SER B  41      24.713 -19.000  -0.230  1.00 50.00      B000 C  
ATOM   1720  O   SER B  41      23.916 -18.348  -0.923  1.00 50.00      B000 O  
ATOM   1721  CB  SER B  41      26.099 -20.701  -1.462  1.00 50.00      B000 C  
ATOM   1722  OG  SER B  41      26.552 -22.044  -1.434  1.00 50.00      B000 O  
ATOM   1723  N   SER B  42      25.440 -18.482   0.771  1.00 50.00      B000 N  
ATOM   1724  CA  SER B  42      25.353 -17.082   1.224  1.00 50.00      B000 C  
ATOM   1725  C   SER B  42      24.773 -16.161   0.152  1.00 50.00      B000 C  
ATOM   1726  O   SER B  42      23.704 -15.574   0.348  1.00 50.00      B000 O  
ATOM   1727  CB  SER B  42      26.721 -16.569   1.710  1.00 50.00      B000 C  
ATOM   1728  OG  SER B  42      27.155 -17.263   2.868  1.00 50.00      B000 O  
ATOM   1729  N   SER B  43      25.476 -16.056  -0.978  1.00 50.00      B000 N  
ATOM   1730  CA  SER B  43      24.970 -15.378  -2.178  1.00 50.00      B000 C  
ATOM   1731  C   SER B  43      25.805 -15.732  -3.410  1.00 50.00      B000 C  
ATOM   1732  O   SER B  43      26.594 -14.915  -3.896  1.00 50.00      B000 O  
ATOM   1733  CB  SER B  43      24.899 -13.853  -1.985  1.00 50.00      B000 C  
ATOM   1734  OG  SER B  43      26.110 -13.324  -1.463  1.00 50.00      B000 O  
ATOM   1735  N   ASP B  44      25.635 -16.957  -3.904  1.00 50.00      B000 N  
ATOM   1736  CA  ASP B  44      26.323 -17.394  -5.117  1.00 50.00      B000 C  
ATOM   1737  C   ASP B  44      25.375 -17.305  -6.302  1.00 50.00      B000 C  
ATOM   1738  O   ASP B  44      24.927 -18.322  -6.833  1.00 50.00      B000 O  
ATOM   1739  CB  ASP B  44      26.891 -18.813  -4.957  1.00 50.00      B000 C  
ATOM   1740  CG  ASP B  44      27.971 -18.902  -3.871  1.00 50.00      B000 C  
ATOM   1741  OD1 ASP B  44      27.871 -18.183  -2.843  1.00 50.00      B000 O  
ATOM   1742  OD2 ASP B  44      28.922 -19.708  -4.042  1.00 50.00      B000 O1-
ATOM   1743  N   ARG B  45      25.067 -16.068  -6.690  1.00 50.00      B000 N  
ATOM   1744  CA  ARG B  45      24.209 -15.780  -7.837  1.00 50.00      B000 C  
ATOM   1745  C   ARG B  45      25.021 -15.341  -9.064  1.00 50.00      B000 C  
ATOM   1746  O   ARG B  45      25.236 -14.153  -9.296  1.00 50.00      B000 O  
ATOM   1747  CB  ARG B  45      23.131 -14.756  -7.463  1.00 50.00      B000 C  
ATOM   1748  CG  ARG B  45      23.630 -13.449  -6.842  1.00 50.00      B000 C  
ATOM   1749  CD  ARG B  45      22.516 -12.818  -6.014  1.00 50.00      B000 C  
ATOM   1750  NE  ARG B  45      22.500 -11.352  -6.057  1.00 50.00      B000 N  
ATOM   1751  CZ  ARG B  45      21.559 -10.590  -5.493  1.00 50.00      B000 C  
ATOM   1752  NH1 ARG B  45      20.542 -11.136  -4.829  1.00 50.00      B000 N1+
ATOM   1753  NH2 ARG B  45      21.634  -9.268  -5.591  1.00 50.00      B000 N  
ATOM   1754  N   LYS B  46      25.467 -16.325  -9.840  1.00 50.00      B000 N  
ATOM   1755  CA  LYS B  46      26.346 -16.091 -10.976  1.00 50.00      B000 C  
ATOM   1756  C   LYS B  46      25.584 -15.529 -12.149  1.00 50.00      B000 C  
ATOM   1757  O   LYS B  46      26.014 -14.549 -12.755  1.00 50.00      B000 O  
ATOM   1758  CB  LYS B  46      27.028 -17.387 -11.406  1.00 50.00      B000 C  
ATOM   1759  CG  LYS B  46      27.997 -17.975 -10.386  1.00 50.00      B000 C  
ATOM   1760  CD  LYS B  46      29.262 -17.128 -10.210  1.00 50.00      B000 C  
ATOM   1761  CE  LYS B  46      30.355 -17.909  -9.493  1.00 50.00      B000 C  
ATOM   1762  NZ  LYS B  46      30.953 -18.957 -10.378  1.00 50.00      B000 N1+
ATOM   1763  N   GLY B  47      24.456 -16.169 -12.460  1.00 50.00      B000 N  
ATOM   1764  CA  GLY B  47      23.588 -15.775 -13.567  1.00 50.00      B000 C  
ATOM   1765  C   GLY B  47      23.348 -14.284 -13.583  1.00 50.00      B000 C  
ATOM   1766  O   GLY B  47      23.772 -13.598 -14.506  1.00 50.00      B000 O  
ATOM   1767  N   LEU B  48      22.691 -13.785 -12.542  1.00 50.00      B000 N  
ATOM   1768  CA  LEU B  48      22.422 -12.358 -12.407  1.00 50.00      B000 C  
ATOM   1769  C   LEU B  48      23.682 -11.510 -12.530  1.00 50.00      B000 C  
ATOM   1770  O   LEU B  48      23.699 -10.534 -13.282  1.00 50.00      B000 O  
ATOM   1771  CB  LEU B  48      21.717 -12.069 -11.079  1.00 50.00      B000 C  
ATOM   1772  CG  LEU B  48      21.601 -10.613 -10.611  1.00 50.00      B000 C  
ATOM   1773  CD1 LEU B  48      20.849  -9.748 -11.616  1.00 50.00      B000 C  
ATOM   1774  CD2 LEU B  48      20.925 -10.567  -9.259  1.00 50.00      B000 C  
ATOM   1775  N   ASP B  49      24.727 -11.882 -11.792  1.00 50.00      B000 N  
ATOM   1776  CA  ASP B  49      25.978 -11.134 -11.796  1.00 50.00      B000 C  
ATOM   1777  C   ASP B  49      26.506 -10.936 -13.205  1.00 50.00      B000 C  
ATOM   1778  O   ASP B  49      27.246  -9.994 -13.466  1.00 50.00      B000 O  
ATOM   1779  CB  ASP B  49      27.032 -11.821 -10.932  1.00 50.00      B000 C  
ATOM   1780  CG  ASP B  49      27.208 -11.155  -9.580  1.00 50.00      B000 C  
ATOM   1781  OD1 ASP B  49      26.453 -10.209  -9.275  1.00 50.00      B000 O  
ATOM   1782  OD2 ASP B  49      28.112 -11.575  -8.821  1.00 50.00      B000 O1-
ATOM   1783  N   LEU B  50      26.102 -11.822 -14.107  1.00 50.00      B000 N  
ATOM   1784  CA  LEU B  50      26.526 -11.771 -15.494  1.00 50.00      B000 C  
ATOM   1785  C   LEU B  50      25.522 -11.017 -16.339  1.00 50.00      B000 C  
ATOM   1786  O   LEU B  50      25.840 -10.572 -17.440  1.00 50.00      B000 O  
ATOM   1787  CB  LEU B  50      26.688 -13.188 -16.035  1.00 50.00      B000 C  
ATOM   1788  CG  LEU B  50      27.400 -13.421 -17.364  1.00 50.00      B000 C  
ATOM   1789  CD1 LEU B  50      28.887 -13.159 -17.233  1.00 50.00      B000 C  
ATOM   1790  CD2 LEU B  50      27.143 -14.851 -17.804  1.00 50.00      B000 C  
ATOM   1791  N   LEU B  51      24.304 -10.886 -15.830  1.00 50.00      B000 N  
ATOM   1792  CA  LEU B  51      23.268 -10.191 -16.563  1.00 50.00      B000 C  
ATOM   1793  C   LEU B  51      23.521  -8.696 -16.546  1.00 50.00      B000 C  
ATOM   1794  O   LEU B  51      23.386  -8.041 -17.570  1.00 50.00      B000 O  
ATOM   1795  CB  LEU B  51      21.878 -10.529 -16.025  1.00 50.00      B000 C  
ATOM   1796  CG  LEU B  51      20.664  -9.835 -16.647  1.00 50.00      B000 C  
ATOM   1797  CD1 LEU B  51      20.628  -9.961 -18.161  1.00 50.00      B000 C  
ATOM   1798  CD2 LEU B  51      19.389 -10.382 -16.052  1.00 50.00      B000 C  
ATOM   1799  N   ARG B  52      23.915  -8.155 -15.399  1.00 50.00      B000 N  
ATOM   1800  CA  ARG B  52      24.124  -6.703 -15.310  1.00 50.00      B000 C  
ATOM   1801  C   ARG B  52      25.388  -6.231 -16.010  1.00 50.00      B000 C  
ATOM   1802  O   ARG B  52      25.664  -5.028 -16.069  1.00 50.00      B000 O  
ATOM   1803  CB  ARG B  52      24.055  -6.175 -13.866  1.00 50.00      B000 C  
ATOM   1804  CG  ARG B  52      24.513  -7.110 -12.774  1.00 50.00      B000 C  
ATOM   1805  CD  ARG B  52      24.177  -6.500 -11.432  1.00 50.00      B000 C  
ATOM   1806  NE  ARG B  52      24.747  -7.265 -10.330  1.00 50.00      B000 N  
ATOM   1807  CZ  ARG B  52      24.544  -6.998  -9.042  1.00 50.00      B000 C  
ATOM   1808  NH1 ARG B  52      23.774  -5.974  -8.686  1.00 50.00      B000 N1+
ATOM   1809  NH2 ARG B  52      25.111  -7.756  -8.108  1.00 50.00      B000 N  
ATOM   1810  N   MET B  53      26.131  -7.186 -16.567  1.00 50.00      B000 N  
ATOM   1811  CA  MET B  53      27.362  -6.888 -17.292  1.00 50.00      B000 C  
ATOM   1812  C   MET B  53      27.100  -6.686 -18.792  1.00 50.00      B000 C  
ATOM   1813  O   MET B  53      27.902  -6.042 -19.487  1.00 50.00      B000 O  
ATOM   1814  CB  MET B  53      28.435  -7.971 -17.051  1.00 50.00      B000 C  
ATOM   1815  CG  MET B  53      28.696  -8.287 -15.575  1.00 50.00      B000 C  
ATOM   1816  SD  MET B  53      30.386  -8.751 -15.109  1.00 50.00      B000 S  
ATOM   1817  CE  MET B  53      30.695 -10.191 -16.138  1.00 50.00      B000 C  
ATOM   1818  N   LYS B  54      25.981  -7.215 -19.287  1.00 50.00      B000 N  
ATOM   1819  CA  LYS B  54      25.711  -7.138 -20.716  1.00 50.00      B000 C  
ATOM   1820  C   LYS B  54      24.606  -6.147 -21.102  1.00 50.00      B000 C  
ATOM   1821  O   LYS B  54      24.537  -5.686 -22.243  1.00 50.00      B000 O  
ATOM   1822  CB  LYS B  54      25.468  -8.531 -21.309  1.00 50.00      B000 C  
ATOM   1823  CG  LYS B  54      26.067  -8.663 -22.724  1.00 50.00      B000 C  
ATOM   1824  CD  LYS B  54      25.667  -9.957 -23.442  1.00 50.00      B000 C  
ATOM   1825  CE  LYS B  54      25.616  -9.762 -24.982  1.00 50.00      B000 C  
ATOM   1826  NZ  LYS B  54      24.780 -10.826 -25.673  1.00 50.00      B000 N1+
ATOM   1827  N   VAL B  55      23.754  -5.804 -20.145  1.00 50.00      B000 N  
ATOM   1828  CA  VAL B  55      22.630  -4.916 -20.423  1.00 50.00      B000 C  
ATOM   1829  C   VAL B  55      23.119  -3.486 -20.496  1.00 50.00      B000 C  
ATOM   1830  O   VAL B  55      23.971  -3.084 -19.719  1.00 50.00      B000 O  
ATOM   1831  CB  VAL B  55      21.461  -5.065 -19.395  1.00 50.00      B000 C  
ATOM   1832  CG1 VAL B  55      20.922  -6.508 -19.383  1.00 50.00      B000 C  
ATOM   1833  CG2 VAL B  55      21.883  -4.622 -17.996  1.00 50.00      B000 C  
ATOM   1834  N   LYS B  56      22.594  -2.739 -21.453  1.00 50.00      B000 N  
ATOM   1835  CA  LYS B  56      22.945  -1.340 -21.617  1.00 50.00      B000 C  
ATOM   1836  C   LYS B  56      21.683  -0.550 -21.882  1.00 50.00      B000 C  
ATOM   1837  O   LYS B  56      20.692  -1.112 -22.318  1.00 50.00      B000 O  
ATOM   1838  CB  LYS B  56      23.920  -1.174 -22.778  1.00 50.00      B000 C  
ATOM   1839  CG  LYS B  56      23.575  -2.039 -23.964  1.00 50.00      B000 C  
ATOM   1840  CD  LYS B  56      24.416  -1.720 -25.161  1.00 50.00      B000 C  
ATOM   1841  CE  LYS B  56      23.803  -2.341 -26.398  1.00 50.00      B000 C  
ATOM   1842  NZ  LYS B  56      24.020  -1.428 -27.557  1.00 50.00      B000 N1+
ATOM   1843  N   GLU B  57      21.726   0.753 -21.615  1.00 50.00      B000 N  
ATOM   1844  CA  GLU B  57      20.618   1.666 -21.900  1.00 50.00      B000 C  
ATOM   1845  C   GLU B  57      19.846   1.251 -23.146  1.00 50.00      B000 C  
ATOM   1846  O   GLU B  57      20.430   1.097 -24.212  1.00 50.00      B000 O  
ATOM   1847  CB  GLU B  57      21.163   3.078 -22.088  1.00 50.00      B000 C  
ATOM   1848  CG  GLU B  57      20.130   4.116 -22.485  1.00 50.00      B000 C  
ATOM   1849  CD  GLU B  57      20.722   5.521 -22.518  1.00 50.00      B000 C  
ATOM   1850  OE1 GLU B  57      21.788   5.722 -23.155  1.00 50.00      B000 O  
ATOM   1851  OE2 GLU B  57      20.125   6.437 -21.904  1.00 50.00      B000 O1-
ATOM   1852  N   GLY B  58      18.538   1.067 -23.005  1.00 50.00      B000 N  
ATOM   1853  CA  GLY B  58      17.699   0.595 -24.108  1.00 50.00      B000 C  
ATOM   1854  C   GLY B  58      17.027  -0.739 -23.819  1.00 50.00      B000 C  
ATOM   1855  O   GLY B  58      15.835  -0.902 -24.072  1.00 50.00      B000 O  
ATOM   1856  N   ASP B  59      17.802  -1.685 -23.281  1.00 50.00      B000 N  
ATOM   1857  CA  ASP B  59      17.356  -3.067 -22.989  1.00 50.00      B000 C  
ATOM   1858  C   ASP B  59      16.168  -3.155 -22.033  1.00 50.00      B000 C  
ATOM   1859  O   ASP B  59      15.827  -2.191 -21.341  1.00 50.00      B000 O  
ATOM   1860  CB  ASP B  59      18.505  -3.910 -22.404  1.00 50.00      B000 C  
ATOM   1861  CG  ASP B  59      19.750  -3.895 -23.267  1.00 50.00      B000 C  
ATOM   1862  OD1 ASP B  59      19.710  -3.340 -24.382  1.00 50.00      B000 O  
ATOM   1863  OD2 ASP B  59      20.784  -4.432 -22.821  1.00 50.00      B000 O1-
ATOM   1864  N   VAL B  60      15.545  -4.331 -22.009  1.00 50.00      B000 N  
ATOM   1865  CA  VAL B  60      14.445  -4.637 -21.097  1.00 50.00      B000 C  
ATOM   1866  C   VAL B  60      14.596  -6.079 -20.590  1.00 50.00      B000 C  
ATOM   1867  O   VAL B  60      14.588  -7.022 -21.381  1.00 50.00      B000 O  
ATOM   1868  CB  VAL B  60      13.073  -4.500 -21.789  1.00 50.00      B000 C  
ATOM   1869  CG1 VAL B  60      11.971  -4.698 -20.777  1.00 50.00      B000 C  
ATOM   1870  CG2 VAL B  60      12.923  -3.145 -22.452  1.00 50.00      B000 C  
ATOM   1871  N   ILE B  61      14.752  -6.252 -19.284  1.00 50.00      B000 N  
ATOM   1872  CA  ILE B  61      14.827  -7.580 -18.706  1.00 50.00      B000 C  
ATOM   1873  C   ILE B  61      13.405  -8.014 -18.365  1.00 50.00      B000 C  
ATOM   1874  O   ILE B  61      12.582  -7.181 -17.966  1.00 50.00      B000 O  
ATOM   1875  CB  ILE B  61      15.680  -7.594 -17.428  1.00 50.00      B000 C  
ATOM   1876  CG1 ILE B  61      17.078  -7.031 -17.692  1.00 50.00      B000 C  
ATOM   1877  CG2 ILE B  61      15.784  -8.997 -16.879  1.00 50.00      B000 C  
ATOM   1878  CD1 ILE B  61      17.927  -6.844 -16.436  1.00 50.00      B000 C  
ATOM   1879  N   LEU B  62      13.120  -9.309 -18.542  1.00 50.00      B000 N  
ATOM   1880  CA  LEU B  62      11.818  -9.915 -18.192  1.00 50.00      B000 C  
ATOM   1881  C   LEU B  62      11.967 -11.019 -17.151  1.00 50.00      B000 C  
ATOM   1882  O   LEU B  62      12.909 -11.829 -17.207  1.00 50.00      B000 O  
ATOM   1883  CB  LEU B  62      11.116 -10.501 -19.423  1.00 50.00      B000 C  
ATOM   1884  CG  LEU B  62      10.357  -9.578 -20.360  1.00 50.00      B000 C  
ATOM   1885  CD1 LEU B  62      11.333  -8.864 -21.246  1.00 50.00      B000 C  
ATOM   1886  CD2 LEU B  62       9.400 -10.382 -21.195  1.00 50.00      B000 C  
ATOM   1887  N   VAL B  63      11.030 -11.034 -16.202  1.00 50.00      B000 N  
ATOM   1888  CA  VAL B  63      10.950 -12.104 -15.214  1.00 50.00      B000 C  
ATOM   1889  C   VAL B  63       9.504 -12.532 -14.986  1.00 50.00      B000 C  
ATOM   1890  O   VAL B  63       8.580 -11.746 -15.218  1.00 50.00      B000 O  
ATOM   1891  CB  VAL B  63      11.682 -11.752 -13.896  1.00 50.00      B000 C  
ATOM   1892  CG1 VAL B  63      12.489 -10.483 -14.036  1.00 50.00      B000 C  
ATOM   1893  CG2 VAL B  63      10.720 -11.652 -12.753  1.00 50.00      B000 C  
ATOM   1894  N   LYS B  64       9.321 -13.780 -14.544  1.00 50.00      B000 N  
ATOM   1895  CA  LYS B  64       7.986 -14.354 -14.433  1.00 50.00      B000 C  
ATOM   1896  C   LYS B  64       7.151 -13.859 -13.233  1.00 50.00      B000 C  
ATOM   1897  O   LYS B  64       6.019 -13.435 -13.412  1.00 50.00      B000 O  
ATOM   1898  CB  LYS B  64       8.053 -15.872 -14.457  1.00 50.00      B000 C  
ATOM   1899  CG  LYS B  64       6.759 -16.503 -14.944  1.00 50.00      B000 C  
ATOM   1900  CD  LYS B  64       6.522 -17.872 -14.335  1.00 50.00      B000 C  
ATOM   1901  CE  LYS B  64       5.071 -18.308 -14.543  1.00 50.00      B000 C  
ATOM   1902  NZ  LYS B  64       4.651 -19.372 -13.567  1.00 50.00      B000 N1+
ATOM   1903  N   LYS B  65       7.708 -13.921 -12.026  1.00 50.00      B000 N  
ATOM   1904  CA  LYS B  65       7.057 -13.404 -10.820  1.00 50.00      B000 C  
ATOM   1905  C   LYS B  65       7.985 -12.429 -10.119  1.00 50.00      B000 C  
ATOM   1906  O   LYS B  65       9.159 -12.369 -10.429  1.00 50.00      B000 O  
ATOM   1907  CB  LYS B  65       6.727 -14.541  -9.850  1.00 50.00      B000 C  
ATOM   1908  CG  LYS B  65       6.079 -15.772 -10.482  1.00 50.00      B000 C  
ATOM   1909  CD  LYS B  65       5.058 -16.454  -9.542  1.00 50.00      B000 C  
ATOM   1910  CE  LYS B  65       3.888 -17.053 -10.380  1.00 50.00      B000 C  
ATOM   1911  NZ  LYS B  65       2.595 -17.306  -9.653  1.00 50.00      B000 N1+
ATOM   1912  N   LEU B  66       7.465 -11.680  -9.157  1.00 50.00      B000 N  
ATOM   1913  CA  LEU B  66       8.281 -10.767  -8.348  1.00 50.00      B000 C  
ATOM   1914  C   LEU B  66       9.347 -11.476  -7.546  1.00 50.00      B000 C  
ATOM   1915  O   LEU B  66      10.524 -11.095  -7.589  1.00 50.00      B000 O  
ATOM   1916  CB  LEU B  66       7.414 -10.011  -7.356  1.00 50.00      B000 C  
ATOM   1917  CG  LEU B  66       6.696  -8.820  -7.935  1.00 50.00      B000 C  
ATOM   1918  CD1 LEU B  66       5.609  -8.434  -6.977  1.00 50.00      B000 C  
ATOM   1919  CD2 LEU B  66       7.693  -7.711  -8.109  1.00 50.00      B000 C  
ATOM   1920  N   ASP B  67       8.921 -12.502  -6.804  1.00 50.00      B000 N  
ATOM   1921  CA  ASP B  67       9.789 -13.208  -5.860  1.00 50.00      B000 C  
ATOM   1922  C   ASP B  67      10.922 -13.978  -6.535  1.00 50.00      B000 C  
ATOM   1923  O   ASP B  67      11.483 -14.901  -5.959  1.00 50.00      B000 O  
ATOM   1924  CB  ASP B  67       8.958 -14.150  -4.983  1.00 50.00      B000 C  
ATOM   1925  CG  ASP B  67       8.472 -15.363  -5.739  1.00 50.00      B000 C  
ATOM   1926  OD1 ASP B  67       7.813 -15.178  -6.792  1.00 50.00      B000 O  
ATOM   1927  OD2 ASP B  67       8.753 -16.495  -5.280  1.00 50.00      B000 O1-
ATOM   1928  N   ARG B  68      11.254 -13.598  -7.759  1.00 50.00      B000 N  
ATOM   1929  CA  ARG B  68      12.346 -14.223  -8.453  1.00 50.00      B000 C  
ATOM   1930  C   ARG B  68      13.528 -13.300  -8.423  1.00 50.00      B000 C  
ATOM   1931  O   ARG B  68      14.543 -13.644  -7.836  1.00 50.00      B000 O  
ATOM   1932  CB  ARG B  68      11.939 -14.643  -9.853  1.00 50.00      B000 C  
ATOM   1933  CG  ARG B  68      10.873 -15.743  -9.815  1.00 50.00      B000 C  
ATOM   1934  CD  ARG B  68      11.407 -17.007  -9.187  1.00 50.00      B000 C  
ATOM   1935  NE  ARG B  68      10.521 -17.530  -8.159  1.00 50.00      B000 N  
ATOM   1936  CZ  ARG B  68      10.917 -18.266  -7.117  1.00 50.00      B000 C  
ATOM   1937  NH1 ARG B  68      12.200 -18.567  -6.947  1.00 50.00      B000 N1+
ATOM   1938  NH2 ARG B  68      10.027 -18.701  -6.230  1.00 50.00      B000 N  
ATOM   1939  N   LEU B  69      13.388 -12.109  -8.991  1.00 50.00      B000 N  
ATOM   1940  CA  LEU B  69      14.495 -11.152  -9.025  1.00 50.00      B000 C  
ATOM   1941  C   LEU B  69      15.199 -11.009  -7.681  1.00 50.00      B000 C  
ATOM   1942  O   LEU B  69      16.423 -11.028  -7.592  1.00 50.00      B000 O  
ATOM   1943  CB  LEU B  69      14.018  -9.780  -9.484  1.00 50.00      B000 C  
ATOM   1944  CG  LEU B  69      15.155  -8.770  -9.594  1.00 50.00      B000 C  
ATOM   1945  CD1 LEU B  69      15.954  -8.991 -10.849  1.00 50.00      B000 C  
ATOM   1946  CD2 LEU B  69      14.596  -7.382  -9.575  1.00 50.00      B000 C  
ATOM   1947  N   GLY B  70      14.417 -10.867  -6.629  1.00 50.00      B000 N  
ATOM   1948  CA  GLY B  70      15.005 -10.622  -5.328  1.00 50.00      B000 C  
ATOM   1949  C   GLY B  70      14.427 -11.490  -4.237  1.00 50.00      B000 C  
ATOM   1950  O   GLY B  70      13.208 -11.737  -4.188  1.00 50.00      B000 O  
ATOM   1951  N   ARG B  71      15.321 -11.949  -3.366  1.00 50.00      B000 N  
ATOM   1952  CA  ARG B  71      14.947 -12.614  -2.121  1.00 50.00      B000 C  
ATOM   1953  C   ARG B  71      14.180 -11.648  -1.193  1.00 50.00      B000 C  
ATOM   1954  O   ARG B  71      13.116 -11.996  -0.669  1.00 50.00      B000 O  
ATOM   1955  CB  ARG B  71      16.203 -13.138  -1.408  1.00 50.00      B000 C  
ATOM   1956  CG  ARG B  71      17.450 -13.272  -2.308  1.00 50.00      B000 C  
ATOM   1957  CD  ARG B  71      18.741 -13.227  -1.470  1.00 50.00      B000 C  
ATOM   1958  NE  ARG B  71      19.954 -13.038  -2.278  1.00 50.00      B000 N  
ATOM   1959  CZ  ARG B  71      21.200 -13.036  -1.793  1.00 50.00      B000 C  
ATOM   1960  NH1 ARG B  71      21.427 -13.219  -0.490  1.00 50.00      B000 N1+
ATOM   1961  NH2 ARG B  71      22.228 -12.853  -2.615  1.00 50.00      B000 N  
ATOM   1962  N   ASP B  72      14.714 -10.436  -1.010  1.00 50.00      B000 N  
ATOM   1963  CA  ASP B  72      14.163  -9.491  -0.043  1.00 50.00      B000 C  
ATOM   1964  C   ASP B  72      14.037  -8.067  -0.577  1.00 50.00      B000 C  
ATOM   1965  O   ASP B  72      14.867  -7.619  -1.366  1.00 50.00      B000 O  
ATOM   1966  CB  ASP B  72      14.959  -9.536   1.281  1.00 50.00      B000 C  
ATOM   1967  CG  ASP B  72      16.188  -8.629   1.284  1.00 50.00      B000 C  
ATOM   1968  OD1 ASP B  72      16.349  -7.879   2.275  1.00 50.00      B000 O  
ATOM   1969  OD2 ASP B  72      16.996  -8.674   0.327  1.00 50.00      B000 O1-
ATOM   1970  N   THR B  73      12.989  -7.376  -0.122  1.00 50.00      B000 N  
ATOM   1971  CA  THR B  73      12.570  -6.059  -0.629  1.00 50.00      B000 C  
ATOM   1972  C   THR B  73      13.709  -5.039  -0.665  1.00 50.00      B000 C  
ATOM   1973  O   THR B  73      13.816  -4.270  -1.617  1.00 50.00      B000 O  
ATOM   1974  CB  THR B  73      11.343  -5.493   0.168  1.00 50.00      B000 C  
ATOM   1975  CG2 THR B  73      10.967  -4.114  -0.311  1.00 50.00      B000 C  
ATOM   1976  OG1 THR B  73      10.202  -6.345   0.002  1.00 50.00      B000 O  
ATOM   1977  N   ALA B  74      14.557  -5.052   0.362  1.00 50.00      B000 N  
ATOM   1978  CA  ALA B  74      15.718  -4.159   0.445  1.00 50.00      B000 C  
ATOM   1979  C   ALA B  74      16.741  -4.387  -0.679  1.00 50.00      B000 C  
ATOM   1980  O   ALA B  74      17.142  -3.439  -1.356  1.00 50.00      B000 O  
ATOM   1981  CB  ALA B  74      16.379  -4.280   1.807  1.00 50.00      B000 C  
ATOM   1982  N   ASP B  75      17.166  -5.636  -0.863  1.00 50.00      B000 N  
ATOM   1983  CA  ASP B  75      17.996  -6.011  -2.004  1.00 50.00      B000 C  
ATOM   1984  C   ASP B  75      17.314  -5.583  -3.334  1.00 50.00      B000 C  
ATOM   1985  O   ASP B  75      17.890  -4.820  -4.124  1.00 50.00      B000 O  
ATOM   1986  CB  ASP B  75      18.370  -7.520  -1.890  1.00 50.00      B000 C  
ATOM   1987  CG  ASP B  75      18.532  -8.267  -3.265  1.00 50.00      B000 C  
ATOM   1988  OD1 ASP B  75      18.353  -7.683  -4.374  1.00 50.00      B000 O  
ATOM   1989  OD2 ASP B  75      18.841  -9.494  -3.211  1.00 50.00      B000 O1-
ATOM   1990  N   MET B  76      16.077  -6.024  -3.556  1.00 50.00      B000 N  
ATOM   1991  CA  MET B  76      15.428  -5.813  -4.846  1.00 50.00      B000 C  
ATOM   1992  C   MET B  76      15.265  -4.351  -5.261  1.00 50.00      B000 C  
ATOM   1993  O   MET B  76      15.230  -4.044  -6.452  1.00 50.00      B000 O  
ATOM   1994  CB  MET B  76      14.077  -6.513  -4.917  1.00 50.00      B000 C  
ATOM   1995  CG  MET B  76      13.395  -6.304  -6.265  1.00 50.00      B000 C  
ATOM   1996  SD  MET B  76      11.624  -6.530  -6.215  1.00 50.00      B000 S  
ATOM   1997  CE  MET B  76      11.539  -8.314  -5.998  1.00 50.00      B000 C  
ATOM   1998  N   ILE B  77      15.151  -3.453  -4.292  1.00 50.00      B000 N  
ATOM   1999  CA  ILE B  77      14.987  -2.041  -4.623  1.00 50.00      B000 C  
ATOM   2000  C   ILE B  77      16.296  -1.430  -5.104  1.00 50.00      B000 C  
ATOM   2001  O   ILE B  77      16.291  -0.560  -5.982  1.00 50.00      B000 O  
ATOM   2002  CB  ILE B  77      14.387  -1.234  -3.459  1.00 50.00      B000 C  
ATOM   2003  CG1 ILE B  77      12.906  -1.587  -3.298  1.00 50.00      B000 C  
ATOM   2004  CG2 ILE B  77      14.541   0.260  -3.701  1.00 50.00      B000 C  
ATOM   2005  CD1 ILE B  77      12.235  -0.950  -2.097  1.00 50.00      B000 C  
ATOM   2006  N   GLN B  78      17.407  -1.899  -4.538  1.00 50.00      B000 N  
ATOM   2007  CA  GLN B  78      18.722  -1.453  -4.977  1.00 50.00      B000 C  
ATOM   2008  C   GLN B  78      18.957  -1.873  -6.411  1.00 50.00      B000 C  
ATOM   2009  O   GLN B  78      19.353  -1.050  -7.232  1.00 50.00      B000 O  
ATOM   2010  CB  GLN B  78      19.835  -1.990  -4.086  1.00 50.00      B000 C  
ATOM   2011  CG  GLN B  78      21.118  -1.201  -4.202  1.00 50.00      B000 C  
ATOM   2012  CD  GLN B  78      20.980   0.223  -3.673  1.00 50.00      B000 C  
ATOM   2013  NE2 GLN B  78      21.996   1.044  -3.929  1.00 50.00      B000 N  
ATOM   2014  OE1 GLN B  78      19.982   0.580  -3.032  1.00 50.00      B000 O  
ATOM   2015  N   LEU B  79      18.694  -3.144  -6.710  1.00 50.00      B000 N  
ATOM   2016  CA  LEU B  79      18.793  -3.647  -8.071  1.00 50.00      B000 C  
ATOM   2017  C   LEU B  79      18.083  -2.751  -9.073  1.00 50.00      B000 C  
ATOM   2018  O   LEU B  79      18.681  -2.323 -10.061  1.00 50.00      B000 O  
ATOM   2019  CB  LEU B  79      18.224  -5.051  -8.162  1.00 50.00      B000 C  
ATOM   2020  CG  LEU B  79      19.280  -6.137  -8.230  1.00 50.00      B000 C  
ATOM   2021  CD1 LEU B  79      18.633  -7.511  -8.186  1.00 50.00      B000 C  
ATOM   2022  CD2 LEU B  79      20.087  -5.950  -9.501  1.00 50.00      B000 C  
ATOM   2023  N   ILE B  80      16.811  -2.464  -8.803  1.00 50.00      B000 N  
ATOM   2024  CA  ILE B  80      16.005  -1.630  -9.691  1.00 50.00      B000 C  
ATOM   2025  C   ILE B  80      16.612  -0.240  -9.845  1.00 50.00      B000 C  
ATOM   2026  O   ILE B  80      16.701   0.276 -10.961  1.00 50.00      B000 O  
ATOM   2027  CB  ILE B  80      14.532  -1.542  -9.243  1.00 50.00      B000 C  
ATOM   2028  CG1 ILE B  80      13.880  -2.924  -9.357  1.00 50.00      B000 C  
ATOM   2029  CG2 ILE B  80      13.788  -0.535 -10.090  1.00 50.00      B000 C  
ATOM   2030  CD1 ILE B  80      12.392  -2.976  -9.064  1.00 50.00      B000 C  
ATOM   2031  N   LYS B  81      17.046   0.343  -8.729  1.00 50.00      B000 N  
ATOM   2032  CA  LYS B  81      17.665   1.669  -8.718  1.00 50.00      B000 C  
ATOM   2033  C   LYS B  81      18.920   1.719  -9.587  1.00 50.00      B000 C  
ATOM   2034  O   LYS B  81      19.103   2.674 -10.335  1.00 50.00      B000 O  
ATOM   2035  CB  LYS B  81      17.984   2.084  -7.281  1.00 50.00      B000 C  
ATOM   2036  CG  LYS B  81      18.516   3.495  -7.081  1.00 50.00      B000 C  
ATOM   2037  CD  LYS B  81      18.947   3.651  -5.631  1.00 50.00      B000 C  
ATOM   2038  CE  LYS B  81      19.631   4.966  -5.387  1.00 50.00      B000 C  
ATOM   2039  NZ  LYS B  81      19.997   5.091  -3.960  1.00 50.00      B000 N1+
ATOM   2040  N   GLU B  82      19.766   0.691  -9.488  1.00 50.00      B000 N  
ATOM   2041  CA  GLU B  82      20.977   0.558 -10.320  1.00 50.00      B000 C  
ATOM   2042  C   GLU B  82      20.607   0.601 -11.796  1.00 50.00      B000 C  
ATOM   2043  O   GLU B  82      20.990   1.517 -12.538  1.00 50.00      B000 O  
ATOM   2044  CB  GLU B  82      21.668  -0.789 -10.071  1.00 50.00      B000 C  
ATOM   2045  CG  GLU B  82      21.555  -1.326  -8.674  1.00 50.00      B000 C  
ATOM   2046  CD  GLU B  82      22.889  -1.509  -8.011  1.00 50.00      B000 C  
ATOM   2047  OE1 GLU B  82      23.594  -2.470  -8.398  1.00 50.00      B000 O  
ATOM   2048  OE2 GLU B  82      23.210  -0.710  -7.099  1.00 50.00      B000 O1-
ATOM   2049  N   PHE B  83      19.873  -0.434 -12.197  1.00 50.00      B000 N  
ATOM   2050  CA  PHE B  83      19.349  -0.571 -13.534  1.00 50.00      B000 C  
ATOM   2051  C   PHE B  83      18.804   0.752 -14.038  1.00 50.00      B000 C  
ATOM   2052  O   PHE B  83      19.215   1.225 -15.091  1.00 50.00      B000 O  
ATOM   2053  CB  PHE B  83      18.258  -1.641 -13.553  1.00 50.00      B000 C  
ATOM   2054  CG  PHE B  83      18.787  -3.038 -13.486  1.00 50.00      B000 C  
ATOM   2055  CD1 PHE B  83      18.024  -4.056 -12.925  1.00 50.00      B000 C  
ATOM   2056  CD2 PHE B  83      20.054  -3.346 -13.971  1.00 50.00      B000 C  
ATOM   2057  CE1 PHE B  83      18.515  -5.371 -12.859  1.00 50.00      B000 C  
ATOM   2058  CE2 PHE B  83      20.544  -4.652 -13.909  1.00 50.00      B000 C  
ATOM   2059  CZ  PHE B  83      19.775  -5.666 -13.351  1.00 50.00      B000 C  
ATOM   2060  N   ASP B  84      17.898   1.357 -13.271  1.00 50.00      B000 N  
ATOM   2061  CA  ASP B  84      17.249   2.591 -13.690  1.00 50.00      B000 C  
ATOM   2062  C   ASP B  84      18.272   3.613 -14.152  1.00 50.00      B000 C  
ATOM   2063  O   ASP B  84      18.172   4.111 -15.267  1.00 50.00      B000 O  
ATOM   2064  CB  ASP B  84      16.370   3.177 -12.582  1.00 50.00      B000 C  
ATOM   2065  CG  ASP B  84      15.300   4.112 -13.126  1.00 50.00      B000 C  
ATOM   2066  OD1 ASP B  84      14.373   3.622 -13.813  1.00 50.00      B000 O  
ATOM   2067  OD2 ASP B  84      15.385   5.334 -12.874  1.00 50.00      B000 O1-
ATOM   2068  N   ALA B  85      19.263   3.901 -13.308  1.00 50.00      B000 N  
ATOM   2069  CA  ALA B  85      20.345   4.826 -13.652  1.00 50.00      B000 C  
ATOM   2070  C   ALA B  85      21.028   4.389 -14.937  1.00 50.00      B000 C  
ATOM   2071  O   ALA B  85      21.260   5.201 -15.833  1.00 50.00      B000 O  
ATOM   2072  CB  ALA B  85      21.353   4.915 -12.518  1.00 50.00      B000 C  
ATOM   2073  N   GLN B  86      21.316   3.090 -15.019  1.00 50.00      B000 N  
ATOM   2074  CA  GLN B  86      21.889   2.455 -16.214  1.00 50.00      B000 C  
ATOM   2075  C   GLN B  86      21.012   2.613 -17.465  1.00 50.00      B000 C  
ATOM   2076  O   GLN B  86      21.505   2.501 -18.591  1.00 50.00      B000 O  
ATOM   2077  CB  GLN B  86      22.137   0.972 -15.936  1.00 50.00      B000 C  
ATOM   2078  CG  GLN B  86      22.797   0.216 -17.060  1.00 50.00      B000 C  
ATOM   2079  CD  GLN B  86      23.535  -1.023 -16.577  1.00 50.00      B000 C  
ATOM   2080  NE2 GLN B  86      24.691  -1.279 -17.183  1.00 50.00      B000 N  
ATOM   2081  OE1 GLN B  86      23.076  -1.748 -15.676  1.00 50.00      B000 O  
ATOM   2082  N   GLY B  87      19.720   2.867 -17.250  1.00 50.00      B000 N  
ATOM   2083  CA  GLY B  87      18.756   3.074 -18.331  1.00 50.00      B000 C  
ATOM   2084  C   GLY B  87      18.016   1.821 -18.764  1.00 50.00      B000 C  
ATOM   2085  O   GLY B  87      17.554   1.739 -19.899  1.00 50.00      B000 O  
ATOM   2086  N   VAL B  88      17.912   0.835 -17.878  1.00 50.00      B000 N  
ATOM   2087  CA  VAL B  88      17.143  -0.372 -18.183  1.00 50.00      B000 C  
ATOM   2088  C   VAL B  88      15.999  -0.585 -17.218  1.00 50.00      B000 C  
ATOM   2089  O   VAL B  88      16.086  -0.231 -16.040  1.00 50.00      B000 O  
ATOM   2090  CB  VAL B  88      18.004  -1.649 -18.227  1.00 50.00      B000 C  
ATOM   2091  CG1 VAL B  88      18.989  -1.577 -19.378  1.00 50.00      B000 C  
ATOM   2092  CG2 VAL B  88      18.729  -1.867 -16.916  1.00 50.00      B000 C  
ATOM   2093  N   SER B  89      14.928  -1.176 -17.724  1.00 50.00      B000 N  
ATOM   2094  CA  SER B  89      13.731  -1.376 -16.937  1.00 50.00      B000 C  
ATOM   2095  C   SER B  89      13.457  -2.861 -16.797  1.00 50.00      B000 C  
ATOM   2096  O   SER B  89      14.015  -3.658 -17.551  1.00 50.00      B000 O  
ATOM   2097  CB  SER B  89      12.569  -0.719 -17.646  1.00 50.00      B000 C  
ATOM   2098  OG  SER B  89      12.567  -1.151 -18.989  1.00 50.00      B000 O  
ATOM   2099  N   ILE B  90      12.594  -3.227 -15.846  1.00 50.00      B000 N  
ATOM   2100  CA  ILE B  90      12.178  -4.613 -15.660  1.00 50.00      B000 C  
ATOM   2101  C   ILE B  90      10.667  -4.750 -15.845  1.00 50.00      B000 C  
ATOM   2102  O   ILE B  90       9.902  -3.935 -15.320  1.00 50.00      B000 O  
ATOM   2103  CB  ILE B  90      12.554  -5.100 -14.270  1.00 50.00      B000 C  
ATOM   2104  CG1 ILE B  90      14.063  -5.078 -14.107  1.00 50.00      B000 C  
ATOM   2105  CG2 ILE B  90      12.048  -6.506 -14.032  1.00 50.00      B000 C  
ATOM   2106  CD1 ILE B  90      14.497  -5.123 -12.667  1.00 50.00      B000 C  
ATOM   2107  N   ARG B  91      10.253  -5.779 -16.595  1.00 50.00      B000 N  
ATOM   2108  CA  ARG B  91       8.838  -6.127 -16.819  1.00 50.00      B000 C  
ATOM   2109  C   ARG B  91       8.518  -7.441 -16.143  1.00 50.00      B000 C  
ATOM   2110  O   ARG B  91       9.226  -8.429 -16.358  1.00 50.00      B000 O  
ATOM   2111  CB  ARG B  91       8.578  -6.290 -18.307  1.00 50.00      B000 C  
ATOM   2112  CG  ARG B  91       7.120  -6.305 -18.675  1.00 50.00      B000 C  
ATOM   2113  CD  ARG B  91       6.957  -6.785 -20.102  1.00 50.00      B000 C  
ATOM   2114  NE  ARG B  91       5.734  -6.265 -20.733  1.00 50.00      B000 N  
ATOM   2115  CZ  ARG B  91       4.926  -6.964 -21.553  1.00 50.00      B000 C  
ATOM   2116  NH1 ARG B  91       5.182  -8.260 -21.830  1.00 50.00      B000 N1+
ATOM   2117  NH2 ARG B  91       3.843  -6.366 -22.088  1.00 50.00      B000 N  
ATOM   2118  N   PHE B  92       7.458  -7.468 -15.341  1.00 50.00      B000 N  
ATOM   2119  CA  PHE B  92       7.096  -8.694 -14.628  1.00 50.00      B000 C  
ATOM   2120  C   PHE B  92       5.901  -9.369 -15.277  1.00 50.00      B000 C  
ATOM   2121  O   PHE B  92       4.831  -8.786 -15.365  1.00 50.00      B000 O  
ATOM   2122  CB  PHE B  92       6.816  -8.415 -13.153  1.00 50.00      B000 C  
ATOM   2123  CG  PHE B  92       8.022  -7.962 -12.375  1.00 50.00      B000 C  
ATOM   2124  CD1 PHE B  92       8.291  -6.614 -12.204  1.00 50.00      B000 C  
ATOM   2125  CD2 PHE B  92       8.867  -8.875 -11.790  1.00 50.00      B000 C  
ATOM   2126  CE1 PHE B  92       9.383  -6.194 -11.482  1.00 50.00      B000 C  
ATOM   2127  CE2 PHE B  92       9.968  -8.453 -11.070  1.00 50.00      B000 C  
ATOM   2128  CZ  PHE B  92      10.224  -7.116 -10.925  1.00 50.00      B000 C  
ATOM   2129  N   ILE B  93       6.083 -10.605 -15.716  1.00 50.00      B000 N  
ATOM   2130  CA  ILE B  93       5.108 -11.228 -16.603  1.00 50.00      B000 C  
ATOM   2131  C   ILE B  93       3.763 -11.528 -15.955  1.00 50.00      B000 C  
ATOM   2132  O   ILE B  93       2.753 -11.036 -16.435  1.00 50.00      B000 O  
ATOM   2133  CB  ILE B  93       5.690 -12.450 -17.351  1.00 50.00      B000 C  
ATOM   2134  CG1 ILE B  93       6.626 -11.971 -18.453  1.00 50.00      B000 C  
ATOM   2135  CG2 ILE B  93       4.593 -13.266 -17.996  1.00 50.00      B000 C  
ATOM   2136  CD1 ILE B  93       7.669 -12.967 -18.854  1.00 50.00      B000 C  
ATOM   2137  N   ASP B  94       3.750 -12.314 -14.883  1.00 50.00      B000 N  
ATOM   2138  CA  ASP B  94       2.500 -12.694 -14.202  1.00 50.00      B000 C  
ATOM   2139  C   ASP B  94       1.836 -11.505 -13.510  1.00 50.00      B000 C  
ATOM   2140  O   ASP B  94       0.615 -11.347 -13.559  1.00 50.00      B000 O  
ATOM   2141  CB  ASP B  94       2.734 -13.802 -13.159  1.00 50.00      B000 C  
ATOM   2142  CG  ASP B  94       3.104 -15.154 -13.778  1.00 50.00      B000 C  
ATOM   2143  OD1 ASP B  94       3.599 -15.190 -14.934  1.00 50.00      B000 O  
ATOM   2144  OD2 ASP B  94       2.902 -16.187 -13.087  1.00 50.00      B000 O1-
ATOM   2145  N   ASP B  95       2.646 -10.675 -12.864  1.00 50.00      B000 N  
ATOM   2146  CA  ASP B  95       2.130  -9.516 -12.155  1.00 50.00      B000 C  
ATOM   2147  C   ASP B  95       1.662  -8.428 -13.124  1.00 50.00      B000 C  
ATOM   2148  O   ASP B  95       0.854  -7.571 -12.767  1.00 50.00      B000 O  
ATOM   2149  CB  ASP B  95       3.191  -8.985 -11.192  1.00 50.00      B000 C  
ATOM   2150  CG  ASP B  95       3.705 -10.064 -10.236  1.00 50.00      B000 C  
ATOM   2151  OD1 ASP B  95       2.926 -10.542  -9.377  1.00 50.00      B000 O  
ATOM   2152  OD2 ASP B  95       4.893 -10.436 -10.347  1.00 50.00      B000 O1-
ATOM   2153  N   GLY B  96       2.167  -8.494 -14.356  1.00 50.00      B000 N  
ATOM   2154  CA  GLY B  96       1.837  -7.550 -15.422  1.00 50.00      B000 C  
ATOM   2155  C   GLY B  96       2.036  -6.104 -15.023  1.00 50.00      B000 C  
ATOM   2156  O   GLY B  96       1.131  -5.283 -15.175  1.00 50.00      B000 O  
ATOM   2157  N   ILE B  97       3.212  -5.805 -14.482  1.00 50.00      B000 N  
ATOM   2158  CA  ILE B  97       3.580  -4.447 -14.052  1.00 50.00      B000 C  
ATOM   2159  C   ILE B  97       5.063  -4.235 -14.383  1.00 50.00      B000 C  
ATOM   2160  O   ILE B  97       5.795  -5.223 -14.616  1.00 50.00      B000 O  
ATOM   2161  CB  ILE B  97       3.349  -4.243 -12.547  1.00 50.00      B000 C  
ATOM   2162  CG1 ILE B  97       3.976  -5.384 -11.753  1.00 50.00      B000 C  
ATOM   2163  CG2 ILE B  97       1.881  -4.228 -12.229  1.00 50.00      B000 C  
ATOM   2164  CD1 ILE B  97       4.369  -4.995 -10.354  1.00 50.00      B000 C  
ATOM   2165  N   SER B  98       5.516  -2.975 -14.414  1.00 50.00      B000 N  
ATOM   2166  CA  SER B  98       6.907  -2.717 -14.787  1.00 50.00      B000 C  
ATOM   2167  C   SER B  98       7.492  -1.358 -14.449  1.00 50.00      B000 C  
ATOM   2168  O   SER B  98       6.864  -0.317 -14.640  1.00 50.00      B000 O  
ATOM   2169  CB  SER B  98       7.098  -2.906 -16.275  1.00 50.00      B000 C  
ATOM   2170  OG  SER B  98       7.025  -1.645 -16.888  1.00 50.00      B000 O  
ATOM   2171  N   THR B  99       8.752  -1.441 -14.030  1.00 50.00      B000 N  
ATOM   2172  CA  THR B  99       9.713  -0.383 -13.749  1.00 50.00      B000 C  
ATOM   2173  C   THR B  99       9.911   0.800 -14.711  1.00 50.00      B000 C  
ATOM   2174  O   THR B  99      10.606   1.747 -14.346  1.00 50.00      B000 O  
ATOM   2175  CB  THR B  99      11.058  -1.074 -13.661  1.00 50.00      B000 C  
ATOM   2176  CG2 THR B  99      12.208  -0.114 -13.444  1.00 50.00      B000 C  
ATOM   2177  OG1 THR B  99      10.998  -1.976 -12.572  1.00 50.00      B000 O  
ATOM   2178  N   ASP B 100       9.350   0.784 -15.919  1.00 50.00      B000 N  
ATOM   2179  CA  ASP B 100       9.635   1.882 -16.860  1.00 50.00      B000 C  
ATOM   2180  C   ASP B 100       9.097   3.250 -16.405  1.00 50.00      B000 C  
ATOM   2181  O   ASP B 100       9.731   4.272 -16.651  1.00 50.00      B000 O  
ATOM   2182  CB  ASP B 100       9.225   1.531 -18.298  1.00 50.00      B000 C  
ATOM   2183  CG  ASP B 100       7.751   1.774 -18.573  1.00 50.00      B000 C  
ATOM   2184  OD1 ASP B 100       7.361   2.944 -18.787  1.00 50.00      B000 O  
ATOM   2185  OD2 ASP B 100       6.978   0.792 -18.604  1.00 50.00      B000 O1-
ATOM   2186  N   SER B 101       7.955   3.254 -15.717  1.00 50.00      B000 N  
ATOM   2187  CA  SER B 101       7.357   4.484 -15.173  1.00 50.00      B000 C  
ATOM   2188  C   SER B 101       7.593   4.659 -13.665  1.00 50.00      B000 C  
ATOM   2189  O   SER B 101       8.333   3.891 -13.049  1.00 50.00      B000 O  
ATOM   2190  CB  SER B 101       5.855   4.512 -15.459  1.00 50.00      B000 C  
ATOM   2191  OG  SER B 101       5.141   3.715 -14.525  1.00 50.00      B000 O  
ATOM   2192  N   TYR B 102       6.945   5.665 -13.074  1.00 50.00      B000 N  
ATOM   2193  CA  TYR B 102       7.148   5.991 -11.657  1.00 50.00      B000 C  
ATOM   2194  C   TYR B 102       6.162   5.294 -10.740  1.00 50.00      B000 C  
ATOM   2195  O   TYR B 102       6.553   4.723  -9.721  1.00 50.00      B000 O  
ATOM   2196  CB  TYR B 102       7.101   7.502 -11.412  1.00 50.00      B000 C  
ATOM   2197  CG  TYR B 102       8.268   8.268 -11.994  1.00 50.00      B000 C  
ATOM   2198  CD1 TYR B 102       8.067   9.516 -12.600  1.00 50.00      B000 C  
ATOM   2199  CD2 TYR B 102       9.578   7.747 -11.952  1.00 50.00      B000 C  
ATOM   2200  CE1 TYR B 102       9.143  10.245 -13.143  1.00 50.00      B000 C  
ATOM   2201  CE2 TYR B 102      10.665   8.458 -12.493  1.00 50.00      B000 C  
ATOM   2202  CZ  TYR B 102      10.437   9.709 -13.086  1.00 50.00      B000 C  
ATOM   2203  OH  TYR B 102      11.480  10.432 -13.626  1.00 50.00      B000 O  
ATOM   2204  N   ILE B 103       4.884   5.351 -11.099  1.00 50.00      B000 N  
ATOM   2205  CA  ILE B 103       3.853   4.641 -10.362  1.00 50.00      B000 C  
ATOM   2206  C   ILE B 103       4.109   3.144 -10.508  1.00 50.00      B000 C  
ATOM   2207  O   ILE B 103       3.577   2.325  -9.757  1.00 50.00      B000 O  
ATOM   2208  CB  ILE B 103       2.448   5.051 -10.853  1.00 50.00      B000 C  
ATOM   2209  CG1 ILE B 103       2.076   6.411 -10.271  1.00 50.00      B000 C  
ATOM   2210  CG2 ILE B 103       1.386   4.044 -10.456  1.00 50.00      B000 C  
ATOM   2211  CD1 ILE B 103       2.791   7.591 -10.934  1.00 50.00      B000 C  
ATOM   2212  N   GLY B 104       4.962   2.805 -11.472  1.00 50.00      B000 N  
ATOM   2213  CA  GLY B 104       5.390   1.433 -11.689  1.00 50.00      B000 C  
ATOM   2214  C   GLY B 104       6.255   0.929 -10.555  1.00 50.00      B000 C  
ATOM   2215  O   GLY B 104       5.918  -0.068  -9.901  1.00 50.00      B000 O  
ATOM   2216  N   LYS B 105       7.366   1.631 -10.324  1.00 50.00      B000 N  
ATOM   2217  CA  LYS B 105       8.296   1.306  -9.247  1.00 50.00      B000 C  
ATOM   2218  C   LYS B 105       7.575   1.323  -7.924  1.00 50.00      B000 C  
ATOM   2219  O   LYS B 105       7.779   0.439  -7.097  1.00 50.00      B000 O  
ATOM   2220  CB  LYS B 105       9.462   2.278  -9.222  1.00 50.00      B000 C  
ATOM   2221  CG  LYS B 105      10.311   2.198 -10.465  1.00 50.00      B000 C  
ATOM   2222  CD  LYS B 105      11.109   3.464 -10.651  1.00 50.00      B000 C  
ATOM   2223  CE  LYS B 105      11.859   3.451 -11.948  1.00 50.00      B000 C  
ATOM   2224  NZ  LYS B 105      12.572   4.727 -12.097  1.00 50.00      B000 N1+
ATOM   2225  N   MET B 106       6.705   2.307  -7.743  1.00 50.00      B000 N  
ATOM   2226  CA  MET B 106       5.878   2.388  -6.548  1.00 50.00      B000 C  
ATOM   2227  C   MET B 106       5.087   1.078  -6.311  1.00 50.00      B000 C  
ATOM   2228  O   MET B 106       5.209   0.440  -5.255  1.00 50.00      B000 O  
ATOM   2229  CB  MET B 106       4.944   3.590  -6.649  1.00 50.00      B000 C  
ATOM   2230  CG  MET B 106       4.349   4.041  -5.333  1.00 50.00      B000 C  
ATOM   2231  SD  MET B 106       2.598   4.313  -5.610  1.00 50.00      B000 S  
ATOM   2232  CE  MET B 106       2.345   5.855  -4.751  1.00 50.00      B000 C  
ATOM   2233  N   VAL B 107       4.301   0.663  -7.299  1.00 50.00      B000 N  
ATOM   2234  CA  VAL B 107       3.539  -0.572  -7.173  1.00 50.00      B000 C  
ATOM   2235  C   VAL B 107       4.460  -1.743  -6.849  1.00 50.00      B000 C  
ATOM   2236  O   VAL B 107       4.176  -2.491  -5.920  1.00 50.00      B000 O  
ATOM   2237  CB  VAL B 107       2.683  -0.843  -8.416  1.00 50.00      B000 C  
ATOM   2238  CG1 VAL B 107       2.231  -2.275  -8.452  1.00 50.00      B000 C  
ATOM   2239  CG2 VAL B 107       1.494   0.082  -8.418  1.00 50.00      B000 C  
ATOM   2240  N   VAL B 108       5.566  -1.869  -7.592  1.00 50.00      B000 N  
ATOM   2241  CA  VAL B 108       6.551  -2.935  -7.378  1.00 50.00      B000 C  
ATOM   2242  C   VAL B 108       6.917  -3.011  -5.906  1.00 50.00      B000 C  
ATOM   2243  O   VAL B 108       6.683  -4.051  -5.261  1.00 50.00      B000 O  
ATOM   2244  CB  VAL B 108       7.821  -2.747  -8.218  1.00 50.00      B000 C  
ATOM   2245  CG1 VAL B 108       8.914  -3.674  -7.751  1.00 50.00      B000 C  
ATOM   2246  CG2 VAL B 108       7.529  -3.044  -9.654  1.00 50.00      B000 C  
ATOM   2247  N   THR B 109       7.454  -1.911  -5.372  1.00 50.00      B000 N  
ATOM   2248  CA  THR B 109       7.775  -1.806  -3.946  1.00 50.00      B000 C  
ATOM   2249  C   THR B 109       6.626  -2.195  -3.023  1.00 50.00      B000 C  
ATOM   2250  O   THR B 109       6.807  -3.034  -2.142  1.00 50.00      B000 O  
ATOM   2251  CB  THR B 109       8.225  -0.403  -3.591  1.00 50.00      B000 C  
ATOM   2252  CG2 THR B 109       8.609  -0.332  -2.127  1.00 50.00      B000 C  
ATOM   2253  OG1 THR B 109       9.365  -0.074  -4.387  1.00 50.00      B000 O  
ATOM   2254  N   ILE B 110       5.455  -1.594  -3.239  1.00 50.00      B000 N  
ATOM   2255  CA  ILE B 110       4.286  -1.851  -2.395  1.00 50.00      B000 C  
ATOM   2256  C   ILE B 110       3.988  -3.327  -2.393  1.00 50.00      B000 C  
ATOM   2257  O   ILE B 110       3.629  -3.897  -1.365  1.00 50.00      B000 O  
ATOM   2258  CB  ILE B 110       3.025  -1.105  -2.871  1.00 50.00      B000 C  
ATOM   2259  CG1 ILE B 110       3.219   0.403  -2.782  1.00 50.00      B000 C  
ATOM   2260  CG2 ILE B 110       1.827  -1.477  -2.008  1.00 50.00      B000 C  
ATOM   2261  CD1 ILE B 110       1.958   1.203  -3.012  1.00 50.00      B000 C  
ATOM   2262  N   LEU B 111       4.159  -3.931  -3.563  1.00 50.00      B000 N  
ATOM   2263  CA  LEU B 111       3.874  -5.332  -3.766  1.00 50.00      B000 C  
ATOM   2264  C   LEU B 111       4.864  -6.249  -3.075  1.00 50.00      B000 C  
ATOM   2265  O   LEU B 111       4.457  -7.118  -2.307  1.00 50.00      B000 O  
ATOM   2266  CB  LEU B 111       3.770  -5.650  -5.247  1.00 50.00      B000 C  
ATOM   2267  CG  LEU B 111       2.373  -5.365  -5.786  1.00 50.00      B000 C  
ATOM   2268  CD1 LEU B 111       2.166  -6.090  -7.108  1.00 50.00      B000 C  
ATOM   2269  CD2 LEU B 111       1.315  -5.785  -4.766  1.00 50.00      B000 C  
ATOM   2270  N   SER B 112       6.155  -6.079  -3.311  1.00 50.00      B000 N  
ATOM   2271  CA  SER B 112       7.072  -6.979  -2.612  1.00 50.00      B000 C  
ATOM   2272  C   SER B 112       7.054  -6.738  -1.110  1.00 50.00      B000 C  
ATOM   2273  O   SER B 112       7.381  -7.625  -0.338  1.00 50.00      B000 O  
ATOM   2274  CB  SER B 112       8.501  -6.997  -3.192  1.00 50.00      B000 C  
ATOM   2275  OG  SER B 112       9.106  -5.726  -3.130  1.00 50.00      B000 O  
ATOM   2276  N   ALA B 113       6.640  -5.556  -0.688  1.00 50.00      B000 N  
ATOM   2277  CA  ALA B 113       6.591  -5.302   0.737  1.00 50.00      B000 C  
ATOM   2278  C   ALA B 113       5.499  -6.133   1.411  1.00 50.00      B000 C  
ATOM   2279  O   ALA B 113       5.691  -6.619   2.522  1.00 50.00      B000 O  
ATOM   2280  CB  ALA B 113       6.438  -3.809   1.038  1.00 50.00      B000 C  
ATOM   2281  N   VAL B 114       4.366  -6.308   0.740  1.00 50.00      B000 N  
ATOM   2282  CA  VAL B 114       3.277  -7.095   1.324  1.00 50.00      B000 C  
ATOM   2283  C   VAL B 114       3.686  -8.557   1.257  1.00 50.00      B000 C  
ATOM   2284  O   VAL B 114       3.243  -9.393   2.061  1.00 50.00      B000 O  
ATOM   2285  CB  VAL B 114       1.914  -6.898   0.599  1.00 50.00      B000 C  
ATOM   2286  CG1 VAL B 114       0.799  -7.595   1.347  1.00 50.00      B000 C  
ATOM   2287  CG2 VAL B 114       1.574  -5.441   0.478  1.00 50.00      B000 C  
ATOM   2288  N   ALA B 115       4.544  -8.857   0.287  1.00 50.00      B000 N  
ATOM   2289  CA  ALA B 115       5.066 -10.191   0.141  1.00 50.00      B000 C  
ATOM   2290  C   ALA B 115       5.888 -10.523   1.390  1.00 50.00      B000 C  
ATOM   2291  O   ALA B 115       5.530 -11.405   2.173  1.00 50.00      B000 O  
ATOM   2292  CB  ALA B 115       5.895 -10.288  -1.120  1.00 50.00      B000 C  
ATOM   2293  N   GLN B 116       6.951  -9.762   1.603  1.00 50.00      B000 N  
ATOM   2294  CA  GLN B 116       7.882 -10.031   2.676  1.00 50.00      B000 C  
ATOM   2295  C   GLN B 116       7.226 -10.275   4.018  1.00 50.00      B000 C  
ATOM   2296  O   GLN B 116       7.649 -11.158   4.749  1.00 50.00      B000 O  
ATOM   2297  CB  GLN B 116       8.889  -8.905   2.789  1.00 50.00      B000 C  
ATOM   2298  CG  GLN B 116      10.191  -9.206   2.104  1.00 50.00      B000 C  
ATOM   2299  CD  GLN B 116      11.335  -8.460   2.740  1.00 50.00      B000 C  
ATOM   2300  NE2 GLN B 116      11.227  -8.211   4.036  1.00 50.00      B000 N  
ATOM   2301  OE1 GLN B 116      12.305  -8.108   2.082  1.00 50.00      B000 O  
ATOM   2302  N   ALA B 117       6.204  -9.494   4.347  1.00 50.00      B000 N  
ATOM   2303  CA  ALA B 117       5.509  -9.646   5.621  1.00 50.00      B000 C  
ATOM   2304  C   ALA B 117       4.788 -10.978   5.648  1.00 50.00      B000 C  
ATOM   2305  O   ALA B 117       4.854 -11.697   6.637  1.00 50.00      B000 O  
ATOM   2306  CB  ALA B 117       4.541  -8.506   5.849  1.00 50.00      B000 C  
ATOM   2307  N   GLU B 118       4.119 -11.310   4.546  1.00 50.00      B000 N  
ATOM   2308  CA  GLU B 118       3.418 -12.583   4.437  1.00 50.00      B000 C  
ATOM   2309  C   GLU B 118       4.432 -13.717   4.520  1.00 50.00      B000 C  
ATOM   2310  O   GLU B 118       4.216 -14.680   5.255  1.00 50.00      B000 O  
ATOM   2311  CB  GLU B 118       2.564 -12.653   3.162  1.00 50.00      B000 C  
ATOM   2312  CG  GLU B 118       1.158 -12.004   3.309  1.00 50.00      B000 C  
ATOM   2313  CD  GLU B 118       0.442 -11.701   1.957  1.00 50.00      B000 C  
ATOM   2314  OE1 GLU B 118       1.095 -11.809   0.868  1.00 50.00      B000 O  
ATOM   2315  OE2 GLU B 118      -0.777 -11.340   1.995  1.00 50.00      B000 O1-
ATOM   2316  N   ARG B 119       5.551 -13.571   3.806  1.00 50.00      B000 N  
ATOM   2317  CA  ARG B 119       6.652 -14.545   3.840  1.00 50.00      B000 C  
ATOM   2318  C   ARG B 119       7.116 -14.822   5.273  1.00 50.00      B000 C  
ATOM   2319  O   ARG B 119       7.272 -15.966   5.663  1.00 50.00      B000 O  
ATOM   2320  CB  ARG B 119       7.818 -14.080   2.947  1.00 50.00      B000 C  
ATOM   2321  CG  ARG B 119       9.048 -14.998   2.971  1.00 50.00      B000 C  
ATOM   2322  CD  ARG B 119      10.241 -14.519   2.090  1.00 50.00      B000 C  
ATOM   2323  NE  ARG B 119      11.253 -15.588   1.950  1.00 50.00      B000 N  
ATOM   2324  CZ  ARG B 119      12.198 -15.665   0.998  1.00 50.00      B000 C  
ATOM   2325  NH1 ARG B 119      12.315 -14.723   0.055  1.00 50.00      B000 N1+
ATOM   2326  NH2 ARG B 119      13.042 -16.700   0.986  1.00 50.00      B000 N  
ATOM   2327  N   GLN B 120       7.281 -13.768   6.060  1.00 50.00      B000 N  
ATOM   2328  CA  GLN B 120       7.791 -13.878   7.422  1.00 50.00      B000 C  
ATOM   2329  C   GLN B 120       6.799 -14.460   8.404  1.00 50.00      B000 C  
ATOM   2330  O   GLN B 120       7.189 -15.102   9.365  1.00 50.00      B000 O  
ATOM   2331  CB  GLN B 120       8.251 -12.514   7.925  1.00 50.00      B000 C  
ATOM   2332  CG  GLN B 120       9.442 -11.930   7.162  1.00 50.00      B000 C  
ATOM   2333  CD  GLN B 120       9.578 -10.422   7.338  1.00 50.00      B000 C  
ATOM   2334  NE2 GLN B 120      10.818  -9.956   7.471  1.00 50.00      B000 N  
ATOM   2335  OE1 GLN B 120       8.582  -9.685   7.353  1.00 50.00      B000 O  
ATOM   2336  N   ARG B 121       5.517 -14.223   8.181  1.00 50.00      B000 N  
ATOM   2337  CA  ARG B 121       4.509 -14.730   9.096  1.00 50.00      B000 C  
ATOM   2338  C   ARG B 121       4.442 -16.228   8.939  1.00 50.00      B000 C  
ATOM   2339  O   ARG B 121       4.214 -16.943   9.910  1.00 50.00      B000 O  
ATOM   2340  CB  ARG B 121       3.146 -14.084   8.838  1.00 50.00      B000 C  
ATOM   2341  CG  ARG B 121       1.996 -14.526   9.775  1.00 50.00      B000 C  
ATOM   2342  CD  ARG B 121       0.993 -15.518   9.112  1.00 50.00      B000 C  
ATOM   2343  NE  ARG B 121       0.763 -15.226   7.689  1.00 50.00      B000 N  
ATOM   2344  CZ  ARG B 121       0.040 -15.969   6.849  1.00 50.00      B000 C  
ATOM   2345  NH1 ARG B 121      -0.580 -17.077   7.270  1.00 50.00      B000 N1+
ATOM   2346  NH2 ARG B 121      -0.056 -15.591   5.574  1.00 50.00      B000 N  
ATOM   2347  N   ILE B 122       4.651 -16.692   7.710  1.00 50.00      B000 N  
ATOM   2348  CA  ILE B 122       4.685 -18.110   7.421  1.00 50.00      B000 C  
ATOM   2349  C   ILE B 122       5.890 -18.740   8.081  1.00 50.00      B000 C  
ATOM   2350  O   ILE B 122       5.778 -19.783   8.709  1.00 50.00      B000 O  
ATOM   2351  CB  ILE B 122       4.757 -18.363   5.934  1.00 50.00      B000 C  
ATOM   2352  CG1 ILE B 122       3.374 -18.176   5.324  1.00 50.00      B000 C  
ATOM   2353  CG2 ILE B 122       5.268 -19.765   5.665  1.00 50.00      B000 C  
ATOM   2354  CD1 ILE B 122       3.350 -18.258   3.805  1.00 50.00      B000 C  
ATOM   2355  N   LEU B 123       7.038 -18.085   7.951  1.00 50.00      B000 N  
ATOM   2356  CA  LEU B 123       8.281 -18.582   8.514  1.00 50.00      B000 C  
ATOM   2357  C   LEU B 123       8.195 -18.851  10.003  1.00 50.00      B000 C  
ATOM   2358  O   LEU B 123       8.793 -19.796  10.490  1.00 50.00      B000 O  
ATOM   2359  CB  LEU B 123       9.407 -17.598   8.239  1.00 50.00      B000 C  
ATOM   2360  CG  LEU B 123      10.845 -18.054   8.472  1.00 50.00      B000 C  
ATOM   2361  CD1 LEU B 123      11.116 -19.451   7.903  1.00 50.00      B000 C  
ATOM   2362  CD2 LEU B 123      11.807 -17.040   7.858  1.00 50.00      B000 C  
ATOM   2363  N   GLN B 124       7.450 -18.022  10.723  1.00 50.00      B000 N  
ATOM   2364  CA  GLN B 124       7.302 -18.202  12.154  1.00 50.00      B000 C  
ATOM   2365  C   GLN B 124       6.405 -19.395  12.448  1.00 50.00      B000 C  
ATOM   2366  O   GLN B 124       6.744 -20.234  13.271  1.00 50.00      B000 O  
ATOM   2367  CB  GLN B 124       6.774 -16.933  12.807  1.00 50.00      B000 C  
ATOM   2368  CG  GLN B 124       7.373 -16.682  14.179  1.00 50.00      B000 C  
ATOM   2369  CD  GLN B 124       6.869 -15.403  14.831  1.00 50.00      B000 C  
ATOM   2370  NE2 GLN B 124       6.847 -15.390  16.164  1.00 50.00      B000 N  
ATOM   2371  OE1 GLN B 124       6.509 -14.435  14.150  1.00 50.00      B000 O  
ATOM   2372  N   ARG B 125       5.281 -19.480  11.745  1.00 50.00      B000 N  
ATOM   2373  CA  ARG B 125       4.326 -20.585  11.887  1.00 50.00      B000 C  
ATOM   2374  C   ARG B 125       4.977 -21.940  11.578  1.00 50.00      B000 C  
ATOM   2375  O   ARG B 125       4.557 -22.986  12.086  1.00 50.00      B000 O  
ATOM   2376  CB  ARG B 125       3.140 -20.337  10.950  1.00 50.00      B000 C  
ATOM   2377  CG  ARG B 125       1.778 -20.871  11.407  1.00 50.00      B000 C  
ATOM   2378  CD  ARG B 125       0.727 -20.496  10.350  1.00 50.00      B000 C  
ATOM   2379  NE  ARG B 125      -0.650 -20.901  10.671  1.00 50.00      B000 N  
ATOM   2380  CZ  ARG B 125      -1.730 -20.544   9.962  1.00 50.00      B000 C  
ATOM   2381  NH1 ARG B 125      -1.607 -19.776   8.876  1.00 50.00      B000 N1+
ATOM   2382  NH2 ARG B 125      -2.938 -20.957  10.336  1.00 50.00      B000 N  
ATOM   2383  N   THR B 126       6.016 -21.903  10.748  1.00 50.00      B000 N  
ATOM   2384  CA  THR B 126       6.753 -23.098  10.354  1.00 50.00      B000 C  
ATOM   2385  C   THR B 126       7.743 -23.549  11.442  1.00 50.00      B000 C  
ATOM   2386  O   THR B 126       8.032 -24.736  11.551  1.00 50.00      B000 O  
ATOM   2387  CB  THR B 126       7.497 -22.909   8.996  1.00 50.00      B000 C  
ATOM   2388  CG2 THR B 126       7.698 -24.231   8.310  1.00 50.00      B000 C  
ATOM   2389  OG1 THR B 126       6.728 -22.083   8.119  1.00 50.00      B000 O  
ATOM   2390  N   ASN B 127       8.261 -22.616  12.240  1.00 50.00      B000 N  
ATOM   2391  CA  ASN B 127       9.182 -22.977  13.318  1.00 50.00      B000 C  
ATOM   2392  C   ASN B 127       8.472 -23.508  14.545  1.00 50.00      B000 C  
ATOM   2393  O   ASN B 127       8.966 -24.430  15.197  1.00 50.00      B000 O  
ATOM   2394  CB  ASN B 127      10.102 -21.822  13.690  1.00 50.00      B000 C  
ATOM   2395  CG  ASN B 127      11.234 -21.639  12.695  1.00 50.00      B000 C  
ATOM   2396  ND2 ASN B 127      11.960 -20.536  12.823  1.00 50.00      B000 N  
ATOM   2397  OD1 ASN B 127      11.455 -22.478  11.819  1.00 50.00      B000 O  
ATOM   2398  N   GLU B 128       7.315 -22.928  14.862  1.00 50.00      B000 N  
ATOM   2399  CA  GLU B 128       6.465 -23.432  15.938  1.00 50.00      B000 C  
ATOM   2400  C   GLU B 128       5.963 -24.819  15.571  1.00 50.00      B000 C  
ATOM   2401  O   GLU B 128       5.924 -25.717  16.410  1.00 50.00      B000 O  
ATOM   2402  CB  GLU B 128       5.283 -22.501  16.176  1.00 50.00      B000 C  
ATOM   2403  CG  GLU B 128       5.659 -21.169  16.785  1.00 50.00      B000 C  
ATOM   2404  CD  GLU B 128       4.603 -20.094  16.553  1.00 50.00      B000 C  
ATOM   2405  OE1 GLU B 128       3.509 -20.404  16.020  1.00 50.00      B000 O  
ATOM   2406  OE2 GLU B 128       4.872 -18.923  16.905  1.00 50.00      B000 O1-
ATOM   2407  N   GLY B 129       5.590 -24.976  14.304  1.00 50.00      B000 N  
ATOM   2408  CA  GLY B 129       5.231 -26.270  13.746  1.00 50.00      B000 C  
ATOM   2409  C   GLY B 129       6.243 -27.347  14.085  1.00 50.00      B000 C  
ATOM   2410  O   GLY B 129       5.853 -28.468  14.410  1.00 50.00      B000 O  
ATOM   2411  N   ARG B 130       7.535 -27.006  14.021  1.00 50.00      B000 N  
ATOM   2412  CA  ARG B 130       8.607 -27.960  14.339  1.00 50.00      B000 C  
ATOM   2413  C   ARG B 130       8.614 -28.292  15.819  1.00 50.00      B000 C  
ATOM   2414  O   ARG B 130       8.898 -29.423  16.188  1.00 50.00      B000 O  
ATOM   2415  CB  ARG B 130      10.003 -27.472  13.928  1.00 50.00      B000 C  
ATOM   2416  CG  ARG B 130      10.039 -26.281  13.002  1.00 50.00      B000 C  
ATOM   2417  CD  ARG B 130      11.176 -26.279  11.980  1.00 50.00      B000 C  
ATOM   2418  NE  ARG B 130      12.164 -27.336  12.158  1.00 50.00      B000 N  
ATOM   2419  CZ  ARG B 130      12.932 -27.791  11.173  1.00 50.00      B000 C  
ATOM   2420  NH1 ARG B 130      12.815 -27.274   9.955  1.00 50.00      B000 N1+
ATOM   2421  NH2 ARG B 130      13.809 -28.763  11.394  1.00 50.00      B000 N  
ATOM   2422  N   GLN B 131       8.292 -27.318  16.667  1.00 50.00      B000 N  
ATOM   2423  CA  GLN B 131       8.277 -27.555  18.114  1.00 50.00      B000 C  
ATOM   2424  C   GLN B 131       7.144 -28.445  18.611  1.00 50.00      B000 C  
ATOM   2425  O   GLN B 131       7.379 -29.353  19.414  1.00 50.00      B000 O  
ATOM   2426  CB  GLN B 131       8.341 -26.244  18.902  1.00 50.00      B000 C  
ATOM   2427  CG  GLN B 131       9.728 -25.639  18.881  1.00 50.00      B000 C  
ATOM   2428  CD  GLN B 131      10.806 -26.710  18.777  1.00 50.00      B000 C  
ATOM   2429  NE2 GLN B 131      11.544 -26.701  17.665  1.00 50.00      B000 N  
ATOM   2430  OE1 GLN B 131      10.965 -27.544  19.680  1.00 50.00      B000 O  
ATOM   2431  N   GLU B 132       5.930 -28.189  18.129  1.00 50.00      B000 N  
ATOM   2432  CA  GLU B 132       4.771 -29.006  18.496  1.00 50.00      B000 C  
ATOM   2433  C   GLU B 132       4.717 -30.328  17.714  1.00 50.00      B000 C  
ATOM   2434  O   GLU B 132       3.747 -31.085  17.827  1.00 50.00      B000 O  
ATOM   2435  CB  GLU B 132       3.460 -28.214  18.368  1.00 50.00      B000 C  
ATOM   2436  CG  GLU B 132       3.049 -27.887  16.940  1.00 50.00      B000 C  
ATOM   2437  CD  GLU B 132       1.748 -27.107  16.861  1.00 50.00      B000 C  
ATOM   2438  OE1 GLU B 132       1.545 -26.193  17.688  1.00 50.00      B000 O  
ATOM   2439  OE2 GLU B 132       0.932 -27.399  15.960  1.00 50.00      B000 O1-
ATOM   2440  N   ALA B 133       5.763 -30.593  16.930  1.00 50.00      B000 N  
ATOM   2441  CA  ALA B 133       5.939 -31.887  16.270  1.00 50.00      B000 C  
ATOM   2442  C   ALA B 133       7.210 -32.585  16.759  1.00 50.00      B000 C  
ATOM   2443  O   ALA B 133       7.276 -33.814  16.793  1.00 50.00      B000 O  
ATOM   2444  CB  ALA B 133       5.962 -31.722  14.765  1.00 50.00      B000 C  
ATOM   2445  N   MET B 134       8.207 -31.794  17.148  1.00 50.00      B000 N  
ATOM   2446  CA  MET B 134       9.488 -32.312  17.638  1.00 50.00      B000 C  
ATOM   2447  C   MET B 134       9.352 -32.887  19.044  1.00 50.00      B000 C  
ATOM   2448  O   MET B 134       9.814 -34.000  19.317  1.00 50.00      B000 O  
ATOM   2449  CB  MET B 134      10.550 -31.206  17.620  1.00 50.00      B000 C  
ATOM   2450  CG  MET B 134      11.983 -31.695  17.671  1.00 50.00      B000 C  
ATOM   2451  SD  MET B 134      13.163 -30.487  17.038  1.00 50.00      B000 S  
ATOM   2452  CE  MET B 134      14.702 -31.395  17.268  1.00 50.00      B000 C  
ATOM   2453  N   ALA B 135       8.721 -32.115  19.927  1.00 50.00      B000 N  
ATOM   2454  CA  ALA B 135       8.437 -32.543  21.297  1.00 50.00      B000 C  
ATOM   2455  C   ALA B 135       7.310 -33.579  21.353  1.00 50.00      B000 C  
ATOM   2456  O   ALA B 135       7.209 -34.344  22.317  1.00 50.00      B000 O  
ATOM   2457  CB  ALA B 135       8.099 -31.342  22.162  1.00 50.00      B000 C  
ATOM   2458  N   LYS B 136       6.473 -33.590  20.312  1.00 50.00      B000 N  
ATOM   2459  CA  LYS B 136       5.387 -34.562  20.144  1.00 50.00      B000 C  
ATOM   2460  C   LYS B 136       5.905 -36.003  20.077  1.00 50.00      B000 C  
ATOM   2461  O   LYS B 136       5.191 -36.936  20.442  1.00 50.00      B000 O  
ATOM   2462  CB  LYS B 136       4.600 -34.241  18.868  1.00 50.00      B000 C  
ATOM   2463  CG  LYS B 136       3.122 -34.623  18.889  1.00 50.00      B000 C  
ATOM   2464  CD  LYS B 136       2.533 -34.557  17.479  1.00 50.00      B000 C  
ATOM   2465  CE  LYS B 136       1.068 -34.137  17.479  1.00 50.00      B000 C  
ATOM   2466  NZ  LYS B 136       0.911 -32.655  17.476  1.00 50.00      B000 N1+
ATOM   2467  N   GLY B 137       7.139 -36.173  19.602  1.00 50.00      B000 N  
ATOM   2468  CA  GLY B 137       7.764 -37.487  19.477  1.00 50.00      B000 C  
ATOM   2469  C   GLY B 137       8.058 -37.910  18.047  1.00 50.00      B000 C  
ATOM   2470  O   GLY B 137       8.453 -39.052  17.811  1.00 50.00      B000 O  
ATOM   2471  N   VAL B 138       7.864 -36.995  17.098  1.00 50.00      B000 N  
ATOM   2472  CA  VAL B 138       8.108 -37.268  15.682  1.00 50.00      B000 C  
ATOM   2473  C   VAL B 138       9.610 -37.276  15.407  1.00 50.00      B000 C  
ATOM   2474  O   VAL B 138      10.364 -36.497  15.996  1.00 50.00      B000 O  
ATOM   2475  CB  VAL B 138       7.396 -36.234  14.769  1.00 50.00      B000 C  
ATOM   2476  CG1 VAL B 138       7.657 -36.516  13.290  1.00 50.00      B000 C  
ATOM   2477  CG2 VAL B 138       5.899 -36.231  15.035  1.00 50.00      B000 C  
ATOM   2478  N   VAL B 139      10.032 -38.163  14.508  1.00 50.00      B000 N  
ATOM   2479  CA  VAL B 139      11.448 -38.391  14.219  1.00 50.00      B000 C  
ATOM   2480  C   VAL B 139      11.885 -37.649  12.949  1.00 50.00      B000 C  
ATOM   2481  O   VAL B 139      11.276 -37.813  11.889  1.00 50.00      B000 O  
ATOM   2482  CB  VAL B 139      11.748 -39.919  14.090  1.00 50.00      B000 C  
ATOM   2483  CG1 VAL B 139      13.249 -40.185  14.030  1.00 50.00      B000 C  
ATOM   2484  CG2 VAL B 139      11.124 -40.695  15.251  1.00 50.00      B000 C  
ATOM   2485  N   PHE B 140      12.941 -36.842  13.067  1.00 50.00      B000 N  
ATOM   2486  CA  PHE B 140      13.467 -36.060  11.942  1.00 50.00      B000 C  
ATOM   2487  C   PHE B 140      14.713 -36.662  11.324  1.00 50.00      B000 C  
ATOM   2488  O   PHE B 140      15.550 -37.209  12.033  1.00 50.00      B000 O  
ATOM   2489  CB  PHE B 140      13.823 -34.653  12.402  1.00 50.00      B000 C  
ATOM   2490  CG  PHE B 140      12.644 -33.766  12.608  1.00 50.00      B000 C  
ATOM   2491  CD1 PHE B 140      12.092 -33.614  13.873  1.00 50.00      B000 C  
ATOM   2492  CD2 PHE B 140      12.091 -33.072  11.543  1.00 50.00      B000 C  
ATOM   2493  CE1 PHE B 140      11.006 -32.793  14.075  1.00 50.00      B000 C  
ATOM   2494  CE2 PHE B 140      11.002 -32.247  11.735  1.00 50.00      B000 C  
ATOM   2495  CZ  PHE B 140      10.457 -32.108  13.004  1.00 50.00      B000 C  
ATOM   2496  N   GLY B 141      14.851 -36.532  10.008  1.00 50.00      B000 N  
ATOM   2497  CA  GLY B 141      16.100 -36.892   9.329  1.00 50.00      B000 C  
ATOM   2498  C   GLY B 141      16.061 -38.209   8.587  1.00 50.00      B000 C  
ATOM   2499  O   GLY B 141      15.234 -39.068   8.883  1.00 50.00      B000 O  
ATOM   2500  N   ARG B 142      16.976 -38.355   7.630  1.00 50.00      B000 N  
ATOM   2501  CA  ARG B 142      17.090 -39.531   6.760  1.00 50.00      B000 C  
ATOM   2502  C   ARG B 142      16.687 -40.845   7.423  1.00 50.00      B000 C  
ATOM   2503  O   ARG B 142      17.115 -41.147   8.536  1.00 50.00      B000 O  
ATOM   2504  CB  ARG B 142      18.517 -39.623   6.212  1.00 50.00      B000 C  
ATOM   2505  CG  ARG B 142      18.757 -40.734   5.212  1.00 50.00      B000 C  
ATOM   2506  CD  ARG B 142      20.134 -40.634   4.573  1.00 50.00      B000 C  
ATOM   2507  NE  ARG B 142      20.401 -41.789   3.719  1.00 50.00      B000 N  
ATOM   2508  CZ  ARG B 142      21.493 -41.963   2.979  1.00 50.00      B000 C  
ATOM   2509  NH1 ARG B 142      22.460 -41.057   2.959  1.00 50.00      B000 N1+
ATOM   2510  NH2 ARG B 142      21.616 -43.058   2.248  1.00 50.00      B000 N  
ATOM   2511  N   LYS B 143      15.848 -41.612   6.734  1.00 50.00      B000 N  
ATOM   2512  CA  LYS B 143      15.441 -42.928   7.212  1.00 50.00      B000 C  
ATOM   2513  C   LYS B 143      16.643 -43.864   7.179  1.00 50.00      B000 C  
ATOM   2514  O   LYS B 143      17.437 -43.828   6.235  1.00 50.00      B000 O  
ATOM   2515  CB  LYS B 143      14.319 -43.504   6.345  1.00 50.00      B000 C  
ATOM   2516  CG  LYS B 143      13.116 -42.600   6.138  1.00 50.00      B000 C  
ATOM   2517  CD  LYS B 143      12.219 -42.518   7.357  1.00 50.00      B000 C  
ATOM   2518  CE  LYS B 143      11.070 -41.566   7.088  1.00 50.00      B000 C  
ATOM   2519  NZ  LYS B 143      10.242 -41.313   8.296  1.00 50.00      B000 N1+
ATOM   2520  N   ARG B 144      16.775 -44.692   8.214  1.00 50.00      B000 N  
ATOM   2521  CA  ARG B 144      17.901 -45.625   8.332  1.00 50.00      B000 C  
ATOM   2522  C   ARG B 144      17.799 -46.804   7.339  1.00 50.00      B000 C  
ATOM   2523  O   ARG B 144      16.830 -47.573   7.362  1.00 50.00      B000 O  
ATOM   2524  CB  ARG B 144      18.026 -46.132   9.775  1.00 50.00      B000 C  
ATOM   2525  CG  ARG B 144      18.445 -45.077  10.783  1.00 50.00      B000 C  
ATOM   2526  CD  ARG B 144      18.360 -45.618  12.191  1.00 50.00      B000 C  
ATOM   2527  NE  ARG B 144      19.116 -44.817  13.151  1.00 50.00      B000 N  
ATOM   2528  CZ  ARG B 144      19.733 -45.315  14.224  1.00 50.00      B000 C  
ATOM   2529  NH1 ARG B 144      19.704 -46.623  14.486  1.00 50.00      B000 N1+
ATOM   2530  NH2 ARG B 144      20.396 -44.509  15.039  1.00 50.00      B000 N  
ATOM   2531  N   LYS B 145      18.805 -46.927   6.470  1.00 50.00      B000 N  
ATOM   2532  CA  LYS B 145      18.827 -47.950   5.416  1.00 50.00      B000 C  
ATOM   2533  C   LYS B 145      19.476 -49.236   5.897  1.00 50.00      B000 C  
ATOM   2534  O   LYS B 145      19.097 -50.322   5.482  1.00 50.00      B000 O  
ATOM   2535  CB  LYS B 145      19.599 -47.449   4.178  1.00 50.00      B000 C  
ATOM   2536  CG  LYS B 145      19.048 -46.183   3.502  1.00 50.00      B000 C  
ATOM   2537  CD  LYS B 145      18.003 -46.520   2.394  1.00 50.00      B000 C  
ATOM   2538  CE  LYS B 145      17.369 -45.215   1.834  1.00 50.00      B000 C  
ATOM   2539  NZ  LYS B 145      16.293 -45.474   0.814  1.00 50.00      B000 N1+
ATOM   2540  N   ILE B 146      20.459 -49.103   6.774  1.00 50.00      B000 N  
ATOM   2541  CA  ILE B 146      21.370 -50.196   7.066  1.00 50.00      B000 C  
ATOM   2542  C   ILE B 146      20.791 -51.188   8.068  1.00 50.00      B000 C  
ATOM   2543  O   ILE B 146      20.155 -50.784   9.043  1.00 50.00      B000 O  
ATOM   2544  CB  ILE B 146      22.731 -49.645   7.518  1.00 50.00      B000 C  
ATOM   2545  CG1 ILE B 146      23.151 -48.526   6.554  1.00 50.00      B000 C  
ATOM   2546  CG2 ILE B 146      23.772 -50.761   7.598  1.00 50.00      B000 C  
ATOM   2547  CD1 ILE B 146      24.600 -48.128   6.617  1.00 50.00      B000 C  
ATOM   2548  N   ASP B 147      20.994 -52.480   7.803  1.00 50.00      B000 N  
ATOM   2549  CA  ASP B 147      20.600 -53.545   8.717  1.00 50.00      B000 C  
ATOM   2550  C   ASP B 147      21.639 -53.627   9.822  1.00 50.00      B000 C  
ATOM   2551  O   ASP B 147      22.661 -54.287   9.659  1.00 50.00      B000 O  
ATOM   2552  CB  ASP B 147      20.522 -54.877   7.957  1.00 50.00      B000 C  
ATOM   2553  CG  ASP B 147      19.877 -56.010   8.775  1.00 50.00      B000 C  
ATOM   2554  OD1 ASP B 147      18.958 -55.755   9.588  1.00 50.00      B000 O  
ATOM   2555  OD2 ASP B 147      20.278 -57.177   8.579  1.00 50.00      B000 O1-
ATOM   2556  N   ARG B 148      21.385 -52.946  10.937  1.00 50.00      B000 N  
ATOM   2557  CA  ARG B 148      22.370 -52.858  12.025  1.00 50.00      B000 C  
ATOM   2558  C   ARG B 148      22.477 -54.145  12.842  1.00 50.00      B000 C  
ATOM   2559  O   ARG B 148      23.556 -54.487  13.332  1.00 50.00      B000 O  
ATOM   2560  CB  ARG B 148      22.108 -51.655  12.941  1.00 50.00      B000 C  
ATOM   2561  CG  ARG B 148      22.431 -50.296  12.308  1.00 50.00      B000 C  
ATOM   2562  CD  ARG B 148      22.443 -49.138  13.328  1.00 50.00      B000 C  
ATOM   2563  NE  ARG B 148      22.498 -47.820  12.678  1.00 50.00      B000 N  
ATOM   2564  CZ  ARG B 148      22.803 -46.673  13.286  1.00 50.00      B000 C  
ATOM   2565  NH1 ARG B 148      23.095 -46.640  14.580  1.00 50.00      B000 N1+
ATOM   2566  NH2 ARG B 148      22.817 -45.544  12.595  1.00 50.00      B000 N  
ATOM   2567  N   ASP B 149      21.365 -54.864  12.983  1.00 50.00      B000 N  
ATOM   2568  CA  ASP B 149      21.385 -56.171  13.637  1.00 50.00      B000 C  
ATOM   2569  C   ASP B 149      22.292 -57.142  12.881  1.00 50.00      B000 C  
ATOM   2570  O   ASP B 149      22.624 -58.207  13.389  1.00 50.00      B000 O  
ATOM   2571  CB  ASP B 149      19.965 -56.737  13.762  1.00 50.00      B000 C  
ATOM   2572  CG  ASP B 149      19.172 -56.101  14.897  1.00 50.00      B000 C  
ATOM   2573  OD1 ASP B 149      19.772 -55.777  15.947  1.00 50.00      B000 O  
ATOM   2574  OD2 ASP B 149      17.942 -55.940  14.740  1.00 50.00      B000 O1-
ATOM   2575  N   ALA B 150      22.688 -56.756  11.669  1.00 50.00      B000 N  
ATOM   2576  CA  ALA B 150      23.592 -57.548  10.844  1.00 50.00      B000 C  
ATOM   2577  C   ALA B 150      25.043 -57.100  11.000  1.00 50.00      B000 C  
ATOM   2578  O   ALA B 150      25.953 -57.692  10.421  1.00 50.00      B000 O  
ATOM   2579  CB  ALA B 150      23.169 -57.496   9.386  1.00 50.00      B000 C  
ATOM   2580  N   VAL B 151      25.260 -56.054  11.785  1.00 50.00      B000 N  
ATOM   2581  CA  VAL B 151      26.612 -55.598  12.066  1.00 50.00      B000 C  
ATOM   2582  C   VAL B 151      27.027 -56.130  13.429  1.00 50.00      B000 C  
ATOM   2583  O   VAL B 151      28.105 -56.696  13.575  1.00 50.00      B000 O  
ATOM   2584  CB  VAL B 151      26.737 -54.054  12.003  1.00 50.00      B000 C  
ATOM   2585  CG1 VAL B 151      28.152 -53.615  12.316  1.00 50.00      B000 C  
ATOM   2586  CG2 VAL B 151      26.342 -53.545  10.630  1.00 50.00      B000 C  
ATOM   2587  N   LEU B 152      26.162 -55.957  14.423  1.00 50.00      B000 N  
ATOM   2588  CA  LEU B 152      26.429 -56.454  15.766  1.00 50.00      B000 C  
ATOM   2589  C   LEU B 152      26.640 -57.957  15.706  1.00 50.00      B000 C  
ATOM   2590  O   LEU B 152      27.615 -58.487  16.244  1.00 50.00      B000 O  
ATOM   2591  CB  LEU B 152      25.247 -56.155  16.688  1.00 50.00      B000 C  
ATOM   2592  CG  LEU B 152      24.531 -54.813  16.546  1.00 50.00      B000 C  
ATOM   2593  CD1 LEU B 152      23.186 -54.855  17.259  1.00 50.00      B000 C  
ATOM   2594  CD2 LEU B 152      25.396 -53.685  17.077  1.00 50.00      B000 C  
ATOM   2595  N   ASN B 153      25.716 -58.622  15.015  1.00 50.00      B000 N  
ATOM   2596  CA  ASN B 153      25.651 -60.078  14.901  1.00 50.00      B000 C  
ATOM   2597  C   ASN B 153      26.777 -60.669  14.053  1.00 50.00      B000 C  
ATOM   2598  O   ASN B 153      26.799 -61.873  13.790  1.00 50.00      B000 O  
ATOM   2599  CB  ASN B 153      24.305 -60.466  14.288  1.00 50.00      B000 C  
ATOM   2600  CG  ASN B 153      23.647 -61.614  15.001  1.00 50.00      B000 C  
ATOM   2601  ND2 ASN B 153      22.381 -61.425  15.365  1.00 50.00      B000 N  
ATOM   2602  OD1 ASN B 153      24.256 -62.668  15.219  1.00 50.00      B000 O  
ATOM   2603  N   MET B 154      27.706 -59.816  13.634  1.00 50.00      B000 N  
ATOM   2604  CA  MET B 154      28.797 -60.217  12.761  1.00 50.00      B000 C  
ATOM   2605  C   MET B 154      30.144 -59.891  13.414  1.00 50.00      B000 C  
ATOM   2606  O   MET B 154      31.147 -60.565  13.158  1.00 50.00      B000 O  
ATOM   2607  CB  MET B 154      28.650 -59.515  11.410  1.00 50.00      B000 C  
ATOM   2608  CG  MET B 154      29.164 -60.301  10.217  1.00 50.00      B000 C  
ATOM   2609  SD  MET B 154      28.680 -59.576   8.634  1.00 50.00      B000 S  
ATOM   2610  CE  MET B 154      26.966 -60.074   8.517  1.00 50.00      B000 C  
ATOM   2611  N   TRP B 155      30.144 -58.861  14.263  1.00 50.00      B000 N  
ATOM   2612  CA  TRP B 155      31.322 -58.424  15.024  1.00 50.00      B000 C  
ATOM   2613  C   TRP B 155      31.435 -59.214  16.332  1.00 50.00      B000 C  
ATOM   2614  O   TRP B 155      32.523 -59.672  16.690  1.00 50.00      B000 O  
ATOM   2615  CB  TRP B 155      31.222 -56.922  15.312  1.00 50.00      B000 C  
ATOM   2616  CG  TRP B 155      32.511 -56.216  15.726  1.00 50.00      B000 C  
ATOM   2617  CD1 TRP B 155      33.617 -55.977  14.947  1.00 50.00      B000 C  
ATOM   2618  CD2 TRP B 155      32.784 -55.603  16.998  1.00 50.00      B000 C  
ATOM   2619  CE2 TRP B 155      34.078 -55.036  16.920  1.00 50.00      B000 C  
ATOM   2620  CE3 TRP B 155      32.065 -55.490  18.200  1.00 50.00      B000 C  
ATOM   2621  NE1 TRP B 155      34.562 -55.279  15.660  1.00 50.00      B000 N  
ATOM   2622  CZ2 TRP B 155      34.669 -54.366  17.999  1.00 50.00      B000 C  
ATOM   2623  CZ3 TRP B 155      32.653 -54.822  19.273  1.00 50.00      B000 C  
ATOM   2624  CH2 TRP B 155      33.943 -54.271  19.163  1.00 50.00      B000 C  
ATOM   2625  N   GLN B 156      30.308 -59.378  17.031  1.00 50.00      B000 N  
ATOM   2626  CA  GLN B 156      30.239 -60.232  18.220  1.00 50.00      B000 C  
ATOM   2627  C   GLN B 156      30.548 -61.678  17.837  1.00 50.00      B000 C  
ATOM   2628  O   GLN B 156      30.591 -62.561  18.693  1.00 50.00      B000 O  
ATOM   2629  CB  GLN B 156      28.857 -60.148  18.875  1.00 50.00      B000 C  
ATOM   2630  CG  GLN B 156      28.515 -58.795  19.494  1.00 50.00      B000 C  
ATOM   2631  CD  GLN B 156      27.044 -58.673  19.880  1.00 50.00      B000 C  
ATOM   2632  NE2 GLN B 156      26.485 -57.479  19.695  1.00 50.00      B000 N  
ATOM   2633  OE1 GLN B 156      26.420 -59.638  20.338  1.00 50.00      B000 O  
ATOM   2634  N   GLN B 157      30.767 -61.896  16.541  1.00 50.00      B000 N  
ATOM   2635  CA  GLN B 157      31.067 -63.209  15.980  1.00 50.00      B000 C  
ATOM   2636  C   GLN B 157      32.536 -63.321  15.553  1.00 50.00      B000 C  
ATOM   2637  O   GLN B 157      32.917 -64.256  14.848  1.00 50.00      B000 O  
ATOM   2638  CB  GLN B 157      30.132 -63.500  14.799  1.00 50.00      B000 C  
ATOM   2639  CG  GLN B 157      29.801 -64.984  14.599  1.00 50.00      B000 C  
ATOM   2640  CD  GLN B 157      28.598 -65.235  13.685  1.00 50.00      B000 C  
ATOM   2641  NE2 GLN B 157      28.177 -66.500  13.601  1.00 50.00      B000 N  
ATOM   2642  OE1 GLN B 157      28.056 -64.309  13.071  1.00 50.00      B000 O  
ATOM   2643  N   GLY B 158      33.353 -62.360  15.981  1.00 50.00      B000 N  
ATOM   2644  CA  GLY B 158      34.810 -62.419  15.788  1.00 50.00      B000 C  
ATOM   2645  C   GLY B 158      35.390 -61.621  14.627  1.00 50.00      B000 C  
ATOM   2646  O   GLY B 158      36.458 -61.011  14.759  1.00 50.00      B000 O  
ATOM   2647  N   LEU B 159      34.681 -61.629  13.496  1.00 50.00      B000 N  
ATOM   2648  CA  LEU B 159      35.168 -61.060  12.234  1.00 50.00      B000 C  
ATOM   2649  C   LEU B 159      35.438 -59.565  12.326  1.00 50.00      B000 C  
ATOM   2650  O   LEU B 159      34.763 -58.848  13.066  1.00 50.00      B000 O  
ATOM   2651  CB  LEU B 159      34.168 -61.321  11.103  1.00 50.00      B000 C  
ATOM   2652  CG  LEU B 159      33.326 -62.601  11.125  1.00 50.00      B000 C  
ATOM   2653  CD1 LEU B 159      32.169 -62.493  10.135  1.00 50.00      B000 C  
ATOM   2654  CD2 LEU B 159      34.180 -63.839  10.841  1.00 50.00      B000 C  
ATOM   2655  N   GLY B 160      36.428 -59.109  11.560  1.00 50.00      B000 N  
ATOM   2656  CA  GLY B 160      36.853 -57.707  11.559  1.00 50.00      B000 C  
ATOM   2657  C   GLY B 160      36.102 -56.874  10.543  1.00 50.00      B000 C  
ATOM   2658  O   GLY B 160      35.530 -57.414   9.592  1.00 50.00      B000 O  
ATOM   2659  N   ALA B 161      36.133 -55.557  10.741  1.00 50.00      B000 N  
ATOM   2660  CA  ALA B 161      35.302 -54.616   9.980  1.00 50.00      B000 C  
ATOM   2661  C   ALA B 161      35.514 -54.625   8.468  1.00 50.00      B000 C  
ATOM   2662  O   ALA B 161      34.543 -54.658   7.710  1.00 50.00      B000 O  
ATOM   2663  CB  ALA B 161      35.459 -53.202  10.529  1.00 50.00      B000 C  
ATOM   2664  N   SER B 162      36.772 -54.593   8.032  1.00 50.00      B000 N  
ATOM   2665  CA  SER B 162      37.080 -54.536   6.602  1.00 50.00      B000 C  
ATOM   2666  C   SER B 162      36.328 -55.606   5.854  1.00 50.00      B000 C  
ATOM   2667  O   SER B 162      35.821 -55.372   4.758  1.00 50.00      B000 O  
ATOM   2668  CB  SER B 162      38.570 -54.714   6.340  1.00 50.00      B000 C  
ATOM   2669  OG  SER B 162      38.776 -55.030   4.971  1.00 50.00      B000 O  
ATOM   2670  N   HIS B 163      36.286 -56.787   6.466  1.00 50.00      B000 N  
ATOM   2671  CA  HIS B 163      35.541 -57.924   5.951  1.00 50.00      B000 C  
ATOM   2672  C   HIS B 163      34.036 -57.602   5.860  1.00 50.00      B000 C  
ATOM   2673  O   HIS B 163      33.426 -57.738   4.796  1.00 50.00      B000 O  
ATOM   2674  CB  HIS B 163      35.826 -59.169   6.814  1.00 50.00      B000 C  
ATOM   2675  CG  HIS B 163      34.861 -60.291   6.589  1.00 50.00      B000 C  
ATOM   2676  CD2 HIS B 163      34.056 -60.963   7.446  1.00 50.00      B000 C  
ATOM   2677  ND1 HIS B 163      34.632 -60.834   5.343  1.00 50.00      B000 N  
ATOM   2678  CE1 HIS B 163      33.725 -61.792   5.441  1.00 50.00      B000 C  
ATOM   2679  NE2 HIS B 163      33.359 -61.890   6.707  1.00 50.00      B000 N  
ATOM   2680  N   ILE B 164      33.471 -57.140   6.975  1.00 50.00      B000 N  
ATOM   2681  CA  ILE B 164      32.048 -56.810   7.099  1.00 50.00      B000 C  
ATOM   2682  C   ILE B 164      31.583 -55.792   6.057  1.00 50.00      B000 C  
ATOM   2683  O   ILE B 164      30.487 -55.914   5.504  1.00 50.00      B000 O  
ATOM   2684  CB  ILE B 164      31.736 -56.301   8.538  1.00 50.00      B000 C  
ATOM   2685  CG1 ILE B 164      31.595 -57.482   9.508  1.00 50.00      B000 C  
ATOM   2686  CG2 ILE B 164      30.493 -55.426   8.565  1.00 50.00      B000 C  
ATOM   2687  CD1 ILE B 164      31.591 -57.105  10.989  1.00 50.00      B000 C  
ATOM   2688  N   SER B 165      32.423 -54.795   5.790  1.00 50.00      B000 N  
ATOM   2689  CA  SER B 165      32.063 -53.711   4.875  1.00 50.00      B000 C  
ATOM   2690  C   SER B 165      32.048 -54.154   3.414  1.00 50.00      B000 C  
ATOM   2691  O   SER B 165      31.388 -53.526   2.587  1.00 50.00      B000 O  
ATOM   2692  CB  SER B 165      32.992 -52.500   5.051  1.00 50.00      B000 C  
ATOM   2693  OG  SER B 165      33.942 -52.404   4.003  1.00 50.00      B000 O  
ATOM   2694  N   LYS B 166      32.779 -55.221   3.098  1.00 50.00      B000 N  
ATOM   2695  CA  LYS B 166      32.891 -55.686   1.721  1.00 50.00      B000 C  
ATOM   2696  C   LYS B 166      31.756 -56.639   1.351  1.00 50.00      B000 C  
ATOM   2697  O   LYS B 166      31.160 -56.511   0.277  1.00 50.00      B000 O  
ATOM   2698  CB  LYS B 166      34.248 -56.347   1.484  1.00 50.00      B000 C  
ATOM   2699  CG  LYS B 166      35.366 -55.396   1.092  1.00 50.00      B000 C  
ATOM   2700  CD  LYS B 166      36.707 -56.127   1.113  1.00 50.00      B000 C  
ATOM   2701  CE  LYS B 166      37.809 -55.335   0.437  1.00 50.00      B000 C  
ATOM   2702  NZ  LYS B 166      39.020 -56.174   0.263  1.00 50.00      B000 N1+
ATOM   2703  N   THR B 167      31.461 -57.583   2.249  1.00 50.00      B000 N  
ATOM   2704  CA  THR B 167      30.429 -58.608   2.029  1.00 50.00      B000 C  
ATOM   2705  C   THR B 167      29.063 -57.933   1.947  1.00 50.00      B000 C  
ATOM   2706  O   THR B 167      28.397 -58.002   0.915  1.00 50.00      B000 O  
ATOM   2707  CB  THR B 167      30.472 -59.728   3.113  1.00 50.00      B000 C  
ATOM   2708  CG2 THR B 167      29.306 -60.690   2.948  1.00 50.00      B000 C  
ATOM   2709  OG1 THR B 167      31.698 -60.470   2.997  1.00 50.00      B000 O  
ATOM   2710  N   MET B 168      28.656 -57.271   3.028  1.00 50.00      B000 N  
ATOM   2711  CA  MET B 168      27.634 -56.226   2.942  1.00 50.00      B000 C  
ATOM   2712  C   MET B 168      28.231 -55.126   2.077  1.00 50.00      B000 C  
ATOM   2713  O   MET B 168      29.452 -54.984   2.021  1.00 50.00      B000 O  
ATOM   2714  CB  MET B 168      27.297 -55.651   4.321  1.00 50.00      B000 C  
ATOM   2715  CG  MET B 168      26.368 -56.509   5.167  1.00 50.00      B000 C  
ATOM   2716  SD  MET B 168      25.754 -55.660   6.638  1.00 50.00      B000 S  
ATOM   2717  CE  MET B 168      27.268 -55.322   7.520  1.00 50.00      B000 C  
ATOM   2718  N   ASN B 169      27.396 -54.339   1.411  1.00 50.00      B000 N  
ATOM   2719  CA  ASN B 169      27.935 -53.287   0.574  1.00 50.00      B000 C  
ATOM   2720  C   ASN B 169      27.764 -51.916   1.197  1.00 50.00      B000 C  
ATOM   2721  O   ASN B 169      26.853 -51.185   0.832  1.00 50.00      B000 O  
ATOM   2722  CB  ASN B 169      27.318 -53.334  -0.820  1.00 50.00      B000 C  
ATOM   2723  CG  ASN B 169      28.058 -52.464  -1.807  1.00 50.00      B000 C  
ATOM   2724  ND2 ASN B 169      27.313 -51.796  -2.676  1.00 50.00      B000 N  
ATOM   2725  OD1 ASN B 169      29.287 -52.386  -1.788  1.00 50.00      B000 O  
ATOM   2726  N   ILE B 170      28.628 -51.573   2.147  1.00 50.00      B000 N  
ATOM   2727  CA  ILE B 170      28.573 -50.266   2.818  1.00 50.00      B000 C  
ATOM   2728  C   ILE B 170      29.976 -49.799   3.222  1.00 50.00      B000 C  
ATOM   2729  O   ILE B 170      30.906 -50.611   3.292  1.00 50.00      B000 O  
ATOM   2730  CB  ILE B 170      27.642 -50.269   4.072  1.00 50.00      B000 C  
ATOM   2731  CG1 ILE B 170      27.921 -51.480   4.968  1.00 50.00      B000 C  
ATOM   2732  CG2 ILE B 170      26.167 -50.216   3.676  1.00 50.00      B000 C  
ATOM   2733  CD1 ILE B 170      27.369 -51.351   6.383  1.00 50.00      B000 C  
ATOM   2734  N   ALA B 171      30.128 -48.503   3.494  1.00 50.00      B000 N  
ATOM   2735  CA  ALA B 171      31.445 -47.944   3.806  1.00 50.00      B000 C  
ATOM   2736  C   ALA B 171      31.914 -48.340   5.204  1.00 50.00      B000 C  
ATOM   2737  O   ALA B 171      31.092 -48.492   6.117  1.00 50.00      B000 O  
ATOM   2738  CB  ALA B 171      31.444 -46.447   3.640  1.00 50.00      B000 C  
ATOM   2739  N   ARG B 172      33.230 -48.518   5.361  1.00 50.00      B000 N  
ATOM   2740  CA  ARG B 172      33.782 -49.015   6.625  1.00 50.00      B000 C  
ATOM   2741  C   ARG B 172      33.623 -47.962   7.696  1.00 50.00      B000 C  
ATOM   2742  O   ARG B 172      33.520 -48.274   8.879  1.00 50.00      B000 O  
ATOM   2743  CB  ARG B 172      35.240 -49.501   6.494  1.00 50.00      B000 C  
ATOM   2744  CG  ARG B 172      36.214 -48.559   5.796  1.00 50.00      B000 C  
ATOM   2745  CD  ARG B 172      37.584 -49.222   5.491  1.00 50.00      B000 C  
ATOM   2746  NE  ARG B 172      38.526 -49.239   6.621  1.00 50.00      B000 N  
ATOM   2747  CZ  ARG B 172      39.254 -48.195   7.035  1.00 50.00      B000 C  
ATOM   2748  NH1 ARG B 172      39.147 -47.011   6.431  1.00 50.00      B000 N1+
ATOM   2749  NH2 ARG B 172      40.087 -48.329   8.069  1.00 50.00      B000 N  
ATOM   2750  N   SER B 173      33.574 -46.711   7.253  1.00 50.00      B000 N  
ATOM   2751  CA  SER B 173      33.341 -45.574   8.124  1.00 50.00      B000 C  
ATOM   2752  C   SER B 173      32.141 -45.864   9.006  1.00 50.00      B000 C  
ATOM   2753  O   SER B 173      32.182 -45.652  10.211  1.00 50.00      B000 O  
ATOM   2754  CB  SER B 173      33.104 -44.327   7.275  1.00 50.00      B000 C  
ATOM   2755  OG  SER B 173      32.270 -43.398   7.940  1.00 50.00      B000 O  
ATOM   2756  N   THR B 174      31.097 -46.390   8.378  1.00 50.00      B000 N  
ATOM   2757  CA  THR B 174      29.816 -46.646   9.005  1.00 50.00      B000 C  
ATOM   2758  C   THR B 174      29.868 -47.788  10.021  1.00 50.00      B000 C  
ATOM   2759  O   THR B 174      29.364 -47.643  11.140  1.00 50.00      B000 O  
ATOM   2760  CB  THR B 174      28.767 -46.940   7.913  1.00 50.00      B000 C  
ATOM   2761  CG2 THR B 174      27.425 -47.367   8.508  1.00 50.00      B000 C  
ATOM   2762  OG1 THR B 174      28.590 -45.764   7.117  1.00 50.00      B000 O  
ATOM   2763  N   VAL B 175      30.484 -48.905   9.626  1.00 50.00      B000 N  
ATOM   2764  CA  VAL B 175      30.569 -50.132  10.439  1.00 50.00      B000 C  
ATOM   2765  C   VAL B 175      30.996 -49.887  11.890  1.00 50.00      B000 C  
ATOM   2766  O   VAL B 175      30.309 -50.306  12.820  1.00 50.00      B000 O  
ATOM   2767  CB  VAL B 175      31.510 -51.170   9.785  1.00 50.00      B000 C  
ATOM   2768  CG1 VAL B 175      31.656 -52.397  10.654  1.00 50.00      B000 C  
ATOM   2769  CG2 VAL B 175      31.001 -51.560   8.408  1.00 50.00      B000 C  
ATOM   2770  N   TYR B 176      32.121 -49.199  12.072  1.00 50.00      B000 N  
ATOM   2771  CA  TYR B 176      32.622 -48.854  13.399  1.00 50.00      B000 C  
ATOM   2772  C   TYR B 176      31.667 -47.935  14.152  1.00 50.00      B000 C  
ATOM   2773  O   TYR B 176      31.511 -48.058  15.371  1.00 50.00      B000 O  
ATOM   2774  CB  TYR B 176      33.987 -48.174  13.310  1.00 50.00      B000 C  
ATOM   2775  CG  TYR B 176      35.120 -49.008  12.731  1.00 50.00      B000 C  
ATOM   2776  CD1 TYR B 176      35.644 -48.712  11.471  1.00 50.00      B000 C  
ATOM   2777  CD2 TYR B 176      35.698 -50.064  13.450  1.00 50.00      B000 C  
ATOM   2778  CE1 TYR B 176      36.702 -49.457  10.931  1.00 50.00      B000 C  
ATOM   2779  CE2 TYR B 176      36.759 -50.810  12.911  1.00 50.00      B000 C  
ATOM   2780  CZ  TYR B 176      37.250 -50.496  11.652  1.00 50.00      B000 C  
ATOM   2781  OH  TYR B 176      38.283 -51.200  11.091  1.00 50.00      B000 O  
ATOM   2782  N   LYS B 177      31.042 -47.008  13.423  1.00 50.00      B000 N  
ATOM   2783  CA  LYS B 177      30.086 -46.064  14.003  1.00 50.00      B000 C  
ATOM   2784  C   LYS B 177      28.918 -46.815  14.610  1.00 50.00      B000 C  
ATOM   2785  O   LYS B 177      28.530 -46.585  15.763  1.00 50.00      B000 O  
ATOM   2786  CB  LYS B 177      29.559 -45.099  12.948  1.00 50.00      B000 C  
ATOM   2787  CG  LYS B 177      28.571 -44.107  13.519  1.00 50.00      B000 C  
ATOM   2788  CD  LYS B 177      27.795 -43.367  12.446  1.00 50.00      B000 C  
ATOM   2789  CE  LYS B 177      27.070 -42.205  13.072  1.00 50.00      B000 C  
ATOM   2790  NZ  LYS B 177      28.071 -41.349  13.803  1.00 50.00      B000 N1+
ATOM   2791  N   VAL B 178      28.371 -47.718  13.808  1.00 50.00      B000 N  
ATOM   2792  CA  VAL B 178      27.297 -48.597  14.223  1.00 50.00      B000 C  
ATOM   2793  C   VAL B 178      27.655 -49.340  15.519  1.00 50.00      B000 C  
ATOM   2794  O   VAL B 178      26.798 -49.566  16.371  1.00 50.00      B000 O  
ATOM   2795  CB  VAL B 178      26.936 -49.557  13.069  1.00 50.00      B000 C  
ATOM   2796  CG1 VAL B 178      26.031 -50.702  13.542  1.00 50.00      B000 C  
ATOM   2797  CG2 VAL B 178      26.283 -48.768  11.922  1.00 50.00      B000 C  
ATOM   2798  N   ILE B 179      28.929 -49.676  15.681  1.00 50.00      B000 N  
ATOM   2799  CA  ILE B 179      29.387 -50.350  16.894  1.00 50.00      B000 C  
ATOM   2800  C   ILE B 179      29.383 -49.420  18.113  1.00 50.00      B000 C  
ATOM   2801  O   ILE B 179      28.713 -49.706  19.111  1.00 50.00      B000 O  
ATOM   2802  CB  ILE B 179      30.772 -51.029  16.692  1.00 50.00      B000 C  
ATOM   2803  CG1 ILE B 179      30.621 -52.232  15.761  1.00 50.00      B000 C  
ATOM   2804  CG2 ILE B 179      31.392 -51.458  18.037  1.00 50.00      B000 C  
ATOM   2805  CD1 ILE B 179      31.840 -52.544  14.948  1.00 50.00      B000 C  
ATOM   2806  N   ASN B 180      30.108 -48.307  18.023  1.00 50.00      B000 N  
ATOM   2807  CA  ASN B 180      30.305 -47.423  19.175  1.00 50.00      B000 C  
ATOM   2808  C   ASN B 180      29.039 -46.804  19.763  1.00 50.00      B000 C  
ATOM   2809  O   ASN B 180      29.013 -46.439  20.948  1.00 50.00      B000 O  
ATOM   2810  CB  ASN B 180      31.322 -46.345  18.843  1.00 50.00      B000 C  
ATOM   2811  CG  ASN B 180      32.712 -46.896  18.742  1.00 50.00      B000 C  
ATOM   2812  ND2 ASN B 180      33.402 -46.566  17.659  1.00 50.00      B000 N  
ATOM   2813  OD1 ASN B 180      33.163 -47.626  19.624  1.00 50.00      B000 O  
ATOM   2814  N   GLU B 181      27.998 -46.714  18.934  1.00 50.00      B000 N  
ATOM   2815  CA  GLU B 181      26.707 -46.173  19.340  1.00 50.00      B000 C  
ATOM   2816  C   GLU B 181      25.854 -47.189  20.125  1.00 50.00      B000 C  
ATOM   2817  O   GLU B 181      25.091 -46.804  21.010  1.00 50.00      B000 O  
ATOM   2818  CB  GLU B 181      25.960 -45.673  18.104  1.00 50.00      B000 C  
ATOM   2819  CG  GLU B 181      25.023 -44.497  18.343  1.00 50.00      B000 C  
ATOM   2820  CD  GLU B 181      24.736 -43.710  17.056  1.00 50.00      B000 C  
ATOM   2821  OE1 GLU B 181      25.691 -43.137  16.466  1.00 50.00      B000 O  
ATOM   2822  OE2 GLU B 181      23.554 -43.663  16.639  1.00 50.00      B000 O1-
ATOM   2823  N   SER B 182      25.997 -48.478  19.821  1.00 50.00      B000 N  
ATOM   2824  CA  SER B 182      25.144 -49.503  20.430  1.00 50.00      B000 C  
ATOM   2825  C   SER B 182      25.703 -50.049  21.749  1.00 50.00      B000 C  
ATOM   2826  O   SER B 182      25.852 -51.267  21.915  1.00 50.00      B000 O  
ATOM   2827  CB  SER B 182      24.901 -50.648  19.443  1.00 50.00      B000 C  
ATOM   2828  OG  SER B 182      26.042 -51.489  19.361  1.00 50.00      B000 O  
ATOM   2829  N   ASN B 183      26.009 -49.153  22.684  1.00 50.00      B000 N  
ATOM   2830  CA  ASN B 183      26.514 -49.564  23.999  1.00 50.00      B000 C  
ATOM   2831  C   ASN B 183      25.449 -49.471  25.092  1.00 50.00      B000 C  
ATOM   2832  O   ASN B 183      24.491 -50.248  25.110  1.00 50.00      B000 O  
ATOM   2833  CB  ASN B 183      27.765 -48.760  24.391  1.00 50.00      B000 C  
ATOM   2834  CG  ASN B 183      29.056 -49.345  23.812  1.00 50.00      B000 C  
ATOM   2835  ND2 ASN B 183      29.694 -48.596  22.908  1.00 50.00      B000 N  
ATOM   2836  OD1 ASN B 183      29.482 -50.445  24.189  1.00 50.00      B000 O  
TER   
ATOM   2837  N   MET C   1      62.038 -26.934 -74.656  1.00 50.00      B000 N  
ATOM   2838  CA  MET C   1      62.332 -26.512 -76.021  1.00 50.00      B000 C  
ATOM   2839  C   MET C   1      61.961 -25.042 -76.212  1.00 50.00      B000 C  
ATOM   2840  O   MET C   1      61.204 -24.690 -77.118  1.00 50.00      B000 O  
ATOM   2841  CB  MET C   1      61.587 -27.394 -77.027  1.00 50.00      B000 C  
ATOM   2842  CG  MET C   1      62.128 -27.329 -78.448  1.00 50.00      B000 C  
ATOM   2843  SD  MET C   1      63.846 -27.863 -78.570  1.00 50.00      B000 S  
ATOM   2844  CE  MET C   1      63.712 -29.567 -78.038  1.00 50.00      B000 C  
ATOM   2845  N   ARG C   2      62.490 -24.188 -75.342  1.00 50.00      B000 N  
ATOM   2846  CA  ARG C   2      62.253 -22.752 -75.437  1.00 50.00      B000 C  
ATOM   2847  C   ARG C   2      63.140 -22.123 -76.507  1.00 50.00      B000 C  
ATOM   2848  O   ARG C   2      64.203 -22.651 -76.832  1.00 50.00      B000 O  
ATOM   2849  CB  ARG C   2      62.494 -22.076 -74.086  1.00 50.00      B000 C  
ATOM   2850  CG  ARG C   2      61.533 -22.514 -72.996  1.00 50.00      B000 C  
ATOM   2851  CD  ARG C   2      61.648 -21.621 -71.772  1.00 50.00      B000 C  
ATOM   2852  NE  ARG C   2      60.670 -21.979 -70.748  1.00 50.00      B000 N  
ATOM   2853  CZ  ARG C   2      60.458 -21.276 -69.641  1.00 50.00      B000 C  
ATOM   2854  NH1 ARG C   2      61.154 -20.172 -69.410  1.00 50.00      B000 N1+
ATOM   2855  NH2 ARG C   2      59.547 -21.677 -68.764  1.00 50.00      B000 N  
ATOM   2856  N   ILE C   3      62.697 -20.993 -77.048  1.00 50.00      B000 N  
ATOM   2857  CA  ILE C   3      63.435 -20.313 -78.106  1.00 50.00      B000 C  
ATOM   2858  C   ILE C   3      63.989 -18.982 -77.609  1.00 50.00      B000 C  
ATOM   2859  O   ILE C   3      63.253 -18.151 -77.079  1.00 50.00      B000 O  
ATOM   2860  CB  ILE C   3      62.552 -20.105 -79.345  1.00 50.00      B000 C  
ATOM   2861  CG1 ILE C   3      61.964 -21.438 -79.810  1.00 50.00      B000 C  
ATOM   2862  CG2 ILE C   3      63.351 -19.457 -80.464  1.00 50.00      B000 C  
ATOM   2863  CD1 ILE C   3      61.070 -21.321 -81.025  1.00 50.00      B000 C  
ATOM   2864  N   PHE C   4      65.291 -18.787 -77.790  1.00 50.00      B000 N  
ATOM   2865  CA  PHE C   4      65.957 -17.553 -77.382  1.00 50.00      B000 C  
ATOM   2866  C   PHE C   4      66.760 -16.964 -78.537  1.00 50.00      B000 C  
ATOM   2867  O   PHE C   4      66.997 -17.633 -79.544  1.00 50.00      B000 O  
ATOM   2868  CB  PHE C   4      66.873 -17.801 -76.181  1.00 50.00      B000 C  
ATOM   2869  CG  PHE C   4      66.140 -18.095 -74.904  1.00 50.00      B000 C  
ATOM   2870  CD1 PHE C   4      65.788 -19.394 -74.574  1.00 50.00      B000 C  
ATOM   2871  CD2 PHE C   4      65.809 -17.075 -74.027  1.00 50.00      B000 C  
ATOM   2872  CE1 PHE C   4      65.116 -19.669 -73.398  1.00 50.00      B000 C  
ATOM   2873  CE2 PHE C   4      65.136 -17.344 -72.849  1.00 50.00      B000 C  
ATOM   2874  CZ  PHE C   4      64.790 -18.643 -72.535  1.00 50.00      B000 C  
ATOM   2875  N   GLY C   5      67.177 -15.712 -78.386  1.00 50.00      B000 N  
ATOM   2876  CA  GLY C   5      67.975 -15.049 -79.401  1.00 50.00      B000 C  
ATOM   2877  C   GLY C   5      68.888 -13.976 -78.841  1.00 50.00      B000 C  
ATOM   2878  O   GLY C   5      68.635 -13.433 -77.764  1.00 50.00      B000 O  
ATOM   2879  N   TYR C   6      69.953 -13.666 -79.575  1.00 50.00      B000 N  
ATOM   2880  CA  TYR C   6      70.926 -12.673 -79.128  1.00 50.00      B000 C  
ATOM   2881  C   TYR C   6      71.297 -11.696 -80.240  1.00 50.00      B000 C  
ATOM   2882  O   TYR C   6      71.383 -12.067 -81.410  1.00 50.00      B000 O  
ATOM   2883  CB  TYR C   6      72.188 -13.364 -78.600  1.00 50.00      B000 C  
ATOM   2884  CG  TYR C   6      73.286 -12.406 -78.185  1.00 50.00      B000 C  
ATOM   2885  CD1 TYR C   6      73.169 -11.645 -77.028  1.00 50.00      B000 C  
ATOM   2886  CD2 TYR C   6      74.441 -12.268 -78.945  1.00 50.00      B000 C  
ATOM   2887  CE1 TYR C   6      74.169 -10.770 -76.644  1.00 50.00      B000 C  
ATOM   2888  CE2 TYR C   6      75.445 -11.396 -78.567  1.00 50.00      B000 C  
ATOM   2889  CZ  TYR C   6      75.304 -10.650 -77.416  1.00 50.00      B000 C  
ATOM   2890  OH  TYR C   6      76.302  -9.781 -77.034  1.00 50.00      B000 O  
ATOM   2891  N   ALA C   7      71.518 -10.443 -79.856  1.00 50.00      B000 N  
ATOM   2892  CA  ALA C   7      71.926  -9.404 -80.793  1.00 50.00      B000 C  
ATOM   2893  C   ALA C   7      72.958  -8.488 -80.143  1.00 50.00      B000 C  
ATOM   2894  O   ALA C   7      72.802  -8.089 -78.989  1.00 50.00      B000 O  
ATOM   2895  CB  ALA C   7      70.720  -8.605 -81.262  1.00 50.00      B000 C  
ATOM   2896  N   ARG C   8      74.012  -8.157 -80.880  1.00 50.00      B000 N  
ATOM   2897  CA  ARG C   8      75.068  -7.304 -80.347  1.00 50.00      B000 C  
ATOM   2898  C   ARG C   8      75.504  -6.242 -81.348  1.00 50.00      B000 C  
ATOM   2899  O   ARG C   8      75.673  -6.522 -82.536  1.00 50.00      B000 O  
ATOM   2900  CB  ARG C   8      76.279  -8.143 -79.931  1.00 50.00      B000 C  
ATOM   2901  CG  ARG C   8      77.392  -7.335 -79.279  1.00 50.00      B000 C  
ATOM   2902  CD  ARG C   8      78.674  -8.142 -79.153  1.00 50.00      B000 C  
ATOM   2903  NE  ARG C   8      79.245  -8.472 -80.455  1.00 50.00      B000 N  
ATOM   2904  CZ  ARG C   8      80.074  -7.681 -81.129  1.00 50.00      B000 C  
ATOM   2905  NH1 ARG C   8      80.433  -6.508 -80.625  1.00 50.00      B000 N1+
ATOM   2906  NH2 ARG C   8      80.547  -8.063 -82.308  1.00 50.00      B000 N  
ATOM   2907  N   VAL C   9      75.678  -5.019 -80.858  1.00 50.00      B000 N  
ATOM   2908  CA  VAL C   9      76.218  -3.930 -81.659  1.00 50.00      B000 C  
ATOM   2909  C   VAL C   9      77.316  -3.232 -80.869  1.00 50.00      B000 C  
ATOM   2910  O   VAL C   9      77.620  -3.617 -79.740  1.00 50.00      B000 O  
ATOM   2911  CB  VAL C   9      75.125  -2.929 -82.072  1.00 50.00      B000 C  
ATOM   2912  CG1 VAL C   9      74.123  -3.584 -83.010  1.00 50.00      B000 C  
ATOM   2913  CG2 VAL C   9      74.427  -2.370 -80.842  1.00 50.00      B000 C  
ATOM   2914  N   SER C  10      77.907  -2.206 -81.467  1.00 50.00      B000 N  
ATOM   2915  CA  SER C  10      78.899  -1.388 -80.781  1.00 50.00      B000 C  
ATOM   2916  C   SER C  10      78.253  -0.078 -80.345  1.00 50.00      B000 C  
ATOM   2917  O   SER C  10      78.160   0.218 -79.154  1.00 50.00      B000 O  
ATOM   2918  CB  SER C  10      80.108  -1.123 -81.682  1.00 50.00      B000 C  
ATOM   2919  OG  SER C  10      80.737  -2.335 -82.064  1.00 50.00      B000 O  
ATOM   2920  N   THR C  11      77.816   0.700 -81.327  1.00 50.00      B000 N  
ATOM   2921  CA  THR C  11      77.164   1.980 -81.081  1.00 50.00      B000 C  
ATOM   2922  C   THR C  11      75.740   1.999 -81.633  1.00 50.00      B000 C  
ATOM   2923  O   THR C  11      74.779   2.198 -80.888  1.00 50.00      B000 O  
ATOM   2924  CB  THR C  11      77.960   3.148 -81.696  1.00 50.00      B000 C  
ATOM   2925  CG2 THR C  11      79.214   3.428 -80.881  1.00 50.00      B000 C  
ATOM   2926  OG1 THR C  11      78.326   2.825 -83.044  1.00 50.00      B000 O  
ATOM   2927  N   SER C  12      75.623   1.807 -82.945  1.00 50.00      B000 N  
ATOM   2928  CA  SER C  12      74.364   1.989 -83.668  1.00 50.00      B000 C  
ATOM   2929  C   SER C  12      73.192   1.194 -83.097  1.00 50.00      B000 C  
ATOM   2930  O   SER C  12      73.264  -0.025 -82.940  1.00 50.00      B000 O  
ATOM   2931  CB  SER C  12      74.551   1.615 -85.140  1.00 50.00      B000 C  
ATOM   2932  OG  SER C  12      73.305   1.581 -85.817  1.00 50.00      B000 O  
ATOM   2933  N   GLN C  13      72.113   1.910 -82.805  1.00 50.00      B000 N  
ATOM   2934  CA  GLN C  13      70.872   1.313 -82.327  1.00 50.00      B000 C  
ATOM   2935  C   GLN C  13      70.068   0.734 -83.490  1.00 50.00      B000 C  
ATOM   2936  O   GLN C  13      69.295  -0.207 -83.316  1.00 50.00      B000 O  
ATOM   2937  CB  GLN C  13      70.042   2.353 -81.569  1.00 50.00      B000 C  
ATOM   2938  CG  GLN C  13      68.712   1.843 -81.028  1.00 50.00      B000 C  
ATOM   2939  CD  GLN C  13      68.884   0.783 -79.958  1.00 50.00      B000 C  
ATOM   2940  NE2 GLN C  13      68.124  -0.299 -80.070  1.00 50.00      B000 N  
ATOM   2941  OE1 GLN C  13      69.692   0.935 -79.040  1.00 50.00      B000 O  
ATOM   2942  N   GLN C  14      70.264   1.300 -84.677  1.00 50.00      B000 N  
ATOM   2943  CA  GLN C  14      69.509   0.899 -85.861  1.00 50.00      B000 C  
ATOM   2944  C   GLN C  14      69.828  -0.533 -86.285  1.00 50.00      B000 C  
ATOM   2945  O   GLN C  14      68.923  -1.324 -86.552  1.00 50.00      B000 O  
ATOM   2946  CB  GLN C  14      69.780   1.860 -87.021  1.00 50.00      B000 C  
ATOM   2947  CG  GLN C  14      69.432   3.312 -86.725  1.00 50.00      B000 C  
ATOM   2948  CD  GLN C  14      67.943   3.534 -86.511  1.00 50.00      B000 C  
ATOM   2949  NE2 GLN C  14      67.601   4.630 -85.842  1.00 50.00      B000 N  
ATOM   2950  OE1 GLN C  14      67.113   2.734 -86.941  1.00 50.00      B000 O  
ATOM   2951  N   SER C  15      71.115  -0.862 -86.345  1.00 50.00      B000 N  
ATOM   2952  CA  SER C  15      71.541  -2.206 -86.719  1.00 50.00      B000 C  
ATOM   2953  C   SER C  15      71.136  -3.213 -85.649  1.00 50.00      B000 C  
ATOM   2954  O   SER C  15      71.015  -4.408 -85.920  1.00 50.00      B000 O  
ATOM   2955  CB  SER C  15      73.053  -2.252 -86.947  1.00 50.00      B000 C  
ATOM   2956  OG  SER C  15      73.756  -1.881 -85.775  1.00 50.00      B000 O  
ATOM   2957  N   LEU C  16      70.927  -2.721 -84.433  1.00 50.00      B000 N  
ATOM   2958  CA  LEU C  16      70.451  -3.557 -83.340  1.00 50.00      B000 C  
ATOM   2959  C   LEU C  16      68.978  -3.892 -83.548  1.00 50.00      B000 C  
ATOM   2960  O   LEU C  16      68.558  -5.032 -83.355  1.00 50.00      B000 O  
ATOM   2961  CB  LEU C  16      70.655  -2.860 -81.994  1.00 50.00      B000 C  
ATOM   2962  CG  LEU C  16      70.362  -3.694 -80.746  1.00 50.00      B000 C  
ATOM   2963  CD1 LEU C  16      71.316  -4.877 -80.659  1.00 50.00      B000 C  
ATOM   2964  CD2 LEU C  16      70.449  -2.835 -79.494  1.00 50.00      B000 C  
ATOM   2965  N   ASP C  17      68.201  -2.888 -83.947  1.00 50.00      B000 N  
ATOM   2966  CA  ASP C  17      66.783  -3.078 -84.230  1.00 50.00      B000 C  
ATOM   2967  C   ASP C  17      66.593  -3.976 -85.448  1.00 50.00      B000 C  
ATOM   2968  O   ASP C  17      65.580  -4.666 -85.565  1.00 50.00      B000 O  
ATOM   2969  CB  ASP C  17      66.090  -1.732 -84.455  1.00 50.00      B000 C  
ATOM   2970  CG  ASP C  17      66.092  -0.859 -83.215  1.00 50.00      B000 C  
ATOM   2971  OD1 ASP C  17      66.148  -1.412 -82.096  1.00 50.00      B000 O  
ATOM   2972  OD2 ASP C  17      66.034   0.381 -83.359  1.00 50.00      B000 O1-
ATOM   2973  N   ILE C  18      67.569  -3.958 -86.350  1.00 50.00      B000 N  
ATOM   2974  CA  ILE C  18      67.542  -4.809 -87.533  1.00 50.00      B000 C  
ATOM   2975  C   ILE C  18      67.621  -6.274 -87.120  1.00 50.00      B000 C  
ATOM   2976  O   ILE C  18      66.841  -7.105 -87.587  1.00 50.00      B000 O  
ATOM   2977  CB  ILE C  18      68.683  -4.452 -88.505  1.00 50.00      B000 C  
ATOM   2978  CG1 ILE C  18      68.417  -3.099 -89.169  1.00 50.00      B000 C  
ATOM   2979  CG2 ILE C  18      68.856  -5.540 -89.555  1.00 50.00      B000 C  
ATOM   2980  CD1 ILE C  18      69.521  -2.652 -90.102  1.00 50.00      B000 C  
ATOM   2981  N   GLN C  19      68.570  -6.581 -86.240  1.00 50.00      B000 N  
ATOM   2982  CA  GLN C  19      68.742  -7.939 -85.739  1.00 50.00      B000 C  
ATOM   2983  C   GLN C  19      67.513  -8.384 -84.952  1.00 50.00      B000 C  
ATOM   2984  O   GLN C  19      67.015  -9.492 -85.145  1.00 50.00      B000 O  
ATOM   2985  CB  GLN C  19      69.994  -8.038 -84.863  1.00 50.00      B000 C  
ATOM   2986  CG  GLN C  19      71.279  -7.625 -85.563  1.00 50.00      B000 C  
ATOM   2987  CD  GLN C  19      72.513  -7.882 -84.719  1.00 50.00      B000 C  
ATOM   2988  NE2 GLN C  19      73.325  -6.849 -84.528  1.00 50.00      B000 N  
ATOM   2989  OE1 GLN C  19      72.732  -8.996 -84.241  1.00 50.00      B000 O  
ATOM   2990  N   ILE C  20      67.031  -7.511 -84.071  1.00 50.00      B000 N  
ATOM   2991  CA  ILE C  20      65.855  -7.799 -83.255  1.00 50.00      B000 C  
ATOM   2992  C   ILE C  20      64.645  -8.083 -84.138  1.00 50.00      B000 C  
ATOM   2993  O   ILE C  20      63.911  -9.046 -83.911  1.00 50.00      B000 O  
ATOM   2994  CB  ILE C  20      65.558  -6.643 -82.279  1.00 50.00      B000 C  
ATOM   2995  CG1 ILE C  20      66.667  -6.527 -81.232  1.00 50.00      B000 C  
ATOM   2996  CG2 ILE C  20      64.209  -6.843 -81.604  1.00 50.00      B000 C  
ATOM   2997  CD1 ILE C  20      66.455  -5.404 -80.241  1.00 50.00      B000 C  
ATOM   2998  N   ARG C  21      64.449  -7.243 -85.150  1.00 50.00      B000 N  
ATOM   2999  CA  ARG C  21      63.351  -7.424 -86.096  1.00 50.00      B000 C  
ATOM   3000  C   ARG C  21      63.508  -8.737 -86.854  1.00 50.00      B000 C  
ATOM   3001  O   ARG C  21      62.527  -9.432 -87.119  1.00 50.00      B000 O  
ATOM   3002  CB  ARG C  21      63.287  -6.250 -87.075  1.00 50.00      B000 C  
ATOM   3003  CG  ARG C  21      62.142  -6.328 -88.071  1.00 50.00      B000 C  
ATOM   3004  CD  ARG C  21      62.166  -5.147 -89.029  1.00 50.00      B000 C  
ATOM   3005  NE  ARG C  21      61.068  -5.199 -89.988  1.00 50.00      B000 N  
ATOM   3006  CZ  ARG C  21      60.868  -4.298 -90.946  1.00 50.00      B000 C  
ATOM   3007  NH1 ARG C  21      61.696  -3.269 -91.074  1.00 50.00      B000 N1+
ATOM   3008  NH2 ARG C  21      59.842  -4.425 -91.777  1.00 50.00      B000 N  
ATOM   3009  N   ALA C  22      64.748  -9.074 -87.193  1.00 50.00      B000 N  
ATOM   3010  CA  ALA C  22      65.043 -10.323 -87.885  1.00 50.00      B000 C  
ATOM   3011  C   ALA C  22      64.777 -11.521 -86.979  1.00 50.00      B000 C  
ATOM   3012  O   ALA C  22      64.289 -12.556 -87.432  1.00 50.00      B000 O  
ATOM   3013  CB  ALA C  22      66.484 -10.334 -88.374  1.00 50.00      B000 C  
ATOM   3014  N   LEU C  23      65.097 -11.371 -85.697  1.00 50.00      B000 N  
ATOM   3015  CA  LEU C  23      64.871 -12.431 -84.722  1.00 50.00      B000 C  
ATOM   3016  C   LEU C  23      63.379 -12.660 -84.494  1.00 50.00      B000 C  
ATOM   3017  O   LEU C  23      62.942 -13.789 -84.272  1.00 50.00      B000 O  
ATOM   3018  CB  LEU C  23      65.558 -12.100 -83.395  1.00 50.00      B000 C  
ATOM   3019  CG  LEU C  23      67.090 -12.126 -83.392  1.00 50.00      B000 C  
ATOM   3020  CD1 LEU C  23      67.634 -11.732 -82.028  1.00 50.00      B000 C  
ATOM   3021  CD2 LEU C  23      67.607 -13.495 -83.807  1.00 50.00      B000 C  
ATOM   3022  N   LYS C  24      62.601 -11.584 -84.554  1.00 50.00      B000 N  
ATOM   3023  CA  LYS C  24      61.160 -11.671 -84.349  1.00 50.00      B000 C  
ATOM   3024  C   LYS C  24      60.458 -12.251 -85.573  1.00 50.00      B000 C  
ATOM   3025  O   LYS C  24      59.386 -12.847 -85.460  1.00 50.00      B000 O  
ATOM   3026  CB  LYS C  24      60.583 -10.295 -84.007  1.00 50.00      B000 C  
ATOM   3027  CG  LYS C  24      61.009  -9.773 -82.643  1.00 50.00      B000 C  
ATOM   3028  CD  LYS C  24      60.306  -8.470 -82.302  1.00 50.00      B000 C  
ATOM   3029  CE  LYS C  24      60.685  -7.988 -80.911  1.00 50.00      B000 C  
ATOM   3030  NZ  LYS C  24      59.968  -6.739 -80.535  1.00 50.00      B000 N1+
ATOM   3031  N   ASP C  25      61.066 -12.078 -86.743  1.00 50.00      B000 N  
ATOM   3032  CA  ASP C  25      60.535 -12.660 -87.971  1.00 50.00      B000 C  
ATOM   3033  C   ASP C  25      60.824 -14.155 -88.020  1.00 50.00      B000 C  
ATOM   3034  O   ASP C  25      60.221 -14.890 -88.801  1.00 50.00      B000 O  
ATOM   3035  CB  ASP C  25      61.125 -11.967 -89.202  1.00 50.00      B000 C  
ATOM   3036  CG  ASP C  25      60.718 -10.508 -89.303  1.00 50.00      B000 C  
ATOM   3037  OD1 ASP C  25      59.683 -10.134 -88.712  1.00 50.00      B000 O  
ATOM   3038  OD2 ASP C  25      61.436  -9.737 -89.974  1.00 50.00      B000 O1-
ATOM   3039  N   ALA C  26      61.750 -14.597 -87.177  1.00 50.00      B000 N  
ATOM   3040  CA  ALA C  26      62.130 -16.004 -87.104  1.00 50.00      B000 C  
ATOM   3041  C   ALA C  26      61.282 -16.747 -86.073  1.00 50.00      B000 C  
ATOM   3042  O   ALA C  26      61.509 -17.926 -85.803  1.00 50.00      B000 O  
ATOM   3043  CB  ALA C  26      63.607 -16.140 -86.773  1.00 50.00      B000 C  
ATOM   3044  N   GLY C  27      60.303 -16.049 -85.504  1.00 50.00      B000 N  
ATOM   3045  CA  GLY C  27      59.429 -16.629 -84.502  1.00 50.00      B000 C  
ATOM   3046  C   GLY C  27      60.010 -16.700 -83.101  1.00 50.00      B000 C  
ATOM   3047  O   GLY C  27      59.858 -17.706 -82.406  1.00 50.00      B000 O  
ATOM   3048  N   VAL C  28      60.678 -15.628 -82.686  1.00 50.00      B000 N  
ATOM   3049  CA  VAL C  28      61.165 -15.513 -81.319  1.00 50.00      B000 C  
ATOM   3050  C   VAL C  28      60.337 -14.463 -80.590  1.00 50.00      B000 C  
ATOM   3051  O   VAL C  28      60.116 -13.369 -81.111  1.00 50.00      B000 O  
ATOM   3052  CB  VAL C  28      62.664 -15.160 -81.274  1.00 50.00      B000 C  
ATOM   3053  CG1 VAL C  28      63.152 -15.099 -79.833  1.00 50.00      B000 C  
ATOM   3054  CG2 VAL C  28      63.471 -16.168 -82.071  1.00 50.00      B000 C  
ATOM   3055  N   LYS C  29      59.873 -14.798 -79.390  1.00 50.00      B000 N  
ATOM   3056  CA  LYS C  29      59.069 -13.870 -78.603  1.00 50.00      B000 C  
ATOM   3057  C   LYS C  29      59.901 -12.667 -78.165  1.00 50.00      B000 C  
ATOM   3058  O   LYS C  29      61.125 -12.747 -78.072  1.00 50.00      B000 O  
ATOM   3059  CB  LYS C  29      58.462 -14.578 -77.389  1.00 50.00      B000 C  
ATOM   3060  CG  LYS C  29      57.377 -15.588 -77.746  1.00 50.00      B000 C  
ATOM   3061  CD  LYS C  29      56.537 -15.966 -76.533  1.00 50.00      B000 C  
ATOM   3062  CE  LYS C  29      57.316 -16.831 -75.558  1.00 50.00      B000 C  
ATOM   3063  NZ  LYS C  29      57.625 -18.170 -76.134  1.00 50.00      B000 N1+
ATOM   3064  N   ALA C  30      59.221 -11.555 -77.902  1.00 50.00      B000 N  
ATOM   3065  CA  ALA C  30      59.887 -10.288 -77.612  1.00 50.00      B000 C  
ATOM   3066  C   ALA C  30      60.689 -10.328 -76.312  1.00 50.00      B000 C  
ATOM   3067  O   ALA C  30      61.725  -9.675 -76.197  1.00 50.00      B000 O  
ATOM   3068  CB  ALA C  30      58.864  -9.162 -77.560  1.00 50.00      B000 C  
ATOM   3069  N   ASN C  31      60.206 -11.092 -75.338  1.00 50.00      B000 N  
ATOM   3070  CA  ASN C  31      60.870 -11.176 -74.040  1.00 50.00      B000 C  
ATOM   3071  C   ASN C  31      61.983 -12.222 -74.046  1.00 50.00      B000 C  
ATOM   3072  O   ASN C  31      62.708 -12.376 -73.061  1.00 50.00      B000 O  
ATOM   3073  CB  ASN C  31      59.855 -11.497 -72.940  1.00 50.00      B000 C  
ATOM   3074  CG  ASN C  31      59.142 -12.814 -73.171  1.00 50.00      B000 C  
ATOM   3075  ND2 ASN C  31      58.730 -13.462 -72.088  1.00 50.00      B000 N  
ATOM   3076  OD1 ASN C  31      58.960 -13.244 -74.311  1.00 50.00      B000 O  
ATOM   3077  N   ARG C  32      62.114 -12.938 -75.158  1.00 50.00      B000 N  
ATOM   3078  CA  ARG C  32      63.121 -13.987 -75.284  1.00 50.00      B000 C  
ATOM   3079  C   ARG C  32      64.403 -13.469 -75.932  1.00 50.00      B000 C  
ATOM   3080  O   ARG C  32      65.337 -14.233 -76.178  1.00 50.00      B000 O  
ATOM   3081  CB  ARG C  32      62.563 -15.162 -76.092  1.00 50.00      B000 C  
ATOM   3082  CG  ARG C  32      61.409 -15.891 -75.416  1.00 50.00      B000 C  
ATOM   3083  CD  ARG C  32      61.872 -16.625 -74.168  1.00 50.00      B000 C  
ATOM   3084  NE  ARG C  32      60.763 -17.265 -73.463  1.00 50.00      B000 N  
ATOM   3085  CZ  ARG C  32      60.311 -18.485 -73.733  1.00 50.00      B000 C  
ATOM   3086  NH1 ARG C  32      60.870 -19.203 -74.697  1.00 50.00      B000 N1+
ATOM   3087  NH2 ARG C  32      59.297 -18.988 -73.039  1.00 50.00      B000 N  
ATOM   3088  N   ILE C  33      64.445 -12.170 -76.207  1.00 50.00      B000 N  
ATOM   3089  CA  ILE C  33      65.580 -11.569 -76.900  1.00 50.00      B000 C  
ATOM   3090  C   ILE C  33      66.440 -10.747 -75.943  1.00 50.00      B000 C  
ATOM   3091  O   ILE C  33      65.929  -9.922 -75.186  1.00 50.00      B000 O  
ATOM   3092  CB  ILE C  33      65.102 -10.700 -78.079  1.00 50.00      B000 C  
ATOM   3093  CG1 ILE C  33      64.260 -11.536 -79.045  1.00 50.00      B000 C  
ATOM   3094  CG2 ILE C  33      66.287 -10.078 -78.802  1.00 50.00      B000 C  
ATOM   3095  CD1 ILE C  33      63.729 -10.754 -80.227  1.00 50.00      B000 C  
ATOM   3096  N   PHE C  34      67.749 -10.979 -75.984  1.00 50.00      B000 N  
ATOM   3097  CA  PHE C  34      68.695 -10.221 -75.168  1.00 50.00      B000 C  
ATOM   3098  C   PHE C  34      69.669  -9.453 -76.060  1.00 50.00      B000 C  
ATOM   3099  O   PHE C  34      70.075  -9.945 -77.113  1.00 50.00      B000 O  
ATOM   3100  CB  PHE C  34      69.461 -11.149 -74.223  1.00 50.00      B000 C  
ATOM   3101  CG  PHE C  34      68.580 -11.933 -73.292  1.00 50.00      B000 C  
ATOM   3102  CD1 PHE C  34      68.194 -13.227 -73.605  1.00 50.00      B000 C  
ATOM   3103  CD2 PHE C  34      68.138 -11.376 -72.104  1.00 50.00      B000 C  
ATOM   3104  CE1 PHE C  34      67.383 -13.950 -72.750  1.00 50.00      B000 C  
ATOM   3105  CE2 PHE C  34      67.326 -12.095 -71.244  1.00 50.00      B000 C  
ATOM   3106  CZ  PHE C  34      66.949 -13.383 -71.568  1.00 50.00      B000 C  
ATOM   3107  N   THR C  35      70.036  -8.246 -75.638  1.00 50.00      B000 N  
ATOM   3108  CA  THR C  35      70.943  -7.406 -76.419  1.00 50.00      B000 C  
ATOM   3109  C   THR C  35      72.047  -6.793 -75.560  1.00 50.00      B000 C  
ATOM   3110  O   THR C  35      71.907  -6.677 -74.342  1.00 50.00      B000 O  
ATOM   3111  CB  THR C  35      70.183  -6.268 -77.133  1.00 50.00      B000 C  
ATOM   3112  CG2 THR C  35      69.255  -6.825 -78.204  1.00 50.00      B000 C  
ATOM   3113  OG1 THR C  35      69.418  -5.526 -76.177  1.00 50.00      B000 O  
ATOM   3114  N   ASP C  36      73.140  -6.399 -76.206  1.00 50.00      B000 N  
ATOM   3115  CA  ASP C  36      74.254  -5.752 -75.520  1.00 50.00      B000 C  
ATOM   3116  C   ASP C  36      74.877  -4.654 -76.377  1.00 50.00      B000 C  
ATOM   3117  O   ASP C  36      74.639  -4.585 -77.584  1.00 50.00      B000 O  
ATOM   3118  CB  ASP C  36      75.322  -6.776 -75.132  1.00 50.00      B000 C  
ATOM   3119  CG  ASP C  36      74.900  -7.649 -73.969  1.00 50.00      B000 C  
ATOM   3120  OD1 ASP C  36      74.959  -7.172 -72.816  1.00 50.00      B000 O  
ATOM   3121  OD2 ASP C  36      74.514  -8.812 -74.206  1.00 50.00      B000 O1-
ATOM   3122  N   LYS C  37      75.675  -3.799 -75.745  1.00 50.00      B000 N  
ATOM   3123  CA  LYS C  37      76.328  -2.695 -76.437  1.00 50.00      B000 C  
ATOM   3124  C   LYS C  37      77.603  -2.271 -75.713  1.00 50.00      B000 C  
ATOM   3125  O   LYS C  37      77.804  -2.605 -74.545  1.00 50.00      B000 O  
ATOM   3126  CB  LYS C  37      75.376  -1.504 -76.565  1.00 50.00      B000 C  
ATOM   3127  CG  LYS C  37      74.920  -0.934 -75.230  1.00 50.00      B000 C  
ATOM   3128  CD  LYS C  37      73.981   0.248 -75.419  1.00 50.00      B000 C  
ATOM   3129  CE  LYS C  37      73.540   0.821 -74.081  1.00 50.00      B000 C  
ATOM   3130  NZ  LYS C  37      72.613   1.975 -74.250  1.00 50.00      B000 N1+
ATOM   3131  N   ALA C  38      78.459  -1.533 -76.412  1.00 50.00      B000 N  
ATOM   3132  CA  ALA C  38      79.706  -1.049 -75.832  1.00 50.00      B000 C  
ATOM   3133  C   ALA C  38      79.474   0.224 -75.025  1.00 50.00      B000 C  
ATOM   3134  O   ALA C  38      78.471   0.352 -74.324  1.00 50.00      B000 O  
ATOM   3135  CB  ALA C  38      80.741  -0.807 -76.921  1.00 50.00      B000 C  
ATOM   3136  N   ASP C  44      80.159  -4.280 -70.882  1.00 50.00      B000 N  
ATOM   3137  CA  ASP C  44      78.749  -4.492 -70.575  1.00 50.00      B000 C  
ATOM   3138  C   ASP C  44      78.209  -5.738 -71.271  1.00 50.00      B000 C  
ATOM   3139  O   ASP C  44      77.500  -5.648 -72.273  1.00 50.00      B000 O  
ATOM   3140  CB  ASP C  44      77.925  -3.266 -70.970  1.00 50.00      B000 C  
ATOM   3141  CG  ASP C  44      78.122  -2.101 -70.020  1.00 50.00      B000 C  
ATOM   3142  OD1 ASP C  44      78.127  -2.329 -68.792  1.00 50.00      B000 O  
ATOM   3143  OD2 ASP C  44      78.275  -0.956 -70.499  1.00 50.00      B000 O1-
ATOM   3144  N   ARG C  45      78.558  -6.901 -70.729  1.00 50.00      B000 N  
ATOM   3145  CA  ARG C  45      78.112  -8.182 -71.264  1.00 50.00      B000 C  
ATOM   3146  C   ARG C  45      76.846  -8.671 -70.563  1.00 50.00      B000 C  
ATOM   3147  O   ARG C  45      76.421  -9.807 -70.769  1.00 50.00      B000 O  
ATOM   3148  CB  ARG C  45      79.215  -9.234 -71.142  1.00 50.00      B000 C  
ATOM   3149  CG  ARG C  45      80.572  -8.780 -71.645  1.00 50.00      B000 C  
ATOM   3150  CD  ARG C  45      81.461  -9.972 -71.958  1.00 50.00      B000 C  
ATOM   3151  NE  ARG C  45      81.211 -10.499 -73.297  1.00 50.00      B000 N  
ATOM   3152  CZ  ARG C  45      81.651 -11.675 -73.732  1.00 50.00      B000 C  
ATOM   3153  NH1 ARG C  45      82.358 -12.460 -72.930  1.00 50.00      B000 N1+
ATOM   3154  NH2 ARG C  45      81.379 -12.069 -74.970  1.00 50.00      B000 N  
ATOM   3155  N   GLU C  46      76.273  -7.811 -69.723  1.00 50.00      B000 N  
ATOM   3156  CA  GLU C  46      75.154  -8.163 -68.845  1.00 50.00      B000 C  
ATOM   3157  C   GLU C  46      74.035  -8.942 -69.537  1.00 50.00      B000 C  
ATOM   3158  O   GLU C  46      73.469  -9.869 -68.957  1.00 50.00      B000 O  
ATOM   3159  CB  GLU C  46      74.569  -6.895 -68.219  1.00 50.00      B000 C  
ATOM   3160  CG  GLU C  46      75.546  -6.126 -67.344  1.00 50.00      B000 C  
ATOM   3161  CD  GLU C  46      74.947  -4.847 -66.793  1.00 50.00      B000 C  
ATOM   3162  OE1 GLU C  46      73.852  -4.456 -67.250  1.00 50.00      B000 O  
ATOM   3163  OE2 GLU C  46      75.571  -4.231 -65.903  1.00 50.00      B000 O1-
ATOM   3164  N   GLY C  47      73.717  -8.564 -70.770  1.00 50.00      B000 N  
ATOM   3165  CA  GLY C  47      72.711  -9.271 -71.541  1.00 50.00      B000 C  
ATOM   3166  C   GLY C  47      73.112 -10.701 -71.855  1.00 50.00      B000 C  
ATOM   3167  O   GLY C  47      72.285 -11.613 -71.809  1.00 50.00      B000 O  
ATOM   3168  N   LEU C  48      74.387 -10.895 -72.170  1.00 50.00      B000 N  
ATOM   3169  CA  LEU C  48      74.910 -12.221 -72.483  1.00 50.00      B000 C  
ATOM   3170  C   LEU C  48      75.018 -13.074 -71.221  1.00 50.00      B000 C  
ATOM   3171  O   LEU C  48      74.808 -14.287 -71.260  1.00 50.00      B000 O  
ATOM   3172  CB  LEU C  48      76.276 -12.111 -73.167  1.00 50.00      B000 C  
ATOM   3173  CG  LEU C  48      76.960 -13.419 -73.570  1.00 50.00      B000 C  
ATOM   3174  CD1 LEU C  48      76.129 -14.174 -74.599  1.00 50.00      B000 C  
ATOM   3175  CD2 LEU C  48      78.357 -13.145 -74.105  1.00 50.00      B000 C  
ATOM   3176  N   ASP C  49      75.347 -12.432 -70.104  1.00 50.00      B000 N  
ATOM   3177  CA  ASP C  49      75.455 -13.121 -68.824  1.00 50.00      B000 C  
ATOM   3178  C   ASP C  49      74.090 -13.600 -68.339  1.00 50.00      B000 C  
ATOM   3179  O   ASP C  49      73.971 -14.684 -67.767  1.00 50.00      B000 O  
ATOM   3180  CB  ASP C  49      76.097 -12.209 -67.775  1.00 50.00      B000 C  
ATOM   3181  CG  ASP C  49      77.573 -11.975 -68.033  1.00 50.00      B000 C  
ATOM   3182  OD1 ASP C  49      78.290 -12.957 -68.318  1.00 50.00      B000 O  
ATOM   3183  OD2 ASP C  49      78.016 -10.810 -67.955  1.00 50.00      B000 O1-
ATOM   3184  N   LEU C  50      73.063 -12.784 -68.565  1.00 50.00      B000 N  
ATOM   3185  CA  LEU C  50      71.699 -13.156 -68.212  1.00 50.00      B000 C  
ATOM   3186  C   LEU C  50      71.237 -14.343 -69.050  1.00 50.00      B000 C  
ATOM   3187  O   LEU C  50      70.448 -15.171 -68.594  1.00 50.00      B000 O  
ATOM   3188  CB  LEU C  50      70.746 -11.971 -68.400  1.00 50.00      B000 C  
ATOM   3189  CG  LEU C  50      70.339 -11.198 -67.142  1.00 50.00      B000 C  
ATOM   3190  CD1 LEU C  50      71.559 -10.676 -66.398  1.00 50.00      B000 C  
ATOM   3191  CD2 LEU C  50      69.394 -10.057 -67.497  1.00 50.00      B000 C  
ATOM   3192  N   LEU C  51      71.738 -14.419 -70.280  1.00 50.00      B000 N  
ATOM   3193  CA  LEU C  51      71.421 -15.530 -71.166  1.00 50.00      B000 C  
ATOM   3194  C   LEU C  51      72.097 -16.808 -70.681  1.00 50.00      B000 C  
ATOM   3195  O   LEU C  51      71.509 -17.887 -70.743  1.00 50.00      B000 O  
ATOM   3196  CB  LEU C  51      71.848 -15.215 -72.602  1.00 50.00      B000 C  
ATOM   3197  CG  LEU C  51      71.450 -16.236 -73.669  1.00 50.00      B000 C  
ATOM   3198  CD1 LEU C  51      69.941 -16.428 -73.697  1.00 50.00      B000 C  
ATOM   3199  CD2 LEU C  51      71.966 -15.813 -75.036  1.00 50.00      B000 C  
ATOM   3200  N   ARG C  52      73.330 -16.680 -70.196  1.00 50.00      B000 N  
ATOM   3201  CA  ARG C  52      74.075 -17.819 -69.669  1.00 50.00      B000 C  
ATOM   3202  C   ARG C  52      73.345 -18.466 -68.494  1.00 50.00      B000 C  
ATOM   3203  O   ARG C  52      73.362 -19.687 -68.334  1.00 50.00      B000 O  
ATOM   3204  CB  ARG C  52      75.479 -17.397 -69.226  1.00 50.00      B000 C  
ATOM   3205  CG  ARG C  52      76.420 -16.991 -70.350  1.00 50.00      B000 C  
ATOM   3206  CD  ARG C  52      77.864 -17.018 -69.868  1.00 50.00      B000 C  
ATOM   3207  NE  ARG C  52      78.804 -16.499 -70.858  1.00 50.00      B000 N  
ATOM   3208  CZ  ARG C  52      79.388 -15.307 -70.779  1.00 50.00      B000 C  
ATOM   3209  NH1 ARG C  52      79.132 -14.509 -69.753  1.00 50.00      B000 N1+
ATOM   3210  NH2 ARG C  52      80.232 -14.916 -71.725  1.00 50.00      B000 N  
ATOM   3211  N   MET C  53      72.706 -17.637 -67.676  1.00 50.00      B000 N  
ATOM   3212  CA  MET C  53      72.013 -18.110 -66.481  1.00 50.00      B000 C  
ATOM   3213  C   MET C  53      70.705 -18.820 -66.816  1.00 50.00      B000 C  
ATOM   3214  O   MET C  53      70.425 -19.900 -66.293  1.00 50.00      B000 O  
ATOM   3215  CB  MET C  53      71.736 -16.940 -65.533  1.00 50.00      B000 C  
ATOM   3216  CG  MET C  53      72.980 -16.213 -65.047  1.00 50.00      B000 C  
ATOM   3217  SD  MET C  53      73.998 -17.211 -63.941  1.00 50.00      B000 S  
ATOM   3218  CE  MET C  53      72.864 -17.474 -62.581  1.00 50.00      B000 C  
ATOM   3219  N   LYS C  54      69.910 -18.209 -67.689  1.00 50.00      B000 N  
ATOM   3220  CA  LYS C  54      68.566 -18.698 -67.987  1.00 50.00      B000 C  
ATOM   3221  C   LYS C  54      68.546 -20.011 -68.764  1.00 50.00      B000 C  
ATOM   3222  O   LYS C  54      67.682 -20.857 -68.527  1.00 50.00      B000 O  
ATOM   3223  CB  LYS C  54      67.779 -17.641 -68.769  1.00 50.00      B000 C  
ATOM   3224  CG  LYS C  54      67.352 -16.439 -67.948  1.00 50.00      B000 C  
ATOM   3225  CD  LYS C  54      66.325 -15.609 -68.699  1.00 50.00      B000 C  
ATOM   3226  CE  LYS C  54      65.109 -16.446 -69.065  1.00 50.00      B000 C  
ATOM   3227  NZ  LYS C  54      64.471 -17.054 -67.863  1.00 50.00      B000 N1+
ATOM   3228  N   VAL C  55      69.485 -20.175 -69.690  1.00 50.00      B000 N  
ATOM   3229  CA  VAL C  55      69.472 -21.326 -70.591  1.00 50.00      B000 C  
ATOM   3230  C   VAL C  55      69.597 -22.648 -69.838  1.00 50.00      B000 C  
ATOM   3231  O   VAL C  55      70.312 -22.751 -68.843  1.00 50.00      B000 O  
ATOM   3232  CB  VAL C  55      70.581 -21.221 -71.657  1.00 50.00      B000 C  
ATOM   3233  CG1 VAL C  55      70.276 -20.099 -72.639  1.00 50.00      B000 C  
ATOM   3234  CG2 VAL C  55      71.943 -21.027 -71.004  1.00 50.00      B000 C  
ATOM   3235  N   GLU C  56      68.881 -23.650 -70.332  1.00 50.00      B000 N  
ATOM   3236  CA  GLU C  56      68.945 -25.003 -69.796  1.00 50.00      B000 C  
ATOM   3237  C   GLU C  56      69.118 -25.977 -70.955  1.00 50.00      B000 C  
ATOM   3238  O   GLU C  56      68.981 -25.589 -72.117  1.00 50.00      B000 O  
ATOM   3239  CB  GLU C  56      67.686 -25.334 -68.988  1.00 50.00      B000 C  
ATOM   3240  CG  GLU C  56      67.451 -24.420 -67.794  1.00 50.00      B000 C  
ATOM   3241  CD  GLU C  56      66.183 -24.763 -67.035  1.00 50.00      B000 C  
ATOM   3242  OE1 GLU C  56      65.511 -25.747 -67.411  1.00 50.00      B000 O  
ATOM   3243  OE2 GLU C  56      65.858 -24.047 -66.065  1.00 50.00      B000 O1-
ATOM   3244  N   GLU C  57      69.434 -27.229 -70.643  1.00 50.00      B000 N  
ATOM   3245  CA  GLU C  57      69.661 -28.241 -71.671  1.00 50.00      B000 C  
ATOM   3246  C   GLU C  57      68.432 -28.436 -72.559  1.00 50.00      B000 C  
ATOM   3247  O   GLU C  57      67.317 -28.607 -72.065  1.00 50.00      B000 O  
ATOM   3248  CB  GLU C  57      70.058 -29.574 -71.030  1.00 50.00      B000 C  
ATOM   3249  CG  GLU C  57      70.453 -30.650 -72.030  1.00 50.00      B000 C  
ATOM   3250  CD  GLU C  57      70.851 -31.953 -71.359  1.00 50.00      B000 C  
ATOM   3251  OE1 GLU C  57      70.561 -32.117 -70.156  1.00 50.00      B000 O  
ATOM   3252  OE2 GLU C  57      71.459 -32.809 -72.035  1.00 50.00      B000 O1-
ATOM   3253  N   GLY C  58      68.647 -28.407 -73.871  1.00 50.00      B000 N  
ATOM   3254  CA  GLY C  58      67.571 -28.586 -74.829  1.00 50.00      B000 C  
ATOM   3255  C   GLY C  58      67.129 -27.313 -75.527  1.00 50.00      B000 C  
ATOM   3256  O   GLY C  58      66.456 -27.364 -76.557  1.00 50.00      B000 O  
ATOM   3257  N   ASP C  59      67.505 -26.167 -74.966  1.00 50.00      B000 N  
ATOM   3258  CA  ASP C  59      67.134 -24.873 -75.532  1.00 50.00      B000 C  
ATOM   3259  C   ASP C  59      68.017 -24.500 -76.722  1.00 50.00      B000 C  
ATOM   3260  O   ASP C  59      69.169 -24.926 -76.808  1.00 50.00      B000 O  
ATOM   3261  CB  ASP C  59      67.212 -23.783 -74.459  1.00 50.00      B000 C  
ATOM   3262  CG  ASP C  59      66.206 -23.992 -73.343  1.00 50.00      B000 C  
ATOM   3263  OD1 ASP C  59      65.684 -25.119 -73.214  1.00 50.00      B000 O  
ATOM   3264  OD2 ASP C  59      65.941 -23.030 -72.590  1.00 50.00      B000 O1-
ATOM   3265  N   VAL C  60      67.467 -23.706 -77.638  1.00 50.00      B000 N  
ATOM   3266  CA  VAL C  60      68.188 -23.288 -78.838  1.00 50.00      B000 C  
ATOM   3267  C   VAL C  60      68.234 -21.761 -78.924  1.00 50.00      B000 C  
ATOM   3268  O   VAL C  60      67.271 -21.082 -78.570  1.00 50.00      B000 O  
ATOM   3269  CB  VAL C  60      67.549 -23.889 -80.112  1.00 50.00      B000 C  
ATOM   3270  CG1 VAL C  60      68.402 -23.591 -81.336  1.00 50.00      B000 C  
ATOM   3271  CG2 VAL C  60      67.346 -25.392 -79.954  1.00 50.00      B000 C  
ATOM   3272  N   ILE C  61      69.357 -21.228 -79.397  1.00 50.00      B000 N  
ATOM   3273  CA  ILE C  61      69.527 -19.783 -79.517  1.00 50.00      B000 C  
ATOM   3274  C   ILE C  61      69.680 -19.375 -80.980  1.00 50.00      B000 C  
ATOM   3275  O   ILE C  61      70.464 -19.970 -81.722  1.00 50.00      B000 O  
ATOM   3276  CB  ILE C  61      70.729 -19.298 -78.689  1.00 50.00      B000 C  
ATOM   3277  CG1 ILE C  61      70.627 -19.811 -77.251  1.00 50.00      B000 C  
ATOM   3278  CG2 ILE C  61      70.812 -17.781 -78.709  1.00 50.00      B000 C  
ATOM   3279  CD1 ILE C  61      71.806 -19.431 -76.383  1.00 50.00      B000 C  
ATOM   3280  N   LEU C  62      68.929 -18.357 -81.390  1.00 50.00      B000 N  
ATOM   3281  CA  LEU C  62      69.006 -17.849 -82.757  1.00 50.00      B000 C  
ATOM   3282  C   LEU C  62      69.825 -16.563 -82.825  1.00 50.00      B000 C  
ATOM   3283  O   LEU C  62      69.512 -15.580 -82.155  1.00 50.00      B000 O  
ATOM   3284  CB  LEU C  62      67.605 -17.604 -83.324  1.00 50.00      B000 C  
ATOM   3285  CG  LEU C  62      66.668 -18.807 -83.455  1.00 50.00      B000 C  
ATOM   3286  CD1 LEU C  62      65.391 -18.416 -84.181  1.00 50.00      B000 C  
ATOM   3287  CD2 LEU C  62      67.357 -19.956 -84.171  1.00 50.00      B000 C  
ATOM   3288  N   VAL C  63      70.879 -16.577 -83.635  1.00 50.00      B000 N  
ATOM   3289  CA  VAL C  63      71.706 -15.396 -83.847  1.00 50.00      B000 C  
ATOM   3290  C   VAL C  63      71.699 -15.047 -85.333  1.00 50.00      B000 C  
ATOM   3291  O   VAL C  63      71.660 -15.936 -86.183  1.00 50.00      B000 O  
ATOM   3292  CB  VAL C  63      73.146 -15.611 -83.336  1.00 50.00      B000 C  
ATOM   3293  CG1 VAL C  63      73.901 -14.289 -83.281  1.00 50.00      B000 C  
ATOM   3294  CG2 VAL C  63      73.138 -16.285 -81.973  1.00 50.00      B000 C  
ATOM   3295  N   LYS C  64      71.726 -13.753 -85.643  1.00 50.00      B000 N  
ATOM   3296  CA  LYS C  64      71.732 -13.302 -87.031  1.00 50.00      B000 C  
ATOM   3297  C   LYS C  64      72.981 -13.780 -87.767  1.00 50.00      B000 C  
ATOM   3298  O   LYS C  64      72.888 -14.467 -88.784  1.00 50.00      B000 O  
ATOM   3299  CB  LYS C  64      71.640 -11.777 -87.099  1.00 50.00      B000 C  
ATOM   3300  CG  LYS C  64      71.658 -11.224 -88.515  1.00 50.00      B000 C  
ATOM   3301  CD  LYS C  64      71.675  -9.706 -88.533  1.00 50.00      B000 C  
ATOM   3302  CE  LYS C  64      71.772  -9.177 -89.955  1.00 50.00      B000 C  
ATOM   3303  NZ  LYS C  64      71.844  -7.690 -89.999  1.00 50.00      B000 N1+
ATOM   3304  N   LYS C  65      74.149 -13.417 -87.244  1.00 50.00      B000 N  
ATOM   3305  CA  LYS C  65      75.421 -13.798 -87.852  1.00 50.00      B000 C  
ATOM   3306  C   LYS C  65      76.433 -14.229 -86.795  1.00 50.00      B000 C  
ATOM   3307  O   LYS C  65      76.235 -14.000 -85.601  1.00 50.00      B000 O  
ATOM   3308  CB  LYS C  65      75.989 -12.641 -88.681  1.00 50.00      B000 C  
ATOM   3309  CG  LYS C  65      75.173 -12.298 -89.918  1.00 50.00      B000 C  
ATOM   3310  CD  LYS C  65      75.779 -11.135 -90.689  1.00 50.00      B000 C  
ATOM   3311  CE  LYS C  65      74.956 -10.811 -91.928  1.00 50.00      B000 C  
ATOM   3312  NZ  LYS C  65      75.506  -9.655 -92.687  1.00 50.00      B000 N1+
ATOM   3313  N   LEU C  66      77.518 -14.853 -87.246  1.00 50.00      B000 N  
ATOM   3314  CA  LEU C  66      78.573 -15.320 -86.351  1.00 50.00      B000 C  
ATOM   3315  C   LEU C  66      79.291 -14.158 -85.668  1.00 50.00      B000 C  
ATOM   3316  O   LEU C  66      79.608 -14.226 -84.479  1.00 50.00      B000 O  
ATOM   3317  CB  LEU C  66      79.587 -16.172 -87.118  1.00 50.00      B000 C  
ATOM   3318  CG  LEU C  66      79.376 -17.686 -87.184  1.00 50.00      B000 C  
ATOM   3319  CD1 LEU C  66      78.042 -18.037 -87.813  1.00 50.00      B000 C  
ATOM   3320  CD2 LEU C  66      80.504 -18.334 -87.962  1.00 50.00      B000 C  
ATOM   3321  N   ASP C  67      79.536 -13.093 -86.424  1.00 50.00      B000 N  
ATOM   3322  CA  ASP C  67      80.269 -11.933 -85.925  1.00 50.00      B000 C  
ATOM   3323  C   ASP C  67      79.513 -11.180 -84.832  1.00 50.00      B000 C  
ATOM   3324  O   ASP C  67      80.078 -10.317 -84.157  1.00 50.00      B000 O  
ATOM   3325  CB  ASP C  67      80.587 -10.980 -87.078  1.00 50.00      B000 C  
ATOM   3326  CG  ASP C  67      79.345 -10.534 -87.820  1.00 50.00      B000 C  
ATOM   3327  OD1 ASP C  67      78.953 -11.216 -88.791  1.00 50.00      B000 O  
ATOM   3328  OD2 ASP C  67      78.757  -9.502 -87.431  1.00 50.00      B000 O1-
ATOM   3329  N   ARG C  68      78.236 -11.507 -84.658  1.00 50.00      B000 N  
ATOM   3330  CA  ARG C  68      77.404 -10.840 -83.666  1.00 50.00      B000 C  
ATOM   3331  C   ARG C  68      77.443 -11.552 -82.316  1.00 50.00      B000 C  
ATOM   3332  O   ARG C  68      76.737 -11.164 -81.387  1.00 50.00      B000 O  
ATOM   3333  CB  ARG C  68      75.958 -10.745 -84.157  1.00 50.00      B000 C  
ATOM   3334  CG  ARG C  68      75.768  -9.877 -85.393  1.00 50.00      B000 C  
ATOM   3335  CD  ARG C  68      76.232  -8.451 -85.142  1.00 50.00      B000 C  
ATOM   3336  NE  ARG C  68      75.906  -7.562 -86.254  1.00 50.00      B000 N  
ATOM   3337  CZ  ARG C  68      76.199  -6.265 -86.284  1.00 50.00      B000 C  
ATOM   3338  NH1 ARG C  68      76.828  -5.702 -85.262  1.00 50.00      B000 N1+
ATOM   3339  NH2 ARG C  68      75.863  -5.531 -87.338  1.00 50.00      B000 N  
ATOM   3340  N   LEU C  69      78.264 -12.594 -82.209  1.00 50.00      B000 N  
ATOM   3341  CA  LEU C  69      78.321 -13.385 -80.984  1.00 50.00      B000 C  
ATOM   3342  C   LEU C  69      79.414 -12.906 -80.030  1.00 50.00      B000 C  
ATOM   3343  O   LEU C  69      79.123 -12.338 -78.977  1.00 50.00      B000 O  
ATOM   3344  CB  LEU C  69      78.534 -14.864 -81.314  1.00 50.00      B000 C  
ATOM   3345  CG  LEU C  69      78.462 -15.830 -80.129  1.00 50.00      B000 C  
ATOM   3346  CD1 LEU C  69      77.157 -15.652 -79.369  1.00 50.00      B000 C  
ATOM   3347  CD2 LEU C  69      78.609 -17.264 -80.604  1.00 50.00      B000 C  
ATOM   3348  N   GLY C  70      80.670 -13.142 -80.399  1.00 50.00      B000 N  
ATOM   3349  CA  GLY C  70      81.792 -12.781 -79.551  1.00 50.00      B000 C  
ATOM   3350  C   GLY C  70      82.541 -11.542 -80.004  1.00 50.00      B000 C  
ATOM   3351  O   GLY C  70      82.203 -10.939 -81.024  1.00 50.00      B000 O  
ATOM   3352  N   ARG C  71      83.560 -11.158 -79.240  1.00 50.00      B000 N  
ATOM   3353  CA  ARG C  71      84.369  -9.991 -79.581  1.00 50.00      B000 C  
ATOM   3354  C   ARG C  71      85.487 -10.380 -80.544  1.00 50.00      B000 C  
ATOM   3355  O   ARG C  71      86.125  -9.519 -81.148  1.00 50.00      B000 O  
ATOM   3356  CB  ARG C  71      84.946  -9.350 -78.318  1.00 50.00      B000 C  
ATOM   3357  CG  ARG C  71      86.147 -10.074 -77.731  1.00 50.00      B000 C  
ATOM   3358  CD  ARG C  71      86.444  -9.577 -76.325  1.00 50.00      B000 C  
ATOM   3359  NE  ARG C  71      85.599 -10.231 -75.332  1.00 50.00      B000 N  
ATOM   3360  CZ  ARG C  71      85.368  -9.756 -74.112  1.00 50.00      B000 C  
ATOM   3361  NH1 ARG C  71      85.908  -8.606 -73.732  1.00 50.00      B000 N1+
ATOM   3362  NH2 ARG C  71      84.588 -10.426 -73.275  1.00 50.00      B000 N  
ATOM   3363  N   ASP C  72      85.714 -11.683 -80.678  1.00 50.00      B000 N  
ATOM   3364  CA  ASP C  72      86.655 -12.214 -81.660  1.00 50.00      B000 C  
ATOM   3365  C   ASP C  72      86.338 -13.680 -81.946  1.00 50.00      B000 C  
ATOM   3366  O   ASP C  72      85.349 -14.215 -81.445  1.00 50.00      B000 O  
ATOM   3367  CB  ASP C  72      88.105 -12.052 -81.182  1.00 50.00      B000 C  
ATOM   3368  CG  ASP C  72      88.342 -12.629 -79.795  1.00 50.00      B000 C  
ATOM   3369  OD1 ASP C  72      87.923 -13.775 -79.532  1.00 50.00      B000 O  
ATOM   3370  OD2 ASP C  72      88.961 -11.931 -78.964  1.00 50.00      B000 O1-
ATOM   3371  N   THR C  73      87.171 -14.324 -82.757  1.00 50.00      B000 N  
ATOM   3372  CA  THR C  73      86.946 -15.719 -83.112  1.00 50.00      B000 C  
ATOM   3373  C   THR C  73      87.136 -16.622 -81.893  1.00 50.00      B000 C  
ATOM   3374  O   THR C  73      86.374 -17.568 -81.686  1.00 50.00      B000 O  
ATOM   3375  CB  THR C  73      87.884 -16.173 -84.249  1.00 50.00      B000 C  
ATOM   3376  CG2 THR C  73      87.556 -17.594 -84.679  1.00 50.00      B000 C  
ATOM   3377  OG1 THR C  73      87.732 -15.297 -85.372  1.00 50.00      B000 O  
ATOM   3378  N   ALA C  74      88.142 -16.312 -81.083  1.00 50.00      B000 N  
ATOM   3379  CA  ALA C  74      88.452 -17.107 -79.897  1.00 50.00      B000 C  
ATOM   3380  C   ALA C  74      87.337 -17.044 -78.855  1.00 50.00      B000 C  
ATOM   3381  O   ALA C  74      87.001 -18.052 -78.234  1.00 50.00      B000 O  
ATOM   3382  CB  ALA C  74      89.767 -16.650 -79.290  1.00 50.00      B000 C  
ATOM   3383  N   ASP C  75      86.772 -15.855 -78.664  1.00 50.00      B000 N  
ATOM   3384  CA  ASP C  75      85.684 -15.663 -77.710  1.00 50.00      B000 C  
ATOM   3385  C   ASP C  75      84.436 -16.400 -78.185  1.00 50.00      B000 C  
ATOM   3386  O   ASP C  75      83.747 -17.047 -77.397  1.00 50.00      B000 O  
ATOM   3387  CB  ASP C  75      85.385 -14.172 -77.525  1.00 50.00      B000 C  
ATOM   3388  CG  ASP C  75      84.490 -13.892 -76.326  1.00 50.00      B000 C  
ATOM   3389  OD1 ASP C  75      83.983 -14.850 -75.705  1.00 50.00      B000 O  
ATOM   3390  OD2 ASP C  75      84.287 -12.701 -76.008  1.00 50.00      B000 O1-
ATOM   3391  N   MET C  76      84.159 -16.291 -79.480  1.00 50.00      B000 N  
ATOM   3392  CA  MET C  76      82.993 -16.921 -80.088  1.00 50.00      B000 C  
ATOM   3393  C   MET C  76      82.972 -18.429 -79.857  1.00 50.00      B000 C  
ATOM   3394  O   MET C  76      81.979 -18.975 -79.376  1.00 50.00      B000 O  
ATOM   3395  CB  MET C  76      82.956 -16.626 -81.587  1.00 50.00      B000 C  
ATOM   3396  CG  MET C  76      81.817 -17.299 -82.328  1.00 50.00      B000 C  
ATOM   3397  SD  MET C  76      81.938 -17.079 -84.113  1.00 50.00      B000 S  
ATOM   3398  CE  MET C  76      83.548 -17.798 -84.436  1.00 50.00      B000 C  
ATOM   3399  N   ILE C  77      84.072 -19.094 -80.198  1.00 50.00      B000 N  
ATOM   3400  CA  ILE C  77      84.174 -20.541 -80.058  1.00 50.00      B000 C  
ATOM   3401  C   ILE C  77      84.082 -20.930 -78.585  1.00 50.00      B000 C  
ATOM   3402  O   ILE C  77      83.492 -21.955 -78.240  1.00 50.00      B000 O  
ATOM   3403  CB  ILE C  77      85.472 -21.069 -80.697  1.00 50.00      B000 C  
ATOM   3404  CG1 ILE C  77      85.550 -20.634 -82.163  1.00 50.00      B000 C  
ATOM   3405  CG2 ILE C  77      85.547 -22.584 -80.591  1.00 50.00      B000 C  
ATOM   3406  CD1 ILE C  77      86.869 -20.949 -82.829  1.00 50.00      B000 C  
ATOM   3407  N   GLN C  78      84.663 -20.101 -77.721  1.00 50.00      B000 N  
ATOM   3408  CA  GLN C  78      84.581 -20.305 -76.279  1.00 50.00      B000 C  
ATOM   3409  C   GLN C  78      83.132 -20.307 -75.804  1.00 50.00      B000 C  
ATOM   3410  O   GLN C  78      82.741 -21.123 -74.967  1.00 50.00      B000 O  
ATOM   3411  CB  GLN C  78      85.377 -19.228 -75.538  1.00 50.00      B000 C  
ATOM   3412  CG  GLN C  78      84.951 -19.009 -74.091  1.00 50.00      B000 C  
ATOM   3413  CD  GLN C  78      85.147 -20.238 -73.220  1.00 50.00      B000 C  
ATOM   3414  NE2 GLN C  78      84.434 -20.287 -72.100  1.00 50.00      B000 N  
ATOM   3415  OE1 GLN C  78      85.928 -21.131 -73.549  1.00 50.00      B000 O  
ATOM   3416  N   LEU C  79      82.338 -19.388 -76.345  1.00 50.00      B000 N  
ATOM   3417  CA  LEU C  79      80.925 -19.309 -76.004  1.00 50.00      B000 C  
ATOM   3418  C   LEU C  79      80.183 -20.544 -76.503  1.00 50.00      B000 C  
ATOM   3419  O   LEU C  79      79.462 -21.190 -75.745  1.00 50.00      B000 O  
ATOM   3420  CB  LEU C  79      80.299 -18.041 -76.592  1.00 50.00      B000 C  
ATOM   3421  CG  LEU C  79      80.815 -16.707 -76.046  1.00 50.00      B000 C  
ATOM   3422  CD1 LEU C  79      80.115 -15.540 -76.721  1.00 50.00      B000 C  
ATOM   3423  CD2 LEU C  79      80.634 -16.645 -74.539  1.00 50.00      B000 C  
ATOM   3424  N   ILE C  80      80.380 -20.871 -77.777  1.00 50.00      B000 N  
ATOM   3425  CA  ILE C  80      79.688 -21.990 -78.411  1.00 50.00      B000 C  
ATOM   3426  C   ILE C  80      79.996 -23.305 -77.699  1.00 50.00      B000 C  
ATOM   3427  O   ILE C  80      79.103 -24.132 -77.496  1.00 50.00      B000 O  
ATOM   3428  CB  ILE C  80      80.046 -22.072 -79.908  1.00 50.00      B000 C  
ATOM   3429  CG1 ILE C  80      79.631 -20.783 -80.617  1.00 50.00      B000 C  
ATOM   3430  CG2 ILE C  80      79.374 -23.273 -80.557  1.00 50.00      B000 C  
ATOM   3431  CD1 ILE C  80      80.039 -20.719 -82.069  1.00 50.00      B000 C  
ATOM   3432  N   LYS C  81      81.253 -23.492 -77.311  1.00 50.00      B000 N  
ATOM   3433  CA  LYS C  81      81.642 -24.666 -76.536  1.00 50.00      B000 C  
ATOM   3434  C   LYS C  81      80.928 -24.677 -75.189  1.00 50.00      B000 C  
ATOM   3435  O   LYS C  81      80.501 -25.728 -74.709  1.00 50.00      B000 O  
ATOM   3436  CB  LYS C  81      83.155 -24.698 -76.316  1.00 50.00      B000 C  
ATOM   3437  CG  LYS C  81      83.975 -25.077 -77.534  1.00 50.00      B000 C  
ATOM   3438  CD  LYS C  81      85.446 -25.176 -77.160  1.00 50.00      B000 C  
ATOM   3439  CE  LYS C  81      86.307 -25.562 -78.349  1.00 50.00      B000 C  
ATOM   3440  NZ  LYS C  81      87.734 -25.744 -77.959  1.00 50.00      B000 N1+
ATOM   3441  N   GLU C  82      80.805 -23.499 -74.589  1.00 50.00      B000 N  
ATOM   3442  CA  GLU C  82      80.189 -23.353 -73.276  1.00 50.00      B000 C  
ATOM   3443  C   GLU C  82      78.708 -23.722 -73.321  1.00 50.00      B000 C  
ATOM   3444  O   GLU C  82      78.176 -24.306 -72.377  1.00 50.00      B000 O  
ATOM   3445  CB  GLU C  82      80.369 -21.921 -72.763  1.00 50.00      B000 C  
ATOM   3446  CG  GLU C  82      79.822 -21.673 -71.368  1.00 50.00      B000 C  
ATOM   3447  CD  GLU C  82      80.134 -20.276 -70.866  1.00 50.00      B000 C  
ATOM   3448  OE1 GLU C  82      80.875 -19.546 -71.558  1.00 50.00      B000 O  
ATOM   3449  OE2 GLU C  82      79.640 -19.907 -69.779  1.00 50.00      B000 O1-
ATOM   3450  N   PHE C  83      78.049 -23.385 -74.425  1.00 50.00      B000 N  
ATOM   3451  CA  PHE C  83      76.640 -23.722 -74.599  1.00 50.00      B000 C  
ATOM   3452  C   PHE C  83      76.469 -25.194 -74.967  1.00 50.00      B000 C  
ATOM   3453  O   PHE C  83      75.535 -25.850 -74.509  1.00 50.00      B000 O  
ATOM   3454  CB  PHE C  83      75.997 -22.831 -75.663  1.00 50.00      B000 C  
ATOM   3455  CG  PHE C  83      75.788 -21.409 -75.222  1.00 50.00      B000 C  
ATOM   3456  CD1 PHE C  83      74.808 -21.093 -74.295  1.00 50.00      B000 C  
ATOM   3457  CD2 PHE C  83      76.560 -20.386 -75.746  1.00 50.00      B000 C  
ATOM   3458  CE1 PHE C  83      74.611 -19.787 -73.890  1.00 50.00      B000 C  
ATOM   3459  CE2 PHE C  83      76.368 -19.077 -75.346  1.00 50.00      B000 C  
ATOM   3460  CZ  PHE C  83      75.394 -18.776 -74.417  1.00 50.00      B000 C  
ATOM   3461  N   ASP C  84      77.376 -25.707 -75.795  1.00 50.00      B000 N  
ATOM   3462  CA  ASP C  84      77.316 -27.103 -76.219  1.00 50.00      B000 C  
ATOM   3463  C   ASP C  84      77.585 -28.039 -75.045  1.00 50.00      B000 C  
ATOM   3464  O   ASP C  84      77.116 -29.179 -75.027  1.00 50.00      B000 O  
ATOM   3465  CB  ASP C  84      78.317 -27.368 -77.345  1.00 50.00      B000 C  
ATOM   3466  CG  ASP C  84      78.129 -28.733 -77.983  1.00 50.00      B000 C  
ATOM   3467  OD1 ASP C  84      76.970 -29.101 -78.275  1.00 50.00      B000 O  
ATOM   3468  OD2 ASP C  84      79.137 -29.440 -78.189  1.00 50.00      B000 O1-
ATOM   3469  N   ALA C  85      78.342 -27.554 -74.066  1.00 50.00      B000 N  
ATOM   3470  CA  ALA C  85      78.630 -28.324 -72.863  1.00 50.00      B000 C  
ATOM   3471  C   ALA C  85      77.372 -28.478 -72.015  1.00 50.00      B000 C  
ATOM   3472  O   ALA C  85      77.222 -29.452 -71.278  1.00 50.00      B000 O  
ATOM   3473  CB  ALA C  85      79.738 -27.663 -72.058  1.00 50.00      B000 C  
ATOM   3474  N   GLN C  86      76.471 -27.507 -72.124  1.00 50.00      B000 N  
ATOM   3475  CA  GLN C  86      75.208 -27.543 -71.399  1.00 50.00      B000 C  
ATOM   3476  C   GLN C  86      74.128 -28.227 -72.230  1.00 50.00      B000 C  
ATOM   3477  O   GLN C  86      72.986 -28.356 -71.792  1.00 50.00      B000 O  
ATOM   3478  CB  GLN C  86      74.760 -26.129 -71.025  1.00 50.00      B000 C  
ATOM   3479  CG  GLN C  86      75.775 -25.338 -70.217  1.00 50.00      B000 C  
ATOM   3480  CD  GLN C  86      75.296 -23.933 -69.900  1.00 50.00      B000 C  
ATOM   3481  NE2 GLN C  86      76.155 -23.144 -69.265  1.00 50.00      B000 N  
ATOM   3482  OE1 GLN C  86      74.166 -23.562 -70.221  1.00 50.00      B000 O  
ATOM   3483  N   GLY C  87      74.498 -28.662 -73.429  1.00 50.00      B000 N  
ATOM   3484  CA  GLY C  87      73.548 -29.262 -74.348  1.00 50.00      B000 C  
ATOM   3485  C   GLY C  87      72.753 -28.222 -75.116  1.00 50.00      B000 C  
ATOM   3486  O   GLY C  87      71.886 -28.559 -75.922  1.00 50.00      B000 O  
ATOM   3487  N   VAL C  88      73.058 -26.953 -74.863  1.00 50.00      B000 N  
ATOM   3488  CA  VAL C  88      72.382 -25.846 -75.529  1.00 50.00      B000 C  
ATOM   3489  C   VAL C  88      72.887 -25.712 -76.961  1.00 50.00      B000 C  
ATOM   3490  O   VAL C  88      74.083 -25.850 -77.222  1.00 50.00      B000 O  
ATOM   3491  CB  VAL C  88      72.577 -24.530 -74.749  1.00 50.00      B000 C  
ATOM   3492  CG1 VAL C  88      71.766 -23.407 -75.377  1.00 50.00      B000 C  
ATOM   3493  CG2 VAL C  88      72.193 -24.716 -73.291  1.00 50.00      B000 C  
ATOM   3494  N   ALA C  89      71.972 -25.441 -77.886  1.00 50.00      B000 N  
ATOM   3495  CA  ALA C  89      72.315 -25.343 -79.300  1.00 50.00      B000 C  
ATOM   3496  C   ALA C  89      72.177 -23.916 -79.824  1.00 50.00      B000 C  
ATOM   3497  O   ALA C  89      71.378 -23.131 -79.313  1.00 50.00      B000 O  
ATOM   3498  CB  ALA C  89      71.449 -26.284 -80.112  1.00 50.00      B000 C  
ATOM   3499  N   VAL C  90      72.968 -23.585 -80.840  1.00 50.00      B000 N  
ATOM   3500  CA  VAL C  90      72.923 -22.264 -81.453  1.00 50.00      B000 C  
ATOM   3501  C   VAL C  90      72.694 -22.389 -82.956  1.00 50.00      B000 C  
ATOM   3502  O   VAL C  90      73.401 -23.130 -83.639  1.00 50.00      B000 O  
ATOM   3503  CB  VAL C  90      74.209 -21.467 -81.166  1.00 50.00      B000 C  
ATOM   3504  CG1 VAL C  90      74.116 -20.072 -81.768  1.00 50.00      B000 C  
ATOM   3505  CG2 VAL C  90      74.475 -21.394 -79.669  1.00 50.00      B000 C  
ATOM   3506  N   ARG C  91      71.705 -21.661 -83.466  1.00 50.00      B000 N  
ATOM   3507  CA  ARG C  91      71.420 -21.649 -84.897  1.00 50.00      B000 C  
ATOM   3508  C   ARG C  91      71.592 -20.248 -85.474  1.00 50.00      B000 C  
ATOM   3509  O   ARG C  91      70.837 -19.334 -85.142  1.00 50.00      B000 O  
ATOM   3510  CB  ARG C  91      70.002 -22.151 -85.174  1.00 50.00      B000 C  
ATOM   3511  CG  ARG C  91      69.759 -23.602 -84.804  1.00 50.00      B000 C  
ATOM   3512  CD  ARG C  91      68.325 -24.005 -85.120  1.00 50.00      B000 C  
ATOM   3513  NE  ARG C  91      68.073 -25.414 -84.836  1.00 50.00      B000 N  
ATOM   3514  CZ  ARG C  91      66.904 -26.015 -85.032  1.00 50.00      B000 C  
ATOM   3515  NH1 ARG C  91      65.876 -25.331 -85.515  1.00 50.00      B000 N1+
ATOM   3516  NH2 ARG C  91      66.763 -27.303 -84.749  1.00 50.00      B000 N  
ATOM   3517  N   PHE C  92      72.587 -20.086 -86.340  1.00 50.00      B000 N  
ATOM   3518  CA  PHE C  92      72.834 -18.800 -86.984  1.00 50.00      B000 C  
ATOM   3519  C   PHE C  92      71.992 -18.667 -88.249  1.00 50.00      B000 C  
ATOM   3520  O   PHE C  92      72.085 -19.490 -89.160  1.00 50.00      B000 O  
ATOM   3521  CB  PHE C  92      74.319 -18.635 -87.304  1.00 50.00      B000 C  
ATOM   3522  CG  PHE C  92      75.195 -18.560 -86.084  1.00 50.00      B000 C  
ATOM   3523  CD1 PHE C  92      75.459 -17.342 -85.478  1.00 50.00      B000 C  
ATOM   3524  CD2 PHE C  92      75.758 -19.705 -85.546  1.00 50.00      B000 C  
ATOM   3525  CE1 PHE C  92      76.266 -17.269 -84.357  1.00 50.00      B000 C  
ATOM   3526  CE2 PHE C  92      76.565 -19.637 -84.425  1.00 50.00      B000 C  
ATOM   3527  CZ  PHE C  92      76.820 -18.418 -83.831  1.00 50.00      B000 C  
ATOM   3528  N   ILE C  93      71.172 -17.621 -88.292  1.00 50.00      B000 N  
ATOM   3529  CA  ILE C  93      70.179 -17.449 -89.348  1.00 50.00      B000 C  
ATOM   3530  C   ILE C  93      70.796 -17.199 -90.722  1.00 50.00      B000 C  
ATOM   3531  O   ILE C  93      70.526 -17.938 -91.669  1.00 50.00      B000 O  
ATOM   3532  CB  ILE C  93      69.213 -16.305 -88.992  1.00 50.00      B000 C  
ATOM   3533  CG1 ILE C  93      68.453 -16.633 -87.704  1.00 50.00      B000 C  
ATOM   3534  CG2 ILE C  93      68.248 -16.045 -90.139  1.00 50.00      B000 C  
ATOM   3535  CD1 ILE C  93      67.488 -15.552 -87.272  1.00 50.00      B000 C  
ATOM   3536  N   ASP C  94      71.622 -16.163 -90.831  1.00 50.00      B000 N  
ATOM   3537  CA  ASP C  94      72.165 -15.755 -92.125  1.00 50.00      B000 C  
ATOM   3538  C   ASP C  94      73.183 -16.749 -92.671  1.00 50.00      B000 C  
ATOM   3539  O   ASP C  94      73.216 -17.020 -93.872  1.00 50.00      B000 O  
ATOM   3540  CB  ASP C  94      72.800 -14.366 -92.028  1.00 50.00      B000 C  
ATOM   3541  CG  ASP C  94      71.778 -13.250 -92.124  1.00 50.00      B000 C  
ATOM   3542  OD1 ASP C  94      70.740 -13.447 -92.791  1.00 50.00      B000 O  
ATOM   3543  OD2 ASP C  94      72.013 -12.174 -91.537  1.00 50.00      B000 O1-
ATOM   3544  N   ASP C  95      74.015 -17.292 -91.789  1.00 50.00      B000 N  
ATOM   3545  CA  ASP C  95      75.067 -18.210 -92.209  1.00 50.00      B000 C  
ATOM   3546  C   ASP C  95      74.522 -19.612 -92.474  1.00 50.00      B000 C  
ATOM   3547  O   ASP C  95      75.177 -20.429 -93.123  1.00 50.00      B000 O  
ATOM   3548  CB  ASP C  95      76.179 -18.260 -91.158  1.00 50.00      B000 C  
ATOM   3549  CG  ASP C  95      76.817 -16.901 -90.922  1.00 50.00      B000 C  
ATOM   3550  OD1 ASP C  95      76.078 -15.895 -90.874  1.00 50.00      B000 O  
ATOM   3551  OD2 ASP C  95      78.058 -16.838 -90.791  1.00 50.00      B000 O1-
ATOM   3552  N   GLY C  96      73.318 -19.880 -91.976  1.00 50.00      B000 N  
ATOM   3553  CA  GLY C  96      72.682 -21.172 -92.161  1.00 50.00      B000 C  
ATOM   3554  C   GLY C  96      73.433 -22.317 -91.508  1.00 50.00      B000 C  
ATOM   3555  O   GLY C  96      73.678 -23.349 -92.133  1.00 50.00      B000 O  
ATOM   3556  N   ILE C  97      73.795 -22.130 -90.243  1.00 50.00      B000 N  
ATOM   3557  CA  ILE C  97      74.574 -23.119 -89.506  1.00 50.00      B000 C  
ATOM   3558  C   ILE C  97      73.892 -23.444 -88.181  1.00 50.00      B000 C  
ATOM   3559  O   ILE C  97      73.411 -22.549 -87.485  1.00 50.00      B000 O  
ATOM   3560  CB  ILE C  97      76.015 -22.624 -89.280  1.00 50.00      B000 C  
ATOM   3561  CG1 ILE C  97      76.681 -22.298 -90.619  1.00 50.00      B000 C  
ATOM   3562  CG2 ILE C  97      76.830 -23.659 -88.524  1.00 50.00      B000 C  
ATOM   3563  CD1 ILE C  97      78.080 -21.765 -90.488  1.00 50.00      B000 C  
ATOM   3564  N   SER C  98      73.847 -24.728 -87.839  1.00 50.00      B000 N  
ATOM   3565  CA  SER C  98      73.223 -25.171 -86.598  1.00 50.00      B000 C  
ATOM   3566  C   SER C  98      74.142 -26.096 -85.808  1.00 50.00      B000 C  
ATOM   3567  O   SER C  98      74.846 -26.930 -86.381  1.00 50.00      B000 O  
ATOM   3568  CB  SER C  98      71.898 -25.877 -86.888  1.00 50.00      B000 C  
ATOM   3569  OG  SER C  98      70.993 -25.012 -87.551  1.00 50.00      B000 O  
ATOM   3570  N   THR C  99      74.130 -25.938 -84.487  1.00 50.00      B000 N  
ATOM   3571  CA  THR C  99      74.953 -26.747 -83.593  1.00 50.00      B000 C  
ATOM   3572  C   THR C  99      74.195 -27.962 -83.063  1.00 50.00      B000 C  
ATOM   3573  O   THR C  99      74.700 -28.692 -82.210  1.00 50.00      B000 O  
ATOM   3574  CB  THR C  99      75.473 -25.926 -82.400  1.00 50.00      B000 C  
ATOM   3575  CG2 THR C  99      76.486 -24.892 -82.864  1.00 50.00      B000 C  
ATOM   3576  OG1 THR C  99      74.376 -25.263 -81.761  1.00 50.00      B000 O  
ATOM   3577  N   ASP C 100      72.978 -28.168 -83.557  1.00 50.00      B000 N  
ATOM   3578  CA  ASP C 100      72.184 -29.330 -83.173  1.00 50.00      B000 C  
ATOM   3579  C   ASP C 100      71.832 -30.193 -84.379  1.00 50.00      B000 C  
ATOM   3580  O   ASP C 100      72.261 -29.922 -85.502  1.00 50.00      B000 O  
ATOM   3581  CB  ASP C 100      70.906 -28.900 -82.449  1.00 50.00      B000 C  
ATOM   3582  CG  ASP C 100      70.199 -27.753 -83.143  1.00 50.00      B000 C  
ATOM   3583  OD1 ASP C 100      70.498 -27.490 -84.326  1.00 50.00      B000 O  
ATOM   3584  OD2 ASP C 100      69.339 -27.112 -82.503  1.00 50.00      B000 O1-
ATOM   3585  N   GLY C 101      71.039 -31.232 -84.133  1.00 50.00      B000 N  
ATOM   3586  CA  GLY C 101      70.654 -32.164 -85.176  1.00 50.00      B000 C  
ATOM   3587  C   GLY C 101      71.810 -33.008 -85.673  1.00 50.00      B000 C  
ATOM   3588  O   GLY C 101      72.481 -33.680 -84.893  1.00 50.00      B000 O  
ATOM   3589  N   ASP C 102      72.037 -32.972 -86.981  1.00 50.00      B000 N  
ATOM   3590  CA  ASP C 102      73.084 -33.774 -87.600  1.00 50.00      B000 C  
ATOM   3591  C   ASP C 102      74.442 -33.081 -87.523  1.00 50.00      B000 C  
ATOM   3592  O   ASP C 102      75.378 -33.593 -86.907  1.00 50.00      B000 O  
ATOM   3593  CB  ASP C 102      72.729 -34.083 -89.055  1.00 50.00      B000 C  
ATOM   3594  CG  ASP C 102      73.723 -35.020 -89.711  1.00 50.00      B000 C  
ATOM   3595  OD1 ASP C 102      74.418 -35.760 -88.984  1.00 50.00      B000 O  
ATOM   3596  OD2 ASP C 102      73.808 -35.020 -90.957  1.00 50.00      B000 O1-
ATOM   3597  N   MET C 103      74.539 -31.913 -88.154  1.00 50.00      B000 N  
ATOM   3598  CA  MET C 103      75.800 -31.186 -88.286  1.00 50.00      B000 C  
ATOM   3599  C   MET C 103      76.375 -30.716 -86.943  1.00 50.00      B000 C  
ATOM   3600  O   MET C 103      77.506 -30.232 -86.882  1.00 50.00      B000 O  
ATOM   3601  CB  MET C 103      75.604 -29.983 -89.218  1.00 50.00      B000 C  
ATOM   3602  CG  MET C 103      76.891 -29.344 -89.728  1.00 50.00      B000 C  
ATOM   3603  SD  MET C 103      76.587 -27.908 -90.772  1.00 50.00      B000 S  
ATOM   3604  CE  MET C 103      75.522 -26.939 -89.708  1.00 50.00      B000 C  
ATOM   3605  N   GLY C 104      75.598 -30.869 -85.873  1.00 50.00      B000 N  
ATOM   3606  CA  GLY C 104      75.977 -30.377 -84.559  1.00 50.00      B000 C  
ATOM   3607  C   GLY C 104      77.356 -30.745 -84.039  1.00 50.00      B000 C  
ATOM   3608  O   GLY C 104      78.119 -29.869 -83.625  1.00 50.00      B000 O  
ATOM   3609  N   GLN C 105      77.678 -32.034 -84.054  1.00 50.00      B000 N  
ATOM   3610  CA  GLN C 105      78.995 -32.491 -83.626  1.00 50.00      B000 C  
ATOM   3611  C   GLN C 105      80.066 -31.952 -84.563  1.00 50.00      B000 C  
ATOM   3612  O   GLN C 105      81.153 -31.576 -84.126  1.00 50.00      B000 O  
ATOM   3613  CB  GLN C 105      79.060 -34.020 -83.581  1.00 50.00      B000 C  
ATOM   3614  CG  GLN C 105      80.423 -34.569 -83.169  1.00 50.00      B000 C  
ATOM   3615  CD  GLN C 105      80.549 -36.064 -83.398  1.00 50.00      B000 C  
ATOM   3616  NE2 GLN C 105      81.664 -36.640 -82.961  1.00 50.00      B000 N  
ATOM   3617  OE1 GLN C 105      79.653 -36.694 -83.962  1.00 50.00      B000 O  
ATOM   3618  N   MET C 106      79.743 -31.908 -85.851  1.00 50.00      B000 N  
ATOM   3619  CA  MET C 106      80.689 -31.481 -86.875  1.00 50.00      B000 C  
ATOM   3620  C   MET C 106      81.071 -30.011 -86.717  1.00 50.00      B000 C  
ATOM   3621  O   MET C 106      82.207 -29.625 -86.993  1.00 50.00      B000 O  
ATOM   3622  CB  MET C 106      80.106 -31.722 -88.271  1.00 50.00      B000 C  
ATOM   3623  CG  MET C 106      81.144 -31.761 -89.378  1.00 50.00      B000 C  
ATOM   3624  SD  MET C 106      82.352 -33.075 -89.118  1.00 50.00      B000 S  
ATOM   3625  CE  MET C 106      81.274 -34.498 -88.974  1.00 50.00      B000 C  
ATOM   3626  N   VAL C 107      80.123 -29.193 -86.269  1.00 50.00      B000 N  
ATOM   3627  CA  VAL C 107      80.377 -27.770 -86.067  1.00 50.00      B000 C  
ATOM   3628  C   VAL C 107      81.315 -27.554 -84.881  1.00 50.00      B000 C  
ATOM   3629  O   VAL C 107      82.316 -26.844 -84.991  1.00 50.00      B000 O  
ATOM   3630  CB  VAL C 107      79.063 -26.991 -85.869  1.00 50.00      B000 C  
ATOM   3631  CG1 VAL C 107      79.355 -25.550 -85.486  1.00 50.00      B000 C  
ATOM   3632  CG2 VAL C 107      78.218 -27.046 -87.131  1.00 50.00      B000 C  
ATOM   3633  N   VAL C 108      80.987 -28.176 -83.751  1.00 50.00      B000 N  
ATOM   3634  CA  VAL C 108      81.771 -28.031 -82.529  1.00 50.00      B000 C  
ATOM   3635  C   VAL C 108      83.171 -28.606 -82.707  1.00 50.00      B000 C  
ATOM   3636  O   VAL C 108      84.156 -28.006 -82.277  1.00 50.00      B000 O  
ATOM   3637  CB  VAL C 108      81.063 -28.700 -81.337  1.00 50.00      B000 C  
ATOM   3638  CG1 VAL C 108      81.884 -28.540 -80.070  1.00 50.00      B000 C  
ATOM   3639  CG2 VAL C 108      79.677 -28.110 -81.150  1.00 50.00      B000 C  
ATOM   3640  N   THR C 109      83.246 -29.771 -83.341  1.00 50.00      B000 N  
ATOM   3641  CA  THR C 109      84.515 -30.448 -83.589  1.00 50.00      B000 C  
ATOM   3642  C   THR C 109      85.475 -29.575 -84.390  1.00 50.00      B000 C  
ATOM   3643  O   THR C 109      86.644 -29.425 -84.030  1.00 50.00      B000 O  
ATOM   3644  CB  THR C 109      84.300 -31.774 -84.344  1.00 50.00      B000 C  
ATOM   3645  CG2 THR C 109      85.629 -32.461 -84.620  1.00 50.00      B000 C  
ATOM   3646  OG1 THR C 109      83.467 -32.642 -83.564  1.00 50.00      B000 O  
ATOM   3647  N   ILE C 110      84.971 -28.998 -85.475  1.00 50.00      B000 N  
ATOM   3648  CA  ILE C 110      85.805 -28.230 -86.389  1.00 50.00      B000 C  
ATOM   3649  C   ILE C 110      86.170 -26.871 -85.797  1.00 50.00      B000 C  
ATOM   3650  O   ILE C 110      87.322 -26.445 -85.883  1.00 50.00      B000 O  
ATOM   3651  CB  ILE C 110      85.111 -28.080 -87.752  1.00 50.00      B000 C  
ATOM   3652  CG1 ILE C 110      85.077 -29.434 -88.464  1.00 50.00      B000 C  
ATOM   3653  CG2 ILE C 110      85.817 -27.041 -88.606  1.00 50.00      B000 C  
ATOM   3654  CD1 ILE C 110      84.272 -29.439 -89.734  1.00 50.00      B000 C  
ATOM   3655  N   LEU C 111      85.198 -26.197 -85.190  1.00 50.00      B000 N  
ATOM   3656  CA  LEU C 111      85.458 -24.917 -84.540  1.00 50.00      B000 C  
ATOM   3657  C   LEU C 111      86.478 -25.080 -83.415  1.00 50.00      B000 C  
ATOM   3658  O   LEU C 111      87.258 -24.169 -83.133  1.00 50.00      B000 O  
ATOM   3659  CB  LEU C 111      84.163 -24.307 -84.000  1.00 50.00      B000 C  
ATOM   3660  CG  LEU C 111      83.498 -23.230 -84.863  1.00 50.00      B000 C  
ATOM   3661  CD1 LEU C 111      83.233 -23.734 -86.274  1.00 50.00      B000 C  
ATOM   3662  CD2 LEU C 111      82.210 -22.748 -84.213  1.00 50.00      B000 C  
ATOM   3663  N   SER C 112      86.471 -26.248 -82.780  1.00 50.00      B000 N  
ATOM   3664  CA  SER C 112      87.458 -26.565 -81.756  1.00 50.00      B000 C  
ATOM   3665  C   SER C 112      88.849 -26.652 -82.376  1.00 50.00      B000 C  
ATOM   3666  O   SER C 112      89.827 -26.178 -81.801  1.00 50.00      B000 O  
ATOM   3667  CB  SER C 112      87.107 -27.878 -81.054  1.00 50.00      B000 C  
ATOM   3668  OG  SER C 112      85.784 -27.847 -80.549  1.00 50.00      B000 O  
ATOM   3669  N   ALA C 113      88.921 -27.259 -83.557  1.00 50.00      B000 N  
ATOM   3670  CA  ALA C 113      90.185 -27.422 -84.267  1.00 50.00      B000 C  
ATOM   3671  C   ALA C 113      90.729 -26.078 -84.736  1.00 50.00      B000 C  
ATOM   3672  O   ALA C 113      91.938 -25.858 -84.738  1.00 50.00      B000 O  
ATOM   3673  CB  ALA C 113      90.014 -28.365 -85.449  1.00 50.00      B000 C  
ATOM   3674  N   VAL C 114      89.826 -25.187 -85.134  1.00 50.00      B000 N  
ATOM   3675  CA  VAL C 114      90.203 -23.852 -85.581  1.00 50.00      B000 C  
ATOM   3676  C   VAL C 114      90.821 -23.070 -84.429  1.00 50.00      B000 C  
ATOM   3677  O   VAL C 114      91.853 -22.419 -84.591  1.00 50.00      B000 O  
ATOM   3678  CB  VAL C 114      88.994 -23.102 -86.170  1.00 50.00      B000 C  
ATOM   3679  CG1 VAL C 114      89.338 -21.642 -86.423  1.00 50.00      B000 C  
ATOM   3680  CG2 VAL C 114      88.532 -23.771 -87.454  1.00 50.00      B000 C  
ATOM   3681  N   ALA C 115      90.187 -23.149 -83.263  1.00 50.00      B000 N  
ATOM   3682  CA  ALA C 115      90.665 -22.450 -82.075  1.00 50.00      B000 C  
ATOM   3683  C   ALA C 115      91.999 -23.011 -81.589  1.00 50.00      B000 C  
ATOM   3684  O   ALA C 115      92.930 -22.261 -81.296  1.00 50.00      B000 O  
ATOM   3685  CB  ALA C 115      89.629 -22.527 -80.967  1.00 50.00      B000 C  
ATOM   3686  N   GLN C 116      92.087 -24.336 -81.507  1.00 50.00      B000 N  
ATOM   3687  CA  GLN C 116      93.291 -24.994 -81.012  1.00 50.00      B000 C  
ATOM   3688  C   GLN C 116      94.468 -24.783 -81.962  1.00 50.00      B000 C  
ATOM   3689  O   GLN C 116      95.627 -24.879 -81.557  1.00 50.00      B000 O  
ATOM   3690  CB  GLN C 116      93.034 -26.490 -80.809  1.00 50.00      B000 C  
ATOM   3691  CG  GLN C 116      94.129 -27.222 -80.046  1.00 50.00      B000 C  
ATOM   3692  CD  GLN C 116      93.877 -28.714 -79.950  1.00 50.00      B000 C  
ATOM   3693  NE2 GLN C 116      94.785 -29.428 -79.292  1.00 50.00      B000 N  
ATOM   3694  OE1 GLN C 116      92.880 -29.221 -80.466  1.00 50.00      B000 O  
ATOM   3695  N   ALA C 117      94.164 -24.487 -83.222  1.00 50.00      B000 N  
ATOM   3696  CA  ALA C 117      95.196 -24.286 -84.232  1.00 50.00      B000 C  
ATOM   3697  C   ALA C 117      95.882 -22.932 -84.075  1.00 50.00      B000 C  
ATOM   3698  O   ALA C 117      97.102 -22.830 -84.198  1.00 50.00      B000 O  
ATOM   3699  CB  ALA C 117      94.607 -24.416 -85.628  1.00 50.00      B000 C  
ATOM   3700  N   GLU C 118      95.100 -21.891 -83.805  1.00 50.00      B000 N  
ATOM   3701  CA  GLU C 118      95.660 -20.549 -83.687  1.00 50.00      B000 C  
ATOM   3702  C   GLU C 118      96.459 -20.405 -82.394  1.00 50.00      B000 C  
ATOM   3703  O   GLU C 118      97.404 -19.619 -82.325  1.00 50.00      B000 O  
ATOM   3704  CB  GLU C 118      94.558 -19.488 -83.756  1.00 50.00      B000 C  
ATOM   3705  CG  GLU C 118      93.603 -19.482 -82.581  1.00 50.00      B000 C  
ATOM   3706  CD  GLU C 118      92.507 -18.445 -82.730  1.00 50.00      B000 C  
ATOM   3707  OE1 GLU C 118      92.431 -17.810 -83.804  1.00 50.00      B000 O  
ATOM   3708  OE2 GLU C 118      91.723 -18.266 -81.777  1.00 50.00      B000 O1-
ATOM   3709  N   ARG C 119      96.080 -21.172 -81.374  1.00 50.00      B000 N  
ATOM   3710  CA  ARG C 119      96.833 -21.204 -80.126  1.00 50.00      B000 C  
ATOM   3711  C   ARG C 119      98.149 -21.941 -80.332  1.00 50.00      B000 C  
ATOM   3712  O   ARG C 119      99.186 -21.541 -79.805  1.00 50.00      B000 O  
ATOM   3713  CB  ARG C 119      96.023 -21.868 -79.011  1.00 50.00      B000 C  
ATOM   3714  CG  ARG C 119      94.881 -21.022 -78.474  1.00 50.00      B000 C  
ATOM   3715  CD  ARG C 119      94.319 -21.619 -77.193  1.00 50.00      B000 C  
ATOM   3716  NE  ARG C 119      93.746 -22.945 -77.403  1.00 50.00      B000 N  
ATOM   3717  CZ  ARG C 119      92.456 -23.172 -77.626  1.00 50.00      B000 C  
ATOM   3718  NH1 ARG C 119      91.605 -22.157 -77.672  1.00 50.00      B000 N1+
ATOM   3719  NH2 ARG C 119      92.017 -24.411 -77.805  1.00 50.00      B000 N  
ATOM   3720  N   ARG C 120      98.100 -23.016 -81.114  1.00 50.00      B000 N  
ATOM   3721  CA  ARG C 120      99.295 -23.795 -81.416  1.00 50.00      B000 C  
ATOM   3722  C   ARG C 120     100.204 -23.021 -82.371  1.00 50.00      B000 C  
ATOM   3723  O   ARG C 120     101.387 -23.331 -82.509  1.00 50.00      B000 O  
ATOM   3724  CB  ARG C 120      98.919 -25.155 -82.010  1.00 50.00      B000 C  
ATOM   3725  CG  ARG C 120     100.050 -26.176 -81.986  1.00 50.00      B000 C  
ATOM   3726  CD  ARG C 120      99.671 -27.469 -82.691  1.00 50.00      B000 C  
ATOM   3727  NE  ARG C 120      98.556 -28.153 -82.045  1.00 50.00      B000 N  
ATOM   3728  CZ  ARG C 120      98.695 -29.143 -81.169  1.00 50.00      B000 C  
ATOM   3729  NH1 ARG C 120      99.905 -29.567 -80.830  1.00 50.00      B000 N1+
ATOM   3730  NH2 ARG C 120      97.621 -29.709 -80.632  1.00 50.00      B000 N  
ATOM   3731  N   ARG C 121      99.640 -22.011 -83.027  1.00 50.00      B000 N  
ATOM   3732  CA  ARG C 121     100.417 -21.131 -83.895  1.00 50.00      B000 C  
ATOM   3733  C   ARG C 121     101.284 -20.191 -83.064  1.00 50.00      B000 C  
ATOM   3734  O   ARG C 121     102.415 -19.882 -83.438  1.00 50.00      B000 O  
ATOM   3735  CB  ARG C 121      99.498 -20.326 -84.819  1.00 50.00      B000 C  
ATOM   3736  CG  ARG C 121      99.123 -21.045 -86.105  1.00 50.00      B000 C  
ATOM   3737  CD  ARG C 121      98.349 -20.131 -87.037  1.00 50.00      B000 C  
ATOM   3738  NE  ARG C 121      96.937 -20.498 -87.114  1.00 50.00      B000 N  
ATOM   3739  CZ  ARG C 121      96.433 -21.316 -88.031  1.00 50.00      B000 C  
ATOM   3740  NH1 ARG C 121      97.225 -21.851 -88.948  1.00 50.00      B000 N1+
ATOM   3741  NH2 ARG C 121      95.136 -21.601 -88.032  1.00 50.00      B000 N  
ATOM   3742  N   ILE C 122     100.745 -19.742 -81.936  1.00 50.00      B000 N  
ATOM   3743  CA  ILE C 122     101.494 -18.898 -81.014  1.00 50.00      B000 C  
ATOM   3744  C   ILE C 122     102.580 -19.728 -80.331  1.00 50.00      B000 C  
ATOM   3745  O   ILE C 122     103.664 -19.230 -80.028  1.00 50.00      B000 O  
ATOM   3746  CB  ILE C 122     100.560 -18.245 -79.974  1.00 50.00      B000 C  
ATOM   3747  CG1 ILE C 122      99.459 -17.444 -80.672  1.00 50.00      B000 C  
ATOM   3748  CG2 ILE C 122     101.346 -17.348 -79.031  1.00 50.00      B000 C  
ATOM   3749  CD1 ILE C 122      98.515 -16.741 -79.714  1.00 50.00      B000 C  
ATOM   3750  N   LEU C 123     102.224 -21.126 -80.174  1.00 50.00      B000 N  
ATOM   3751  CA  LEU C 123     103.184 -21.896 -79.393  1.00 50.00      B000 C  
ATOM   3752  C   LEU C 123     104.160 -22.658 -80.280  1.00 50.00      B000 C  
ATOM   3753  O   LEU C 123     104.957 -23.456 -79.782  1.00 50.00      B000 O  
ATOM   3754  CB  LEU C 123     102.456 -22.877 -78.470  1.00 50.00      B000 C  
ATOM   3755  CG  LEU C 123     101.442 -22.301 -77.481  1.00 50.00      B000 C  
ATOM   3756  CD1 LEU C 123     100.715 -23.432 -76.766  1.00 50.00      B000 C  
ATOM   3757  CD2 LEU C 123     102.115 -21.369 -76.485  1.00 50.00      B000 C  
ATOM   3758  N   GLU C 124     104.082 -22.424 -81.588  1.00 50.00      B000 N  
ATOM   3759  CA  GLU C 124     104.914 -23.138 -82.554  1.00 50.00      B000 C  
ATOM   3760  C   GLU C 124     106.398 -23.100 -82.206  1.00 50.00      B000 C  
ATOM   3761  O   GLU C 124     107.032 -24.146 -82.085  1.00 50.00      B000 O  
ATOM   3762  CB  GLU C 124     104.711 -22.576 -83.963  1.00 50.00      B000 C  
ATOM   3763  CG  GLU C 124     103.537 -23.178 -84.712  1.00 50.00      B000 C  
ATOM   3764  CD  GLU C 124     103.657 -23.010 -86.213  1.00 50.00      B000 C  
ATOM   3765  OE1 GLU C 124     104.572 -22.288 -86.661  1.00 50.00      B000 O  
ATOM   3766  OE2 GLU C 124     102.842 -23.609 -86.946  1.00 50.00      B000 O1-
ATOM   3767  N   ARG C 125     106.950 -21.904 -82.033  1.00 50.00      B000 N  
ATOM   3768  CA  ARG C 125     108.370 -21.771 -81.721  1.00 50.00      B000 C  
ATOM   3769  C   ARG C 125     108.683 -22.338 -80.336  1.00 50.00      B000 C  
ATOM   3770  O   ARG C 125     109.776 -22.850 -80.100  1.00 50.00      B000 O  
ATOM   3771  CB  ARG C 125     108.810 -20.307 -81.822  1.00 50.00      B000 C  
ATOM   3772  CG  ARG C 125     108.748 -19.742 -83.237  1.00 50.00      B000 C  
ATOM   3773  CD  ARG C 125     109.403 -18.370 -83.342  1.00 50.00      B000 C  
ATOM   3774  NE  ARG C 125     108.785 -17.380 -82.465  1.00 50.00      B000 N  
ATOM   3775  CZ  ARG C 125     107.752 -16.613 -82.802  1.00 50.00      B000 C  
ATOM   3776  NH1 ARG C 125     107.209 -16.720 -84.005  1.00 50.00      B000 N1+
ATOM   3777  NH2 ARG C 125     107.262 -15.741 -81.931  1.00 50.00      B000 N  
ATOM   3778  N   THR C 126     107.714 -22.261 -79.427  1.00 50.00      B000 N  
ATOM   3779  CA  THR C 126     107.894 -22.765 -78.067  1.00 50.00      B000 C  
ATOM   3780  C   THR C 126     107.922 -24.290 -78.006  1.00 50.00      B000 C  
ATOM   3781  O   THR C 126     108.833 -24.878 -77.419  1.00 50.00      B000 O  
ATOM   3782  CB  THR C 126     106.781 -22.252 -77.133  1.00 50.00      B000 C  
ATOM   3783  CG2 THR C 126     106.841 -22.959 -75.785  1.00 50.00      B000 C  
ATOM   3784  OG1 THR C 126     106.934 -20.841 -76.939  1.00 50.00      B000 O  
ATOM   3785  N   ASN C 127     106.925 -24.929 -78.609  1.00 50.00      B000 N  
ATOM   3786  CA  ASN C 127     106.812 -26.382 -78.545  1.00 50.00      B000 C  
ATOM   3787  C   ASN C 127     107.784 -27.076 -79.495  1.00 50.00      B000 C  
ATOM   3788  O   ASN C 127     108.017 -28.279 -79.378  1.00 50.00      B000 O  
ATOM   3789  CB  ASN C 127     105.381 -26.825 -78.844  1.00 50.00      B000 C  
ATOM   3790  CG  ASN C 127     104.477 -26.732 -77.629  1.00 50.00      B000 C  
ATOM   3791  ND2 ASN C 127     104.527 -27.748 -76.775  1.00 50.00      B000 N  
ATOM   3792  OD1 ASN C 127     103.746 -25.757 -77.456  1.00 50.00      B000 O  
ATOM   3793  N   GLU C 128     108.348 -26.323 -80.435  1.00 50.00      B000 N  
ATOM   3794  CA  GLU C 128     109.399 -26.861 -81.294  1.00 50.00      B000 C  
ATOM   3795  C   GLU C 128     110.713 -26.895 -80.529  1.00 50.00      B000 C  
ATOM   3796  O   GLU C 128     111.477 -27.856 -80.627  1.00 50.00      B000 O  
ATOM   3797  CB  GLU C 128     109.552 -26.037 -82.573  1.00 50.00      B000 C  
ATOM   3798  CG  GLU C 128     108.531 -26.357 -83.649  1.00 50.00      B000 C  
ATOM   3799  CD  GLU C 128     108.663 -25.458 -84.862  1.00 50.00      B000 C  
ATOM   3800  OE1 GLU C 128     109.755 -24.882 -85.059  1.00 50.00      B000 O  
ATOM   3801  OE2 GLU C 128     107.676 -25.325 -85.613  1.00 50.00      B000 O1-
ATOM   3802  N   GLY C 129     110.973 -25.835 -79.769  1.00 50.00      B000 N  
ATOM   3803  CA  GLY C 129     112.139 -25.786 -78.907  1.00 50.00      B000 C  
ATOM   3804  C   GLY C 129     112.055 -26.846 -77.829  1.00 50.00      B000 C  
ATOM   3805  O   GLY C 129     113.071 -27.324 -77.324  1.00 50.00      B000 O  
ATOM   3806  N   ARG C 130     110.828 -27.213 -77.478  1.00 50.00      B000 N  
ATOM   3807  CA  ARG C 130     110.594 -28.267 -76.505  1.00 50.00      B000 C  
ATOM   3808  C   ARG C 130     110.908 -29.633 -77.110  1.00 50.00      B000 C  
ATOM   3809  O   ARG C 130     111.337 -30.550 -76.410  1.00 50.00      B000 O  
ATOM   3810  CB  ARG C 130     109.151 -28.227 -76.004  1.00 50.00      B000 C  
ATOM   3811  CG  ARG C 130     108.867 -29.225 -74.907  1.00 50.00      B000 C  
ATOM   3812  CD  ARG C 130     107.400 -29.269 -74.541  1.00 50.00      B000 C  
ATOM   3813  NE  ARG C 130     107.111 -30.411 -73.684  1.00 50.00      B000 N  
ATOM   3814  CZ  ARG C 130     105.906 -30.704 -73.214  1.00 50.00      B000 C  
ATOM   3815  NH1 ARG C 130     104.873 -29.932 -73.519  1.00 50.00      B000 N1+
ATOM   3816  NH2 ARG C 130     105.733 -31.765 -72.437  1.00 50.00      B000 N  
ATOM   3817  N   GLN C 131     110.692 -29.762 -78.415  1.00 50.00      B000 N  
ATOM   3818  CA  GLN C 131     110.983 -31.009 -79.112  1.00 50.00      B000 C  
ATOM   3819  C   GLN C 131     112.486 -31.206 -79.274  1.00 50.00      B000 C  
ATOM   3820  O   GLN C 131     112.974 -32.336 -79.250  1.00 50.00      B000 O  
ATOM   3821  CB  GLN C 131     110.291 -31.040 -80.476  1.00 50.00      B000 C  
ATOM   3822  CG  GLN C 131     108.795 -31.288 -80.392  1.00 50.00      B000 C  
ATOM   3823  CD  GLN C 131     108.464 -32.562 -79.636  1.00 50.00      B000 C  
ATOM   3824  NE2 GLN C 131     107.397 -32.519 -78.844  1.00 50.00      B000 N  
ATOM   3825  OE1 GLN C 131     109.163 -33.568 -79.751  1.00 50.00      B000 O  
ATOM   3826  N   GLU C 132     113.215 -30.110 -79.437  1.00 50.00      B000 N  
ATOM   3827  CA  GLU C 132     114.670 -30.178 -79.494  1.00 50.00      B000 C  
ATOM   3828  C   GLU C 132     115.234 -30.435 -78.103  1.00 50.00      B000 C  
ATOM   3829  O   GLU C 132     116.285 -31.058 -77.955  1.00 50.00      B000 O  
ATOM   3830  CB  GLU C 132     115.262 -28.895 -80.077  1.00 50.00      B000 C  
ATOM   3831  CG  GLU C 132     115.009 -28.706 -81.561  1.00 50.00      B000 C  
ATOM   3832  CD  GLU C 132     115.973 -27.718 -82.190  1.00 50.00      B000 C  
ATOM   3833  OE1 GLU C 132     116.981 -27.368 -81.538  1.00 50.00      B000 O  
ATOM   3834  OE2 GLU C 132     115.724 -27.292 -83.337  1.00 50.00      B000 O1-
ATOM   3835  N   ALA C 133     114.532 -29.946 -77.086  1.00 50.00      B000 N  
ATOM   3836  CA  ALA C 133     114.934 -30.164 -75.702  1.00 50.00      B000 C  
ATOM   3837  C   ALA C 133     114.770 -31.631 -75.328  1.00 50.00      B000 C  
ATOM   3838  O   ALA C 133     115.635 -32.221 -74.681  1.00 50.00      B000 O  
ATOM   3839  CB  ALA C 133     114.126 -29.287 -74.768  1.00 50.00      B000 C  
ATOM   3840  N   LYS C 134     113.649 -32.211 -75.743  1.00 50.00      B000 N  
ATOM   3841  CA  LYS C 134     113.386 -33.631 -75.543  1.00 50.00      B000 C  
ATOM   3842  C   LYS C 134     114.443 -34.453 -76.265  1.00 50.00      B000 C  
ATOM   3843  O   LYS C 134     114.845 -35.522 -75.806  1.00 50.00      B000 O  
ATOM   3844  CB  LYS C 134     111.984 -33.989 -76.045  1.00 50.00      B000 C  
ATOM   3845  CG  LYS C 134     111.523 -35.394 -75.701  1.00 50.00      B000 C  
ATOM   3846  CD  LYS C 134     110.125 -35.649 -76.247  1.00 50.00      B000 C  
ATOM   3847  CE  LYS C 134     109.633 -37.045 -75.902  1.00 50.00      B000 C  
ATOM   3848  NZ  LYS C 134     108.298 -37.327 -76.496  1.00 50.00      B000 N1+
ATOM   3849  N   LEU C 135     114.890 -33.928 -77.401  1.00 50.00      B000 N  
ATOM   3850  CA  LEU C 135     115.915 -34.568 -78.210  1.00 50.00      B000 C  
ATOM   3851  C   LEU C 135     117.267 -34.546 -77.508  1.00 50.00      B000 C  
ATOM   3852  O   LEU C 135     118.055 -35.484 -77.629  1.00 50.00      B000 O  
ATOM   3853  CB  LEU C 135     116.020 -33.875 -79.569  1.00 50.00      B000 C  
ATOM   3854  CG  LEU C 135     116.941 -34.537 -80.594  1.00 50.00      B000 C  
ATOM   3855  CD1 LEU C 135     116.125 -35.328 -81.606  1.00 50.00      B000 C  
ATOM   3856  CD2 LEU C 135     117.823 -33.500 -81.274  1.00 50.00      B000 C  
ATOM   3857  N   LYS C 136     117.528 -33.468 -76.773  1.00 50.00      B000 N  
ATOM   3858  CA  LYS C 136     118.791 -33.320 -76.058  1.00 50.00      B000 C  
ATOM   3859  C   LYS C 136     118.854 -34.244 -74.847  1.00 50.00      B000 C  
ATOM   3860  O   LYS C 136     119.934 -34.532 -74.331  1.00 50.00      B000 O  
ATOM   3861  CB  LYS C 136     118.996 -31.867 -75.620  1.00 50.00      B000 C  
ATOM   3862  CG  LYS C 136     119.293 -30.905 -76.757  1.00 50.00      B000 C  
ATOM   3863  CD  LYS C 136     119.557 -29.500 -76.238  1.00 50.00      B000 C  
ATOM   3864  CE  LYS C 136     119.845 -28.529 -77.372  1.00 50.00      B000 C  
ATOM   3865  NZ  LYS C 136     120.117 -27.156 -76.864  1.00 50.00      B000 N1+
ATOM   3866  N   GLY C 137     117.695 -34.717 -74.402  1.00 50.00      B000 N  
ATOM   3867  CA  GLY C 137     117.632 -35.614 -73.265  1.00 50.00      B000 C  
ATOM   3868  C   GLY C 137     117.172 -34.959 -71.976  1.00 50.00      B000 C  
ATOM   3869  O   GLY C 137     117.240 -35.570 -70.909  1.00 50.00      B000 O  
ATOM   3870  N   ILE C 138     116.707 -33.717 -72.073  1.00 50.00      B000 N  
ATOM   3871  CA  ILE C 138     116.221 -32.988 -70.907  1.00 50.00      B000 C  
ATOM   3872  C   ILE C 138     115.030 -33.712 -70.288  1.00 50.00      B000 C  
ATOM   3873  O   ILE C 138     114.099 -34.118 -70.986  1.00 50.00      B000 O  
ATOM   3874  CB  ILE C 138     115.853 -31.535 -71.270  1.00 50.00      B000 C  
ATOM   3875  CG1 ILE C 138     117.100 -30.772 -71.726  1.00 50.00      B000 C  
ATOM   3876  CG2 ILE C 138     115.191 -30.837 -70.089  1.00 50.00      B000 C  
ATOM   3877  CD1 ILE C 138     116.837 -29.322 -72.074  1.00 50.00      B000 C  
ATOM   3878  N   LYS C 139     115.078 -33.878 -68.969  1.00 50.00      B000 N  
ATOM   3879  CA  LYS C 139     114.039 -34.589 -68.237  1.00 50.00      B000 C  
ATOM   3880  C   LYS C 139     112.790 -33.733 -68.079  1.00 50.00      B000 C  
ATOM   3881  O   LYS C 139     112.861 -32.599 -67.601  1.00 50.00      B000 O  
ATOM   3882  CB  LYS C 139     114.560 -35.014 -66.864  1.00 50.00      B000 C  
ATOM   3883  CG  LYS C 139     115.944 -35.637 -66.901  1.00 50.00      B000 C  
ATOM   3884  CD  LYS C 139     116.572 -35.669 -65.523  1.00 50.00      B000 C  
ATOM   3885  CE  LYS C 139     118.009 -36.157 -65.592  1.00 50.00      B000 C  
ATOM   3886  NZ  LYS C 139     118.670 -36.125 -64.257  1.00 50.00      B000 N1+
ATOM   3887  N   PHE C 140     111.648 -34.277 -68.486  1.00 50.00      B000 N  
ATOM   3888  CA  PHE C 140     110.378 -33.577 -68.336  1.00 50.00      B000 C  
ATOM   3889  C   PHE C 140     109.653 -34.042 -67.080  1.00 50.00      B000 C  
ATOM   3890  O   PHE C 140     110.125 -34.931 -66.373  1.00 50.00      B000 O  
ATOM   3891  CB  PHE C 140     109.495 -33.792 -69.564  1.00 50.00      B000 C  
ATOM   3892  CG  PHE C 140     110.000 -33.109 -70.801  1.00 50.00      B000 C  
ATOM   3893  CD1 PHE C 140     109.501 -31.874 -71.177  1.00 50.00      B000 C  
ATOM   3894  CD2 PHE C 140     110.975 -33.698 -71.585  1.00 50.00      B000 C  
ATOM   3895  CE1 PHE C 140     109.967 -31.240 -72.311  1.00 50.00      B000 C  
ATOM   3896  CE2 PHE C 140     111.445 -33.069 -72.718  1.00 50.00      B000 C  
ATOM   3897  CZ  PHE C 140     110.940 -31.838 -73.085  1.00 50.00      B000 C  
ATOM   3898  N   GLY C 141     108.501 -33.438 -66.813  1.00 50.00      B000 N  
ATOM   3899  CA  GLY C 141     107.689 -33.820 -65.674  1.00 50.00      B000 C  
ATOM   3900  C   GLY C 141     108.241 -33.409 -64.326  1.00 50.00      B000 C  
ATOM   3901  O   GLY C 141     109.330 -32.843 -64.232  1.00 50.00      B000 O  
ATOM   3902  N   ARG C 142     107.476 -33.705 -63.280  1.00 50.00      B000 N  
ATOM   3903  CA  ARG C 142     107.854 -33.408 -61.904  1.00 50.00      B000 C  
ATOM   3904  C   ARG C 142     109.186 -34.059 -61.534  1.00 50.00      B000 C  
ATOM   3905  O   ARG C 142     109.498 -35.151 -62.002  1.00 50.00      B000 O  
ATOM   3906  CB  ARG C 142     106.752 -33.884 -60.954  1.00 50.00      B000 C  
ATOM   3907  CG  ARG C 142     106.920 -33.468 -59.506  1.00 50.00      B000 C  
ATOM   3908  CD  ARG C 142     106.128 -34.391 -58.594  1.00 50.00      B000 C  
ATOM   3909  NE  ARG C 142     106.024 -33.865 -57.237  1.00 50.00      B000 N  
ATOM   3910  CZ  ARG C 142     104.938 -33.275 -56.747  1.00 50.00      B000 C  
ATOM   3911  NH1 ARG C 142     103.858 -33.145 -57.505  1.00 50.00      B000 N1+
ATOM   3912  NH2 ARG C 142     104.930 -32.824 -55.502  1.00 50.00      B000 N  
ATOM   3913  N   ARG C 143     109.972 -33.380 -60.704  1.00 50.00      B000 N  
ATOM   3914  CA  ARG C 143     111.226 -33.942 -60.208  1.00 50.00      B000 C  
ATOM   3915  C   ARG C 143     110.952 -34.858 -59.018  1.00 50.00      B000 C  
ATOM   3916  O   ARG C 143     110.081 -34.575 -58.197  1.00 50.00      B000 O  
ATOM   3917  CB  ARG C 143     112.203 -32.832 -59.811  1.00 50.00      B000 C  
ATOM   3918  CG  ARG C 143     112.672 -31.959 -60.966  1.00 50.00      B000 C  
ATOM   3919  CD  ARG C 143     113.748 -30.981 -60.513  1.00 50.00      B000 C  
ATOM   3920  NE  ARG C 143     114.192 -30.102 -61.594  1.00 50.00      B000 N  
ATOM   3921  CZ  ARG C 143     113.899 -28.807 -61.680  1.00 50.00      B000 C  
ATOM   3922  NH1 ARG C 143     113.164 -28.224 -60.742  1.00 50.00      B000 N1+
ATOM   3923  NH2 ARG C 143     114.349 -28.093 -62.703  1.00 50.00      B000 N  
ATOM   3924  N   ARG C 144     111.696 -35.958 -58.929  1.00 50.00      B000 N  
ATOM   3925  CA  ARG C 144     111.489 -36.919 -57.851  1.00 50.00      B000 C  
ATOM   3926  C   ARG C 144     111.957 -36.355 -56.509  1.00 50.00      B000 C  
ATOM   3927  O   ARG C 144     113.121 -35.986 -56.349  1.00 50.00      B000 O  
ATOM   3928  CB  ARG C 144     112.230 -38.227 -58.149  1.00 50.00      B000 C  
ATOM   3929  CG  ARG C 144     111.859 -38.893 -59.466  1.00 50.00      B000 C  
ATOM   3930  CD  ARG C 144     112.744 -40.106 -59.718  1.00 50.00      B000 C  
ATOM   3931  NE  ARG C 144     112.313 -40.886 -60.875  1.00 50.00      B000 N  
ATOM   3932  CZ  ARG C 144     112.927 -41.986 -61.302  1.00 50.00      B000 C  
ATOM   3933  NH1 ARG C 144     114.001 -42.439 -60.669  1.00 50.00      B000 N1+
ATOM   3934  NH2 ARG C 144     112.466 -42.635 -62.363  1.00 50.00      B000 N  
ATOM   3935  N   THR C 145     111.037 -36.279 -55.552  1.00 50.00      B000 N  
ATOM   3936  CA  THR C 145     111.375 -35.877 -54.191  1.00 50.00      B000 C  
ATOM   3937  C   THR C 145     111.603 -37.076 -53.276  1.00 50.00      B000 C  
ATOM   3938  O   THR C 145     112.089 -36.930 -52.153  1.00 50.00      B000 O  
ATOM   3939  CB  THR C 145     110.271 -34.996 -53.581  1.00 50.00      B000 C  
ATOM   3940  CG2 THR C 145     110.110 -33.715 -54.387  1.00 50.00      B000 C  
ATOM   3941  OG1 THR C 145     109.034 -35.717 -53.579  1.00 50.00      B000 O  
ATOM   3942  N   VAL C 146     111.255 -38.261 -53.763  1.00 50.00      B000 N  
ATOM   3943  CA  VAL C 146     111.317 -39.471 -52.952  1.00 50.00      B000 C  
ATOM   3944  C   VAL C 146     112.624 -40.210 -53.192  1.00 50.00      B000 C  
ATOM   3945  O   VAL C 146     113.015 -40.441 -54.338  1.00 50.00      B000 O  
ATOM   3946  CB  VAL C 146     110.114 -40.396 -53.235  1.00 50.00      B000 C  
ATOM   3947  CG1 VAL C 146     110.305 -41.749 -52.561  1.00 50.00      B000 C  
ATOM   3948  CG2 VAL C 146     108.819 -39.742 -52.769  1.00 50.00      B000 C  
ATOM   3949  N   ASP C 147     113.288 -40.592 -52.104  1.00 50.00      B000 N  
ATOM   3950  CA  ASP C 147     114.508 -41.373 -52.211  1.00 50.00      B000 C  
ATOM   3951  C   ASP C 147     114.117 -42.787 -52.603  1.00 50.00      B000 C  
ATOM   3952  O   ASP C 147     113.382 -43.461 -51.882  1.00 50.00      B000 O  
ATOM   3953  CB  ASP C 147     115.283 -41.363 -50.892  1.00 50.00      B000 C  
ATOM   3954  CG  ASP C 147     116.691 -41.917 -51.031  1.00 50.00      B000 C  
ATOM   3955  OD1 ASP C 147     116.978 -42.585 -52.048  1.00 50.00      B000 O  
ATOM   3956  OD2 ASP C 147     117.515 -41.685 -50.120  1.00 50.00      B000 O1-
ATOM   3957  N   ARG C 148     114.614 -43.234 -53.749  1.00 50.00      B000 N  
ATOM   3958  CA  ARG C 148     114.247 -44.537 -54.279  1.00 50.00      B000 C  
ATOM   3959  C   ARG C 148     115.037 -45.618 -53.561  1.00 50.00      B000 C  
ATOM   3960  O   ARG C 148     114.574 -46.746 -53.417  1.00 50.00      B000 O  
ATOM   3961  CB  ARG C 148     114.498 -44.598 -55.787  1.00 50.00      B000 C  
ATOM   3962  CG  ARG C 148     114.172 -43.306 -56.520  1.00 50.00      B000 C  
ATOM   3963  CD  ARG C 148     112.686 -43.166 -56.820  1.00 50.00      B000 C  
ATOM   3964  NE  ARG C 148     112.301 -43.914 -58.016  1.00 50.00      B000 N  
ATOM   3965  CZ  ARG C 148     111.155 -43.748 -58.669  1.00 50.00      B000 C  
ATOM   3966  NH1 ARG C 148     110.267 -42.857 -58.252  1.00 50.00      B000 N1+
ATOM   3967  NH2 ARG C 148     110.899 -44.476 -59.748  1.00 50.00      B000 N  
ATOM   3968  N   ASN C 149     116.232 -45.254 -53.111  1.00 50.00      B000 N  
ATOM   3969  CA  ASN C 149     117.120 -46.181 -52.420  1.00 50.00      B000 C  
ATOM   3970  C   ASN C 149     116.484 -46.691 -51.130  1.00 50.00      B000 C  
ATOM   3971  O   ASN C 149     116.483 -47.893 -50.869  1.00 50.00      B000 O  
ATOM   3972  CB  ASN C 149     118.464 -45.507 -52.127  1.00 50.00      B000 C  
ATOM   3973  CG  ASN C 149     119.498 -46.468 -51.573  1.00 50.00      B000 C  
ATOM   3974  ND2 ASN C 149     120.640 -45.930 -51.168  1.00 50.00      B000 N  
ATOM   3975  OD1 ASN C 149     119.275 -47.678 -51.513  1.00 50.00      B000 O  
ATOM   3976  N   VAL C 150     115.942 -45.773 -50.335  1.00 50.00      B000 N  
ATOM   3977  CA  VAL C 150     115.296 -46.121 -49.075  1.00 50.00      B000 C  
ATOM   3978  C   VAL C 150     114.138 -47.090 -49.303  1.00 50.00      B000 C  
ATOM   3979  O   VAL C 150     114.019 -48.098 -48.607  1.00 50.00      B000 O  
ATOM   3980  CB  VAL C 150     114.807 -44.861 -48.337  1.00 50.00      B000 C  
ATOM   3981  CG1 VAL C 150     114.167 -45.237 -47.007  1.00 50.00      B000 C  
ATOM   3982  CG2 VAL C 150     115.955 -43.890 -48.125  1.00 50.00      B000 C  
ATOM   3983  N   VAL C 151     113.291 -46.782 -50.281  1.00 50.00      B000 N  
ATOM   3984  CA  VAL C 151     112.138 -47.617 -50.599  1.00 50.00      B000 C  
ATOM   3985  C   VAL C 151     112.574 -49.014 -51.025  1.00 50.00      B000 C  
ATOM   3986  O   VAL C 151     112.005 -50.015 -50.585  1.00 50.00      B000 O  
ATOM   3987  CB  VAL C 151     111.274 -46.968 -51.697  1.00 50.00      B000 C  
ATOM   3988  CG1 VAL C 151     110.124 -47.886 -52.090  1.00 50.00      B000 C  
ATOM   3989  CG2 VAL C 151     110.752 -45.621 -51.233  1.00 50.00      B000 C  
ATOM   3990  N   LEU C 152     113.592 -49.075 -51.875  1.00 50.00      B000 N  
ATOM   3991  CA  LEU C 152     114.064 -50.345 -52.416  1.00 50.00      B000 C  
ATOM   3992  C   LEU C 152     114.863 -51.145 -51.394  1.00 50.00      B000 C  
ATOM   3993  O   LEU C 152     114.816 -52.374 -51.390  1.00 50.00      B000 O  
ATOM   3994  CB  LEU C 152     114.911 -50.105 -53.665  1.00 50.00      B000 C  
ATOM   3995  CG  LEU C 152     114.165 -49.503 -54.853  1.00 50.00      B000 C  
ATOM   3996  CD1 LEU C 152     115.152 -48.958 -55.867  1.00 50.00      B000 C  
ATOM   3997  CD2 LEU C 152     113.241 -50.530 -55.491  1.00 50.00      B000 C  
ATOM   3998  N   THR C 153     115.600 -50.450 -50.535  1.00 50.00      B000 N  
ATOM   3999  CA  THR C 153     116.380 -51.113 -49.495  1.00 50.00      B000 C  
ATOM   4000  C   THR C 153     115.464 -51.776 -48.469  1.00 50.00      B000 C  
ATOM   4001  O   THR C 153     115.654 -52.940 -48.117  1.00 50.00      B000 O  
ATOM   4002  CB  THR C 153     117.325 -50.129 -48.776  1.00 50.00      B000 C  
ATOM   4003  CG2 THR C 153     117.894 -50.759 -47.516  1.00 50.00      B000 C  
ATOM   4004  OG1 THR C 153     118.398 -49.769 -49.653  1.00 50.00      B000 O  
ATOM   4005  N   LEU C 154     114.474 -51.026 -47.992  1.00 50.00      B000 N  
ATOM   4006  CA  LEU C 154     113.524 -51.544 -47.013  1.00 50.00      B000 C  
ATOM   4007  C   LEU C 154     112.757 -52.738 -47.568  1.00 50.00      B000 C  
ATOM   4008  O   LEU C 154     112.565 -53.738 -46.879  1.00 50.00      B000 O  
ATOM   4009  CB  LEU C 154     112.545 -50.451 -46.580  1.00 50.00      B000 C  
ATOM   4010  CG  LEU C 154     113.133 -49.271 -45.807  1.00 50.00      B000 C  
ATOM   4011  CD1 LEU C 154     112.061 -48.231 -45.519  1.00 50.00      B000 C  
ATOM   4012  CD2 LEU C 154     113.776 -49.749 -44.521  1.00 50.00      B000 C  
ATOM   4013  N   HIS C 155     112.332 -52.630 -48.823  1.00 50.00      B000 N  
ATOM   4014  CA  HIS C 155     111.604 -53.711 -49.477  1.00 50.00      B000 C  
ATOM   4015  C   HIS C 155     112.490 -54.939 -49.662  1.00 50.00      B000 C  
ATOM   4016  O   HIS C 155     112.006 -56.071 -49.642  1.00 50.00      B000 O  
ATOM   4017  CB  HIS C 155     111.056 -53.252 -50.830  1.00 50.00      B000 C  
ATOM   4018  CG  HIS C 155     110.370 -54.337 -51.599  1.00 50.00      B000 C  
ATOM   4019  CD2 HIS C 155     110.610 -54.849 -52.828  1.00 50.00      B000 C  
ATOM   4020  ND1 HIS C 155     109.290 -55.036 -51.098  1.00 50.00      B000 N  
ATOM   4021  CE1 HIS C 155     108.896 -55.926 -51.988  1.00 50.00      B000 C  
ATOM   4022  NE2 HIS C 155     109.680 -55.835 -53.047  1.00 50.00      B000 N  
ATOM   4023  N   GLN C 156     113.787 -54.708 -49.841  1.00 50.00      B000 N  
ATOM   4024  CA  GLN C 156     114.735 -55.801 -50.016  1.00 50.00      B000 C  
ATOM   4025  C   GLN C 156     114.859 -56.609 -48.727  1.00 50.00      B000 C  
ATOM   4026  O   GLN C 156     115.037 -57.826 -48.762  1.00 50.00      B000 O  
ATOM   4027  CB  GLN C 156     116.106 -55.268 -50.442  1.00 50.00      B000 C  
ATOM   4028  CG  GLN C 156     117.060 -56.343 -50.937  1.00 50.00      B000 C  
ATOM   4029  CD  GLN C 156     116.602 -56.972 -52.242  1.00 50.00      B000 C  
ATOM   4030  NE2 GLN C 156     116.036 -56.157 -53.124  1.00 50.00      B000 N  
ATOM   4031  OE1 GLN C 156     116.758 -58.174 -52.454  1.00 50.00      B000 O  
ATOM   4032  N   LYS C 157     114.756 -55.925 -47.591  1.00 50.00      B000 N  
ATOM   4033  CA  LYS C 157     114.825 -56.586 -46.294  1.00 50.00      B000 C  
ATOM   4034  C   LYS C 157     113.501 -57.260 -45.947  1.00 50.00      B000 C  
ATOM   4035  O   LYS C 157     113.413 -58.009 -44.973  1.00 50.00      B000 O  
ATOM   4036  CB  LYS C 157     115.207 -55.591 -45.199  1.00 50.00      B000 C  
ATOM   4037  CG  LYS C 157     116.552 -54.919 -45.410  1.00 50.00      B000 C  
ATOM   4038  CD  LYS C 157     116.982 -54.162 -44.163  1.00 50.00      B000 C  
ATOM   4039  CE  LYS C 157     115.915 -53.175 -43.719  1.00 50.00      B000 C  
ATOM   4040  NZ  LYS C 157     116.294 -52.482 -42.456  1.00 50.00      B000 N1+
ATOM   4041  N   GLY C 158     112.475 -56.992 -46.749  1.00 50.00      B000 N  
ATOM   4042  CA  GLY C 158     111.178 -57.613 -46.558  1.00 50.00      B000 C  
ATOM   4043  C   GLY C 158     110.130 -56.746 -45.886  1.00 50.00      B000 C  
ATOM   4044  O   GLY C 158     109.090 -57.245 -45.458  1.00 50.00      B000 O  
ATOM   4045  N   THR C 159     110.400 -55.448 -45.787  1.00 50.00      B000 N  
ATOM   4046  CA  THR C 159     109.447 -54.517 -45.190  1.00 50.00      B000 C  
ATOM   4047  C   THR C 159     108.190 -54.420 -46.049  1.00 50.00      B000 C  
ATOM   4048  O   THR C 159     108.270 -54.332 -47.276  1.00 50.00      B000 O  
ATOM   4049  CB  THR C 159     110.051 -53.109 -45.018  1.00 50.00      B000 C  
ATOM   4050  CG2 THR C 159     109.148 -52.242 -44.151  1.00 50.00      B000 C  
ATOM   4051  OG1 THR C 159     111.340 -53.210 -44.401  1.00 50.00      B000 O  
ATOM   4052  N   GLY C 160     107.031 -54.449 -45.398  1.00 50.00      B000 N  
ATOM   4053  CA  GLY C 160     105.761 -54.360 -46.096  1.00 50.00      B000 C  
ATOM   4054  C   GLY C 160     105.554 -53.032 -46.797  1.00 50.00      B000 C  
ATOM   4055  O   GLY C 160     106.225 -52.046 -46.489  1.00 50.00      B000 O  
ATOM   4056  N   ALA C 161     104.623 -53.003 -47.744  1.00 50.00      B000 N  
ATOM   4057  CA  ALA C 161     104.350 -51.795 -48.514  1.00 50.00      B000 C  
ATOM   4058  C   ALA C 161     103.739 -50.701 -47.642  1.00 50.00      B000 C  
ATOM   4059  O   ALA C 161     104.131 -49.537 -47.732  1.00 50.00      B000 O  
ATOM   4060  CB  ALA C 161     103.436 -52.110 -49.683  1.00 50.00      B000 C  
ATOM   4061  N   THR C 162     102.781 -51.082 -46.803  1.00 50.00      B000 N  
ATOM   4062  CA  THR C 162     102.116 -50.134 -45.913  1.00 50.00      B000 C  
ATOM   4063  C   THR C 162     103.092 -49.535 -44.908  1.00 50.00      B000 C  
ATOM   4064  O   THR C 162     102.960 -48.378 -44.511  1.00 50.00      B000 O  
ATOM   4065  CB  THR C 162     100.958 -50.796 -45.137  1.00 50.00      B000 C  
ATOM   4066  CG2 THR C 162      99.850 -51.223 -46.082  1.00 50.00      B000 C  
ATOM   4067  OG1 THR C 162     101.447 -51.939 -44.425  1.00 50.00      B000 O  
ATOM   4068  N   GLU C 163     104.073 -50.333 -44.499  1.00 50.00      B000 N  
ATOM   4069  CA  GLU C 163     105.021 -49.913 -43.475  1.00 50.00      B000 C  
ATOM   4070  C   GLU C 163     106.017 -48.894 -44.020  1.00 50.00      B000 C  
ATOM   4071  O   GLU C 163     106.376 -47.943 -43.328  1.00 50.00      B000 O  
ATOM   4072  CB  GLU C 163     105.757 -51.126 -42.903  1.00 50.00      B000 C  
ATOM   4073  CG  GLU C 163     106.612 -50.814 -41.686  1.00 50.00      B000 C  
ATOM   4074  CD  GLU C 163     106.900 -52.044 -40.848  1.00 50.00      B000 C  
ATOM   4075  OE1 GLU C 163     106.130 -53.024 -40.947  1.00 50.00      B000 O  
ATOM   4076  OE2 GLU C 163     107.895 -52.035 -40.092  1.00 50.00      B000 O1-
ATOM   4077  N   ILE C 164     106.460 -49.094 -45.259  1.00 50.00      B000 N  
ATOM   4078  CA  ILE C 164     107.362 -48.150 -45.909  1.00 50.00      B000 C  
ATOM   4079  C   ILE C 164     106.644 -46.821 -46.117  1.00 50.00      B000 C  
ATOM   4080  O   ILE C 164     107.230 -45.751 -45.939  1.00 50.00      B000 O  
ATOM   4081  CB  ILE C 164     107.891 -48.702 -47.247  1.00 50.00      B000 C  
ATOM   4082  CG1 ILE C 164     108.656 -50.006 -47.024  1.00 50.00      B000 C  
ATOM   4083  CG2 ILE C 164     108.791 -47.684 -47.928  1.00 50.00      B000 C  
ATOM   4084  CD1 ILE C 164     109.217 -50.609 -48.295  1.00 50.00      B000 C  
ATOM   4085  N   ALA C 165     105.371 -46.901 -46.487  1.00 50.00      B000 N  
ATOM   4086  CA  ALA C 165     104.551 -45.718 -46.717  1.00 50.00      B000 C  
ATOM   4087  C   ALA C 165     104.417 -44.885 -45.445  1.00 50.00      B000 C  
ATOM   4088  O   ALA C 165     104.570 -43.663 -45.473  1.00 50.00      B000 O  
ATOM   4089  CB  ALA C 165     103.178 -46.116 -47.237  1.00 50.00      B000 C  
ATOM   4090  N   HIS C 166     104.130 -45.553 -44.331  1.00 50.00      B000 N  
ATOM   4091  CA  HIS C 166     103.989 -44.872 -43.048  1.00 50.00      B000 C  
ATOM   4092  C   HIS C 166     105.349 -44.401 -42.544  1.00 50.00      B000 C  
ATOM   4093  O   HIS C 166     105.440 -43.450 -41.765  1.00 50.00      B000 O  
ATOM   4094  CB  HIS C 166     103.328 -45.796 -42.021  1.00 50.00      B000 C  
ATOM   4095  CG  HIS C 166     102.871 -45.089 -40.783  1.00 50.00      B000 C  
ATOM   4096  CD2 HIS C 166     101.650 -44.620 -40.428  1.00 50.00      B000 C  
ATOM   4097  ND1 HIS C 166     103.715 -44.796 -39.735  1.00 50.00      B000 N  
ATOM   4098  CE1 HIS C 166     103.038 -44.175 -38.787  1.00 50.00      B000 C  
ATOM   4099  NE2 HIS C 166     101.783 -44.055 -39.181  1.00 50.00      B000 N  
ATOM   4100  N   GLN C 167     106.402 -45.073 -42.994  1.00 50.00      B000 N  
ATOM   4101  CA  GLN C 167     107.763 -44.741 -42.593  1.00 50.00      B000 C  
ATOM   4102  C   GLN C 167     108.214 -43.421 -43.208  1.00 50.00      B000 C  
ATOM   4103  O   GLN C 167     108.682 -42.522 -42.509  1.00 50.00      B000 O  
ATOM   4104  CB  GLN C 167     108.723 -45.861 -42.999  1.00 50.00      B000 C  
ATOM   4105  CG  GLN C 167     109.992 -45.947 -42.167  1.00 50.00      B000 C  
ATOM   4106  CD  GLN C 167     109.801 -46.747 -40.891  1.00 50.00      B000 C  
ATOM   4107  NE2 GLN C 167     110.907 -47.176 -40.295  1.00 50.00      B000 N  
ATOM   4108  OE1 GLN C 167     108.674 -46.982 -40.453  1.00 50.00      B000 O  
ATOM   4109  N   LEU C 168     108.072 -43.316 -44.526  1.00 50.00      B000 N  
ATOM   4110  CA  LEU C 168     108.557 -42.159 -45.269  1.00 50.00      B000 C  
ATOM   4111  C   LEU C 168     107.467 -41.118 -45.498  1.00 50.00      B000 C  
ATOM   4112  O   LEU C 168     107.692 -40.119 -46.181  1.00 50.00      B000 O  
ATOM   4113  CB  LEU C 168     109.144 -42.603 -46.609  1.00 50.00      B000 C  
ATOM   4114  CG  LEU C 168     110.200 -43.704 -46.526  1.00 50.00      B000 C  
ATOM   4115  CD1 LEU C 168     110.715 -44.067 -47.909  1.00 50.00      B000 C  
ATOM   4116  CD2 LEU C 168     111.344 -43.278 -45.620  1.00 50.00      B000 C  
ATOM   4117  N   SER C 169     106.285 -41.373 -44.938  1.00 50.00      B000 N  
ATOM   4118  CA  SER C 169     105.135 -40.476 -45.052  1.00 50.00      B000 C  
ATOM   4119  C   SER C 169     104.699 -40.281 -46.503  1.00 50.00      B000 C  
ATOM   4120  O   SER C 169     104.210 -39.214 -46.878  1.00 50.00      B000 O  
ATOM   4121  CB  SER C 169     105.441 -39.119 -44.409  1.00 50.00      B000 C  
ATOM   4122  OG  SER C 169     105.848 -39.276 -43.060  1.00 50.00      B000 O  
ATOM   4123  N   ILE C 170     104.880 -41.317 -47.318  1.00 50.00      B000 N  
ATOM   4124  CA  ILE C 170     104.428 -41.286 -48.702  1.00 50.00      B000 C  
ATOM   4125  C   ILE C 170     103.173 -42.138 -48.856  1.00 50.00      B000 C  
ATOM   4126  O   ILE C 170     102.713 -42.760 -47.898  1.00 50.00      B000 O  
ATOM   4127  CB  ILE C 170     105.535 -41.761 -49.661  1.00 50.00      B000 C  
ATOM   4128  CG1 ILE C 170     106.001 -43.170 -49.291  1.00 50.00      B000 C  
ATOM   4129  CG2 ILE C 170     106.702 -40.786 -49.650  1.00 50.00      B000 C  
ATOM   4130  CD1 ILE C 170     107.127 -43.689 -50.161  1.00 50.00      B000 C  
ATOM   4131  N   ALA C 171     102.625 -42.166 -50.065  1.00 50.00      B000 N  
ATOM   4132  CA  ALA C 171     101.440 -42.968 -50.350  1.00 50.00      B000 C  
ATOM   4133  C   ALA C 171     101.811 -44.434 -50.552  1.00 50.00      B000 C  
ATOM   4134  O   ALA C 171     102.941 -44.751 -50.928  1.00 50.00      B000 O  
ATOM   4135  CB  ALA C 171     100.715 -42.428 -51.573  1.00 50.00      B000 C  
ATOM   4136  N   ARG C 172     100.858 -45.324 -50.300  1.00 50.00      B000 N  
ATOM   4137  CA  ARG C 172     101.087 -46.755 -50.474  1.00 50.00      B000 C  
ATOM   4138  C   ARG C 172     101.262 -47.094 -51.950  1.00 50.00      B000 C  
ATOM   4139  O   ARG C 172     102.136 -47.879 -52.317  1.00 50.00      B000 O  
ATOM   4140  CB  ARG C 172      99.934 -47.561 -49.878  1.00 50.00      B000 C  
ATOM   4141  CG  ARG C 172     100.110 -49.067 -49.991  1.00 50.00      B000 C  
ATOM   4142  CD  ARG C 172      99.008 -49.805 -49.250  1.00 50.00      B000 C  
ATOM   4143  NE  ARG C 172      97.700 -49.613 -49.869  1.00 50.00      B000 N  
ATOM   4144  CZ  ARG C 172      97.128 -50.483 -50.694  1.00 50.00      B000 C  
ATOM   4145  NH1 ARG C 172      97.751 -51.614 -51.002  1.00 50.00      B000 N1+
ATOM   4146  NH2 ARG C 172      95.935 -50.227 -51.212  1.00 50.00      B000 N  
ATOM   4147  N   SER C 173     100.429 -46.491 -52.792  1.00 50.00      B000 N  
ATOM   4148  CA  SER C 173     100.488 -46.716 -54.231  1.00 50.00      B000 C  
ATOM   4149  C   SER C 173     101.780 -46.158 -54.821  1.00 50.00      B000 C  
ATOM   4150  O   SER C 173     102.206 -46.567 -55.899  1.00 50.00      B000 O  
ATOM   4151  CB  SER C 173      99.279 -46.083 -54.921  1.00 50.00      B000 C  
ATOM   4152  OG  SER C 173      99.241 -44.685 -54.697  1.00 50.00      B000 O  
ATOM   4153  N   THR C 174     102.393 -45.219 -54.107  1.00 50.00      B000 N  
ATOM   4154  CA  THR C 174     103.661 -44.640 -54.538  1.00 50.00      B000 C  
ATOM   4155  C   THR C 174     104.766 -45.685 -54.437  1.00 50.00      B000 C  
ATOM   4156  O   THR C 174     105.607 -45.797 -55.327  1.00 50.00      B000 O  
ATOM   4157  CB  THR C 174     104.038 -43.402 -53.700  1.00 50.00      B000 C  
ATOM   4158  CG2 THR C 174     105.380 -42.843 -54.145  1.00 50.00      B000 C  
ATOM   4159  OG1 THR C 174     103.036 -42.390 -53.857  1.00 50.00      B000 O  
ATOM   4160  N   VAL C 175     104.746 -46.457 -53.355  1.00 50.00      B000 N  
ATOM   4161  CA  VAL C 175     105.743 -47.495 -53.129  1.00 50.00      B000 C  
ATOM   4162  C   VAL C 175     105.673 -48.557 -54.221  1.00 50.00      B000 C  
ATOM   4163  O   VAL C 175     106.701 -48.969 -54.762  1.00 50.00      B000 O  
ATOM   4164  CB  VAL C 175     105.572 -48.132 -51.741  1.00 50.00      B000 C  
ATOM   4165  CG1 VAL C 175     106.650 -49.177 -51.499  1.00 50.00      B000 C  
ATOM   4166  CG2 VAL C 175     105.605 -47.063 -50.661  1.00 50.00      B000 C  
ATOM   4167  N   TYR C 176     104.459 -48.995 -54.546  1.00 50.00      B000 N  
ATOM   4168  CA  TYR C 176     104.259 -49.994 -55.589  1.00 50.00      B000 C  
ATOM   4169  C   TYR C 176     104.731 -49.485 -56.943  1.00 50.00      B000 C  
ATOM   4170  O   TYR C 176     105.306 -50.237 -57.732  1.00 50.00      B000 O  
ATOM   4171  CB  TYR C 176     102.786 -50.402 -55.674  1.00 50.00      B000 C  
ATOM   4172  CG  TYR C 176     102.314 -51.252 -54.516  1.00 50.00      B000 C  
ATOM   4173  CD1 TYR C 176     102.600 -52.609 -54.465  1.00 50.00      B000 C  
ATOM   4174  CD2 TYR C 176     101.578 -50.698 -53.480  1.00 50.00      B000 C  
ATOM   4175  CE1 TYR C 176     102.170 -53.391 -53.410  1.00 50.00      B000 C  
ATOM   4176  CE2 TYR C 176     101.142 -51.471 -52.421  1.00 50.00      B000 C  
ATOM   4177  CZ  TYR C 176     101.440 -52.816 -52.391  1.00 50.00      B000 C  
ATOM   4178  OH  TYR C 176     101.007 -53.584 -51.338  1.00 50.00      B000 O  
ATOM   4179  N   LYS C 177     104.493 -48.205 -57.209  1.00 50.00      B000 N  
ATOM   4180  CA  LYS C 177     104.878 -47.610 -58.483  1.00 50.00      B000 C  
ATOM   4181  C   LYS C 177     106.394 -47.527 -58.604  1.00 50.00      B000 C  
ATOM   4182  O   LYS C 177     106.947 -47.683 -59.692  1.00 50.00      B000 O  
ATOM   4183  CB  LYS C 177     104.257 -46.222 -58.639  1.00 50.00      B000 C  
ATOM   4184  CG  LYS C 177     104.341 -45.673 -60.053  1.00 50.00      B000 C  
ATOM   4185  CD  LYS C 177     103.536 -44.394 -60.199  1.00 50.00      B000 C  
ATOM   4186  CE  LYS C 177     103.518 -43.913 -61.644  1.00 50.00      B000 C  
ATOM   4187  NZ  LYS C 177     102.716 -42.669 -61.806  1.00 50.00      B000 N1+
ATOM   4188  N   ILE C 178     107.060 -47.282 -57.481  1.00 50.00      B000 N  
ATOM   4189  CA  ILE C 178     108.515 -47.210 -57.450  1.00 50.00      B000 C  
ATOM   4190  C   ILE C 178     109.109 -48.599 -57.650  1.00 50.00      B000 C  
ATOM   4191  O   ILE C 178     110.070 -48.770 -58.400  1.00 50.00      B000 O  
ATOM   4192  CB  ILE C 178     109.008 -46.575 -56.138  1.00 50.00      B000 C  
ATOM   4193  CG1 ILE C 178     108.574 -45.110 -56.063  1.00 50.00      B000 C  
ATOM   4194  CG2 ILE C 178     110.520 -46.691 -56.018  1.00 50.00      B000 C  
ATOM   4195  CD1 ILE C 178     108.873 -44.448 -54.740  1.00 50.00      B000 C  
ATOM   4196  N   LEU C 179     108.527 -49.591 -56.979  1.00 50.00      B000 N  
ATOM   4197  CA  LEU C 179     108.971 -50.975 -57.114  1.00 50.00      B000 C  
ATOM   4198  C   LEU C 179     108.762 -51.474 -58.537  1.00 50.00      B000 C  
ATOM   4199  O   LEU C 179     109.563 -52.249 -59.057  1.00 50.00      B000 O  
ATOM   4200  CB  LEU C 179     108.229 -51.881 -56.128  1.00 50.00      B000 C  
ATOM   4201  CG  LEU C 179     108.485 -51.632 -54.640  1.00 50.00      B000 C  
ATOM   4202  CD1 LEU C 179     107.677 -52.596 -53.786  1.00 50.00      B000 C  
ATOM   4203  CD2 LEU C 179     109.967 -51.737 -54.321  1.00 50.00      B000 C  
ATOM   4204  N   GLU C 180     107.681 -51.021 -59.161  1.00 50.00      B000 N  
ATOM   4205  CA  GLU C 180     107.352 -51.415 -60.524  1.00 50.00      B000 C  
ATOM   4206  C   GLU C 180     108.335 -50.818 -61.528  1.00 50.00      B000 C  
ATOM   4207  O   GLU C 180     108.724 -51.475 -62.494  1.00 50.00      B000 O  
ATOM   4208  CB  GLU C 180     105.924 -50.990 -60.869  1.00 50.00      B000 C  
ATOM   4209  CG  GLU C 180     105.491 -51.326 -62.285  1.00 50.00      B000 C  
ATOM   4210  CD  GLU C 180     104.087 -50.844 -62.591  1.00 50.00      B000 C  
ATOM   4211  OE1 GLU C 180     103.463 -50.228 -61.698  1.00 50.00      B000 O  
ATOM   4212  OE2 GLU C 180     103.607 -51.077 -63.720  1.00 50.00      B000 O1-
ATOM   4213  N   ASP C 181     108.736 -49.572 -61.291  1.00 50.00      B000 N  
ATOM   4214  CA  ASP C 181     109.637 -48.866 -62.199  1.00 50.00      B000 C  
ATOM   4215  C   ASP C 181     111.043 -49.459 -62.188  1.00 50.00      B000 C  
ATOM   4216  O   ASP C 181     111.684 -49.572 -63.233  1.00 50.00      B000 O  
ATOM   4217  CB  ASP C 181     109.698 -47.378 -61.842  1.00 50.00      B000 C  
ATOM   4218  CG  ASP C 181     108.419 -46.641 -62.182  1.00 50.00      B000 C  
ATOM   4219  OD1 ASP C 181     107.666 -47.129 -63.053  1.00 50.00      B000 O  
ATOM   4220  OD2 ASP C 181     108.163 -45.576 -61.585  1.00 50.00      B000 O1-
ATOM   4221  N   GLU C 182     111.520 -49.833 -61.007  1.00 50.00      B000 N  
ATOM   4222  CA  GLU C 182     112.871 -50.366 -60.870  1.00 50.00      B000 C  
ATOM   4223  C   GLU C 182     112.940 -51.839 -61.259  1.00 50.00      B000 C  
ATOM   4224  O   GLU C 182     114.012 -52.360 -61.563  1.00 50.00      B000 O  
ATOM   4225  CB  GLU C 182     113.373 -50.174 -59.440  1.00 50.00      B000 C  
ATOM   4226  CG  GLU C 182     113.387 -48.721 -58.993  1.00 50.00      B000 C  
ATOM   4227  CD  GLU C 182     114.318 -47.861 -59.827  1.00 50.00      B000 C  
ATOM   4228  OE1 GLU C 182     115.342 -48.384 -60.317  1.00 50.00      B000 O  
ATOM   4229  OE2 GLU C 182     114.023 -46.658 -59.996  1.00 50.00      B000 O1-
ATOM   4230  N   ARG C 183     111.790 -52.506 -61.238  1.00 50.00      B000 N  
ATOM   4231  CA  ARG C 183     111.706 -53.901 -61.649  1.00 50.00      B000 C  
ATOM   4232  C   ARG C 183     111.644 -54.026 -63.169  1.00 50.00      B000 C  
ATOM   4233  O   ARG C 183     112.281 -54.900 -63.757  1.00 50.00      B000 O  
ATOM   4234  CB  ARG C 183     110.486 -54.569 -61.013  1.00 50.00      B000 C  
ATOM   4235  CG  ARG C 183     110.249 -56.003 -61.453  1.00 50.00      B000 C  
ATOM   4236  CD  ARG C 183     108.984 -56.554 -60.815  1.00 50.00      B000 C  
ATOM   4237  NE  ARG C 183     107.851 -55.655 -61.010  1.00 50.00      B000 N  
ATOM   4238  CZ  ARG C 183     106.622 -55.890 -60.556  1.00 50.00      B000 C  
ATOM   4239  NH1 ARG C 183     106.362 -57.002 -59.882  1.00 50.00      B000 N1+
ATOM   4240  NH2 ARG C 183     105.653 -55.015 -60.781  1.00 50.00      B000 N  
ATOM   4241  N   ALA C 184     110.873 -53.142 -63.796  1.00 50.00      B000 N  
ATOM   4242  CA  ALA C 184     110.656 -53.191 -65.240  1.00 50.00      B000 C  
ATOM   4243  C   ALA C 184     111.915 -52.818 -66.018  1.00 50.00      B000 C  
ATOM   4244  O   ALA C 184     112.137 -53.307 -67.125  1.00 50.00      B000 O  
ATOM   4245  CB  ALA C 184     109.504 -52.274 -65.630  1.00 50.00      B000 C  
ATOM   4246  N   SER C 185     112.734 -51.949 -65.437  1.00 50.00      B000 N  
ATOM   4247  CA  SER C 185     113.958 -51.505 -66.091  1.00 50.00      B000 C  
ATOM   4248  C   SER C 185     115.074 -52.532 -65.921  1.00 50.00      B000 C  
ATOM   4249  O   SER C 185     115.142 -53.516 -66.656  1.00 50.00      B000 O  
ATOM   4250  CB  SER C 185     114.398 -50.146 -65.541  1.00 50.00      B000 C  
ATOM   4251  OG  SER C 185     113.407 -49.158 -65.764  1.00 50.00      B000 O  
TER   
ATOM   4252  N   MET D   1      94.598 -37.940-109.833  1.00 50.00      B000 N  
ATOM   4253  CA  MET D   1      94.512 -38.279-108.418  1.00 50.00      B000 C  
ATOM   4254  C   MET D   1      95.911 -38.348-107.806  1.00 50.00      B000 C  
ATOM   4255  O   MET D   1      96.341 -39.394-107.317  1.00 50.00      B000 O  
ATOM   4256  CB  MET D   1      93.768 -39.605-108.227  1.00 50.00      B000 C  
ATOM   4257  CG  MET D   1      93.341 -39.900-106.791  1.00 50.00      B000 C  
ATOM   4258  SD  MET D   1      92.294 -38.619-106.070  1.00 50.00      B000 S  
ATOM   4259  CE  MET D   1      90.907 -38.636-107.203  1.00 50.00      B000 C  
ATOM   4260  N   ARG D   2      96.623 -37.226-107.850  1.00 50.00      B000 N  
ATOM   4261  CA  ARG D   2      97.952 -37.149-107.255  1.00 50.00      B000 C  
ATOM   4262  C   ARG D   2      97.867 -36.789-105.777  1.00 50.00      B000 C  
ATOM   4263  O   ARG D   2      97.042 -35.970-105.373  1.00 50.00      B000 O  
ATOM   4264  CB  ARG D   2      98.822 -36.128-107.993  1.00 50.00      B000 C  
ATOM   4265  CG  ARG D   2      99.224 -36.535-109.400  1.00 50.00      B000 C  
ATOM   4266  CD  ARG D   2     100.401 -35.703-109.886  1.00 50.00      B000 C  
ATOM   4267  NE  ARG D   2     100.801 -36.054-111.246  1.00 50.00      B000 N  
ATOM   4268  CZ  ARG D   2     101.894 -35.590-111.847  1.00 50.00      B000 C  
ATOM   4269  NH1 ARG D   2     102.704 -34.758-111.205  1.00 50.00      B000 N1+
ATOM   4270  NH2 ARG D   2     102.178 -35.962-113.088  1.00 50.00      B000 N  
ATOM   4271  N   ILE D   3      98.731 -37.403-104.975  1.00 50.00      B000 N  
ATOM   4272  CA  ILE D   3      98.758 -37.148-103.542  1.00 50.00      B000 C  
ATOM   4273  C   ILE D   3      99.906 -36.200-103.203  1.00 50.00      B000 C  
ATOM   4274  O   ILE D   3     101.048 -36.424-103.605  1.00 50.00      B000 O  
ATOM   4275  CB  ILE D   3      98.874 -38.459-102.746  1.00 50.00      B000 C  
ATOM   4276  CG1 ILE D   3      97.769 -39.433-103.161  1.00 50.00      B000 C  
ATOM   4277  CG2 ILE D   3      98.803 -38.183-101.253  1.00 50.00      B000 C  
ATOM   4278  CD1 ILE D   3      97.816 -40.759-102.430  1.00 50.00      B000 C  
ATOM   4279  N   PHE D   4      99.591 -35.145-102.460  1.00 50.00      B000 N  
ATOM   4280  CA  PHE D   4     100.580 -34.140-102.087  1.00 50.00      B000 C  
ATOM   4281  C   PHE D   4     100.582 -33.924-100.582  1.00 50.00      B000 C  
ATOM   4282  O   PHE D   4      99.677 -34.375 -99.880  1.00 50.00      B000 O  
ATOM   4283  CB  PHE D   4     100.309 -32.811-102.799  1.00 50.00      B000 C  
ATOM   4284  CG  PHE D   4     100.585 -32.845-104.275  1.00 50.00      B000 C  
ATOM   4285  CD1 PHE D   4     101.868 -32.644-104.759  1.00 50.00      B000 C  
ATOM   4286  CD2 PHE D   4      99.560 -33.067-105.179  1.00 50.00      B000 C  
ATOM   4287  CE1 PHE D   4     102.124 -32.670-106.116  1.00 50.00      B000 C  
ATOM   4288  CE2 PHE D   4      99.811 -33.093-106.536  1.00 50.00      B000 C  
ATOM   4289  CZ  PHE D   4     101.095 -32.895-107.006  1.00 50.00      B000 C  
ATOM   4290  N   GLY D   5     101.605 -33.233-100.089  1.00 50.00      B000 N  
ATOM   4291  CA  GLY D   5     101.700 -32.930 -98.675  1.00 50.00      B000 C  
ATOM   4292  C   GLY D   5     102.452 -31.647 -98.390  1.00 50.00      B000 C  
ATOM   4293  O   GLY D   5     103.272 -31.200 -99.193  1.00 50.00      B000 O  
ATOM   4294  N   TYR D   6     102.175 -31.058 -97.233  1.00 50.00      B000 N  
ATOM   4295  CA  TYR D   6     102.787 -29.791 -96.851  1.00 50.00      B000 C  
ATOM   4296  C   TYR D   6     103.169 -29.786 -95.374  1.00 50.00      B000 C  
ATOM   4297  O   TYR D   6     102.441 -30.310 -94.529  1.00 50.00      B000 O  
ATOM   4298  CB  TYR D   6     101.838 -28.628 -97.161  1.00 50.00      B000 C  
ATOM   4299  CG  TYR D   6     102.361 -27.267 -96.756  1.00 50.00      B000 C  
ATOM   4300  CD1 TYR D   6     103.479 -26.719 -97.370  1.00 50.00      B000 C  
ATOM   4301  CD2 TYR D   6     101.726 -26.524 -95.769  1.00 50.00      B000 C  
ATOM   4302  CE1 TYR D   6     103.956 -25.473 -97.006  1.00 50.00      B000 C  
ATOM   4303  CE2 TYR D   6     102.195 -25.276 -95.399  1.00 50.00      B000 C  
ATOM   4304  CZ  TYR D   6     103.311 -24.755 -96.020  1.00 50.00      B000 C  
ATOM   4305  OH  TYR D   6     103.782 -23.515 -95.656  1.00 50.00      B000 O  
ATOM   4306  N   ALA D   7     104.320 -29.198 -95.072  1.00 50.00      B000 N  
ATOM   4307  CA  ALA D   7     104.807 -29.102 -93.702  1.00 50.00      B000 C  
ATOM   4308  C   ALA D   7     105.479 -27.753 -93.477  1.00 50.00      B000 C  
ATOM   4309  O   ALA D   7     106.217 -27.271 -94.333  1.00 50.00      B000 O  
ATOM   4310  CB  ALA D   7     105.771 -30.239 -93.400  1.00 50.00      B000 C  
ATOM   4311  N   ARG D   8     105.220 -27.142 -92.324  1.00 50.00      B000 N  
ATOM   4312  CA  ARG D   8     105.779 -25.827 -92.027  1.00 50.00      B000 C  
ATOM   4313  C   ARG D   8     106.290 -25.730 -90.592  1.00 50.00      B000 C  
ATOM   4314  O   ARG D   8     105.622 -26.157 -89.652  1.00 50.00      B000 O  
ATOM   4315  CB  ARG D   8     104.737 -24.734 -92.279  1.00 50.00      B000 C  
ATOM   4316  CG  ARG D   8     105.204 -23.335 -91.905  1.00 50.00      B000 C  
ATOM   4317  CD  ARG D   8     104.110 -22.305 -92.128  1.00 50.00      B000 C  
ATOM   4318  NE  ARG D   8     102.920 -22.572 -91.324  1.00 50.00      B000 N  
ATOM   4319  CZ  ARG D   8     102.678 -22.021 -90.139  1.00 50.00      B000 C  
ATOM   4320  NH1 ARG D   8     103.545 -21.167 -89.611  1.00 50.00      B000 N1+
ATOM   4321  NH2 ARG D   8     101.566 -22.323 -89.480  1.00 50.00      B000 N  
ATOM   4322  N   VAL D   9     107.488 -25.174 -90.438  1.00 50.00      B000 N  
ATOM   4323  CA  VAL D   9     108.048 -24.873 -89.126  1.00 50.00      B000 C  
ATOM   4324  C   VAL D   9     108.603 -23.455 -89.153  1.00 50.00      B000 C  
ATOM   4325  O   VAL D   9     108.527 -22.769 -90.173  1.00 50.00      B000 O  
ATOM   4326  CB  VAL D   9     109.142 -25.877 -88.723  1.00 50.00      B000 C  
ATOM   4327  CG1 VAL D   9     108.555 -27.268 -88.536  1.00 50.00      B000 C  
ATOM   4328  CG2 VAL D   9     110.252 -25.893 -89.761  1.00 50.00      B000 C  
ATOM   4329  N   SER D  10     109.160 -23.016 -88.030  1.00 50.00      B000 N  
ATOM   4330  CA  SER D  10     109.820 -21.719 -87.967  1.00 50.00      B000 C  
ATOM   4331  C   SER D  10     111.326 -21.910 -88.098  1.00 50.00      B000 C  
ATOM   4332  O   SER D  10     111.947 -21.447 -89.055  1.00 50.00      B000 O  
ATOM   4333  CB  SER D  10     109.483 -20.998 -86.661  1.00 50.00      B000 C  
ATOM   4334  OG  SER D  10     108.084 -20.804 -86.526  1.00 50.00      B000 O  
ATOM   4335  N   THR D  11     111.900 -22.608 -87.126  1.00 50.00      B000 N  
ATOM   4336  CA  THR D  11     113.330 -22.888 -87.096  1.00 50.00      B000 C  
ATOM   4337  C   THR D  11     113.590 -24.389 -87.134  1.00 50.00      B000 C  
ATOM   4338  O   THR D  11     114.268 -24.886 -88.034  1.00 50.00      B000 O  
ATOM   4339  CB  THR D  11     114.005 -22.285 -85.848  1.00 50.00      B000 C  
ATOM   4340  CG2 THR D  11     114.154 -20.775 -85.991  1.00 50.00      B000 C  
ATOM   4341  OG1 THR D  11     113.223 -22.585 -84.685  1.00 50.00      B000 O  
ATOM   4342  N   SER D  12     113.058 -25.096 -86.138  1.00 50.00      B000 N  
ATOM   4343  CA  SER D  12     113.390 -26.498 -85.882  1.00 50.00      B000 C  
ATOM   4344  C   SER D  12     113.286 -27.416 -87.095  1.00 50.00      B000 C  
ATOM   4345  O   SER D  12     112.261 -27.471 -87.773  1.00 50.00      B000 O  
ATOM   4346  CB  SER D  12     112.485 -27.050 -84.778  1.00 50.00      B000 C  
ATOM   4347  OG  SER D  12     112.456 -28.467 -84.812  1.00 50.00      B000 O  
ATOM   4348  N   GLN D  13     114.368 -28.150 -87.340  1.00 50.00      B000 N  
ATOM   4349  CA  GLN D  13     114.429 -29.131 -88.414  1.00 50.00      B000 C  
ATOM   4350  C   GLN D  13     113.749 -30.434 -88.007  1.00 50.00      B000 C  
ATOM   4351  O   GLN D  13     113.151 -31.120 -88.835  1.00 50.00      B000 O  
ATOM   4352  CB  GLN D  13     115.886 -29.394 -88.805  1.00 50.00      B000 C  
ATOM   4353  CG  GLN D  13     116.071 -30.468 -89.865  1.00 50.00      B000 C  
ATOM   4354  CD  GLN D  13     115.510 -30.059 -91.210  1.00 50.00      B000 C  
ATOM   4355  NE2 GLN D  13     114.574 -30.848 -91.725  1.00 50.00      B000 N  
ATOM   4356  OE1 GLN D  13     115.907 -29.042 -91.778  1.00 50.00      B000 O  
ATOM   4357  N   GLN D  14     113.838 -30.763 -86.721  1.00 50.00      B000 N  
ATOM   4358  CA  GLN D  14     113.350 -32.042 -86.211  1.00 50.00      B000 C  
ATOM   4359  C   GLN D  14     111.834 -32.174 -86.317  1.00 50.00      B000 C  
ATOM   4360  O   GLN D  14     111.328 -33.168 -86.838  1.00 50.00      B000 O  
ATOM   4361  CB  GLN D  14     113.782 -32.232 -84.753  1.00 50.00      B000 C  
ATOM   4362  CG  GLN D  14     115.243 -31.898 -84.481  1.00 50.00      B000 C  
ATOM   4363  CD  GLN D  14     116.214 -32.815 -85.206  1.00 50.00      B000 C  
ATOM   4364  NE2 GLN D  14     117.482 -32.422 -85.234  1.00 50.00      B000 N  
ATOM   4365  OE1 GLN D  14     115.834 -33.864 -85.727  1.00 50.00      B000 O  
ATOM   4366  N   SER D  15     111.116 -31.174 -85.816  1.00 50.00      B000 N  
ATOM   4367  CA  SER D  15     109.658 -31.179 -85.865  1.00 50.00      B000 C  
ATOM   4368  C   SER D  15     109.166 -31.128 -87.307  1.00 50.00      B000 C  
ATOM   4369  O   SER D  15     108.031 -31.508 -87.602  1.00 50.00      B000 O  
ATOM   4370  CB  SER D  15     109.088 -30.008 -85.066  1.00 50.00      B000 C  
ATOM   4371  OG  SER D  15     109.652 -28.782 -85.495  1.00 50.00      B000 O  
ATOM   4372  N   LEU D  16     110.025 -30.649 -88.202  1.00 50.00      B000 N  
ATOM   4373  CA  LEU D  16     109.737 -30.675 -89.628  1.00 50.00      B000 C  
ATOM   4374  C   LEU D  16     109.891 -32.098 -90.152  1.00 50.00      B000 C  
ATOM   4375  O   LEU D  16     109.075 -32.571 -90.941  1.00 50.00      B000 O  
ATOM   4376  CB  LEU D  16     110.659 -29.722 -90.389  1.00 50.00      B000 C  
ATOM   4377  CG  LEU D  16     110.383 -29.560 -91.886  1.00 50.00      B000 C  
ATOM   4378  CD1 LEU D  16     109.106 -28.763 -92.122  1.00 50.00      B000 C  
ATOM   4379  CD2 LEU D  16     111.568 -28.912 -92.588  1.00 50.00      B000 C  
ATOM   4380  N   ASP D  17     110.943 -32.780 -89.702  1.00 50.00      B000 N  
ATOM   4381  CA  ASP D  17     111.173 -34.171 -90.076  1.00 50.00      B000 C  
ATOM   4382  C   ASP D  17     110.101 -35.069 -89.468  1.00 50.00      B000 C  
ATOM   4383  O   ASP D  17     109.843 -36.166 -89.962  1.00 50.00      B000 O  
ATOM   4384  CB  ASP D  17     112.564 -34.632 -89.631  1.00 50.00      B000 C  
ATOM   4385  CG  ASP D  17     113.682 -33.877 -90.329  1.00 50.00      B000 C  
ATOM   4386  OD1 ASP D  17     113.473 -33.426 -91.475  1.00 50.00      B000 O  
ATOM   4387  OD2 ASP D  17     114.769 -33.738 -89.730  1.00 50.00      B000 O1-
ATOM   4388  N   ILE D  18     109.483 -34.591 -88.391  1.00 50.00      B000 N  
ATOM   4389  CA  ILE D  18     108.382 -35.303 -87.753  1.00 50.00      B000 C  
ATOM   4390  C   ILE D  18     107.174 -35.330 -88.679  1.00 50.00      B000 C  
ATOM   4391  O   ILE D  18     106.558 -36.379 -88.874  1.00 50.00      B000 O  
ATOM   4392  CB  ILE D  18     108.023 -34.674 -86.393  1.00 50.00      B000 C  
ATOM   4393  CG1 ILE D  18     109.076 -35.047 -85.347  1.00 50.00      B000 C  
ATOM   4394  CG2 ILE D  18     106.628 -35.101 -85.948  1.00 50.00      B000 C  
ATOM   4395  CD1 ILE D  18     108.815 -34.468 -83.978  1.00 50.00      B000 C  
ATOM   4396  N   GLN D  19     106.843 -34.177 -89.251  1.00 50.00      B000 N  
ATOM   4397  CA  GLN D  19     105.718 -34.074 -90.177  1.00 50.00      B000 C  
ATOM   4398  C   GLN D  19     105.971 -34.896 -91.436  1.00 50.00      B000 C  
ATOM   4399  O   GLN D  19     105.104 -35.646 -91.879  1.00 50.00      B000 O  
ATOM   4400  CB  GLN D  19     105.457 -32.616 -90.556  1.00 50.00      B000 C  
ATOM   4401  CG  GLN D  19     105.146 -31.701 -89.386  1.00 50.00      B000 C  
ATOM   4402  CD  GLN D  19     104.688 -30.328 -89.834  1.00 50.00      B000 C  
ATOM   4403  NE2 GLN D  19     105.308 -29.289 -89.286  1.00 50.00      B000 N  
ATOM   4404  OE1 GLN D  19     103.791 -30.202 -90.667  1.00 50.00      B000 O  
ATOM   4405  N   ILE D  20     107.165 -34.742 -92.000  1.00 50.00      B000 N  
ATOM   4406  CA  ILE D  20     107.541 -35.424 -93.233  1.00 50.00      B000 C  
ATOM   4407  C   ILE D  20     107.429 -36.936 -93.072  1.00 50.00      B000 C  
ATOM   4408  O   ILE D  20     106.924 -37.626 -93.957  1.00 50.00      B000 O  
ATOM   4409  CB  ILE D  20     108.964 -35.027 -93.672  1.00 50.00      B000 C  
ATOM   4410  CG1 ILE D  20     109.026 -33.533 -93.993  1.00 50.00      B000 C  
ATOM   4411  CG2 ILE D  20     109.404 -35.846 -94.875  1.00 50.00      B000 C  
ATOM   4412  CD1 ILE D  20     110.417 -33.039 -94.333  1.00 50.00      B000 C  
ATOM   4413  N   ARG D  21     107.892 -37.444 -91.934  1.00 50.00      B000 N  
ATOM   4414  CA  ARG D  21     107.828 -38.873 -91.653  1.00 50.00      B000 C  
ATOM   4415  C   ARG D  21     106.379 -39.335 -91.504  1.00 50.00      B000 C  
ATOM   4416  O   ARG D  21     106.047 -40.476 -91.824  1.00 50.00      B000 O  
ATOM   4417  CB  ARG D  21     108.629 -39.208 -90.393  1.00 50.00      B000 C  
ATOM   4418  CG  ARG D  21     108.703 -40.694 -90.078  1.00 50.00      B000 C  
ATOM   4419  CD  ARG D  21     109.246 -41.487 -91.257  1.00 50.00      B000 C  
ATOM   4420  NE  ARG D  21     110.611 -41.096 -91.603  1.00 50.00      B000 N  
ATOM   4421  CZ  ARG D  21     111.701 -41.650 -91.081  1.00 50.00      B000 C  
ATOM   4422  NH1 ARG D  21     111.589 -42.622 -90.184  1.00 50.00      B000 N1+
ATOM   4423  NH2 ARG D  21     112.903 -41.231 -91.453  1.00 50.00      B000 N  
ATOM   4424  N   ALA D  22     105.523 -38.439 -91.024  1.00 50.00      B000 N  
ATOM   4425  CA  ALA D  22     104.104 -38.742 -90.870  1.00 50.00      B000 C  
ATOM   4426  C   ALA D  22     103.412 -38.771 -92.227  1.00 50.00      B000 C  
ATOM   4427  O   ALA D  22     102.546 -39.610 -92.477  1.00 50.00      B000 O  
ATOM   4428  CB  ALA D  22     103.439 -37.725 -89.953  1.00 50.00      B000 C  
ATOM   4429  N   LEU D  23     103.799 -37.848 -93.100  1.00 50.00      B000 N  
ATOM   4430  CA  LEU D  23     103.246 -37.792 -94.448  1.00 50.00      B000 C  
ATOM   4431  C   LEU D  23     103.693 -39.003 -95.259  1.00 50.00      B000 C  
ATOM   4432  O   LEU D  23     102.920 -39.562 -96.032  1.00 50.00      B000 O  
ATOM   4433  CB  LEU D  23     103.663 -36.497 -95.151  1.00 50.00      B000 C  
ATOM   4434  CG  LEU D  23     103.258 -35.187 -94.468  1.00 50.00      B000 C  
ATOM   4435  CD1 LEU D  23     103.763 -33.984 -95.251  1.00 50.00      B000 C  
ATOM   4436  CD2 LEU D  23     101.749 -35.112 -94.269  1.00 50.00      B000 C  
ATOM   4437  N   LYS D  24     104.946 -39.411 -95.072  1.00 50.00      B000 N  
ATOM   4438  CA  LYS D  24     105.494 -40.557 -95.791  1.00 50.00      B000 C  
ATOM   4439  C   LYS D  24     104.818 -41.862 -95.373  1.00 50.00      B000 C  
ATOM   4440  O   LYS D  24     104.653 -42.771 -96.188  1.00 50.00      B000 O  
ATOM   4441  CB  LYS D  24     107.005 -40.655 -95.575  1.00 50.00      B000 C  
ATOM   4442  CG  LYS D  24     107.810 -39.604 -96.324  1.00 50.00      B000 C  
ATOM   4443  CD  LYS D  24     109.302 -39.807 -96.121  1.00 50.00      B000 C  
ATOM   4444  CE  LYS D  24     110.110 -38.830 -96.959  1.00 50.00      B000 C  
ATOM   4445  NZ  LYS D  24     111.574 -39.055 -96.809  1.00 50.00      B000 N1+
ATOM   4446  N   ASP D  25     104.431 -41.951 -94.105  1.00 50.00      B000 N  
ATOM   4447  CA  ASP D  25     103.714 -43.121 -93.607  1.00 50.00      B000 C  
ATOM   4448  C   ASP D  25     102.253 -43.069 -94.034  1.00 50.00      B000 C  
ATOM   4449  O   ASP D  25     101.546 -44.076 -93.999  1.00 50.00      B000 O  
ATOM   4450  CB  ASP D  25     103.814 -43.218 -92.083  1.00 50.00      B000 C  
ATOM   4451  CG  ASP D  25     105.211 -43.563 -91.610  1.00 50.00      B000 C  
ATOM   4452  OD1 ASP D  25     105.992 -44.119 -92.411  1.00 50.00      B000 O  
ATOM   4453  OD2 ASP D  25     105.524 -43.283 -90.434  1.00 50.00      B000 O1-
ATOM   4454  N   ALA D  26     101.813 -41.885 -94.444  1.00 50.00      B000 N  
ATOM   4455  CA  ALA D  26     100.448 -41.678 -94.913  1.00 50.00      B000 C  
ATOM   4456  C   ALA D  26     100.332 -42.016 -96.398  1.00 50.00      B000 C  
ATOM   4457  O   ALA D  26      99.272 -41.845 -97.003  1.00 50.00      B000 O  
ATOM   4458  CB  ALA D  26     100.007 -40.245 -94.655  1.00 50.00      B000 C  
ATOM   4459  N   GLY D  27     101.428 -42.496 -96.978  1.00 50.00      B000 N  
ATOM   4460  CA  GLY D  27     101.476 -42.831 -98.389  1.00 50.00      B000 C  
ATOM   4461  C   GLY D  27     101.682 -41.648 -99.313  1.00 50.00      B000 C  
ATOM   4462  O   GLY D  27     101.053 -41.554-100.367  1.00 50.00      B000 O  
ATOM   4463  N   VAL D  28     102.569 -40.744 -98.915  1.00 50.00      B000 N  
ATOM   4464  CA  VAL D  28     102.958 -39.623 -99.759  1.00 50.00      B000 C  
ATOM   4465  C   VAL D  28     104.398 -39.824-100.214  1.00 50.00      B000 C  
ATOM   4466  O   VAL D  28     105.280 -40.096 -99.400  1.00 50.00      B000 O  
ATOM   4467  CB  VAL D  28     102.794 -38.278 -99.030  1.00 50.00      B000 C  
ATOM   4468  CG1 VAL D  28     103.169 -37.126 -99.950  1.00 50.00      B000 C  
ATOM   4469  CG2 VAL D  28     101.372 -38.118 -98.523  1.00 50.00      B000 C  
ATOM   4470  N   LYS D  29     104.634 -39.696-101.515  1.00 50.00      B000 N  
ATOM   4471  CA  LYS D  29     105.977 -39.854-102.059  1.00 50.00      B000 C  
ATOM   4472  C   LYS D  29     106.877 -38.710-101.600  1.00 50.00      B000 C  
ATOM   4473  O   LYS D  29     106.397 -37.623-101.275  1.00 50.00      B000 O  
ATOM   4474  CB  LYS D  29     105.938 -39.931-103.586  1.00 50.00      B000 C  
ATOM   4475  CG  LYS D  29     105.243 -41.176-104.117  1.00 50.00      B000 C  
ATOM   4476  CD  LYS D  29     105.546 -41.394-105.589  1.00 50.00      B000 C  
ATOM   4477  CE  LYS D  29     104.884 -40.339-106.458  1.00 50.00      B000 C  
ATOM   4478  NZ  LYS D  29     103.400 -40.463-106.431  1.00 50.00      B000 N1+
ATOM   4479  N   ALA D  30     108.181 -38.966-101.572  1.00 50.00      B000 N  
ATOM   4480  CA  ALA D  30     109.151 -38.008-101.048  1.00 50.00      B000 C  
ATOM   4481  C   ALA D  30     109.200 -36.718-101.868  1.00 50.00      B000 C  
ATOM   4482  O   ALA D  30     109.396 -35.634-101.320  1.00 50.00      B000 O  
ATOM   4483  CB  ALA D  30     110.533 -38.642-100.988  1.00 50.00      B000 C  
ATOM   4484  N   ASN D  31     109.020 -36.843-103.179  1.00 50.00      B000 N  
ATOM   4485  CA  ASN D  31     109.076 -35.688-104.073  1.00 50.00      B000 C  
ATOM   4486  C   ASN D  31     107.756 -34.925-104.086  1.00 50.00      B000 C  
ATOM   4487  O   ASN D  31     107.676 -33.817-104.615  1.00 50.00      B000 O  
ATOM   4488  CB  ASN D  31     109.438 -36.129-105.492  1.00 50.00      B000 C  
ATOM   4489  CG  ASN D  31     108.431 -37.101-106.072  1.00 50.00      B000 C  
ATOM   4490  ND2 ASN D  31     108.309 -37.111-107.395  1.00 50.00      B000 N  
ATOM   4491  OD1 ASN D  31     107.770 -37.837-105.339  1.00 50.00      B000 O  
ATOM   4492  N   ARG D  32     106.726 -35.524-103.500  1.00 50.00      B000 N  
ATOM   4493  CA  ARG D  32     105.401 -34.916-103.462  1.00 50.00      B000 C  
ATOM   4494  C   ARG D  32     105.216 -34.054-102.216  1.00 50.00      B000 C  
ATOM   4495  O   ARG D  32     104.135 -33.515-101.980  1.00 50.00      B000 O  
ATOM   4496  CB  ARG D  32     104.316 -35.995-103.520  1.00 50.00      B000 C  
ATOM   4497  CG  ARG D  32     104.291 -36.787-104.818  1.00 50.00      B000 C  
ATOM   4498  CD  ARG D  32     103.843 -35.922-105.986  1.00 50.00      B000 C  
ATOM   4499  NE  ARG D  32     103.945 -36.625-107.262  1.00 50.00      B000 N  
ATOM   4500  CZ  ARG D  32     102.970 -37.356-107.796  1.00 50.00      B000 C  
ATOM   4501  NH1 ARG D  32     101.811 -37.483-107.164  1.00 50.00      B000 N1+
ATOM   4502  NH2 ARG D  32     103.155 -37.958-108.962  1.00 50.00      B000 N  
ATOM   4503  N   ILE D  33     106.274 -33.929-101.421  1.00 50.00      B000 N  
ATOM   4504  CA  ILE D  33     106.213 -33.160-100.183  1.00 50.00      B000 C  
ATOM   4505  C   ILE D  33     106.897 -31.803-100.340  1.00 50.00      B000 C  
ATOM   4506  O   ILE D  33     108.025 -31.717-100.824  1.00 50.00      B000 O  
ATOM   4507  CB  ILE D  33     106.836 -33.945 -99.017  1.00 50.00      B000 C  
ATOM   4508  CG1 ILE D  33     106.157 -35.309 -98.872  1.00 50.00      B000 C  
ATOM   4509  CG2 ILE D  33     106.727 -33.155 -97.724  1.00 50.00      B000 C  
ATOM   4510  CD1 ILE D  33     106.725 -36.159 -97.757  1.00 50.00      B000 C  
ATOM   4511  N   PHE D  34     106.204 -30.745 -99.926  1.00 50.00      B000 N  
ATOM   4512  CA  PHE D  34     106.752 -29.392 -99.968  1.00 50.00      B000 C  
ATOM   4513  C   PHE D  34     106.819 -28.805 -98.560  1.00 50.00      B000 C  
ATOM   4514  O   PHE D  34     105.910 -29.007 -97.754  1.00 50.00      B000 O  
ATOM   4515  CB  PHE D  34     105.913 -28.493-100.878  1.00 50.00      B000 C  
ATOM   4516  CG  PHE D  34     105.785 -29.002-102.288  1.00 50.00      B000 C  
ATOM   4517  CD1 PHE D  34     104.743 -29.841-102.644  1.00 50.00      B000 C  
ATOM   4518  CD2 PHE D  34     106.704 -28.635-103.258  1.00 50.00      B000 C  
ATOM   4519  CE1 PHE D  34     104.619 -30.310-103.941  1.00 50.00      B000 C  
ATOM   4520  CE2 PHE D  34     106.586 -29.101-104.558  1.00 50.00      B000 C  
ATOM   4521  CZ  PHE D  34     105.542 -29.939-104.897  1.00 50.00      B000 C  
ATOM   4522  N   THR D  35     107.897 -28.083 -98.267  1.00 50.00      B000 N  
ATOM   4523  CA  THR D  35     108.115 -27.538 -96.929  1.00 50.00      B000 C  
ATOM   4524  C   THR D  35     108.540 -26.071 -96.947  1.00 50.00      B000 C  
ATOM   4525  O   THR D  35     108.932 -25.539 -97.985  1.00 50.00      B000 O  
ATOM   4526  CB  THR D  35     109.189 -28.337 -96.160  1.00 50.00      B000 C  
ATOM   4527  CG2 THR D  35     108.723 -29.761 -95.903  1.00 50.00      B000 C  
ATOM   4528  OG1 THR D  35     110.406 -28.360 -96.918  1.00 50.00      B000 O  
ATOM   4529  N   ASP D  36     108.462 -25.430 -95.782  1.00 50.00      B000 N  
ATOM   4530  CA  ASP D  36     108.878 -24.039 -95.622  1.00 50.00      B000 C  
ATOM   4531  C   ASP D  36     109.399 -23.761 -94.214  1.00 50.00      B000 C  
ATOM   4532  O   ASP D  36     109.127 -24.515 -93.279  1.00 50.00      B000 O  
ATOM   4533  CB  ASP D  36     107.719 -23.089 -95.933  1.00 50.00      B000 C  
ATOM   4534  CG  ASP D  36     107.402 -23.021 -97.409  1.00 50.00      B000 C  
ATOM   4535  OD1 ASP D  36     108.233 -22.482 -98.169  1.00 50.00      B000 O  
ATOM   4536  OD2 ASP D  36     106.322 -23.504 -97.808  1.00 50.00      B000 O1-
ATOM   4537  N   LYS D  37     110.144 -22.671 -94.074  1.00 50.00      B000 N  
ATOM   4538  CA  LYS D  37     110.622 -22.225 -92.772  1.00 50.00      B000 C  
ATOM   4539  C   LYS D  37     110.866 -20.722 -92.787  1.00 50.00      B000 C  
ATOM   4540  O   LYS D  37     111.052 -20.126 -93.848  1.00 50.00      B000 O  
ATOM   4541  CB  LYS D  37     111.901 -22.967 -92.381  1.00 50.00      B000 C  
ATOM   4542  CG  LYS D  37     113.051 -22.765 -93.349  1.00 50.00      B000 C  
ATOM   4543  CD  LYS D  37     114.310 -23.457 -92.857  1.00 50.00      B000 C  
ATOM   4544  CE  LYS D  37     115.470 -23.225 -93.811  1.00 50.00      B000 C  
ATOM   4545  NZ  LYS D  37     116.731 -23.848 -93.323  1.00 50.00      B000 N1+
ATOM   4546  N   ALA D  38     110.865 -20.112 -91.606  1.00 50.00      B000 N  
ATOM   4547  CA  ALA D  38     111.080 -18.675 -91.490  1.00 50.00      B000 C  
ATOM   4548  C   ALA D  38     112.566 -18.349 -91.370  1.00 50.00      B000 C  
ATOM   4549  O   ALA D  38     113.345 -18.606 -92.287  1.00 50.00      B000 O  
ATOM   4550  CB  ALA D  38     110.319 -18.121 -90.298  1.00 50.00      B000 C  
ATOM   4551  N   SER D  42     110.046 -11.760 -93.609  1.00 50.00      B000 N  
ATOM   4552  CA  SER D  42     110.698 -12.211 -94.834  1.00 50.00      B000 C  
ATOM   4553  C   SER D  42     109.712 -12.951 -95.728  1.00 50.00      B000 C  
ATOM   4554  O   SER D  42     109.772 -12.842 -96.954  1.00 50.00      B000 O  
ATOM   4555  CB  SER D  42     111.892 -13.110 -94.509  1.00 50.00      B000 C  
ATOM   4556  OG  SER D  42     111.481 -14.263 -93.796  1.00 50.00      B000 O  
ATOM   4557  N   THR D  43     108.813 -13.703 -95.095  1.00 50.00      B000 N  
ATOM   4558  CA  THR D  43     107.764 -14.438 -95.793  1.00 50.00      B000 C  
ATOM   4559  C   THR D  43     108.334 -15.375 -96.855  1.00 50.00      B000 C  
ATOM   4560  O   THR D  43     108.252 -15.090 -98.050  1.00 50.00      B000 O  
ATOM   4561  CB  THR D  43     106.744 -13.483 -96.455  1.00 50.00      B000 C  
ATOM   4562  CG2 THR D  43     105.484 -14.242 -96.865  1.00 50.00      B000 C  
ATOM   4563  OG1 THR D  43     106.383 -12.451 -95.529  1.00 50.00      B000 O  
ATOM   4564  N   ASP D  44     108.942 -16.478 -96.426  1.00 50.00      B000 N  
ATOM   4565  CA  ASP D  44     109.383 -17.469 -97.396  1.00 50.00      B000 C  
ATOM   4566  C   ASP D  44     108.359 -18.595 -97.435  1.00 50.00      B000 C  
ATOM   4567  O   ASP D  44     108.354 -19.490 -96.589  1.00 50.00      B000 O  
ATOM   4568  CB  ASP D  44     110.769 -18.003 -97.027  1.00 50.00      B000 C  
ATOM   4569  CG  ASP D  44     111.233 -19.114 -97.945  1.00 50.00      B000 C  
ATOM   4570  OD1 ASP D  44     110.975 -19.026 -99.164  1.00 50.00      B000 O  
ATOM   4571  OD2 ASP D  44     111.856 -20.076 -97.448  1.00 50.00      B000 O1-
ATOM   4572  N   ARG D  45     107.497 -18.525 -98.444  1.00 50.00      B000 N  
ATOM   4573  CA  ARG D  45     106.434 -19.498 -98.666  1.00 50.00      B000 C  
ATOM   4574  C   ARG D  45     106.704 -20.464 -99.814  1.00 50.00      B000 C  
ATOM   4575  O   ARG D  45     105.827 -21.250-100.169  1.00 50.00      B000 O  
ATOM   4576  CB  ARG D  45     105.109 -18.775 -98.889  1.00 50.00      B000 C  
ATOM   4577  CG  ARG D  45     104.654 -17.995 -97.669  1.00 50.00      B000 C  
ATOM   4578  CD  ARG D  45     103.151 -17.819 -97.653  1.00 50.00      B000 C  
ATOM   4579  NE  ARG D  45     102.680 -17.049 -98.797  1.00 50.00      B000 N  
ATOM   4580  CZ  ARG D  45     101.400 -16.805 -99.052  1.00 50.00      B000 C  
ATOM   4581  NH1 ARG D  45     100.462 -17.277 -98.238  1.00 50.00      B000 N1+
ATOM   4582  NH2 ARG D  45     101.055 -16.094-100.117  1.00 50.00      B000 N  
ATOM   4583  N   GLU D  46     107.896 -20.381-100.402  1.00 50.00      B000 N  
ATOM   4584  CA  GLU D  46     108.188 -21.004-101.697  1.00 50.00      B000 C  
ATOM   4585  C   GLU D  46     107.694 -22.447-101.829  1.00 50.00      B000 C  
ATOM   4586  O   GLU D  46     107.242 -22.852-102.898  1.00 50.00      B000 O  
ATOM   4587  CB  GLU D  46     109.693 -20.953-101.979  1.00 50.00      B000 C  
ATOM   4588  CG  GLU D  46     110.563 -21.654-100.949  1.00 50.00      B000 C  
ATOM   4589  CD  GLU D  46     112.024 -21.677-101.350  1.00 50.00      B000 C  
ATOM   4590  OE1 GLU D  46     112.325 -21.343-102.516  1.00 50.00      B000 O  
ATOM   4591  OE2 GLU D  46     112.872 -22.026-100.501  1.00 50.00      B000 O1-
ATOM   4592  N   GLY D  47     107.782 -23.219-100.750  1.00 50.00      B000 N  
ATOM   4593  CA  GLY D  47     107.238 -24.564-100.742  1.00 50.00      B000 C  
ATOM   4594  C   GLY D  47     105.736 -24.580-100.966  1.00 50.00      B000 C  
ATOM   4595  O   GLY D  47     105.218 -25.407-101.717  1.00 50.00      B000 O  
ATOM   4596  N   LEU D  48     105.036 -23.658-100.314  1.00 50.00      B000 N  
ATOM   4597  CA  LEU D  48     103.587 -23.543-100.449  1.00 50.00      B000 C  
ATOM   4598  C   LEU D  48     103.208 -23.008-101.824  1.00 50.00      B000 C  
ATOM   4599  O   LEU D  48     102.238 -23.462-102.433  1.00 50.00      B000 O  
ATOM   4600  CB  LEU D  48     103.015 -22.635 -99.356  1.00 50.00      B000 C  
ATOM   4601  CG  LEU D  48     101.516 -22.331 -99.416  1.00 50.00      B000 C  
ATOM   4602  CD1 LEU D  48     100.698 -23.560 -99.053  1.00 50.00      B000 C  
ATOM   4603  CD2 LEU D  48     101.167 -21.164 -98.509  1.00 50.00      B000 C  
ATOM   4604  N   ASP D  49     103.979 -22.039-102.308  1.00 50.00      B000 N  
ATOM   4605  CA  ASP D  49     103.740 -21.453-103.622  1.00 50.00      B000 C  
ATOM   4606  C   ASP D  49     103.942 -22.482-104.727  1.00 50.00      B000 C  
ATOM   4607  O   ASP D  49     103.178 -22.527-105.688  1.00 50.00      B000 O  
ATOM   4608  CB  ASP D  49     104.657 -20.251-103.852  1.00 50.00      B000 C  
ATOM   4609  CG  ASP D  49     104.464 -19.164-102.814  1.00 50.00      B000 C  
ATOM   4610  OD1 ASP D  49     103.403 -19.149-102.156  1.00 50.00      B000 O  
ATOM   4611  OD2 ASP D  49     105.375 -18.323-102.661  1.00 50.00      B000 O1-
ATOM   4612  N   LEU D  50     104.975 -23.306-104.583  1.00 50.00      B000 N  
ATOM   4613  CA  LEU D  50     105.232 -24.384-105.532  1.00 50.00      B000 C  
ATOM   4614  C   LEU D  50     104.093 -25.399-105.506  1.00 50.00      B000 C  
ATOM   4615  O   LEU D  50     103.742 -25.979-106.534  1.00 50.00      B000 O  
ATOM   4616  CB  LEU D  50     106.564 -25.071-105.226  1.00 50.00      B000 C  
ATOM   4617  CG  LEU D  50     107.751 -24.684-106.111  1.00 50.00      B000 C  
ATOM   4618  CD1 LEU D  50     108.032 -23.187-106.042  1.00 50.00      B000 C  
ATOM   4619  CD2 LEU D  50     108.987 -25.486-105.730  1.00 50.00      B000 C  
ATOM   4620  N   LEU D  51     103.522 -25.611-104.326  1.00 50.00      B000 N  
ATOM   4621  CA  LEU D  51     102.367 -26.488-104.190  1.00 50.00      B000 C  
ATOM   4622  C   LEU D  51     101.153 -25.847-104.852  1.00 50.00      B000 C  
ATOM   4623  O   LEU D  51     100.358 -26.531-105.493  1.00 50.00      B000 O  
ATOM   4624  CB  LEU D  51     102.075 -26.790-102.721  1.00 50.00      B000 C  
ATOM   4625  CG  LEU D  51     100.923 -27.767-102.465  1.00 50.00      B000 C  
ATOM   4626  CD1 LEU D  51     101.229 -29.136-103.056  1.00 50.00      B000 C  
ATOM   4627  CD2 LEU D  51     100.628 -27.876-100.979  1.00 50.00      B000 C  
ATOM   4628  N   ARG D  52     101.017 -24.533-104.691  1.00 50.00      B000 N  
ATOM   4629  CA  ARG D  52      99.941 -23.782-105.334  1.00 50.00      B000 C  
ATOM   4630  C   ARG D  52      99.950 -23.985-106.848  1.00 50.00      B000 C  
ATOM   4631  O   ARG D  52      98.898 -24.105-107.476  1.00 50.00      B000 O  
ATOM   4632  CB  ARG D  52     100.052 -22.286-105.024  1.00 50.00      B000 C  
ATOM   4633  CG  ARG D  52      99.519 -21.849-103.667  1.00 50.00      B000 C  
ATOM   4634  CD  ARG D  52      99.024 -20.407-103.752  1.00 50.00      B000 C  
ATOM   4635  NE  ARG D  52      98.747 -19.809-102.451  1.00 50.00      B000 N  
ATOM   4636  CZ  ARG D  52      99.551 -18.942-101.842  1.00 50.00      B000 C  
ATOM   4637  NH1 ARG D  52     100.688 -18.571-102.415  1.00 50.00      B000 N1+
ATOM   4638  NH2 ARG D  52      99.221 -18.444-100.660  1.00 50.00      B000 N  
ATOM   4639  N   MET D  53     101.148 -24.015-107.425  1.00 50.00      B000 N  
ATOM   4640  CA  MET D  53     101.306 -24.144-108.868  1.00 50.00      B000 C  
ATOM   4641  C   MET D  53     100.964 -25.549-109.359  1.00 50.00      B000 C  
ATOM   4642  O   MET D  53     100.150 -25.718-110.268  1.00 50.00      B000 O  
ATOM   4643  CB  MET D  53     102.740 -23.790-109.281  1.00 50.00      B000 C  
ATOM   4644  CG  MET D  53     103.212 -22.421-108.813  1.00 50.00      B000 C  
ATOM   4645  SD  MET D  53     102.304 -21.066-109.576  1.00 50.00      B000 S  
ATOM   4646  CE  MET D  53     102.740 -21.310-111.296  1.00 50.00      B000 C  
ATOM   4647  N   LYS D  54     101.580 -26.553-108.742  1.00 50.00      B000 N  
ATOM   4648  CA  LYS D  54     101.506 -27.924-109.243  1.00 50.00      B000 C  
ATOM   4649  C   LYS D  54     100.128 -28.570-109.121  1.00 50.00      B000 C  
ATOM   4650  O   LYS D  54      99.757 -29.386-109.966  1.00 50.00      B000 O  
ATOM   4651  CB  LYS D  54     102.533 -28.802-108.523  1.00 50.00      B000 C  
ATOM   4652  CG  LYS D  54     103.964 -28.600-108.988  1.00 50.00      B000 C  
ATOM   4653  CD  LYS D  54     104.845 -29.757-108.547  1.00 50.00      B000 C  
ATOM   4654  CE  LYS D  54     104.369 -31.071-109.148  1.00 50.00      B000 C  
ATOM   4655  NZ  LYS D  54     104.422 -31.057-110.636  1.00 50.00      B000 N1+
ATOM   4656  N   VAL D  55      99.376 -28.220-108.079  1.00 50.00      B000 N  
ATOM   4657  CA  VAL D  55      98.103 -28.890-107.817  1.00 50.00      B000 C  
ATOM   4658  C   VAL D  55      97.126 -28.719-108.973  1.00 50.00      B000 C  
ATOM   4659  O   VAL D  55      97.064 -27.665-109.609  1.00 50.00      B000 O  
ATOM   4660  CB  VAL D  55      97.463 -28.399-106.502  1.00 50.00      B000 C  
ATOM   4661  CG1 VAL D  55      98.260 -28.895-105.308  1.00 50.00      B000 C  
ATOM   4662  CG2 VAL D  55      97.344 -26.882-106.491  1.00 50.00      B000 C  
ATOM   4663  N   GLU D  56      96.374 -29.780-109.236  1.00 50.00      B000 N  
ATOM   4664  CA  GLU D  56      95.367 -29.794-110.290  1.00 50.00      B000 C  
ATOM   4665  C   GLU D  56      94.074 -30.355-109.715  1.00 50.00      B000 C  
ATOM   4666  O   GLU D  56      94.065 -30.879-108.601  1.00 50.00      B000 O  
ATOM   4667  CB  GLU D  56      95.830 -30.628-111.486  1.00 50.00      B000 C  
ATOM   4668  CG  GLU D  56      97.101 -30.125-112.154  1.00 50.00      B000 C  
ATOM   4669  CD  GLU D  56      97.511 -30.977-113.340  1.00 50.00      B000 C  
ATOM   4670  OE1 GLU D  56      96.808 -31.965-113.636  1.00 50.00      B000 O  
ATOM   4671  OE2 GLU D  56      98.536 -30.659-113.980  1.00 50.00      B000 O1-
ATOM   4672  N   GLU D  57      92.983 -30.232-110.464  1.00 50.00      B000 N  
ATOM   4673  CA  GLU D  57      91.694 -30.748-110.018  1.00 50.00      B000 C  
ATOM   4674  C   GLU D  57      91.772 -32.253-109.775  1.00 50.00      B000 C  
ATOM   4675  O   GLU D  57      92.394 -32.985-110.546  1.00 50.00      B000 O  
ATOM   4676  CB  GLU D  57      90.602 -30.428-111.040  1.00 50.00      B000 C  
ATOM   4677  CG  GLU D  57      89.192 -30.718-110.547  1.00 50.00      B000 C  
ATOM   4678  CD  GLU D  57      88.127 -30.170-111.474  1.00 50.00      B000 C  
ATOM   4679  OE1 GLU D  57      88.351 -30.167-112.704  1.00 50.00      B000 O  
ATOM   4680  OE2 GLU D  57      87.070 -29.735-110.972  1.00 50.00      B000 O1-
ATOM   4681  N   GLY D  58      91.154 -32.705-108.689  1.00 50.00      B000 N  
ATOM   4682  CA  GLY D  58      91.184 -34.109-108.326  1.00 50.00      B000 C  
ATOM   4683  C   GLY D  58      92.307 -34.464-107.369  1.00 50.00      B000 C  
ATOM   4684  O   GLY D  58      92.246 -35.480-106.679  1.00 50.00      B000 O  
ATOM   4685  N   ASP D  59      93.336 -33.621-107.324  1.00 50.00      B000 N  
ATOM   4686  CA  ASP D  59      94.467 -33.850-106.430  1.00 50.00      B000 C  
ATOM   4687  C   ASP D  59      94.076 -33.623-104.973  1.00 50.00      B000 C  
ATOM   4688  O   ASP D  59      93.160 -32.857-104.676  1.00 50.00      B000 O  
ATOM   4689  CB  ASP D  59      95.638 -32.939-106.804  1.00 50.00      B000 C  
ATOM   4690  CG  ASP D  59      96.237 -33.284-108.153  1.00 50.00      B000 C  
ATOM   4691  OD1 ASP D  59      95.630 -34.091-108.888  1.00 50.00      B000 O  
ATOM   4692  OD2 ASP D  59      97.312 -32.741-108.480  1.00 50.00      B000 O1-
ATOM   4693  N   VAL D  60      94.774 -34.304-104.068  1.00 50.00      B000 N  
ATOM   4694  CA  VAL D  60      94.519 -34.174-102.638  1.00 50.00      B000 C  
ATOM   4695  C   VAL D  60      95.802 -33.766-101.924  1.00 50.00      B000 C  
ATOM   4696  O   VAL D  60      96.884 -34.251-102.256  1.00 50.00      B000 O  
ATOM   4697  CB  VAL D  60      93.957 -35.484-102.043  1.00 50.00      B000 C  
ATOM   4698  CG1 VAL D  60      93.470 -35.259-100.617  1.00 50.00      B000 C  
ATOM   4699  CG2 VAL D  60      92.837 -36.039-102.915  1.00 50.00      B000 C  
ATOM   4700  N   ILE D  61      95.681 -32.872-100.948  1.00 50.00      B000 N  
ATOM   4701  CA  ILE D  61      96.831 -32.426-100.171  1.00 50.00      B000 C  
ATOM   4702  C   ILE D  61      96.681 -32.866 -98.717  1.00 50.00      B000 C  
ATOM   4703  O   ILE D  61      95.704 -32.517 -98.053  1.00 50.00      B000 O  
ATOM   4704  CB  ILE D  61      97.011 -30.900-100.258  1.00 50.00      B000 C  
ATOM   4705  CG1 ILE D  61      97.005 -30.440-101.715  1.00 50.00      B000 C  
ATOM   4706  CG2 ILE D  61      98.307 -30.481 -99.582  1.00 50.00      B000 C  
ATOM   4707  CD1 ILE D  61      97.111 -28.940-101.873  1.00 50.00      B000 C  
ATOM   4708  N   LEU D  62      97.654 -33.630 -98.228  1.00 50.00      B000 N  
ATOM   4709  CA  LEU D  62      97.639 -34.098 -96.846  1.00 50.00      B000 C  
ATOM   4710  C   LEU D  62      98.458 -33.174 -95.951  1.00 50.00      B000 C  
ATOM   4711  O   LEU D  62      99.594 -32.831 -96.274  1.00 50.00      B000 O  
ATOM   4712  CB  LEU D  62      98.174 -35.527 -96.755  1.00 50.00      B000 C  
ATOM   4713  CG  LEU D  62      97.449 -36.573 -97.604  1.00 50.00      B000 C  
ATOM   4714  CD1 LEU D  62      97.974 -37.966 -97.308  1.00 50.00      B000 C  
ATOM   4715  CD2 LEU D  62      95.948 -36.507 -97.373  1.00 50.00      B000 C  
ATOM   4716  N   VAL D  63      97.873 -32.768 -94.830  1.00 50.00      B000 N  
ATOM   4717  CA  VAL D  63      98.560 -31.915 -93.868  1.00 50.00      B000 C  
ATOM   4718  C   VAL D  63      98.423 -32.536 -92.480  1.00 50.00      B000 C  
ATOM   4719  O   VAL D  63      97.389 -33.117 -92.158  1.00 50.00      B000 O  
ATOM   4720  CB  VAL D  63      98.006 -30.473 -93.902  1.00 50.00      B000 C  
ATOM   4721  CG1 VAL D  63      98.757 -29.580 -92.929  1.00 50.00      B000 C  
ATOM   4722  CG2 VAL D  63      98.090 -29.906 -95.308  1.00 50.00      B000 C  
ATOM   4723  N   LYS D  64      99.472 -32.431 -91.668  1.00 50.00      B000 N  
ATOM   4724  CA  LYS D  64      99.453 -33.000 -90.324  1.00 50.00      B000 C  
ATOM   4725  C   LYS D  64      98.382 -32.355 -89.449  1.00 50.00      B000 C  
ATOM   4726  O   LYS D  64      97.519 -33.043 -88.904  1.00 50.00      B000 O  
ATOM   4727  CB  LYS D  64     100.823 -32.855 -89.655  1.00 50.00      B000 C  
ATOM   4728  CG  LYS D  64     100.879 -33.440 -88.251  1.00 50.00      B000 C  
ATOM   4729  CD  LYS D  64     102.234 -33.209 -87.598  1.00 50.00      B000 C  
ATOM   4730  CE  LYS D  64     102.246 -33.713 -86.161  1.00 50.00      B000 C  
ATOM   4731  NZ  LYS D  64     103.552 -33.465 -85.485  1.00 50.00      B000 N1+
ATOM   4732  N   LYS D  65      98.445 -31.034 -89.313  1.00 50.00      B000 N  
ATOM   4733  CA  LYS D  65      97.495 -30.298 -88.482  1.00 50.00      B000 C  
ATOM   4734  C   LYS D  65      97.099 -28.975 -89.131  1.00 50.00      B000 C  
ATOM   4735  O   LYS D  65      97.784 -28.485 -90.028  1.00 50.00      B000 O  
ATOM   4736  CB  LYS D  65      98.084 -30.041 -87.091  1.00 50.00      B000 C  
ATOM   4737  CG  LYS D  65      98.276 -31.284 -86.234  1.00 50.00      B000 C  
ATOM   4738  CD  LYS D  65      98.962 -30.946 -84.921  1.00 50.00      B000 C  
ATOM   4739  CE  LYS D  65      99.232 -32.190 -84.092  1.00 50.00      B000 C  
ATOM   4740  NZ  LYS D  65     100.023 -31.865 -82.872  1.00 50.00      B000 N1+
ATOM   4741  N   LEU D  66      95.996 -28.397 -88.664  1.00 50.00      B000 N  
ATOM   4742  CA  LEU D  66      95.472 -27.149 -89.216  1.00 50.00      B000 C  
ATOM   4743  C   LEU D  66      96.438 -25.979 -89.046  1.00 50.00      B000 C  
ATOM   4744  O   LEU D  66      96.586 -25.152 -89.944  1.00 50.00      B000 O  
ATOM   4745  CB  LEU D  66      94.132 -26.794 -88.565  1.00 50.00      B000 C  
ATOM   4746  CG  LEU D  66      92.857 -27.435 -89.115  1.00 50.00      B000 C  
ATOM   4747  CD1 LEU D  66      92.781 -28.910 -88.753  1.00 50.00      B000 C  
ATOM   4748  CD2 LEU D  66      91.631 -26.686 -88.608  1.00 50.00      B000 C  
ATOM   4749  N   ASP D  67      97.085 -25.919 -87.888  1.00 50.00      B000 N  
ATOM   4750  CA  ASP D  67      97.972 -24.811 -87.545  1.00 50.00      B000 C  
ATOM   4751  C   ASP D  67      99.160 -24.682 -88.498  1.00 50.00      B000 C  
ATOM   4752  O   ASP D  67      99.773 -23.618 -88.599  1.00 50.00      B000 O  
ATOM   4753  CB  ASP D  67      98.479 -24.981 -86.115  1.00 50.00      B000 C  
ATOM   4754  CG  ASP D  67      99.124 -26.333 -85.884  1.00 50.00      B000 C  
ATOM   4755  OD1 ASP D  67      98.388 -27.299 -85.596  1.00 50.00      B000 O  
ATOM   4756  OD2 ASP D  67     100.365 -26.427 -85.992  1.00 50.00      B000 O1-
ATOM   4757  N   ARG D  68      99.470 -25.765 -89.203  1.00 50.00      B000 N  
ATOM   4758  CA  ARG D  68     100.658 -25.826 -90.047  1.00 50.00      B000 C  
ATOM   4759  C   ARG D  68     100.393 -25.334 -91.464  1.00 50.00      B000 C  
ATOM   4760  O   ARG D  68     101.273 -25.409 -92.321  1.00 50.00      B000 O  
ATOM   4761  CB  ARG D  68     101.202 -27.256 -90.093  1.00 50.00      B000 C  
ATOM   4762  CG  ARG D  68     101.782 -27.735 -88.774  1.00 50.00      B000 C  
ATOM   4763  CD  ARG D  68     102.837 -26.768 -88.272  1.00 50.00      B000 C  
ATOM   4764  NE  ARG D  68     103.454 -27.211 -87.030  1.00 50.00      B000 N  
ATOM   4765  CZ  ARG D  68     104.494 -26.607 -86.464  1.00 50.00      B000 C  
ATOM   4766  NH1 ARG D  68     105.027 -25.537 -87.038  1.00 50.00      B000 N1+
ATOM   4767  NH2 ARG D  68     105.004 -27.071 -85.328  1.00 50.00      B000 N  
ATOM   4768  N   LEU D  69      99.184 -24.844 -91.714  1.00 50.00      B000 N  
ATOM   4769  CA  LEU D  69      98.818 -24.400 -93.055  1.00 50.00      B000 C  
ATOM   4770  C   LEU D  69      99.062 -22.904 -93.256  1.00 50.00      B000 C  
ATOM   4771  O   LEU D  69      99.990 -22.511 -93.964  1.00 50.00      B000 O  
ATOM   4772  CB  LEU D  69      97.354 -24.733 -93.343  1.00 50.00      B000 C  
ATOM   4773  CG  LEU D  69      96.862 -24.401 -94.755  1.00 50.00      B000 C  
ATOM   4774  CD1 LEU D  69      97.777 -24.995 -95.814  1.00 50.00      B000 C  
ATOM   4775  CD2 LEU D  69      95.440 -24.893 -94.945  1.00 50.00      B000 C  
ATOM   4776  N   GLY D  70      98.233 -22.072 -92.633  1.00 50.00      B000 N  
ATOM   4777  CA  GLY D  70      98.354 -20.633 -92.781  1.00 50.00      B000 C  
ATOM   4778  C   GLY D  70      99.081 -19.950 -91.638  1.00 50.00      B000 C  
ATOM   4779  O   GLY D  70      99.345 -20.562 -90.604  1.00 50.00      B000 O  
ATOM   4780  N   ARG D  71      99.404 -18.674 -91.823  1.00 50.00      B000 N  
ATOM   4781  CA  ARG D  71     100.089 -17.908 -90.789  1.00 50.00      B000 C  
ATOM   4782  C   ARG D  71      99.099 -17.454 -89.721  1.00 50.00      B000 C  
ATOM   4783  O   ARG D  71      99.488 -16.988 -88.651  1.00 50.00      B000 O  
ATOM   4784  CB  ARG D  71     100.813 -16.705 -91.397  1.00 50.00      B000 C  
ATOM   4785  CG  ARG D  71      99.918 -15.524 -91.731  1.00 50.00      B000 C  
ATOM   4786  CD  ARG D  71     100.612 -14.575 -92.694  1.00 50.00      B000 C  
ATOM   4787  NE  ARG D  71     100.582 -15.081 -94.064  1.00 50.00      B000 N  
ATOM   4788  CZ  ARG D  71     101.412 -14.693 -95.026  1.00 50.00      B000 C  
ATOM   4789  NH1 ARG D  71     102.356 -13.796 -94.773  1.00 50.00      B000 N1+
ATOM   4790  NH2 ARG D  71     101.304 -15.209 -96.243  1.00 50.00      B000 N  
ATOM   4791  N   ASP D  72      97.813 -17.594 -90.027  1.00 50.00      B000 N  
ATOM   4792  CA  ASP D  72      96.747 -17.341 -89.064  1.00 50.00      B000 C  
ATOM   4793  C   ASP D  72      95.480 -18.057 -89.512  1.00 50.00      B000 C  
ATOM   4794  O   ASP D  72      95.503 -18.824 -90.475  1.00 50.00      B000 O  
ATOM   4795  CB  ASP D  72      96.493 -15.836 -88.895  1.00 50.00      B000 C  
ATOM   4796  CG  ASP D  72      96.336 -15.108 -90.220  1.00 50.00      B000 C  
ATOM   4797  OD1 ASP D  72      95.714 -15.660 -91.151  1.00 50.00      B000 O  
ATOM   4798  OD2 ASP D  72      96.835 -13.967 -90.327  1.00 50.00      B000 O1-
ATOM   4799  N   THR D  73      94.379 -17.811 -88.811  1.00 50.00      B000 N  
ATOM   4800  CA  THR D  73      93.100 -18.414 -89.171  1.00 50.00      B000 C  
ATOM   4801  C   THR D  73      92.628 -17.898 -90.530  1.00 50.00      B000 C  
ATOM   4802  O   THR D  73      92.098 -18.658 -91.341  1.00 50.00      B000 O  
ATOM   4803  CB  THR D  73      92.023 -18.130 -88.104  1.00 50.00      B000 C  
ATOM   4804  CG2 THR D  73      90.681 -18.710 -88.529  1.00 50.00      B000 C  
ATOM   4805  OG1 THR D  73      92.413 -18.718 -86.856  1.00 50.00      B000 O  
ATOM   4806  N   ALA D  74      92.842 -16.608 -90.779  1.00 50.00      B000 N  
ATOM   4807  CA  ALA D  74      92.449 -15.993 -92.043  1.00 50.00      B000 C  
ATOM   4808  C   ALA D  74      93.192 -16.617 -93.220  1.00 50.00      B000 C  
ATOM   4809  O   ALA D  74      92.575 -17.048 -94.194  1.00 50.00      B000 O  
ATOM   4810  CB  ALA D  74      92.692 -14.490 -91.998  1.00 50.00      B000 C  
ATOM   4811  N   ASP D  75      94.518 -16.659 -93.124  1.00 50.00      B000 N  
ATOM   4812  CA  ASP D  75      95.361 -17.206 -94.184  1.00 50.00      B000 C  
ATOM   4813  C   ASP D  75      95.020 -18.667 -94.456  1.00 50.00      B000 C  
ATOM   4814  O   ASP D  75      95.035 -19.113 -95.604  1.00 50.00      B000 O  
ATOM   4815  CB  ASP D  75      96.842 -17.069 -93.813  1.00 50.00      B000 C  
ATOM   4816  CG  ASP D  75      97.766 -17.229 -95.008  1.00 50.00      B000 C  
ATOM   4817  OD1 ASP D  75      97.290 -17.609 -96.099  1.00 50.00      B000 O  
ATOM   4818  OD2 ASP D  75      98.981 -16.980 -94.855  1.00 50.00      B000 O1-
ATOM   4819  N   MET D  76      94.706 -19.407 -93.397  1.00 50.00      B000 N  
ATOM   4820  CA  MET D  76      94.398 -20.827 -93.513  1.00 50.00      B000 C  
ATOM   4821  C   MET D  76      93.156 -21.070 -94.374  1.00 50.00      B000 C  
ATOM   4822  O   MET D  76      93.203 -21.830 -95.343  1.00 50.00      B000 O  
ATOM   4823  CB  MET D  76      94.199 -21.443 -92.125  1.00 50.00      B000 C  
ATOM   4824  CG  MET D  76      94.054 -22.955 -92.136  1.00 50.00      B000 C  
ATOM   4825  SD  MET D  76      93.388 -23.596 -90.590  1.00 50.00      B000 S  
ATOM   4826  CE  MET D  76      91.793 -22.781 -90.557  1.00 50.00      B000 C  
ATOM   4827  N   ILE D  77      92.053 -20.420 -94.015  1.00 50.00      B000 N  
ATOM   4828  CA  ILE D  77      90.793 -20.563 -94.741  1.00 50.00      B000 C  
ATOM   4829  C   ILE D  77      90.935 -20.018 -96.157  1.00 50.00      B000 C  
ATOM   4830  O   ILE D  77      90.382 -20.576 -97.107  1.00 50.00      B000 O  
ATOM   4831  CB  ILE D  77      89.644 -19.862 -93.997  1.00 50.00      B000 C  
ATOM   4832  CG1 ILE D  77      89.529 -20.398 -92.569  1.00 50.00      B000 C  
ATOM   4833  CG2 ILE D  77      88.330 -20.050 -94.741  1.00 50.00      B000 C  
ATOM   4834  CD1 ILE D  77      88.596 -19.596 -91.697  1.00 50.00      B000 C  
ATOM   4835  N   GLN D  78      91.676 -18.921 -96.286  1.00 50.00      B000 N  
ATOM   4836  CA  GLN D  78      91.998 -18.343 -97.587  1.00 50.00      B000 C  
ATOM   4837  C   GLN D  78      92.629 -19.387 -98.501  1.00 50.00      B000 C  
ATOM   4838  O   GLN D  78      92.316 -19.459 -99.690  1.00 50.00      B000 O  
ATOM   4839  CB  GLN D  78      92.940 -17.150 -97.422  1.00 50.00      B000 C  
ATOM   4840  CG  GLN D  78      93.776 -16.837 -98.653  1.00 50.00      B000 C  
ATOM   4841  CD  GLN D  78      92.974 -16.159 -99.741  1.00 50.00      B000 C  
ATOM   4842  NE2 GLN D  78      93.245 -16.518-100.989  1.00 50.00      B000 N  
ATOM   4843  OE1 GLN D  78      92.117 -15.322 -99.461  1.00 50.00      B000 O  
ATOM   4844  N   LEU D  79      93.518 -20.198 -97.938  1.00 50.00      B000 N  
ATOM   4845  CA  LEU D  79      94.167 -21.256 -98.698  1.00 50.00      B000 C  
ATOM   4846  C   LEU D  79      93.198 -22.403 -98.969  1.00 50.00      B000 C  
ATOM   4847  O   LEU D  79      93.096 -22.878-100.097  1.00 50.00      B000 O  
ATOM   4848  CB  LEU D  79      95.407 -21.771 -97.961  1.00 50.00      B000 C  
ATOM   4849  CG  LEU D  79      96.570 -20.783 -97.841  1.00 50.00      B000 C  
ATOM   4850  CD1 LEU D  79      97.765 -21.428 -97.155  1.00 50.00      B000 C  
ATOM   4851  CD2 LEU D  79      96.954 -20.241 -99.208  1.00 50.00      B000 C  
ATOM   4852  N   ILE D  80      92.481 -22.835 -97.934  1.00 50.00      B000 N  
ATOM   4853  CA  ILE D  80      91.529 -23.935 -98.059  1.00 50.00      B000 C  
ATOM   4854  C   ILE D  80      90.483 -23.630 -99.132  1.00 50.00      B000 C  
ATOM   4855  O   ILE D  80      90.170 -24.486 -99.960  1.00 50.00      B000 O  
ATOM   4856  CB  ILE D  80      90.855 -24.243 -96.709  1.00 50.00      B000 C  
ATOM   4857  CG1 ILE D  80      91.898 -24.714 -95.693  1.00 50.00      B000 C  
ATOM   4858  CG2 ILE D  80      89.772 -25.297 -96.881  1.00 50.00      B000 C  
ATOM   4859  CD1 ILE D  80      91.364 -24.863 -94.287  1.00 50.00      B000 C  
ATOM   4860  N   LYS D  81      89.959 -22.409 -99.118  1.00 50.00      B000 N  
ATOM   4861  CA  LYS D  81      89.032 -21.961-100.154  1.00 50.00      B000 C  
ATOM   4862  C   LYS D  81      89.669 -22.031-101.538  1.00 50.00      B000 C  
ATOM   4863  O   LYS D  81      89.028 -22.433-102.508  1.00 50.00      B000 O  
ATOM   4864  CB  LYS D  81      88.569 -20.530 -99.885  1.00 50.00      B000 C  
ATOM   4865  CG  LYS D  81      87.478 -20.390 -98.849  1.00 50.00      B000 C  
ATOM   4866  CD  LYS D  81      86.993 -18.952 -98.806  1.00 50.00      B000 C  
ATOM   4867  CE  LYS D  81      85.847 -18.785 -97.836  1.00 50.00      B000 C  
ATOM   4868  NZ  LYS D  81      85.331 -17.390 -97.843  1.00 50.00      B000 N1+
ATOM   4869  N   GLU D  82      90.935 -21.632-101.612  1.00 50.00      B000 N  
ATOM   4870  CA  GLU D  82      91.655 -21.574-102.878  1.00 50.00      B000 C  
ATOM   4871  C   GLU D  82      91.778 -22.953-103.525  1.00 50.00      B000 C  
ATOM   4872  O   GLU D  82      91.629 -23.092-104.739  1.00 50.00      B000 O  
ATOM   4873  CB  GLU D  82      93.041 -20.959-102.668  1.00 50.00      B000 C  
ATOM   4874  CG  GLU D  82      93.916 -20.952-103.908  1.00 50.00      B000 C  
ATOM   4875  CD  GLU D  82      94.977 -19.870-103.862  1.00 50.00      B000 C  
ATOM   4876  OE1 GLU D  82      94.846 -18.940-103.039  1.00 50.00      B000 O  
ATOM   4877  OE2 GLU D  82      95.939 -19.950-104.653  1.00 50.00      B000 O1-
ATOM   4878  N   PHE D  83      92.033 -23.971-102.709  1.00 50.00      B000 N  
ATOM   4879  CA  PHE D  83      92.147 -25.334-103.216  1.00 50.00      B000 C  
ATOM   4880  C   PHE D  83      90.773 -25.928-103.519  1.00 50.00      B000 C  
ATOM   4881  O   PHE D  83      90.616 -26.688-104.476  1.00 50.00      B000 O  
ATOM   4882  CB  PHE D  83      92.899 -26.219-102.220  1.00 50.00      B000 C  
ATOM   4883  CG  PHE D  83      94.328 -25.806-101.998  1.00 50.00      B000 C  
ATOM   4884  CD1 PHE D  83      95.244 -25.848-103.037  1.00 50.00      B000 C  
ATOM   4885  CD2 PHE D  83      94.757 -25.384-100.751  1.00 50.00      B000 C  
ATOM   4886  CE1 PHE D  83      96.559 -25.468-102.836  1.00 50.00      B000 C  
ATOM   4887  CE2 PHE D  83      96.070 -25.003-100.543  1.00 50.00      B000 C  
ATOM   4888  CZ  PHE D  83      96.974 -25.047-101.587  1.00 50.00      B000 C  
ATOM   4889  N   ASP D  84      89.780 -25.578-102.708  1.00 50.00      B000 N  
ATOM   4890  CA  ASP D  84      88.423 -26.085-102.898  1.00 50.00      B000 C  
ATOM   4891  C   ASP D  84      87.822 -25.563-104.197  1.00 50.00      B000 C  
ATOM   4892  O   ASP D  84      87.036 -26.251-104.849  1.00 50.00      B000 O  
ATOM   4893  CB  ASP D  84      87.531 -25.699-101.717  1.00 50.00      B000 C  
ATOM   4894  CG  ASP D  84      86.114 -26.226-101.861  1.00 50.00      B000 C  
ATOM   4895  OD1 ASP D  84      85.950 -27.412-102.220  1.00 50.00      B000 O  
ATOM   4896  OD2 ASP D  84      85.165 -25.451-101.620  1.00 50.00      B000 O1-
ATOM   4897  N   ALA D  85      88.199 -24.341-104.563  1.00 50.00      B000 N  
ATOM   4898  CA  ALA D  85      87.747 -23.728-105.807  1.00 50.00      B000 C  
ATOM   4899  C   ALA D  85      88.214 -24.540-107.010  1.00 50.00      B000 C  
ATOM   4900  O   ALA D  85      87.518 -24.635-108.018  1.00 50.00      B000 O  
ATOM   4901  CB  ALA D  85      88.250 -22.295-105.906  1.00 50.00      B000 C  
ATOM   4902  N   GLN D  86      89.401 -25.126-106.887  1.00 50.00      B000 N  
ATOM   4903  CA  GLN D  86      89.981 -25.926-107.956  1.00 50.00      B000 C  
ATOM   4904  C   GLN D  86      89.572 -27.391-107.834  1.00 50.00      B000 C  
ATOM   4905  O   GLN D  86      90.005 -28.232-108.621  1.00 50.00      B000 O  
ATOM   4906  CB  GLN D  86      91.505 -25.806-107.943  1.00 50.00      B000 C  
ATOM   4907  CG  GLN D  86      92.013 -24.376-107.956  1.00 50.00      B000 C  
ATOM   4908  CD  GLN D  86      93.526 -24.302-107.977  1.00 50.00      B000 C  
ATOM   4909  NE2 GLN D  86      94.059 -23.087-108.046  1.00 50.00      B000 N  
ATOM   4910  OE1 GLN D  86      94.209 -25.325-107.932  1.00 50.00      B000 O  
ATOM   4911  N   GLY D  87      88.742 -27.691-106.841  1.00 50.00      B000 N  
ATOM   4912  CA  GLY D  87      88.320 -29.055-106.589  1.00 50.00      B000 C  
ATOM   4913  C   GLY D  87      89.365 -29.856-105.837  1.00 50.00      B000 C  
ATOM   4914  O   GLY D  87      89.215 -31.063-105.639  1.00 50.00      B000 O  
ATOM   4915  N   VAL D  88      90.431 -29.177-105.423  1.00 50.00      B000 N  
ATOM   4916  CA  VAL D  88      91.515 -29.809-104.680  1.00 50.00      B000 C  
ATOM   4917  C   VAL D  88      91.120 -29.945-103.216  1.00 50.00      B000 C  
ATOM   4918  O   VAL D  88      90.719 -28.972-102.578  1.00 50.00      B000 O  
ATOM   4919  CB  VAL D  88      92.826 -29.017-104.825  1.00 50.00      B000 C  
ATOM   4920  CG1 VAL D  88      93.973 -29.754-104.153  1.00 50.00      B000 C  
ATOM   4921  CG2 VAL D  88      93.130 -28.763-106.293  1.00 50.00      B000 C  
ATOM   4922  N   ALA D  89      91.240 -31.156-102.686  1.00 50.00      B000 N  
ATOM   4923  CA  ALA D  89      90.806 -31.435-101.325  1.00 50.00      B000 C  
ATOM   4924  C   ALA D  89      91.973 -31.448-100.348  1.00 50.00      B000 C  
ATOM   4925  O   ALA D  89      93.063 -31.918-100.672  1.00 50.00      B000 O  
ATOM   4926  CB  ALA D  89      90.070 -32.752-101.275  1.00 50.00      B000 C  
ATOM   4927  N   VAL D  90      91.732 -30.932 -99.147  1.00 50.00      B000 N  
ATOM   4928  CA  VAL D  90      92.746 -30.915 -98.102  1.00 50.00      B000 C  
ATOM   4929  C   VAL D  90      92.308 -31.797 -96.936  1.00 50.00      B000 C  
ATOM   4930  O   VAL D  90      91.215 -31.630 -96.397  1.00 50.00      B000 O  
ATOM   4931  CB  VAL D  90      93.029 -29.481 -97.624  1.00 50.00      B000 C  
ATOM   4932  CG1 VAL D  90      94.205 -29.466 -96.658  1.00 50.00      B000 C  
ATOM   4933  CG2 VAL D  90      93.286 -28.564 -98.815  1.00 50.00      B000 C  
ATOM   4934  N   ARG D  91      93.166 -32.737 -96.553  1.00 50.00      B000 N  
ATOM   4935  CA  ARG D  91      92.871 -33.636 -95.445  1.00 50.00      B000 C  
ATOM   4936  C   ARG D  91      93.870 -33.453 -94.309  1.00 50.00      B000 C  
ATOM   4937  O   ARG D  91      95.069 -33.683 -94.484  1.00 50.00      B000 O
[truncated: 687,487 more chars]
